# Supplementary material for: Major Depressive Disorder associated dysregulation of ZBTB7A in orbitofrontal cortex promotes astrocyte-mediated stress susceptibility
Source: Neuron. Author manuscript; Available in PMC 2025 Jul 1. (PMC12210276; doi:10.1016/j.neuron.2025.05.023)
Supplement: 4 — Table S3_dac: Differential analysis between neuronal and non-neuronal samples as well as among MDD cases and controls in ATAC-seq dataset of postmortem brain cohort. Related to Figure 1. [file NIHMS2084664-supplement-4.xlsx]

## Sheet: Legend of Column Headers
seqnames	Chromosome
start	Start
end	End
Associated.Gene.Name	Gene Name
logFC	Log Fold Change
CI.L	Confidence Interval, Left
CI.R	Convidence Interval, Right
AveExpr	Average Expression (reads)
t	t-statistic
P.Value	Pvalue
adj.P.Val	Adjusted P value BH
B	Beta value for effect size

## Sheet: neuronal
seqnames	start	end	Associated.Gene.Name	logFC	CI.L	CI.R	AveExpr	t	P.Value	adj.P.Val	B
chr11	6294250	6295271	CCKBR	3.76709	3.54825	3.98592	3.10269	34.1265	3.27704e-59	1.11736e-53	124.478
chr1	159110835	159112543	AIM2	3.08781	2.90731	3.26831	4.29149	33.9142	6.02933e-59	1.11736e-53	124.111
chr12	71312916	71315260	PTPRR	2.42446	2.27363	2.57529	4.13188	31.8663	2.55982e-56	3.16259e-51	118.095
chr11	15218887	15220224	INSC	3.46774	3.25026	3.68522	3.17895	31.6107	5.56994e-56	5.16114e-51	117.176
chr9	112209558	112210832	PTPN3	3.81376	3.57231	4.05521	3.00963	31.3133	1.38472e-55	1.02647e-50	116.235
chr7	112150036	112151243	NPM1P14	3.13579	2.93557	3.33602	3.1585	31.0478	3.14194e-55	1.94089e-50	115.474
chr6	52459604	52460871	TRAM2-AS1	2.78831	2.60973	2.9669	3.37594	30.953	4.21419e-55	2.23137e-50	115.225
chr8	80522907	80523765	STMN2	3.39564	3.17677	3.6145	3.09153	30.7579	7.73456e-55	3.58344e-50	114.566
chr5	125752041	125753288	GRAMD3	3.841	3.59238	4.08962	2.74217	30.6276	1.16185e-54	4.78478e-50	114.08
chr5	32531403	32532775	SUB1	2.70308	2.52655	2.87962	3.36876	30.3556	2.73043e-54	8.81304e-50	113.376
chr9	113112933	113114015	TXNDC8	3.86278	3.61038	4.11518	2.37881	30.34	2.86772e-54	8.81304e-50	113.113
chr4	171030490	171031778	APOBEC3AP1	3.50598	3.27675	3.73521	3.29234	30.3213	3.04231e-54	8.81304e-50	113.234
chr4	122706205	122707748	EXOSC9	3.26587	3.05219	3.47956	3.39176	30.2986	3.2677e-54	8.81304e-50	113.185
chr6	133451436	133452563	MTCYBP4	3.33728	3.11888	3.55568	3.10682	30.2928	3.32889e-54	8.81304e-50	113.127
chr4	75072915	75074189	MTHFD2L	2.74595	2.56598	2.92591	3.1432	30.2487	3.82577e-54	9.45328e-50	113.006
chr2	226264261	226265954	NYAP2	2.79918	2.61531	2.98305	3.39999	30.1799	4.75696e-54	1.10196e-49	112.826
chr4	54423779	54425026	LNX1	2.72872	2.54932	2.90813	3.42672	30.1527	5.18425e-54	1.13029e-49	112.745
chr4	175749789	175751143	GLRA3	2.33107	2.17694	2.4852	3.83898	29.9829	8.89071e-54	1.83071e-49	112.255
chr12	102820621	102821973	IGF1	2.91703	2.72395	3.11011	3.48497	29.9509	9.84328e-54	1.92017e-49	112.111
chr7	126728251	126729906	GRM8	2.72915	2.54761	2.91068	3.85892	29.804	1.57346e-53	2.91596e-49	111.682
chr4	181951177	181952595	LINC00290	2.94201	2.74621	3.13782	3.17845	29.7869	1.66151e-53	2.93251e-49	111.554
chr9	104137688	104139304	FYTTD1P1	3.60448	3.36201	3.84695	3.02363	29.4707	4.59029e-53	7.73343e-49	110.507
chr11	21506371	21507553	RNA5SP337	3.22366	3.0059	3.44142	3.56405	29.3477	6.83118e-53	1.10084e-48	110.192
chr7	113584740	113586184	PPP1R3A	2.65483	2.4751	2.83457	3.58615	29.2823	8.44356e-53	1.30397e-48	109.995
chr3	143316525	143317722	RP11-501M7.1	3.11407	2.90284	3.3253	2.78085	29.2271	1.00969e-52	1.49693e-48	109.704
chr12	88451838	88452658	RP11-474L23.3	3.17704	2.96135	3.39273	2.87016	29.2007	1.10035e-52	1.56859e-48	109.637
chr15	56824526	56826661	MNS1	3.49271	3.2549	3.73051	3.42811	29.117	1.44466e-52	1.98316e-48	109.427
chr8	69242322	69243907	C8orf34	2.30682	2.14966	2.46397	4.03687	29.0996	1.52887e-52	2.0238e-48	109.43
chr5	42691426	42692230	GHR	2.83262	2.63937	3.02587	3.15142	29.0587	1.74684e-52	2.20304e-48	109.227
chr4	108784852	108785640	RNU6-733P	3.33581	3.10818	3.56343	2.32254	29.0524	1.78316e-52	2.20304e-48	109.063
chr8	128664569	128665618	CASC11	2.94043	2.73941	3.14146	2.96965	28.9978	2.1315e-52	2.54846e-48	109.002
chr8	80523926	80525788	STMN2	2.99829	2.79272	3.20387	3.86084	28.9141	2.8025e-52	3.24601e-48	108.815
chr14	38334004	38335024	LINC00517	2.89874	2.69937	3.0981	3.11741	28.8244	3.76109e-52	4.22429e-48	108.457
chr11	6279798	6281239	CCKBR	2.79267	2.6004	2.98494	3.73675	28.794	4.15525e-52	4.52973e-48	108.421
chr9	109800676	109801667	ZNF462	3.00488	2.79757	3.21219	2.42463	28.7353	5.04066e-52	5.33795e-48	108.064
chr18	61272150	61273329	SERPINB13	2.92477	2.72275	3.12679	2.99796	28.7015	5.63388e-52	5.80043e-48	108.045
chr10	44758784	44760014	RP11-20J15.2	2.84234	2.64553	3.03916	2.74728	28.63	7.131e-52	6.95539e-48	107.778
chr4	119720083	119721561	SEC24D	2.67672	2.49122	2.86223	3.09188	28.6056	7.72965e-52	6.98273e-48	107.745
chr9	108090641	108092461	SLC44A1	2.66577	2.48099	2.85055	3.55333	28.6011	7.84606e-52	6.98273e-48	107.773
chr1	61087772	61088711	RP11-776H12.1	3.43014	3.19191	3.66836	2.48143	28.5451	9.43958e-52	8.13652e-48	107.45
chr13	37246858	37249572	SERTM1	2.31338	2.15261	2.47414	4.32993	28.5276	1.00029e-51	8.42613e-48	107.556
chr3	112324014	112324804	RP11-572C15.6	2.98767	2.77996	3.19538	2.92279	28.5149	1.04333e-51	8.59339e-48	107.421
chr18	14117362	14118254	AC006557.1	3.22376	2.99822	3.4493	2.54623	28.3363	1.88693e-51	1.52038e-47	106.771
chr1	168706297	168707467	DPT	2.58081	2.3998	2.76181	3.33178	28.2663	2.38211e-51	1.867e-47	106.655
chr11	27739811	27741537	BDNF	2.44146	2.2702	2.61272	3.88414	28.2618	2.41786e-51	1.867e-47	106.675
chr9	113017834	113020245	TXN	1.7985	1.6717	1.92529	4.81681	28.119	3.89618e-51	2.94712e-47	106.165
chr13	52448451	52449653	CCDC70	3.16654	2.94276	3.39032	2.78967	28.0523	4.87151e-51	3.61117e-47	105.869
chr15	45760212	45761438	RP11-519G16.3	3.26212	3.03093	3.49331	2.60036	27.973	6.35569e-51	4.61899e-47	105.587
chr18	60828441	60829866	BCL2	2.47377	2.29803	2.64952	3.43546	27.9048	7.99439e-51	5.69818e-47	105.464
chr15	49217711	49218714	RP11-138E16.1	3.22273	2.99338	3.45209	2.63496	27.8561	9.41747e-51	6.58587e-47	105.203
chr7	97480859	97481759	ASNS	3.13117	2.90814	3.35421	2.52876	27.8313	1.02389e-50	7.02774e-47	105.112
chr9	110137720	110139026	RP11-363D24.1	3.41249	3.16871	3.65628	2.25109	27.7508	1.34398e-50	9.05701e-47	104.787
chr4	151201125	151202276	LRBA	3.12571	2.90186	3.34955	3.18752	27.6824	1.69371e-50	1.121e-46	104.688
chr13	23655290	23656897	HMGA1P6	2.67476	2.48221	2.86731	3.02349	27.5382	2.76258e-50	1.76539e-46	104.198
chr5	34551753	34553392	CTD-2024P10.2	2.57494	2.38932	2.76055	3.6005	27.502	3.12495e-50	1.96312e-46	104.114
chr9	77678884	77680161	NMRK1	3.05891	2.83821	3.2796	2.76833	27.4778	3.39219e-50	2.09548e-46	103.952
chr7	16358693	16359773	ISPD	3.07472	2.85233	3.29712	3.02348	27.4085	4.29718e-50	2.61101e-46	103.745
chr8	124665782	124667324	KLHL38	2.74226	2.54364	2.94088	3.40053	27.3709	4.88469e-50	2.92012e-46	103.658
chr11	13345694	13346976	ARNTL	3.46828	3.21692	3.71964	2.51111	27.3543	5.16983e-50	3.04152e-46	103.49
chr18	61122105	61122809	SERPINB5	3.49056	3.23742	3.74371	1.90773	27.3355	5.51292e-50	3.19269e-46	103.337
chr4	99884787	99885994	RNU7-149P	3.40235	3.15533	3.64937	2.58955	27.3058	6.10227e-50	3.47963e-46	103.343
chr6	112600304	112601302	LAMA4	2.98165	2.7648	3.19851	2.47543	27.2577	7.19482e-50	4.02693e-46	103.171
chr11	27782157	27783612	BDNF	2.6962	2.50008	2.89232	3.34767	27.2543	7.2799e-50	4.02693e-46	103.256
chr5	96890412	96891367	RP11-1E3.1	2.66846	2.47433	2.8626	3.0651	27.25	7.38802e-50	4.02693e-46	103.222
chr8	125159483	125160740	ARF1P3	2.83263	2.62651	3.03875	2.99351	27.2442	7.53524e-50	4.04765e-46	103.192
chr6	138530637	138531566	PBOV1	3.01058	2.79125	3.22991	2.76274	27.2118	8.42016e-50	4.45838e-46	103.05
chr5	53936658	53938003	SNX18	2.44124	2.26332	2.61917	3.18429	27.2009	8.74288e-50	4.56405e-46	103.067
chr2	158845468	158846501	RNU6-932P	2.57504	2.38716	2.76292	2.94329	27.1714	9.67275e-50	4.91113e-46	102.942
chr8	99449417	99451334	KB-1517D11.4	2.5151	2.33144	2.69877	3.20345	27.1482	1.04775e-49	5.24784e-46	102.889
chr9	114873650	114875526	SUSD1	3.07498	2.85013	3.29983	2.71773	27.1114	1.18879e-49	5.87487e-46	102.706
chr21	19032489	19033960	AP000432.2	2.95786	2.74143	3.17428	3.31554	27.094	1.26208e-49	6.15499e-46	102.706
chr13	76333992	76335048	LMO7	2.52185	2.33671	2.707	3.04713	27.0025	1.73031e-49	8.3289e-46	102.375
chr18	57332632	57333836	CCBE1	2.43455	2.25575	2.61335	3.17781	26.9931	1.78696e-49	8.49129e-46	102.357
chr7	112361166	112362015	MIPEPP1	3.01708	2.79537	3.23879	2.48897	26.9777	1.88464e-49	8.82308e-46	102.225
chr6	82853598	82855183	IBTK	2.43646	2.2574	2.61553	3.91776	26.9747	1.90439e-49	8.82308e-46	102.323
chr9	103646630	103647855	RP11-62L10.1	2.81056	2.60397	3.01716	2.80019	26.9698	1.93665e-49	8.86179e-46	102.243
chr8	99007240	99008730	MATN2	2.78529	2.58039	2.99019	2.97427	26.9482	2.08701e-49	9.43333e-46	102.181
chr2	106776374	106777317	UXS1	3.0335	2.81029	3.2567	2.58247	26.943	2.12443e-49	9.48679e-46	102.122
chr2	191706106	191707363	GLS	3.11244	2.88321	3.34167	2.72935	26.9175	2.32075e-49	1.02118e-45	102.044
chr6	84761472	84762658	MRAP2	2.52952	2.3432	2.71583	3.67883	26.9148	2.3419e-49	1.02118e-45	102.113
chr4	48750765	48751889	FRYL	2.95827	2.74031	3.17624	2.37075	26.9066	2.40996e-49	1.03028e-45	101.967
chr11	6946761	6948457	ZNF215	2.34837	2.17534	2.5214	3.55419	26.9056	2.41836e-49	1.03028e-45	102.079
chr8	81703451	81705037	RN7SL308P	2.59249	2.40138	2.78359	3.26816	26.8931	2.52473e-49	1.06338e-45	102.018
chr6	53566064	53567178	KLHL31	2.8824	2.66961	3.09519	2.5982	26.8543	2.8874e-49	1.20246e-45	101.813
chr18	58039457	58040496	MC4R	2.59362	2.40211	2.78513	3.50878	26.8488	2.94374e-49	1.2123e-45	101.88
chr12	22380744	22381774	ST8SIA1	3.00682	2.78472	3.22892	3.06186	26.8387	3.04851e-49	1.24105e-45	101.812
chr11	12431471	12432522	PARVA	3.13599	2.90432	3.36766	2.88674	26.8357	3.08051e-49	1.24105e-45	101.781
chr13	41160107	41161544	FOXO1	2.76474	2.56009	2.9694	3.01933	26.7814	3.71843e-49	1.47805e-45	101.613
chr1	101003454	101005676	GPR88	2.07955	1.9256	2.2335	4.37767	26.7791	3.74854e-49	1.47805e-45	101.631
chr11	59367615	59368502	OSBP	3.41192	3.15928	3.66455	2.15619	26.7739	3.81695e-49	1.48918e-45	101.472
chr13	41057386	41058609	LINC00598	2.7617	2.55689	2.96651	3.08762	26.7317	4.41903e-49	1.70612e-45	101.453
chr13	41031832	41032936	LINC00598	2.93201	2.71446	3.14956	2.46048	26.7185	4.62659e-49	1.76784e-45	101.335
chr9	77653637	77654629	C9orf41	3.24774	3.00647	3.48902	2.38944	26.6856	5.18692e-49	1.96173e-45	101.207
chr9	110171631	110172708	RP11-363D24.1	3.15312	2.91866	3.38757	2.22307	26.6618	5.63643e-49	2.1102e-45	101.102
chr3	149831691	149833371	RP11-167H9.4	2.5124	2.32527	2.69953	3.01278	26.6165	6.60007e-49	2.43432e-45	101.043
chr8	96235200	96236313	KB-1047C11.1	3.07815	2.84887	3.30744	3.27226	26.6141	6.65429e-49	2.43432e-45	101.052
chr15	58685291	58686313	LIPC	3.0113	2.78697	3.23562	2.34448	26.6122	6.69919e-49	2.43432e-45	100.949
chr6	117785165	117786251	RNU6-253P	2.74088	2.53649	2.94527	2.57792	26.5846	7.37737e-49	2.65472e-45	100.89
chr14	57329190	57330203	RP11-1085N6.5	3.00108	2.77717	3.22499	2.58411	26.571	7.73591e-49	2.75697e-45	100.837
chr8	58982487	58983361	FAM110B	2.54064	2.35104	2.73024	3.11623	26.5647	7.9074e-49	2.79125e-45	100.875
chr6	55443277	55444457	HMGCLL1	1.97684	1.82923	2.12445	4.16871	26.5496	8.3364e-49	2.91492e-45	100.842
chr11	9153641	9154723	SCUBE2	3.45705	3.19814	3.71596	2.43164	26.4701	1.10062e-48	3.7772e-45	100.466
chr5	34001108	34001997	RP11-1084J3.3	2.61873	2.42254	2.81493	2.82893	26.4609	1.13685e-48	3.86572e-45	100.489
chr6	88677352	88678910	RP11-453D21.1	2.05646	1.90215	2.21076	3.60166	26.4214	1.30541e-48	4.38207e-45	100.401
chr1	184112391	184113512	Y_RNA	3.03709	2.80919	3.265	2.58169	26.4188	1.31762e-48	4.38207e-45	100.311
chr18	19411170	19412014	MIR1-2	2.9074	2.68922	3.12559	2.75831	26.4172	1.32511e-48	4.38207e-45	100.329
chr14	33014329	33015560	AKAP6	3.1693	2.93143	3.40716	2.56014	26.4142	1.3392e-48	4.38207e-45	100.287
chr21	36168962	36169828	RUNX1	3.05601	2.82663	3.28539	2.11742	26.4123	1.34781e-48	4.38207e-45	100.227
chr9	117825332	117826324	TNC	3.16157	2.92396	3.39918	2.48379	26.3782	1.51945e-48	4.89714e-45	100.153
chr7	123050261	123051121	RP11-332K15.1	3.02839	2.80063	3.25616	3.108	26.3591	1.62443e-48	5.19037e-45	100.153
chr1	100929120	100930070	RP5-837M10.4	2.22648	2.05896	2.394	3.63194	26.3493	1.68169e-48	5.32738e-45	100.15
chr11	6378195	6379279	RP11-304C12.3	2.81036	2.59872	3.022	3.05602	26.3253	1.82956e-48	5.7467e-45	100.032
chr15	57828907	57829784	CTD-2515H24.4	3.11988	2.88488	3.35488	2.69222	26.3194	1.86812e-48	5.81853e-45	99.9762
chr2	161507812	161509259	RBMS1	2.42198	2.2393	2.60465	3.40549	26.2841	2.11518e-48	6.53311e-45	99.9128
chr8	68690474	68691719	CPA6	2.99149	2.76573	3.21725	3.07269	26.2695	2.22622e-48	6.76338e-45	99.8378
chr2	187713375	187714698	ZSWIM2	2.07491	1.9183	2.23153	3.87471	26.265	2.26227e-48	6.817e-45	99.8537
chr14	53850795	53852514	AL163953.3	2.80518	2.59315	3.01721	3.19916	26.2282	2.57484e-48	7.68234e-45	99.7013
chr7	26385749	26386898	SNX10	3.22864	2.98459	3.47269	2.55344	26.2265	2.59089e-48	7.68234e-45	99.6381
chr7	50598889	50600567	AC018705.5	2.24333	2.07369	2.41297	3.51852	26.2159	2.68972e-48	7.91208e-45	99.6791
chr4	106969392	106970546	RP11-710F7.3	2.53191	2.3403	2.72352	3.22423	26.1962	2.88332e-48	8.4148e-45	99.5956
chr1	223406694	223407790	SUSD4	2.88439	2.66604	3.10275	2.86064	26.1879	2.96859e-48	8.59598e-45	99.5374
chr18	23636949	23637880	SS18	2.70938	2.5042	2.91455	2.54794	26.1787	3.06623e-48	8.80987e-45	99.4742
chr10	33468842	33470100	NRP1	2.68742	2.48382	2.89102	2.48955	26.1672	3.19412e-48	9.10674e-45	99.4268
chr11	6592838	6593866	DNHD1	2.67879	2.47579	2.88178	2.82373	26.1615	3.25808e-48	9.21818e-45	99.4435
chr18	29067270	29068364	RP11-650P15.1	2.5079	2.31762	2.69818	3.01683	26.1289	3.65679e-48	1.02679e-44	99.3457
chr3	113250986	113253651	SIDT1	2.08942	1.93082	2.24802	3.97698	26.1178	3.80236e-48	1.05963e-44	99.3348
chr4	108611023	108612078	PAPSS1	2.75686	2.54745	2.96627	2.85304	26.0988	4.06666e-48	1.12483e-44	99.2222
chr4	146124314	146125374	OTUD4	3.05145	2.81959	3.2833	2.61893	26.0912	4.17726e-48	1.14686e-44	99.1726
chr9	120881005	120882042	TPT1P9	3.09491	2.85962	3.33019	2.10091	26.0772	4.3905e-48	1.19655e-44	99.0616
chr5	34519507	34520348	CTD-2024P10.2	2.93583	2.71257	3.15908	2.32003	26.0695	4.51136e-48	1.22051e-44	99.0589
chr11	93927523	93928525	RP11-680H20.1	2.77906	2.56728	2.99083	2.83514	26.0153	5.46592e-48	1.46804e-44	98.9296
chr7	16489488	16490624	SOSTDC1	2.675	2.47108	2.87892	2.80114	26.0055	5.6606e-48	1.50939e-44	98.8945
chr4	122655528	122656749	TMEM155	3.00042	2.77159	3.22925	2.88892	25.994	5.89539e-48	1.56077e-44	98.8551
chr9	118990173	118991369	AL353141.1	2.895	2.67407	3.11594	2.54588	25.9771	6.26043e-48	1.64566e-44	98.7702
chr9	112860839	112862015	AKAP2	2.79207	2.57897	3.00518	2.52247	25.9741	6.32796e-48	1.6517e-44	98.7524
chr3	150593566	150594935	RP11-166N6.2	2.52707	2.33415	2.71998	2.92148	25.9691	6.44016e-48	1.66923e-44	98.7758
chr1	163038357	163039495	RGS4	2.57129	2.37479	2.76778	3.51573	25.9416	7.10187e-48	1.81535e-44	98.7113
chr2	191268998	191269702	MFSD6	3.56078	3.28833	3.83323	2.59184	25.9098	7.95124e-48	2.01854e-44	98.519
chr11	8082121	8083055	RP11-236J17.5	3.08725	2.85092	3.32358	2.97867	25.8977	8.30202e-48	2.09325e-44	98.5236
chr4	122926149	122927136	TRPC3	3.03196	2.79949	3.26444	2.62606	25.8559	9.63491e-48	2.41291e-44	98.3434
chr6	135209276	135211115	RP3-352A20.1	2.72743	2.51829	2.93657	3.13677	25.8538	9.705e-48	2.41415e-44	98.3825
chr11	101742927	101744150	TRPC6	2.49759	2.30606	2.68913	2.87492	25.851	9.80297e-48	2.42226e-44	98.3528
chr1	160263336	160265075	COPA	3.00179	2.77144	3.23214	2.81709	25.8343	1.04038e-47	2.5537e-44	98.2895
chr2	152385166	152386429	NEB	2.88049	2.65943	3.10155	2.96886	25.832	1.04917e-47	2.55834e-44	98.2901
chr9	119562660	119563840	TRIM32	2.79039	2.5762	3.00458	2.50921	25.8272	1.067e-47	2.58481e-44	98.2341
chr2	213823813	213824704	MIR4776-2	2.8936	2.67132	3.11588	2.66867	25.8072	1.14614e-47	2.75849e-44	98.1781
chr3	25614218	25615763	SNORD5	2.30699	2.12952	2.48445	3.27375	25.771	1.30386e-47	3.07812e-44	98.098
chr6	84982953	84983958	KIAA1009	2.9439	2.71741	3.1704	2.86869	25.7671	1.32219e-47	3.10164e-44	98.0565
chr4	164082667	164083464	NAF1	2.98283	2.75322	3.21243	2.61512	25.7539	1.38602e-47	3.23093e-44	97.9824
chr11	29802262	29803376	RPL7AP58	2.9216	2.69667	3.14652	3.50616	25.7507	1.40213e-47	3.24805e-44	98.0317
chr7	92420038	92420970	CDK6	3.12704	2.88621	3.36787	2.57799	25.741	1.45157e-47	3.3417e-44	97.9304
chr15	48483105	48484720	SLC12A1	2.50895	2.3155	2.7024	3.23356	25.7118	1.61135e-47	3.67022e-44	97.8857
chr12	26559353	26560341	ITPR2	2.93435	2.7081	3.1606	2.35169	25.7113	1.61408e-47	3.67022e-44	97.8029
chr4	148985957	148986918	ARHGAP10	2.42542	2.23836	2.61249	3.24125	25.704	1.65704e-47	3.74493e-44	97.8577
chr8	24812701	24814475	CTD-2168K21.2	3.00847	2.77635	3.24059	3.30465	25.6942	1.71604e-47	3.85477e-44	97.8247
chr13	49887644	49888821	CAB39L	2.74137	2.52974	2.95301	2.61862	25.6791	1.81119e-47	4.04399e-44	97.7233
chr6	56120023	56120909	COL21A1	2.89298	2.6696	3.11635	2.73144	25.6749	1.83909e-47	4.08169e-44	97.7221
chr7	87256820	87258874	RUNDC3B	1.75182	1.61652	1.88712	4.73114	25.6684	1.88223e-47	4.15257e-44	97.6764
chr13	74314577	74315814	LINC00393	2.48029	2.28865	2.67193	3.22791	25.6576	1.95609e-47	4.29e-44	97.691
chr10	35437971	35438939	CREM	2.81803	2.60021	3.03586	2.43518	25.6471	2.03101e-47	4.42811e-44	97.593
chr9	105799504	105800885	CYLC2	2.88709	2.66375	3.11044	3.31783	25.6263	2.18832e-47	4.74317e-44	97.5821
chr1	168408606	168409597	QRSL1P1	2.19538	2.0254	2.36535	3.54046	25.6051	2.36113e-47	5.08799e-44	97.5162
chr12	89702974	89704310	RP11-13A1.3	2.52689	2.33121	2.72257	2.99453	25.6001	2.40434e-47	5.15116e-44	97.4758
chr13	60887100	60888313	TARDBPP2	2.62678	2.42325	2.8303	2.88503	25.5862	2.52697e-47	5.38277e-44	97.4164
chr18	60281847	60282730	ZCCHC2	2.98179	2.75069	3.21289	2.54316	25.5789	2.59438e-47	5.49478e-44	97.3591
chr4	154418981	154420459	KIAA0922	2.92919	2.70203	3.15636	3.38661	25.563	2.74639e-47	5.77265e-44	97.3582
chr11	102147005	102147912	RP11-864G5.1	2.84975	2.62873	3.07077	2.47787	25.5612	2.76422e-47	5.77265e-44	97.2903
chr5	76397049	76397733	ZBED3-AS1	3.36254	3.10174	3.62333	1.75377	25.5604	2.7723e-47	5.77265e-44	97.1806
chr9	82444239	82445265	RP11-403N16.5	2.9374	2.70927	3.16552	2.6362	25.5268	3.1285e-47	6.47795e-44	97.1828
chr8	29594207	29595844	LINC00589	2.3245	2.14385	2.50515	3.27082	25.5091	3.33381e-47	6.86473e-44	97.1649
chr4	129383222	129384054	RP11-420A23.1	3.1286	2.88524	3.37195	2.44423	25.4871	3.6091e-47	7.39052e-44	97.0179
chr4	182731659	182732527	RP11-540E16.2	2.69353	2.48395	2.9031	2.74317	25.479	3.71503e-47	7.56565e-44	97.0214
chr9	112629251	112630244	PALM2	2.89379	2.66852	3.11906	2.63458	25.4665	3.8866e-47	7.87178e-44	96.9661
chr10	112581758	112583166	RBM20	2.64957	2.44322	2.85592	3.07646	25.4552	4.04747e-47	8.15306e-44	96.9631
chr11	15145265	15146009	INSC	3.179	2.9314	3.42661	2.33188	25.4526	4.08568e-47	8.18554e-44	96.8788
chr11	17372949	17375568	NCR3LG1	2.15355	1.98575	2.32136	4.03129	25.4423	4.24068e-47	8.4504e-44	96.9239
chr1	163411938	163413382	RP11-408E1.1	2.54484	2.34648	2.7432	3.03735	25.4338	4.37211e-47	8.66571e-44	96.883
chr6	83147063	83148116	TPBG	2.66421	2.45654	2.87189	3.01609	25.4323	4.39607e-47	8.66686e-44	96.8748
chr7	23154279	23155195	KLHL7	2.59014	2.38808	2.79219	2.64242	25.4126	4.71923e-47	9.25473e-44	96.7724
chr11	60887652	60889135	CD5	2.68792	2.47817	2.89767	3.37891	25.4048	4.85359e-47	9.46812e-44	96.7943
chr1	157126910	157128044	ETV3	2.79493	2.57675	3.01311	2.73179	25.3954	5.0222e-47	9.74575e-44	96.7198
chr15	59442018	59443242	AC092757.1	2.8524	2.62957	3.07523	2.5066	25.3768	5.3698e-47	1.0366e-43	96.6403
chr10	28711904	28713169	RP11-351M16.1	2.7099	2.49815	2.92165	2.68538	25.3706	5.49216e-47	1.05473e-43	96.6312
chr13	52093803	52095089	INTS6-AS1	3.0306	2.79374	3.26747	2.56238	25.3648	5.60865e-47	1.07155e-43	96.5937
chr6	99543375	99544698	RP3-364H10.1	2.43947	2.2487	2.63024	3.08692	25.3508	5.90038e-47	1.1215e-43	96.5885
chr6	112808967	112810198	RP1-105O18.1	2.71502	2.50264	2.92741	2.33764	25.3427	6.07479e-47	1.14712e-43	96.4955
chr11	94138264	94139028	GPR83	3.04408	2.80595	3.28222	2.39438	25.3417	6.09706e-47	1.14712e-43	96.4923
chr12	9516820	9518132	RP13-735L24.1	2.11157	1.94627	2.27687	3.93733	25.324	6.4993e-47	1.21662e-43	96.5017
chr5	16809081	16810728	RNA5SP179	2.54337	2.34423	2.7425	3.27237	25.3201	6.59302e-47	1.22627e-43	96.4869
chr18	71717718	71718831	RP11-25L3.3	2.61762	2.41266	2.82258	2.96914	25.3191	6.61702e-47	1.22627e-43	96.4649
chr4	54554183	54555124	RP11-317M11.1	3.09594	2.85342	3.33847	2.52896	25.3073	6.90539e-47	1.27335e-43	96.381
chr10	30100213	30101436	SVIL	2.42027	2.23062	2.60992	3.1628	25.2994	7.10355e-47	1.3034e-43	96.4084
chr5	126677824	126678764	MEGF10	3.15569	2.90831	3.40307	2.55758	25.2892	7.37144e-47	1.34589e-43	96.3225
chr13	51904690	51905773	SERPINE3	2.93572	2.70556	3.16589	2.45443	25.2861	7.45595e-47	1.35465e-43	96.3043
chr3	30899865	30901012	GADL1	2.5317	2.33317	2.73022	2.87175	25.2815	7.57958e-47	1.3704e-43	96.3269
chr7	25094139	25095697	CYCS	2.56642	2.36509	2.76774	2.91384	25.2719	7.84786e-47	1.41201e-43	96.294
chr1	64195456	64196470	ROR1	3.00905	2.7728	3.2453	2.12356	25.2499	8.50053e-47	1.52205e-43	96.1389
chr9	119611894	119613308	TRIM32	2.87547	2.64966	3.10127	2.53087	25.2452	8.64464e-47	1.54042e-43	96.1654
chr15	93323963	93324751	CTD-2313J17.5	3.26339	3.00711	3.51968	1.67855	25.2437	8.69173e-47	1.5414e-43	96.0504
chr11	12481441	12482508	PARVA	2.93487	2.70405	3.1657	2.30213	25.2062	9.95812e-47	1.75757e-43	96.0063
chr14	56264458	56265662	LINC00520	2.74832	2.53215	2.96449	2.80959	25.2042	1.00303e-46	1.76192e-43	96.0446
chr4	154826216	154827043	AC020703.1	2.66322	2.45368	2.87276	2.70124	25.1968	1.03028e-46	1.80125e-43	96.0095
chr8	125211409	125212754	FER1L6-AS2	2.54894	2.34833	2.74954	3.21504	25.1898	1.05709e-46	1.83945e-43	96.0135
chr9	108738059	108739293	RP11-6F6.1	2.86574	2.64015	3.09133	2.79177	25.1841	1.07916e-46	1.86907e-43	95.9635
chr21	35501147	35502815	MRPS6	2.28973	2.10928	2.47018	4.01945	25.1551	1.1988e-46	2.06389e-43	95.8861
chr7	95271247	95272240	AC002451.3	2.95338	2.72062	3.18615	2.47469	25.1542	1.20278e-46	2.06389e-43	95.8303
chr5	126983078	126984154	CTXN3	2.44271	2.24996	2.63545	2.71199	25.1239	1.34285e-46	2.29363e-43	95.7468
chr10	95340375	95341503	FFAR4	2.98211	2.74642	3.2178	2.81718	25.0835	1.5556e-46	2.64481e-43	95.6026
chr4	119910099	119911157	RP11-358D17.1	2.99285	2.75615	3.22954	2.95236	25.0668	1.65305e-46	2.79768e-43	95.5509
chr6	134668796	134670051	SGK1	2.47763	2.28162	2.67363	3.24849	25.0596	1.69683e-46	2.85871e-43	95.545
chr4	146676371	146677440	ZNF827	2.59778	2.39221	2.80334	2.71195	25.0528	1.73992e-46	2.91804e-43	95.4848
chr3	98113474	98114693	OR5K3	2.64412	2.43487	2.85337	3.42121	25.0507	1.75277e-46	2.92636e-43	95.5155
chr5	126147139	126148325	LMNB1	2.98801	2.7514	3.22462	2.5192	25.0351	1.85535e-46	3.08372e-43	95.4061
chr2	147128043	147128915	AC093084.1	2.76433	2.54527	2.9834	2.38834	25.016	1.98944e-46	3.29182e-43	95.3268
chr21	29861422	29862850	LINC00161	2.47967	2.28306	2.67627	2.96407	25.0041	2.07788e-46	3.42288e-43	95.3289
chr1	171426319	171427019	CYCSP53	3.24284	2.98571	3.49997	1.89328	25.0024	2.09049e-46	3.42843e-43	95.2116
chr5	125646918	125647866	RP11-114J13.1	2.98913	2.75184	3.22641	1.97977	24.9737	2.32118e-46	3.7739e-43	95.1166
chr18	22110321	22111260	RP11-178F10.4	2.87889	2.65036	3.10743	2.28117	24.9737	2.32151e-46	3.7739e-43	95.1573
chr11	8679480	8680815	TRIM66	2.99729	2.75927	3.23532	2.85601	24.9642	2.40354e-46	3.88388e-43	95.1742
chr4	122688397	122689141	TMEM155	2.90376	2.67316	3.13436	2.492	24.9635	2.41012e-46	3.88388e-43	95.1438
chr5	64990355	64991557	SGTB	2.50328	2.30443	2.70213	2.8106	24.9569	2.46842e-46	3.9606e-43	95.1504
chr6	48035728	48037685	PTCHD4	2.0495	1.88668	2.21232	3.91956	24.9536	2.49827e-46	3.99123e-43	95.1568
chr1	168355843	168357212	MIR557	2.64606	2.43583	2.85629	3.03073	24.9519	2.51405e-46	3.9992e-43	95.1439
chr2	187602135	187603526	AC017101.10	2.50674	2.30749	2.706	2.9264	24.9403	2.62252e-46	4.15391e-43	95.096
chr11	19610956	19612285	SNORA1	3.064	2.82041	3.3076	2.75046	24.9357	2.66734e-46	4.20693e-43	95.066
chr13	77962969	77964048	MYCBP2	2.96131	2.72578	3.19684	2.57406	24.9255	2.76878e-46	4.34842e-43	95.0149
chr11	95938059	95939131	MIR1260B	2.67868	2.46557	2.8918	2.58519	24.9177	2.84857e-46	4.45485e-43	94.9885
chr2	151948071	151948918	AC023469.1	2.66783	2.45552	2.88014	2.76064	24.9108	2.92141e-46	4.54957e-43	94.9756
chr10	47106568	47108162	NPY4R	2.54561	2.34299	2.74823	4.02555	24.9067	2.96584e-46	4.59944e-43	94.9854
chr3	169257196	169258440	RP11-641D5.1	2.37341	2.18447	2.56234	2.92835	24.9034	3.00249e-46	4.63687e-43	94.9631
chr11	17457969	17459042	SDHCP4	2.67361	2.46073	2.88648	2.40268	24.899	3.05109e-46	4.69238e-43	94.9058
chr11	17591179	17592723	OTOG	2.93545	2.70171	3.16918	2.87538	24.8975	3.06762e-46	4.6983e-43	94.9352
chr21	35562613	35563893	LINC00310	2.99795	2.7592	3.2367	2.28651	24.8936	3.11218e-46	4.74694e-43	94.872
chr9	110159192	110160530	RP11-363D24.1	2.98235	2.74465	3.22004	2.33435	24.8734	3.3504e-46	5.08935e-43	94.8037
chr2	11531559	11532395	AC099344.3	3.21568	2.95934	3.47202	2.3243	24.8691	3.40372e-46	5.14923e-43	94.783
chr15	49276386	49277660	Y_RNA	2.56476	2.36028	2.76924	2.42848	24.8659	3.44415e-46	5.18921e-43	94.7848
chr9	15370294	15371496	RPL7P33	2.73038	2.51268	2.94808	3.04082	24.8644	3.46264e-46	5.19596e-43	94.8268
chr10	92719661	92720829	RP11-236B18.2	3.13154	2.88177	3.3813	2.68978	24.8559	3.57173e-46	5.33804e-43	94.7674
chr6	119774189	119775270	MAN1A1	2.09455	1.92745	2.26165	3.28704	24.8495	3.65768e-46	5.44454e-43	94.7821
chr15	62748279	62749565	TLN2	2.8714	2.64227	3.10052	2.36924	24.8446	3.7241e-46	5.52123e-43	94.7004
chr4	82842752	82844231	COX5BP1	2.33117	2.14513	2.51721	3.24567	24.841	3.77303e-46	5.57149e-43	94.7488
chr2	178227144	178228522	snoU13	2.77598	2.55442	2.99755	2.78514	24.838	3.81524e-46	5.61145e-43	94.7158
chr4	82573076	82573752	RP11-112L18.1	3.21327	2.95662	3.46992	2.6006	24.8202	4.07208e-46	5.96554e-43	94.6343
chr1	162898813	162899562	RP11-331H2.3	2.92672	2.69288	3.16055	2.43939	24.8124	4.1909e-46	6.11545e-43	94.5945
chr20	23209187	23210140	RP4-737E23.2	2.76705	2.54587	2.98822	2.56312	24.8021	4.35213e-46	6.32581e-43	94.5677
chr4	48915201	48916026	OCIAD2	3.14504	2.89363	3.39644	2.56593	24.8001	4.38338e-46	6.34635e-43	94.5595
chr3	17881224	17882523	AC104297.1	2.77631	2.5543	2.99833	3.05782	24.791	4.53316e-46	6.53766e-43	94.5564
chr1	219002280	219002990	RP11-412H9.1	3.05489	2.81058	3.29919	2.17088	24.7895	4.55713e-46	6.54677e-43	94.4779
chr4	83598307	83599684	RP11-57B24.1	2.5987	2.3908	2.8066	2.92367	24.7807	4.70729e-46	6.73637e-43	94.5153
chr6	143035895	143037055	RP1-67K17.3	2.75409	2.53355	2.97463	2.76148	24.7567	5.14106e-46	7.30073e-43	94.4135
chr3	27208160	27209180	NEK10	2.78696	2.56376	3.01016	3.12535	24.7541	5.19138e-46	7.33774e-43	94.4251
chr13	72617165	72618077	RNA5SP32	2.6075	2.39867	2.81633	2.42443	24.7533	5.20671e-46	7.33774e-43	94.3798
chr9	111730061	111730986	CTNNAL1	3.51799	3.23613	3.79985	1.82171	24.7437	5.39281e-46	7.57121e-43	94.2648
chr7	30817959	30818774	FAM188B	2.80113	2.57659	3.02566	2.08339	24.7319	5.63243e-46	7.87779e-43	94.2693
chr8	86198905	86199978	RP11-219B4.6	2.49031	2.29068	2.68994	2.6347	24.7302	5.66626e-46	7.89531e-43	94.3136
chr4	108918192	108919457	HADH	2.53917	2.3356	2.74273	2.9679	24.7283	5.70731e-46	7.92273e-43	94.3251
chr5	35656166	35657220	SPEF2	2.56374	2.35816	2.76931	2.82868	24.7237	5.80533e-46	8.02873e-43	94.299
chr3	111757427	111758640	TMPRSS7	2.65521	2.44227	2.86814	2.56405	24.7203	5.87671e-46	8.09723e-43	94.2664
chr5	118670266	118671207	TNFAIP8	2.57945	2.37252	2.78637	3.18398	24.7128	6.04221e-46	8.29443e-43	94.2786
chr12	96290339	96291449	CCDC38	2.86935	2.63913	3.09958	2.22456	24.708	6.14875e-46	8.40954e-43	94.1891
chr4	155086206	155087144	AC079298.1	2.81028	2.58479	3.03578	2.47052	24.7064	6.18492e-46	8.4279e-43	94.2107
chr5	42571153	42572503	GHR	2.33328	2.14605	2.52052	3.06777	24.7051	6.21561e-46	8.4387e-43	94.2467
chrX	129312901	129313952	RAB33A	3.23578	2.97606	3.4955	2.18193	24.699	6.35712e-46	8.59932e-43	94.1571
chr4	79542573	79543400	Y_RNA	2.84863	2.61965	3.07761	2.25526	24.6627	7.26664e-46	9.75842e-43	94.0272
chrX	135557113	135558077	Z97632.1	2.82587	2.59867	3.05306	2.2195	24.6579	7.39549e-46	9.89294e-43	94.0221
chr8	96231507	96232316	KB-1047C11.1	2.86964	2.63892	3.10037	2.53838	24.6569	7.42264e-46	9.89294e-43	94.0356
chr10	20602168	20604180	AMD1P1	2.49383	2.29331	2.69434	3.17257	24.656	7.44689e-46	9.89294e-43	94.0703
chr5	40348019	40348840	AC108105.1	2.82866	2.60112	3.0562	2.66364	24.6447	7.7647e-46	1.02783e-42	94.0005
chr1	60279775	60281415	HOOK1	3.18992	2.93327	3.44658	2.88617	24.64	7.90009e-46	1.04203e-42	93.9954
chr3	188856714	188858125	TPRG1	2.66664	2.45204	2.88124	3.07065	24.6341	8.07365e-46	1.05961e-42	93.9832
chr9	109691626	109692727	ZNF462	2.85205	2.62252	3.08158	2.38144	24.6335	8.09058e-46	1.05961e-42	93.9347
chr1	160135856	160136886	ATP1A4	3.12812	2.87636	3.37989	2.16766	24.6312	8.16002e-46	1.06495e-42	93.9038
chr3	149876134	149877680	RPL32P9	2.82945	2.60166	3.05724	2.6894	24.6251	8.34634e-46	1.08544e-42	93.9334
chr15	59509964	59511403	MYO1E	2.9129	2.6783	3.1475	2.37901	24.6154	8.64991e-46	1.12099e-42	93.8681
chr11	93590363	93591857	VSTM5	2.43668	2.24028	2.63308	3.29174	24.5955	9.30849e-46	1.20213e-42	93.8513
chr9	113340945	113342545	SVEP1	2.47001	2.27088	2.66914	3.3263	24.5908	9.47296e-46	1.21912e-42	93.835
chr11	34663829	34665258	EHF	2.74623	2.52482	2.96763	2.55762	24.5895	9.51798e-46	1.22068e-42	93.7896
chr4	141265248	141266422	SCOC	2.44892	2.25145	2.64639	2.94895	24.5858	9.65081e-46	1.23345e-42	93.804
chr1	168939606	168941068	RPL29P7	2.37369	2.18217	2.5652	3.20307	24.5713	1.01793e-45	1.29652e-42	93.7607
chr21	32417641	32418909	KRTAP19-8	2.62756	2.41552	2.8396	2.8585	24.5662	1.03734e-45	1.31671e-42	93.7255
chr9	113044464	113045330	TXN	3.12163	2.86967	3.37359	1.91208	24.5614	1.05605e-45	1.3359e-42	93.6226
chr7	117632719	117634000	AC003084.2	2.61779	2.40641	2.82916	3.43963	24.5522	1.09236e-45	1.37713e-42	93.6937
chr18	10705338	10706690	RP11-856M7.2	2.95636	2.71763	3.19509	2.8228	24.5502	1.10059e-45	1.37877e-42	93.663
chr8	59099508	59100288	RP11-716D16.1	2.7656	2.54227	2.98892	2.60217	24.5501	1.1011e-45	1.37877e-42	93.6492
chr4	86927226	86928730	RP13-514E23.2	2.61045	2.39954	2.82136	2.68087	24.5368	1.15659e-45	1.44337e-42	93.6077
chr11	10659061	10660414	MRVI1	2.80554	2.5787	3.03238	2.64441	24.5189	1.23562e-45	1.53682e-42	93.5357
chr6	52584827	52585794	RP1-152L7.3	2.89651	2.662	3.13102	2.62419	24.4861	1.39498e-45	1.72923e-42	93.4135
chr1	223558780	223559881	C1orf65	2.67131	2.45499	2.88763	2.42528	24.481	1.42168e-45	1.75645e-42	93.3779
chr18	68093779	68094727	RPS2P6	2.97587	2.7347	3.21705	2.67787	24.4618	1.52678e-45	1.87383e-42	93.3277
chr2	214053915	214054901	RP11-105N14.3	2.42426	2.22778	2.62073	2.54293	24.4615	1.52808e-45	1.87383e-42	93.3235
chr15	63062023	63063223	TLN2	2.95915	2.71931	3.19898	1.93375	24.4603	1.53508e-45	1.87383e-42	93.2546
chr7	121144272	121145288	RP11-3L10.3	2.87098	2.63829	3.10367	2.47568	24.46	1.53692e-45	1.87383e-42	93.3097
chr8	15397146	15398666	TUSC3	2.06131	1.89422	2.22839	3.59089	24.4578	1.54961e-45	1.88232e-42	93.3435
chr2	152400688	152401547	NEB	2.6433	2.42903	2.85757	2.38186	24.4562	1.55879e-45	1.88232e-42	93.2877
chr3	99925220	99926133	SNORD61	3.07953	2.8299	3.32916	2.84693	24.4561	1.55911e-45	1.88232e-42	93.3188
chr4	76840926	76842014	NAAA	2.71847	2.49806	2.93888	2.63224	24.4512	1.58802e-45	1.911e-42	93.2859
chr14	88335990	88336964	RP11-1152H15.1	2.7566	2.53302	2.98019	2.71594	24.4417	1.6445e-45	1.97256e-42	93.2606
chr9	109640764	109642676	ZNF462	2.33771	2.14804	2.52738	3.65208	24.4343	1.69053e-45	2.01536e-42	93.2578
chr9	112179131	112179964	PTPN3	2.90171	2.66628	3.13714	1.92668	24.4342	1.69106e-45	2.01536e-42	93.1563
chr5	99931065	99931891	FAM174A	2.80822	2.5803	3.03614	2.40464	24.4259	1.7442e-45	2.07204e-42	93.1786
chr9	122862125	122863323	RP11-360A18.1	2.74645	2.52353	2.96937	2.56584	24.4245	1.75339e-45	2.07629e-42	93.1833
chr11	8189844	8191738	RIC3	1.95004	1.79171	2.10838	3.66072	24.4162	1.80822e-45	2.1344e-42	93.1896
chr11	32044838	32045962	RP1-17K7.2	2.28636	2.10062	2.47209	3.29861	24.4037	1.89383e-45	2.22836e-42	93.1445
chr8	27205384	27206586	PTK2B	3.14557	2.89003	3.40112	2.49837	24.4024	1.90285e-45	2.23188e-42	93.096
chr9	74759628	74760354	GDA	2.76677	2.54196	2.99158	2.24364	24.3986	1.93029e-45	2.25693e-42	93.0583
chr12	93740440	93741517	snoU13	2.69352	2.47462	2.91242	2.65757	24.3941	1.96253e-45	2.28741e-42	93.0796
chr6	152799228	152800290	SYNE1	2.62023	2.40717	2.83329	2.75581	24.3804	2.06512e-45	2.39944e-42	93.0378
chr15	58843578	58845070	LIPC	2.88967	2.65456	3.12479	2.92731	24.3655	2.18261e-45	2.52803e-42	92.9915
chr1	168932621	168933720	RPL29P7	2.77594	2.55	3.00187	2.66689	24.3574	2.24921e-45	2.59704e-42	92.9458
chr4	183167074	183168667	TENM3	2.49323	2.29018	2.69628	3.23552	24.3425	2.37741e-45	2.73654e-42	92.9152
chr6	112080456	112081904	FYN	2.56024	2.3517	2.76877	3.01779	24.3392	2.4064e-45	2.76134e-42	92.8992
chr9	111811044	111811537	MIR32	3.87677	3.56099	4.19256	1.24639	24.3377	2.42014e-45	2.76854e-42	92.6984
chr2	149859056	149860019	KIF5C	3.12486	2.87029	3.37944	3.04471	24.3341	2.45267e-45	2.79712e-42	92.8776
chr9	26219542	26220582	RP11-477G9.1	2.45099	2.25128	2.6507	2.8091	24.3303	2.48811e-45	2.82883e-42	92.8534
chr21	32964789	32966052	TIAM1	2.63815	2.42314	2.85315	2.82029	24.3252	2.53549e-45	2.87388e-42	92.834
chr9	115616129	115617562	SNX30	2.67534	2.45722	2.89346	2.52892	24.3158	2.62592e-45	2.95556e-42	92.7855
chr3	107113433	107114609	RP11-446H18.5	2.56246	2.35354	2.77139	2.77899	24.3145	2.6385e-45	2.95556e-42	92.7936
chr4	119767966	119768660	SEC24D	3.17013	2.91165	3.42862	2.21795	24.3137	2.64585e-45	2.95556e-42	92.743
chr12	27950073	27950946	RP11-860B13.3	2.92855	2.68976	3.16734	2.36469	24.3133	2.65032e-45	2.95556e-42	92.7615
chr6	98755850	98757336	RP11-111D3.2	2.63002	2.41557	2.84447	3.06572	24.3128	2.6554e-45	2.95556e-42	92.8002
chr5	32263566	32264463	MTMR12	2.8904	2.65471	3.12609	2.26807	24.3117	2.66562e-45	2.95805e-42	92.7414
chr12	20003047	20003935	RP11-405A12.2	2.63538	2.42045	2.85031	2.52731	24.3078	2.70525e-45	2.99307e-42	92.7535
chr18	56790460	56791519	SEC11C	3.11636	2.862	3.37072	2.22384	24.2884	2.90774e-45	3.20753e-42	92.6528
chr1	220869573	220870706	C1orf115	2.86021	2.62653	3.09388	2.9443	24.2656	3.16479e-45	3.48072e-42	92.6205
chr8	97314612	97316054	Y_RNA	2.75785	2.53252	2.98317	2.48308	24.2638	3.18712e-45	3.49411e-42	92.5825
chr15	61398589	61399640	RP11-39M21.1	3.0908	2.83826	3.34334	1.80836	24.263	3.19581e-45	3.49411e-42	92.5063
chr9	117111074	117111944	AKNA	2.84842	2.61563	3.08121	2.55262	24.257	3.2688e-45	3.56339e-42	92.5677
chr5	25694795	25695508	RNU6-374P	2.99918	2.75379	3.24457	2.66888	24.2297	3.61874e-45	3.92181e-42	92.4728
chr9	114720250	114720997	MIR4668	3.17957	2.91939	3.43974	1.92267	24.2272	3.65251e-45	3.94686e-42	92.394
chr9	104344449	104345831	PPP3R2	2.66463	2.44656	2.8827	2.809	24.224	3.69676e-45	3.97704e-42	92.4591
chr2	20742622	20744378	AC012065.4	2.24265	2.05911	2.42619	3.80355	24.2236	3.7019e-45	3.97704e-42	92.4704
chr12	19841139	19841942	RNU1-146P	2.78055	2.55298	3.00812	2.62713	24.2227	3.7151e-45	3.97969e-42	92.4429
chr8	70239248	70240069	RP11-744J10.2	2.43382	2.23452	2.63312	2.69743	24.2098	3.89838e-45	4.16399e-42	92.4019
chr5	97314995	97316153	AC008834.2	2.54381	2.33546	2.75216	2.77398	24.2044	3.97704e-45	4.2276e-42	92.3862
chr1	201599594	201600753	NAV1	2.80352	2.5739	3.03314	2.2569	24.2042	3.98075e-45	4.2276e-42	92.346
chr1	160060649	160063155	IGSF8	2.48856	2.28467	2.69246	4.16378	24.1961	4.10223e-45	4.34416e-42	92.3543
chr14	34597466	34598556	EGLN3	2.962	2.71931	3.2047	2.34216	24.195	4.11903e-45	4.34953e-42	92.3184
chr12	25530034	25531144	RNU4-67P	2.89929	2.66168	3.1369	2.35692	24.1898	4.20015e-45	4.42259e-42	92.2979
chr11	12786813	12787544	TEAD1	3.27969	3.01082	3.54857	1.77643	24.1819	4.32561e-45	4.5418e-42	92.2127
chr4	99621529	99622896	RP11-1299A16.1	2.70882	2.48672	2.93093	2.78352	24.178	4.39007e-45	4.5947e-42	92.2876
chr8	65734786	65735866	RP11-1D12.2	2.66022	2.44209	2.87835	2.84363	24.1773	4.4008e-45	4.5947e-42	92.2882
chr1	200481161	200482147	RP11-469A15.2	2.93453	2.69382	3.17524	2.43456	24.1687	4.54452e-45	4.73143e-42	92.2291
chr11	6273014	6273826	CCKBR	2.64245	2.42569	2.85921	2.63511	24.1675	4.56552e-45	4.73998e-42	92.2397
chr6	160339947	160340939	MAS1	2.79474	2.56543	3.02404	2.11496	24.1619	4.66126e-45	4.82586e-42	92.1781
chr6	7468234	7469387	HNRNPLP1	2.72173	2.49841	2.94506	2.82714	24.1608	4.68106e-45	4.83287e-42	92.2266
chr11	6271059	6271784	CCKBR	2.86142	2.62662	3.09621	2.38457	24.1598	4.69907e-45	4.83798e-42	92.1911
chr5	37063812	37064255	NIPBL	3.2642	2.99633	3.53207	1.26759	24.1579	4.73215e-45	4.85854e-42	92.0466
chr11	18812497	18814375	PTPN5	2.19248	2.01247	2.37249	3.74742	24.1464	4.93878e-45	5.05668e-42	92.1849
chr21	27762254	27764249	AP001596.6	2.27687	2.08992	2.46382	3.83515	24.1441	4.9817e-45	5.08657e-42	92.1745
chr7	127797422	127798614	MIR129-1	2.6728	2.45333	2.89227	2.53985	24.1433	4.99746e-45	5.08865e-42	92.1445
chr15	98234989	98236355	RP11-461F11.3	2.58588	2.37353	2.79824	3.30524	24.1408	5.04408e-45	5.12205e-42	92.1686
chr11	36102268	36103618	LDLRAD3	2.90347	2.66487	3.14206	2.50238	24.1242	5.36677e-45	5.42003e-42	92.0694
chr11	15814575	15815425	RP11-396O20.2	3.48714	3.20055	3.77373	2.07086	24.122	5.41096e-45	5.44402e-42	92.0131
chr7	20181265	20181917	MACC1-AS1	3.13576	2.87804	3.39347	2.08156	24.1216	5.4199e-45	5.44402e-42	92.0201
chr18	66405539	66406371	CCDC102B	2.93593	2.69456	3.1773	2.54149	24.1138	5.58084e-45	5.56046e-42	92.0327
chr7	94688797	94689724	RNU4-16P	2.5213	2.314	2.72861	2.53003	24.1117	5.62539e-45	5.56873e-42	92.0267
chr7	123160394	123162068	IQUB	2.62749	2.41145	2.84352	3.05774	24.1113	5.63194e-45	5.56873e-42	92.0525
chr10	50374023	50375138	C10orf128	2.77499	2.54683	3.00315	2.80753	24.1112	5.63421e-45	5.56873e-42	92.0415
chr6	136683577	136684648	RP3-406A7.3	2.8934	2.65546	3.13134	2.56685	24.1072	5.72064e-45	5.63912e-42	92.0112
chr1	167137524	167138730	RP11-277B15.1	2.69635	2.47452	2.91818	2.58516	24.0969	5.94454e-45	5.84428e-42	91.9746
chr18	73297991	73299667	RP11-704C2.1	2.28686	2.0987	2.47503	3.07067	24.0937	6.01745e-45	5.90031e-42	91.9884
chr1	168407038	168407517	QRSL1P1	3.21481	2.95024	3.47938	2.00719	24.0889	6.12677e-45	5.99165e-42	91.8966
chr1	159848538	159849671	CCDC19	2.99881	2.75201	3.24562	2.39028	24.088	6.14589e-45	5.99454e-42	91.9217
chr1	168341437	168342344	MIR557	2.77971	2.55084	3.00857	2.49852	24.0784	6.37181e-45	6.19657e-42	91.901
chr18	43714867	43715990	HAUS1	2.78246	2.55336	3.01155	2.32038	24.0778	6.38646e-45	6.19657e-42	91.8838
chr4	99649454	99650389	BTF3P13	2.55278	2.34258	2.76299	2.37321	24.0755	6.44147e-45	6.23363e-42	91.8831
chr9	123185643	123186659	CDK5RAP2	2.87056	2.63418	3.10695	2.1848	24.0742	6.4718e-45	6.24667e-42	91.8514
chr5	36174740	36175586	RNU6-1305P	2.69076	2.46915	2.91237	2.6881	24.0708	6.55521e-45	6.31074e-42	91.8867
chr7	55507165	55508370	LANCL2	2.45043	2.24857	2.65229	3.11903	24.0654	6.68969e-45	6.42353e-42	91.8844
chr14	59331467	59333093	RP11-112J1.2	2.5741	2.36202	2.78617	3.18129	24.0622	6.77039e-45	6.48422e-42	91.8736
chr12	70359488	70361326	RP11-611E13.3	2.27925	2.09145	2.46704	3.18428	24.061	6.8017e-45	6.49741e-42	91.8693
chr12	93641047	93642023	snoU13	2.61734	2.40165	2.83303	2.65378	24.057	6.90442e-45	6.57858e-42	91.8336
chr5	49952355	49953579	RP11-269M20.3	2.82799	2.59491	3.06106	2.85222	24.0537	6.98943e-45	6.64251e-42	91.8294
chr4	122685858	122686679	TMEM155	2.71063	2.48718	2.93408	2.57317	24.049	7.1148e-45	6.74436e-42	91.8008
chr12	104240105	104241031	RP11-650K20.3	2.6518	2.43318	2.87041	2.17822	24.0473	7.16049e-45	6.77035e-42	91.7634
chrX	56258003	56259379	KLF8	2.72541	2.50067	2.95014	2.70112	24.0416	7.31496e-45	6.89881e-42	91.7841
chr7	50413447	50414865	IKZF1	2.38086	2.18453	2.5772	3.21951	24.0399	7.36129e-45	6.92488e-42	91.7911
chr7	16504842	16506030	SOSTDC1	2.27537	2.0877	2.46305	3.08442	24.0353	7.48944e-45	7.0276e-42	91.7717
chr7	17409097	17410304	SNORA63	2.54945	2.33907	2.75984	3.15658	24.0236	7.82409e-45	7.32307e-42	91.7286
chr14	21546269	21547097	ARHGEF40	3.30809	3.03498	3.5812	2.17596	24.0128	8.14866e-45	7.60764e-42	91.6255
chr7	35225170	35226944	DPY19L2P1	2.48023	2.27532	2.68513	3.57542	23.9965	8.66272e-45	8.06726e-42	91.6287
chr8	62200195	62201494	CLVS1	1.77334	1.62676	1.91992	3.92533	23.9836	9.09242e-45	8.44619e-42	91.5656
chr5	53751068	53752152	HSPB3	2.20059	2.01861	2.38258	3.3132	23.9726	9.47758e-45	8.76063e-42	91.5408
chr1	168397093	168397854	RP5-968D22.1	2.94193	2.69864	3.18522	2.39172	23.9726	9.47818e-45	8.76063e-42	91.4991
chr6	131034054	131035192	RP11-102N11.1	2.39883	2.20042	2.59724	2.99252	23.9682	9.63616e-45	8.88449e-42	91.5169
chr2	19077108	19078451	AC106053.1	2.39044	2.19271	2.58818	2.73692	23.9663	9.7029e-45	8.92383e-42	91.4978
chr11	95460182	95461467	RP11-644L4.1	2.41117	2.21164	2.61069	3.17048	23.9565	1.00672e-44	9.23593e-42	91.4783
chr10	106112991	106113999	CCDC147	2.15967	1.9808	2.33854	3.49752	23.9362	1.0866e-44	9.9442e-42	91.4033
chr10	43717392	43718219	RASGEF1A	2.59837	2.38304	2.81371	2.48241	23.9216	1.14829e-44	1.04829e-41	91.3157
chr12	68513112	68514345	RP11-444B24.2	2.51232	2.30407	2.72057	3.17771	23.916	1.17263e-44	1.06788e-41	91.3263
chr12	93755052	93755902	snoU13	2.82993	2.59533	3.06454	2.20044	23.9131	1.18535e-44	1.07682e-41	91.2611
chr13	22750919	22752432	MTND3P1	2.52594	2.3165	2.73538	3.22372	23.9097	1.20097e-44	1.08834e-41	91.304
chr13	31647819	31648822	WDR95P	2.93018	2.68717	3.17319	2.47044	23.9046	1.22415e-44	1.10664e-41	91.2509
chr12	64981029	64982155	SNORD83	2.72919	2.50283	2.95554	2.49075	23.9025	1.23354e-44	1.11241e-41	91.245
chr8	61373168	61374038	RNU6-1202P	2.75959	2.53058	2.98859	1.99787	23.889	1.29818e-44	1.16786e-41	91.1562
chr2	16956080	16957340	AC008069.1	2.16295	1.98344	2.34245	3.18001	23.8875	1.30553e-44	1.17163e-41	91.2205
chr14	30756932	30757839	CTD-2251F13.1	3.05733	2.80347	3.31119	2.80049	23.8756	1.36541e-44	1.22241e-41	91.1603
chr6	52284565	52285902	EFHC1	1.18805	1.08939	1.28671	5.39938	23.8727	1.38041e-44	1.23044e-41	90.9483
chr15	59469081	59470269	MIR2116	2.72137	2.49537	2.94736	2.09064	23.8721	1.38348e-44	1.23044e-41	91.1013
chr14	49412908	49413885	SNORD112	2.5873	2.37244	2.80217	2.86714	23.8719	1.38434e-44	1.23044e-41	91.1523
chr4	114037395	114038469	ANK2	2.53867	2.32783	2.74952	3.21001	23.8697	1.39608e-44	1.23791e-41	91.1543
chr4	41258246	41259950	UCHL1	2.2161	2.03198	2.40022	4.03404	23.8612	1.44132e-44	1.27467e-41	91.1009
chr14	34731311	34732362	EGLN3	3.08332	2.82714	3.33949	2.13983	23.8607	1.44442e-44	1.27467e-41	91.0536
chr18	24037869	24039153	KCTD1	2.6144	2.39713	2.83167	3.16443	23.8549	1.47605e-44	1.29949e-41	91.0974
chr1	186649071	186650318	PTGS2	2.08274	1.90961	2.25587	3.82881	23.8488	1.51035e-44	1.32654e-41	91.0638
chr11	16892623	16893663	PLEKHA7	2.58337	2.36859	2.79814	2.30098	23.8451	1.53202e-44	1.34239e-41	91.0134
chr9	117045138	117045973	COL27A1	3.08414	2.82771	3.34057	1.96257	23.8435	1.54125e-44	1.34729e-41	90.9787
chr9	79830534	79831310	VPS13A	2.6871	2.46364	2.91056	2.05	23.8388	1.56847e-44	1.36786e-41	90.9718
chr15	60715540	60716281	NARG2	3.19536	2.92951	3.4612	1.47461	23.8282	1.63242e-44	1.42029e-41	90.8541
chr10	111654247	111656003	XPNPEP1	1.78607	1.63746	1.93467	3.88963	23.8266	1.64266e-44	1.42585e-41	90.9766
chr13	51786881	51788129	FAM124A	3.08027	2.82395	3.33659	2.26279	23.8237	1.66077e-44	1.4382e-41	90.9294
chr9	113045902	113046754	TXN	3.18699	2.92172	3.45226	1.78684	23.8172	1.70191e-44	1.4644e-41	90.8516
chr1	91918384	91919336	CDC7	3.11643	2.85703	3.37583	2.0351	23.817	1.70287e-44	1.4644e-41	90.8851
chr7	109723802	109724897	RPL3P8	2.55106	2.3387	2.76342	2.93805	23.815	1.7159e-44	1.47218e-41	90.9425
chr4	166358738	166359560	CPE	2.94593	2.70067	3.1912	2.37243	23.812	1.73567e-44	1.48571e-41	90.8977
chr5	38373597	38374434	EGFLAM-AS3	3.26626	2.99431	3.53821	2.36826	23.8101	1.74806e-44	1.49287e-41	90.8812
chr15	57057299	57057970	ZNF280D	3.06416	2.80887	3.31944	1.56676	23.7951	1.85017e-44	1.57644e-41	90.7553
chr12	12483947	12485519	MANSC1	2.68958	2.46546	2.9137	2.66081	23.7908	1.88044e-44	1.59856e-41	90.8362
chr6	28602080	28603553	RP11-373N24.2	2.64644	2.4259	2.86698	2.6631	23.7894	1.89026e-44	1.60323e-41	90.8345
chr11	12097587	12099273	RP13-631K18.3	3.00189	2.75172	3.25207	2.40354	23.7878	1.90188e-44	1.60939e-41	90.8065
chr1	162886672	162887834	C1orf110	2.85445	2.61643	3.09246	2.87912	23.7749	1.99687e-44	1.68593e-41	90.7888
chr18	41080813	41081725	SYT4	2.85969	2.62121	3.09816	2.7789	23.7724	2.01541e-44	1.69772e-41	90.7743
chr5	32297970	32298850	RNU6-378P	2.98435	2.73538	3.23331	2.51549	23.7636	2.08385e-44	1.75139e-41	90.7265
chr11	18385837	18386689	GTF2H1	3.06586	2.81005	3.32166	1.80792	23.7601	2.11187e-44	1.77092e-41	90.6455
chr2	16863701	16864587	FAM49A	3.07855	2.82164	3.33545	2.28714	23.7566	2.14013e-44	1.79057e-41	90.6818
chr1	192920623	192921740	LINC01032	2.55936	2.34568	2.77304	2.7179	23.745	2.23546e-44	1.86217e-41	90.6684
chr2	20262132	20263275	RP11-644K8.1	2.88443	2.64361	3.12525	2.49704	23.745	2.23576e-44	1.86217e-41	90.6521
chr15	88944322	88945969	MRPL46	2.44506	2.24091	2.64921	2.96028	23.7436	2.24777e-44	1.86798e-41	90.674
chr5	95744646	95745525	PCSK1	2.97515	2.7267	3.2236	2.5484	23.7399	2.27947e-44	1.89008e-41	90.6404
chr11	8631760	8632662	TRIM66	2.94768	2.70149	3.19386	1.87468	23.7371	2.30391e-44	1.90609e-41	90.5691
chr5	112242748	112243436	AC008536.1	2.78323	2.55076	3.01569	2.50499	23.735	2.32203e-44	1.9168e-41	90.6212
chr13	52442211	52443543	CCDC70	2.86262	2.62351	3.10173	2.42067	23.7338	2.33268e-44	1.92131e-41	90.6032
chr13	51732537	51733692	RPL5P31	2.7208	2.49341	2.94819	2.13952	23.7208	2.44987e-44	2.01238e-41	90.5367
chr14	37503553	37504569	RP11-537P22.2	2.73493	2.50635	2.9635	2.80933	23.7204	2.45411e-44	2.01238e-41	90.5802
chr12	93930114	93931232	RP11-356O22.4	2.9185	2.67457	3.16242	2.44652	23.7197	2.46035e-44	2.01304e-41	90.5526
chr2	231749980	231751146	AC012507.3	2.59534	2.37837	2.81231	3.28613	23.7138	2.51632e-44	2.05431e-41	90.5677
chr2	214567839	214568939	MIR4438	2.62763	2.40791	2.84735	2.93302	23.708	2.5724e-44	2.09547e-41	90.5393
chr2	109034521	109035316	RP11-465O11.1	3.1514	2.88782	3.41499	2.12897	23.7018	2.633e-44	2.14013e-41	90.4652
chr10	50415676	50416949	C10orf128	2.69755	2.47177	2.92333	2.84714	23.6863	2.79248e-44	2.2648e-41	90.4536
chr8	67430758	67431727	RNU6-1324P	2.29376	2.10176	2.48576	3.32781	23.6838	2.81849e-44	2.2809e-41	90.4548
chr18	71646852	71647868	RP11-25L3.3	2.31251	2.11892	2.5061	3.09389	23.6813	2.84524e-44	2.29752e-41	90.4433
chr11	57131086	57131829	AP000781.1	2.81489	2.57919	3.05058	2.46406	23.6767	2.89618e-44	2.33357e-41	90.397
chr8	98208937	98209805	KB-1000E4.2	2.6821	2.4575	2.90669	2.90636	23.6744	2.92169e-44	2.34903e-41	90.4085
chr6	130715109	130716340	TMEM200A	2.53129	2.31928	2.7433	3.33305	23.6692	2.97965e-44	2.39044e-41	90.3993
chr4	140684269	140685560	RN7SKP253	2.35684	2.15935	2.55432	2.9538	23.6593	3.09333e-44	2.4727e-41	90.356
chr11	17773522	17774192	KCNC1	2.93244	2.68672	3.17815	2.11351	23.6591	3.09553e-44	2.4727e-41	90.3046
chr6	53907797	53908938	MLIP-AS1	2.6248	2.40475	2.84484	2.79827	23.6476	3.23372e-44	2.57753e-41	90.3053
chr8	123933344	123935083	ZHX2	2.22839	2.0415	2.41528	3.13327	23.6378	3.35644e-44	2.66961e-41	90.2789
chr8	96122243	96123322	NDUFAF6	2.86295	2.62276	3.10313	2.41113	23.6303	3.45345e-44	2.74088e-41	90.2139
chr10	35503270	35504620	RP11-324I22.3	2.59148	2.37406	2.8089	3.12324	23.6293	3.4659e-44	2.74132e-41	90.2466
chr7	117653342	117654289	AC003084.2	2.64184	2.42019	2.86349	2.94532	23.6291	3.46879e-44	2.74132e-41	90.2416
chr14	55969455	55970373	RPL7AP4	2.5737	2.35769	2.78972	1.98836	23.6196	3.59582e-44	2.83567e-41	90.1453
chr6	18204019	18205500	KDM1B	2.53466	2.32191	2.74741	2.44203	23.6187	3.60914e-44	2.84012e-41	90.1777
chr3	149420511	149421582	WWTR1	2.66413	2.44048	2.88778	2.35914	23.6151	3.65814e-44	2.87259e-41	90.1571
chr1	167604105	167605115	RP3-455J7.4	2.42496	2.22132	2.62859	2.4316	23.6079	3.75908e-44	2.94561e-41	90.1372
chr1	166083606	166084386	RP11-375H19.2	2.60213	2.38361	2.82065	2.35317	23.6071	3.77132e-44	2.94608e-41	90.1241
chr8	62399472	62400875	CLVS1	2.6428	2.42086	2.86474	3.04417	23.6068	3.77558e-44	2.94608e-41	90.1581
chr5	82115997	82117757	CTD-2218K11.3	2.31687	2.12227	2.51147	2.94693	23.6027	3.83421e-44	2.98555e-41	90.1422
chr12	74513256	74514305	RP11-274M17.1	2.83597	2.59771	3.07423	2.86952	23.597	3.91933e-44	3.04543e-41	90.1175
chr5	81182741	81183614	SHFM1P1	3.12799	2.86512	3.39087	2.04529	23.5896	4.03049e-44	3.12485e-41	90.0318
chr1	213259110	213260117	RPS6KC1	2.77117	2.53828	3.00406	2.11569	23.5891	4.03841e-44	3.12485e-41	90.0399
chr9	79858872	79859930	VPS13A	2.78921	2.55474	3.02369	2.22024	23.5821	4.14742e-44	3.20251e-41	90.0212
chr9	71678792	71679967	FXN	2.52386	2.31165	2.73608	2.28974	23.577	4.22794e-44	3.25791e-41	90.0105
chr6	52882642	52883618	RN7SK	3.02694	2.77241	3.28148	2.31772	23.5756	4.25019e-44	3.26826e-41	89.9993
chr5	50242106	50242760	RP11-317O24.2	2.90425	2.66003	3.14848	2.10057	23.5746	4.2675e-44	3.27477e-41	89.9792
chr5	121494364	121495152	CTC-441N14.4	3.14782	2.88304	3.4126	2.2205	23.5683	4.36952e-44	3.34614e-41	89.9613
chr4	170309636	170310635	SH3RF1	2.97078	2.72086	3.22069	1.93852	23.5658	4.41272e-44	3.36839e-41	89.9319
chr1	223511956	223512787	SUSD4	2.92088	2.67516	3.1666	2.6537	23.5655	4.41676e-44	3.36839e-41	89.9904
chr16	80714049	80715715	AC092332.1	2.85819	2.61769	3.09868	2.68189	23.5608	4.49757e-44	3.41826e-41	89.9718
chr8	109862017	109863214	TMEM74	2.32562	2.12994	2.52131	3.21728	23.5606	4.5006e-44	3.41826e-41	89.9882
chr11	8107542	8108382	TUB	2.55838	2.34306	2.77371	2.88439	23.5544	4.60781e-44	3.49253e-41	89.9568
chr7	90862241	90863121	FZD1	2.76713	2.53418	3.00007	2.13286	23.549	4.70326e-44	3.5576e-41	89.8867
chr8	126555970	126557007	RP11-136O12.2	2.93689	2.68958	3.1842	2.71872	23.5421	4.82759e-44	3.64421e-41	89.9025
chr9	112231768	112232690	PTPN3	2.31693	2.12173	2.51212	2.87437	23.5311	5.03413e-44	3.7924e-41	89.8713
chr8	26124204	26125118	RP11-98P2.1	3.03409	2.77831	3.28986	2.29868	23.5162	5.32842e-44	4.00595e-41	89.7785
chr13	52334324	52335635	DHRS12	2.11184	1.93379	2.2899	3.40195	23.5128	5.39754e-44	4.04971e-41	89.8064
chr15	58426575	58427733	AQP9	3.17061	2.90328	3.43795	2.20444	23.5118	5.41774e-44	4.05665e-41	89.7524
chr1	166241451	166242997	RP11-9L18.2	2.29532	2.10163	2.48902	3.07891	23.4926	5.83001e-44	4.35654e-41	89.7291
chr21	32637746	32639280	TIAM1	2.26197	2.07108	2.45286	3.28609	23.4915	5.85548e-44	4.36678e-41	89.726
chr9	111434724	111435488	RP11-339N8.1	3.18525	2.91639	3.4541	1.79825	23.4869	5.95744e-44	4.43389e-41	89.6171
chr1	162851470	162852765	C1orf110	2.43497	2.22942	2.64052	2.98672	23.4847	6.00749e-44	4.46218e-41	89.6971
chrX	78514369	78515275	KIF4CP	2.96466	2.71431	3.21501	2.16471	23.4765	6.19979e-44	4.59581e-41	89.6233
chr6	145578545	145579733	AL356739.1	2.31761	2.12186	2.51336	2.91899	23.4717	6.31426e-44	4.66201e-41	89.6465
chr6	142996711	142998176	RP11-440G9.1	2.23178	2.04325	2.42032	2.83683	23.4673	6.4209e-44	4.73132e-41	89.6268
chr7	8300469	8302408	ICA1	1.98809	1.82013	2.15605	3.83249	23.4655	6.46454e-44	4.75403e-41	89.6124
chr11	93808101	93809180	RP11-715G18.3	2.27626	2.08392	2.4686	2.63051	23.4616	6.56166e-44	4.80409e-41	89.596
chrX	135342575	135343426	MAP7D3	2.91262	2.66651	3.15874	1.84418	23.4615	6.56282e-44	4.80409e-41	89.5416
chr1	110742984	110744150	SLC6A17	2.9923	2.73945	3.24515	2.59576	23.4612	6.57151e-44	4.80409e-41	89.5906
chr3	101651199	101652121	RP11-221J22.1	2.35262	2.15372	2.55151	2.62264	23.4494	6.87466e-44	5.00597e-41	89.5507
chr1	168368102	168368825	RP5-968D22.1	3.23404	2.96034	3.50775	2.29255	23.4241	7.5698e-44	5.50135e-41	89.4282
chr2	217660442	217661484	RNA5SP120	2.9501	2.70039	3.1998	2.14236	23.4216	7.64411e-44	5.53365e-41	89.4104
chr3	143100934	143102610	SLC9A9-AS2	2.36289	2.16282	2.56296	3.14776	23.4136	7.8818e-44	5.69459e-41	89.4294
chr1	209756726	209758091	CAMK1G	2.65259	2.42797	2.87721	2.88863	23.4113	7.95021e-44	5.73284e-41	89.4147
chr11	36264884	36265683	LINC00610	3.07479	2.81422	3.33537	2.21141	23.3931	8.52207e-44	6.11087e-41	89.3057
chr3	155807679	155808752	RP11-294L13.1	2.45893	2.25055	2.66732	2.60945	23.3931	8.52392e-44	6.11087e-41	89.3332
chr7	36155028	36155951	MARK2P13	2.7635	2.52929	2.99771	2.44518	23.3914	8.57869e-44	6.13827e-41	89.3211
chr8	58566202	58567348	CTD-2339F6.1	2.28997	2.09588	2.48406	2.77804	23.3899	8.62749e-44	6.15392e-41	89.3287
chr18	22076377	22077724	RP11-178F10.2	2.67419	2.44753	2.90085	2.96802	23.3897	8.63378e-44	6.15392e-41	89.3343
chr4	73633535	73634559	HNRNPA1P67	2.36748	2.1667	2.56825	2.88076	23.377	9.06542e-44	6.44919e-41	89.2848
chr3	170302253	170304264	SLC7A14	2.21482	2.02693	2.40271	3.88324	23.3688	9.35314e-44	6.62843e-41	89.2409
chr15	38827129	38828302	Y_RNA	2.56666	2.34884	2.78447	2.82697	23.361	9.63553e-44	6.81552e-41	89.2229
chr12	92669991	92670688	Y_RNA	2.72654	2.49515	2.95793	2.19467	23.3601	9.67062e-44	6.82731e-41	89.1775
chr10	34405109	34406334	Y_RNA	2.53846	2.32301	2.75391	2.75022	23.3572	9.77683e-44	6.88917e-41	89.2054
chr1	60432767	60433527	RN7SL475P	2.77717	2.54142	3.01293	1.64227	23.3532	9.92841e-44	6.98271e-41	89.0971
chr5	130550047	130551402	LYRM7	2.40554	2.20128	2.6098	2.99378	23.347	1.01678e-43	7.12405e-41	89.173
chr15	93774453	93775513	RP11-326A13.1	2.74832	2.51493	2.98171	2.33822	23.3447	1.02565e-43	7.17266e-41	89.1355
chr6	55508321	55509099	RP11-228O6.2	2.8651	2.62178	3.10843	2.44109	23.3431	1.03187e-43	7.20252e-41	89.1297
chr1	160142484	160143438	ATP1A4	2.84594	2.60421	3.08767	1.84208	23.3402	1.04359e-43	7.26606e-41	89.0724
chr6	139446978	139447955	HECA	2.75516	2.52114	2.98919	2.47591	23.3395	1.04618e-43	7.26606e-41	89.1212
chr9	122852792	122854145	RP11-360A18.1	2.77409	2.53846	3.00972	2.55766	23.3393	1.04685e-43	7.26606e-41	89.1222
chr9	111928434	111930321	FRRS1L	2.23772	2.04762	2.42782	3.38947	23.3361	1.05977e-43	7.34194e-41	89.1343
chr5	115717478	115718947	AC010296.1	2.08713	1.90981	2.26445	3.29379	23.3345	1.0664e-43	7.3741e-41	89.1287
chr8	110201602	110202449	TRHR	2.61058	2.38877	2.83238	2.73538	23.3328	1.07362e-43	7.41021e-41	89.1106
chr2	106042322	106043913	FHL2	2.77908	2.54295	3.01522	2.77806	23.3315	1.07876e-43	7.43187e-41	89.1074
chr11	36521783	36522523	TRAF6	2.72734	2.49557	2.95911	2.43043	23.3287	1.09048e-43	7.49868e-41	89.0779
chr6	133085281	133086080	RP1-55C23.8	2.81802	2.57851	3.05752	2.36246	23.3256	1.10361e-43	7.57487e-41	89.0617
chr7	79142310	79143644	AC091813.2	2.93305	2.68371	3.18239	2.77026	23.3204	1.12575e-43	7.71259e-41	89.0646
chr10	92832600	92833774	DDX18P6	3.02219	2.7652	3.27919	2.37932	23.3132	1.15714e-43	7.91304e-41	89.0149
chr9	81382190	81383035	MTND2P8	2.62185	2.39884	2.84486	2.28313	23.3072	1.18422e-43	8.07144e-41	88.9855
chr8	99148644	99149295	POP1	3.18645	2.91542	3.45748	1.44703	23.3071	1.18466e-43	8.07144e-41	88.8984
chr7	47236903	47237852	TNS3	2.55403	2.33676	2.77129	2.4143	23.3043	1.19746e-43	8.14362e-41	88.9857
chr8	124680722	124681925	KLHL38	2.64216	2.41736	2.86696	3.25323	23.3005	1.21491e-43	8.24718e-41	88.9989
chr4	91047837	91049997	CCSER1	1.65289	1.51224	1.79355	4.527	23.2964	1.23428e-43	8.36336e-41	88.8974
chr4	140403976	140404728	RP11-83A24.2	3.04806	2.78866	3.30746	1.91145	23.2945	1.24289e-43	8.40631e-41	88.9046
chr1	168402489	168403065	RP5-968D22.1	3.02207	2.76487	3.27928	1.82414	23.2933	1.24865e-43	8.4151e-41	88.8934
chr13	49074547	49075541	RCBTB2	2.67157	2.4442	2.89895	2.89681	23.2933	1.24873e-43	8.4151e-41	88.966
chr2	67522427	67523576	AC023115.4	2.65767	2.43146	2.88388	2.42118	23.2911	1.25941e-43	8.4573e-41	88.9357
chr12	25610761	25611692	TUBB4BP1	2.99378	2.73895	3.2486	2.28174	23.2911	1.25955e-43	8.4573e-41	88.9219
chr4	170820223	170821057	RP11-6E9.5	3.17144	2.90135	3.44153	2.3026	23.2787	1.3207e-43	8.83586e-41	88.8753
chr14	24042690	24043250	JPH4	2.99618	2.74097	3.25138	1.89122	23.2745	1.34189e-43	8.96144e-41	88.8337
chr6	123411766	123413044	CLVS2	2.39806	2.19376	2.60236	3.12841	23.2696	1.36742e-43	9.11553e-41	88.8803
chr3	111480007	111480771	PHLDB2	2.72766	2.49522	2.96011	2.36459	23.2633	1.40095e-43	9.32226e-41	88.8264
chr8	99191329	99192859	RNU6-914P	2.88521	2.63928	3.13115	2.85473	23.2575	1.43252e-43	9.51526e-41	88.8264
chr1	214543627	214544510	PTPN14	2.99553	2.74001	3.25106	2.35045	23.2409	1.527e-43	1.01247e-40	88.7355
chr3	170331960	170332847	SLC7A14	3.41147	3.1204	3.70253	2.5911	23.2357	1.55731e-43	1.03072e-40	88.7299
chr11	18745385	18746123	IGSF22	3.392	3.10251	3.6815	2.22186	23.2284	1.602e-43	1.05841e-40	88.6813
chr1	221785338	221786335	RP11-103C3.2	2.84732	2.60427	3.09038	2.63874	23.2243	1.62742e-43	1.07329e-40	88.6919
chr14	21555313	21556292	ARHGEF40	2.76432	2.52826	3.00037	3.43791	23.2154	1.68361e-43	1.10641e-40	88.6726
chr14	53473714	53474853	RP11-368P15.1	2.49764	2.28423	2.71105	2.80013	23.2014	1.77681e-43	1.1656e-40	88.6136
chr17	70400763	70401588	LINC00511	3.33614	3.05106	3.62122	1.46516	23.1997	1.78892e-43	1.17146e-40	88.4964
chr12	66033371	66034803	RP11-230G5.2	2.20025	2.01219	2.38831	3.00649	23.194	1.82836e-43	1.19518e-40	88.59
chr3	32349065	32350036	AC097639.1	2.91038	2.66159	3.15918	2.60817	23.1907	1.85191e-43	1.20845e-40	88.5609
chr9	84087555	84088586	RP11-232A1.2	2.77817	2.54057	3.01576	2.49079	23.1811	1.92131e-43	1.24933e-40	88.5201
chr10	30934009	30935176	RP11-14C22.3	2.73402	2.50019	2.96786	2.52044	23.1791	1.93591e-43	1.25536e-40	88.5123
chr18	8948228	8949670	RPS4XP19	2.84157	2.59853	3.0846	2.75533	23.1789	1.93735e-43	1.25536e-40	88.5244
chr5	95767242	95769399	PCSK1	2.22592	2.03552	2.41631	3.92321	23.1775	1.94816e-43	1.26015e-40	88.5068
chr7	9665054	9666222	AC096553.5	2.24297	2.05112	2.43483	2.92418	23.1766	1.95477e-43	1.26223e-40	88.5216
chr11	95417595	95418522	RP11-644L4.1	2.86052	2.61583	3.10521	2.37735	23.176	1.95916e-43	1.26287e-40	88.4925
chr1	162791956	162793817	RP11-331H2.4	2.03932	1.86487	2.21377	3.51893	23.1749	1.96744e-43	1.266e-40	88.5143
chr3	101362450	101363464	Y_RNA	2.68893	2.45868	2.91919	2.43755	23.151	2.15726e-43	1.38574e-40	88.4017
chr3	32166210	32167224	GPD1L	2.81249	2.57162	3.05337	2.4097	23.1476	2.18539e-43	1.40138e-40	88.3873
chr9	119574602	119575803	TRIM32	2.97849	2.72339	3.23359	2.33226	23.1465	2.19492e-43	1.40506e-40	88.3765
chr3	172403204	172404450	AC007919.19	2.44399	2.23459	2.65338	2.66366	23.1383	2.2656e-43	1.4478e-40	88.3655
chr8	53326063	53326983	ST18	2.52525	2.30888	2.74163	2.95864	23.1367	2.27907e-43	1.45391e-40	88.3689
chr10	16562965	16564369	C1QL3	2.48884	2.27551	2.70217	3.11382	23.1289	2.34823e-43	1.49341e-40	88.3421
chr12	63270296	63271532	RNU1-83P	2.48269	2.26989	2.69549	2.9935	23.1289	2.34905e-43	1.49341e-40	88.3397
chr5	101999536	102000562	LINC00491	2.65396	2.42642	2.8815	2.88389	23.1232	2.40072e-43	1.52364e-40	88.3145
chr15	61142749	61144190	RP11-554D20.1	2.60976	2.38595	2.83358	2.29041	23.1162	2.4666e-43	1.56278e-40	88.2614
chr1	184664101	184664682	EDEM3	3.37746	3.08779	3.66713	1.42186	23.1147	2.4805e-43	1.5689e-40	88.1751
chr2	15873949	15875626	AC008271.1	2.14068	1.95707	2.32429	3.39312	23.1127	2.49964e-43	1.57832e-40	88.2785
chr3	112788720	112790049	RP11-572M11.1	2.59241	2.37003	2.81479	2.80544	23.1108	2.51791e-43	1.58715e-40	88.2657
chr3	29206091	29207115	MESTP4	2.23786	2.04589	2.42983	2.88947	23.1103	2.5236e-43	1.58803e-40	88.2665
chr5	126083423	126084231	RNU6-752P	3.46235	3.16531	3.7594	1.94418	23.1073	2.55225e-43	1.60334e-40	88.1928
chr11	32083747	32084972	RP1-17K7.1	2.36985	2.16647	2.57323	2.73789	23.1005	2.62052e-43	1.64344e-40	88.2234
chr8	17002820	17003465	RP11-468H14.1	3.03793	2.77717	3.29869	1.83036	23.0961	2.66463e-43	1.66829e-40	88.1471
chr18	71856255	71857709	RP11-669I1.1	2.40854	2.20177	2.6153	2.71875	23.0931	2.69613e-43	1.68516e-40	88.1943
chr1	90069045	90070296	RP11-413E1.4	2.59951	2.37628	2.82273	2.75646	23.0862	2.76851e-43	1.72458e-40	88.1691
chr18	30209602	30210657	RP11-386P4.1	2.35543	2.15314	2.55772	2.85777	23.0833	2.80031e-43	1.74146e-40	88.1628
chr6	145168882	145169711	UTRN	2.63852	2.41189	2.86515	2.63185	23.0808	2.82724e-43	1.75527e-40	88.1422
chr5	31758590	31759768	RP11-5N11.7	2.62693	2.40125	2.85262	2.9376	23.0754	2.88613e-43	1.78883e-40	88.1332
chr6	139840449	139841299	RP11-12A2.3	2.49192	2.27783	2.70602	2.508	23.0747	2.89481e-43	1.79122e-40	88.1147
chr5	52252971	52253843	ITGA1	2.47602	2.26327	2.68876	2.46432	23.0727	2.91725e-43	1.80209e-40	88.1034
chr1	91439503	91440574	ZNF644	2.76704	2.52925	3.00483	2.45519	23.0688	2.9615e-43	1.82638e-40	88.0873
chr11	15732073	15733086	RP11-396O20.2	2.55671	2.33693	2.77649	2.40063	23.0622	3.03755e-43	1.87017e-40	88.0615
chr11	17994113	17995138	SERGEF	2.41023	2.20289	2.61756	2.61398	23.0456	3.23837e-43	1.99051e-40	88.01
chr15	60952566	60953653	RP11-219B17.2	2.51942	2.30262	2.73622	2.41136	23.0381	3.33406e-43	2.04593e-40	87.9681
chr12	68679100	68680167	MDM1	2.39716	2.19087	2.60344	2.55178	23.0375	3.34091e-43	2.04675e-40	87.973
chr15	59524537	59525404	MYO1E	3.02508	2.76474	3.28542	1.61748	23.0357	3.36393e-43	2.05745e-40	87.8894
chr14	85292089	85293166	RNU6-976P	2.35727	2.15433	2.5602	2.81115	23.0279	3.46684e-43	2.1169e-40	87.9496
chr5	38434886	38435967	CTD-2108O9.4	2.68422	2.45312	2.91532	2.23367	23.0261	3.49195e-43	2.12872e-40	87.91
chr21	35498344	35498956	MRPS6	3.21836	2.94123	3.49548	1.83288	23.0233	3.52998e-43	2.14837e-40	87.8676
chr10	109307757	109308749	RNA5SP326	2.67413	2.44387	2.9044	2.65936	23.0226	3.53979e-43	2.15081e-40	87.9218
chr11	57655614	57656458	RP11-734C14.2	3.01623	2.75641	3.27605	2.3013	23.0144	3.65249e-43	2.21204e-40	87.8685
chr10	17067278	17068277	CUBN	2.52072	2.30358	2.73787	2.90058	23.0137	3.66302e-43	2.2148e-40	87.8963
chr9	117453226	117454601	RP11-402G3.4	2.77731	2.53799	3.01663	2.56112	23.0065	3.76663e-43	2.27373e-40	87.8543
chr5	115056396	115057365	CTC-505O3.3	2.23694	2.04417	2.4297	2.5436	23.0059	3.77505e-43	2.27511e-40	87.8528
chr9	74174640	74175488	RPL35AP21	2.63257	2.40567	2.85947	2.35765	23.0011	3.84614e-43	2.31419e-40	87.8224
chr1	186827909	186829021	PLA2G4A	2.09926	1.91826	2.28025	2.64061	22.9939	3.95428e-43	2.3754e-40	87.8109
chr11	15231684	15232560	INSC	2.68724	2.45554	2.91894	2.65262	22.9927	3.97246e-43	2.38246e-40	87.8066
chr11	18789805	18790840	PTPN5	2.40356	2.19624	2.61087	2.96093	22.9839	4.10954e-43	2.46069e-40	87.783
chr6	75583529	75584553	RP11-560O20.1	2.69278	2.4605	2.92506	2.52936	22.9823	4.13634e-43	2.47275e-40	87.7624
chr15	61375683	61377198	RP11-39M21.1	2.49358	2.27847	2.70868	2.48423	22.9812	4.15299e-43	2.4787e-40	87.7515
chr15	61343463	61344448	RP11-39M21.1	2.55413	2.33379	2.77448	2.63867	22.9798	4.17537e-43	2.48805e-40	87.7578
chrX	137600911	137602096	KRT8P6	2.33374	2.13238	2.5351	2.75366	22.9768	4.2253e-43	2.51376e-40	87.7521
chr6	138571788	138572512	PBOV1	3.14319	2.87198	3.41441	2.15867	22.9755	4.24681e-43	2.52251e-40	87.7067
chr8	71163212	71163952	NCOA2	2.70224	2.46904	2.93544	2.40972	22.9718	4.307e-43	2.55417e-40	87.713
chr11	19663574	19664713	SNORA1	2.6123	2.38681	2.8378	2.43977	22.9661	4.40334e-43	2.60713e-40	87.6906
chr13	80754675	80755641	SPRY2	2.49437	2.27903	2.70971	2.70208	22.9634	4.45009e-43	2.6306e-40	87.6962
chr11	59102357	59103442	OR5BR1P	2.2805	2.08358	2.47743	3.02838	22.9579	4.546e-43	2.68302e-40	87.6829
chr9	123052241	123053471	MIR147A	2.61511	2.38926	2.84095	2.14261	22.9553	4.59197e-43	2.70584e-40	87.6298
chr15	61740055	61740837	RP11-259A24.1	3.317	3.03047	3.60352	1.63718	22.9502	4.6836e-43	2.75546e-40	87.5695
chr10	43624450	43625349	RP11-351D16.3	2.9345	2.681	3.188	2.15909	22.949	4.70465e-43	2.75646e-40	87.6037
chr5	97761225	97761960	RP11-474J18.1	2.48724	2.27238	2.7021	2.55832	22.9489	4.70692e-43	2.75646e-40	87.634
chr11	18404249	18406109	MIR3159	2.69421	2.46147	2.92695	3.52726	22.9488	4.70761e-43	2.75646e-40	87.6455
chr10	97334379	97335314	SORBS1	2.93216	2.67881	3.1855	1.98073	22.9448	4.78187e-43	2.79552e-40	87.5788
chr21	28670100	28671344	AP001605.4	2.57223	2.34998	2.79448	3.16559	22.9444	4.78968e-43	2.79568e-40	87.6321
chr8	120501764	120502514	RP11-775B15.3	2.74517	2.50792	2.98242	2.25544	22.9389	4.89239e-43	2.85114e-40	87.5789
chr12	94384567	94386490	RN7SKP263	1.93594	1.76857	2.1033	3.81128	22.9319	5.02629e-43	2.91999e-40	87.5634
chr13	65866313	65867382	STARP1	2.29697	2.09838	2.49557	2.86927	22.9296	5.07213e-43	2.94179e-40	87.5718
chr12	90227186	90227877	RP11-654D12.2	2.66673	2.43617	2.8973	2.44419	22.9292	5.07969e-43	2.94179e-40	87.5535
chr9	73081812	73082859	KLF9	2.45571	2.24336	2.66806	2.91903	22.9262	5.13886e-43	2.97142e-40	87.5597
chr13	40242943	40243502	MIR4305	3.05138	2.78751	3.31525	1.62842	22.9252	5.15874e-43	2.97826e-40	87.4644
chr2	152526071	152527193	NEB	2.19404	2.0043	2.38377	2.54153	22.9242	5.1794e-43	2.98554e-40	87.5407
chr10	36116291	36117317	RP11-309N24.1	2.43056	2.22036	2.64076	2.87418	22.9236	5.19137e-43	2.98779e-40	87.5477
chr9	112188882	112189854	PTPN3	2.58734	2.3635	2.81118	2.0275	22.9149	5.36823e-43	3.08479e-40	87.47
chr6	116549997	116551267	RP3-486I3.5	1.62259	1.48217	1.76301	5.08636	22.9076	5.52405e-43	3.16942e-40	87.3165
chr1	62110746	62111673	RP11-430G17.1	3.21233	2.93431	3.49035	1.93363	22.9059	5.55962e-43	3.1849e-40	87.4261
chr9	119455665	119456776	TRIM32	2.8654	2.61733	3.11347	1.92608	22.899	5.71038e-43	3.26621e-40	87.3959
chr5	50022717	50023538	PARP8	2.54464	2.32431	2.76497	2.61317	22.8957	5.7839e-43	3.30317e-40	87.4324
chr1	165998462	165999542	RP11-7G12.1	2.25809	2.06251	2.45368	2.84271	22.8881	5.95663e-43	3.39658e-40	87.4113
chr7	24986086	24987162	OSBPL3	2.70273	2.4686	2.93685	2.43064	22.8855	6.01704e-43	3.42576e-40	87.3827
chr7	36584762	36586437	AOAH	2.358	2.15373	2.56227	2.87881	22.8846	6.03722e-43	3.43197e-40	87.399
chr1	168559900	168560846	RP4-738P11.4	2.73496	2.49796	2.97197	2.199	22.8769	6.22022e-43	3.53059e-40	87.3362
chr13	39800154	39801114	NXT1P1	2.45966	2.24649	2.67284	2.36241	22.8744	6.28115e-43	3.55972e-40	87.3404
chr6	8570094	8571238	HULC	2.44843	2.23623	2.66064	2.70671	22.8736	6.30113e-43	3.56559e-40	87.3507
chr6	123316796	123318654	CLVS2	1.84385	1.68401	2.0037	4.21399	22.8681	6.43763e-43	3.63728e-40	87.2776
chr12	93116378	93117107	PLEKHG7	2.65296	2.42291	2.883	2.21181	22.8627	6.57302e-43	3.70749e-40	87.2817
chr4	146268426	146270000	RP11-142A22.4	2.4736	2.25911	2.68809	3.18016	22.8624	6.58189e-43	3.70749e-40	87.3155
chr12	30570308	30571413	RP11-776A13.2	2.44645	2.23424	2.65867	3.10404	22.8539	6.80133e-43	3.81948e-40	87.2827
chr13	92456869	92457727	GPC5	2.61507	2.38822	2.84192	2.54795	22.8533	6.81811e-43	3.82311e-40	87.2677
chr1	186844907	186846003	PLA2G4A	2.34681	2.14321	2.5504	2.93498	22.8511	6.87606e-43	3.84809e-40	87.2702
chr8	53701488	53702821	RB1CC1	2.3154	2.11453	2.51628	2.9112	22.8508	6.88341e-43	3.84809e-40	87.2691
chr9	119060335	119061137	PAPPA-AS2	2.74107	2.50326	2.97888	2.18214	22.8502	6.90112e-43	3.85217e-40	87.233
chr5	65964413	65965718	MAST4-IT1	2.30914	2.10877	2.50951	2.95289	22.8468	6.99324e-43	3.89772e-40	87.2537
chr9	23446492	23447813	SUMO2P2	2.20702	2.0155	2.39854	3.1172	22.8453	7.03212e-43	3.90766e-40	87.2496
chr10	36782953	36783879	NAMPTL	2.8302	2.5846	3.0758	2.49771	22.8453	7.03215e-43	3.90766e-40	87.2297
chr11	32109664	32110713	RCN1	2.2095	2.01774	2.40127	3.23659	22.842	7.12496e-43	3.95331e-40	87.2363
chr3	156758057	156759851	RN7SKP177	2.31642	2.11536	2.51748	3.08014	22.8398	7.18464e-43	3.98046e-40	87.228
chr16	55945116	55946649	CES5A	2.59944	2.37377	2.82511	2.76771	22.8357	7.3016e-43	4.03922e-40	87.2074
chr2	226350387	226351861	NYAP2	2.34842	2.14441	2.55244	2.84848	22.8199	7.76189e-43	4.28562e-40	87.1488
chr14	23351913	23353695	REM2	2.10194	1.91933	2.28455	3.51411	22.8194	7.77851e-43	4.28562e-40	87.1428
chr15	62850855	62851963	TLN2	3.18873	2.9117	3.46576	1.98281	22.8193	7.7817e-43	4.28562e-40	87.0953
chr7	16813694	16814389	TSPAN13	2.7743	2.5331	3.0155	2.42132	22.8025	8.30476e-43	4.5669e-40	87.0652
chr1	165929197	165930620	RP11-7G12.2	2.5551	2.33292	2.77728	2.94723	22.7986	8.43143e-43	4.62969e-40	87.0667
chr9	71991353	71992130	FAM189A2	2.53642	2.31578	2.75706	2.4592	22.7902	8.71302e-43	4.77724e-40	87.0178
chr9	104088040	104089536	SNORA31	2.41784	2.20751	2.62817	2.88721	22.7892	8.74746e-43	4.78398e-40	87.0285
chr3	155466141	155467137	PLCH1	2.36786	2.16187	2.57384	2.49756	22.7891	8.75113e-43	4.78398e-40	87.0178
chr13	74544389	74545053	KLF12	2.48676	2.27043	2.70309	2.17992	22.7885	8.76974e-43	4.78709e-40	86.9956
chr9	19425504	19426276	ACER2	3.05166	2.78615	3.31716	1.94391	22.7862	8.85094e-43	4.82431e-40	86.9607
chr8	95690163	95691249	RP11-22C11.1	2.42191	2.21115	2.63267	2.32156	22.781	9.03084e-43	4.90835e-40	86.9776
chr14	55849717	55850900	ATG14	2.5788	2.35439	2.80322	2.47482	22.781	9.03161e-43	4.90835e-40	86.9828
chr4	72101096	72102407	SLC4A4	1.96671	1.79555	2.13786	3.6017	22.7801	9.0606e-43	4.91689e-40	86.9867
chr7	134425008	134425867	CALD1	2.96952	2.71107	3.22796	1.87193	22.7785	9.11807e-43	4.94085e-40	86.9303
chr13	77404537	77405522	KCTD12	2.51279	2.29406	2.73151	2.93236	22.7753	9.23186e-43	4.99521e-40	86.9767
chr8	128863387	128864841	PVT1	2.05595	1.87695	2.23495	3.23195	22.7699	9.42798e-43	5.09388e-40	86.957
chr1	171424771	171425664	CYCSP53	2.94054	2.68451	3.19656	2.12948	22.7689	9.4659e-43	5.10693e-40	86.9118
chr13	79880957	79882535	RBM26	2.38931	2.18127	2.59735	3.17115	22.768	9.49964e-43	5.11768e-40	86.95
chr8	13328997	13329963	DLC1	2.47822	2.26235	2.69408	2.84649	22.7594	9.82281e-43	5.2841e-40	86.9133
chr5	101631472	101632851	SLCO4C1	2.30571	2.10483	2.50658	3.80637	22.7551	9.98641e-43	5.36432e-40	86.8776
chr10	121473190	121474218	INPP5F	3.03611	2.77154	3.30068	1.89885	22.75	1.01898e-42	5.46567e-40	86.8196
chr1	101670895	101671711	RP5-1033H2.1	2.67752	2.44414	2.91091	2.64094	22.744	1.04283e-42	5.58551e-40	86.8471
chr6	132811191	132812993	STX7	1.90211	1.7363	2.06793	3.53886	22.7414	1.05364e-42	5.63523e-40	86.8388
chr15	38823682	38824274	RP11-275I4.1	2.24776	2.0518	2.44373	2.44915	22.7398	1.06012e-42	5.66176e-40	86.8243
chr18	10751554	10752623	PIEZO2	2.43358	2.22141	2.64575	2.19839	22.7384	1.06593e-42	5.68457e-40	86.8052
chr5	114431444	114432665	RP11-438C19.1	2.4586	2.24421	2.67299	3.05437	22.7348	1.08101e-42	5.75673e-40	86.821
chr9	112391134	112391902	PALM2	3.06188	2.79484	3.32892	1.78597	22.7309	1.0977e-42	5.83719e-40	86.7359
chr5	117912662	117914267	RP11-2N5.2	2.36549	2.1591	2.57187	3.42607	22.7219	1.1365e-42	6.03275e-40	86.7675
chr9	110100005	110101126	RAD23B	2.61132	2.38349	2.83916	2.62466	22.7217	1.13773e-42	6.03275e-40	86.7614
chr10	111635739	111636966	XPNPEP1	2.79615	2.55218	3.04012	2.46509	22.7212	1.13995e-42	6.03589e-40	86.7488
chr6	7410982	7411768	RIOK1	3.14581	2.87126	3.42035	1.8396	22.7158	1.16416e-42	6.15532e-40	86.6785
chr1	101260213	101261630	VCAM1	2.41821	2.20715	2.62926	3.12962	22.7146	1.16966e-42	6.17555e-40	86.7427
chr6	6614305	6615543	LY86-AS1	2.43692	2.22418	2.64965	2.50048	22.7095	1.19283e-42	6.28893e-40	86.7101
chr6	113154731	113155805	RP11-505K1.1	3.21123	2.93084	3.49161	2.47688	22.7047	1.21544e-42	6.39904e-40	86.6822
chr9	103191171	103192018	MSANTD3	2.50205	2.28357	2.72052	2.67003	22.7035	1.22126e-42	6.42056e-40	86.6925
chr5	31605491	31606577	RNU6-363P	2.64986	2.41847	2.88125	2.41275	22.7028	1.22436e-42	6.42776e-40	86.6755
chr3	144811559	144812749	RP11-622L21.1	2.23548	2.04025	2.43071	2.92428	22.6998	1.23891e-42	6.49495e-40	86.6842
chr5	66583290	66584142	CTD-2187J20.1	2.85241	2.60318	3.10164	2.33947	22.6893	1.29095e-42	6.75819e-40	86.6196
chr5	167761302	167762101	WWC1	2.33735	2.13312	2.54159	2.74851	22.6881	1.29696e-42	6.78008e-40	86.6359
chr1	159885353	159886630	AL590560.1	2.56807	2.34365	2.79248	2.79467	22.6861	1.30675e-42	6.81628e-40	86.6273
chr6	131708801	131710255	RPL21P67	2.03894	1.86076	2.21712	3.26992	22.686	1.30756e-42	6.81628e-40	86.6307
chr1	98644623	98645361	RP5-1070A16.1	2.49859	2.28021	2.71697	2.46729	22.6821	1.32746e-42	6.90177e-40	86.6002
chr4	82735822	82736799	RP11-112L18.1	2.73845	2.4991	2.97779	2.53361	22.6821	1.32769e-42	6.90177e-40	86.6014
chr7	20003558	20004605	AC005062.2	2.43302	2.22034	2.6457	2.92884	22.6789	1.34401e-42	6.97684e-40	86.6027
chr11	6416541	6417577	APBB1	2.74707	2.50693	2.98721	2.90964	22.6786	1.34597e-42	6.97725e-40	86.6001
chr4	140661213	140662806	H3F3AP6	1.93985	1.77022	2.10948	3.9748	22.6709	1.38708e-42	7.18032e-40	86.5373
chr18	26608311	26609066	RNU6-408P	2.77887	2.53585	3.02188	2.48748	22.6693	1.39557e-42	7.2142e-40	86.5494
chr3	156817011	156818182	LINC00881	2.5887	2.36231	2.81509	2.81268	22.6688	1.3981e-42	7.2172e-40	86.561
chr18	21394801	21395658	LAMA3	2.50756	2.28826	2.72686	2.56778	22.6681	1.40227e-42	7.22863e-40	86.5505
chr11	15590988	15591857	RP11-531H8.1	2.6367	2.4061	2.8673	2.40781	22.6673	1.40663e-42	7.24106e-40	86.5423
chr13	37259833	37260513	SERTM1	2.54988	2.32684	2.77292	2.30769	22.6644	1.42219e-42	7.31099e-40	86.5249
chr7	7304522	7305438	AC005532.5	2.67156	2.43775	2.90537	2.12506	22.6519	1.49335e-42	7.66617e-40	86.4649
chr1	214476514	214477543	SMYD2	2.28869	2.08838	2.48901	2.7208	22.6509	1.49947e-42	7.68694e-40	86.4908
chr2	12474360	12475626	AC096559.1	2.21084	2.01733	2.40435	2.68647	22.6496	1.50722e-42	7.71599e-40	86.4846
chr9	20297384	20298293	AL512635.1	2.5119	2.29202	2.73178	3.05867	22.6475	1.51946e-42	7.76793e-40	86.482
chr7	22914412	22915581	AC005682.6	2.44152	2.22771	2.65532	3.25684	22.6386	1.57343e-42	8.03278e-40	86.4459
chr5	82151689	82152682	CTD-2218K11.3	2.20365	2.01063	2.39667	2.64413	22.6331	1.60727e-42	8.19427e-40	86.4178
chr10	22026598	22028809	RN7SKP219	2.26643	2.06786	2.46501	2.86581	22.6267	1.64823e-42	8.39151e-40	86.3988
chr13	40821589	40822469	RNY3P9	2.8715	2.6199	3.12309	1.9945	22.6263	1.65091e-42	8.39367e-40	86.351
chr6	134666742	134667470	SGK1	2.72259	2.48399	2.96119	2.48283	22.6211	1.68444e-42	8.55241e-40	86.3654
chr2	160073947	160074978	TANC1	2.66453	2.431	2.89806	2.7032	22.6194	1.69582e-42	8.59534e-40	86.3668
chr3	27410113	27411422	NEK10	1.67736	1.53035	1.82438	4.46615	22.6191	1.69754e-42	8.59534e-40	86.2789
chr13	49656630	49657945	RNY3P2	2.46552	2.2494	2.68164	2.39629	22.6165	1.71512e-42	8.67252e-40	86.3428
chr2	68567572	68568415	CNRIP1	3.02754	2.76214	3.29294	1.71849	22.6149	1.72613e-42	8.7163e-40	86.2861
chr18	8978328	8979564	RPS4XP19	2.5777	2.35169	2.80371	2.20352	22.6105	1.756e-42	8.85505e-40	86.3103
chr8	81320266	81321335	RNU6-1213P	2.39612	2.18599	2.60625	2.39786	22.6059	1.78779e-42	8.9909e-40	86.3016
chr4	73946246	73947162	ANKRD17	3.01659	2.75202	3.28116	2.19479	22.6041	1.80068e-42	9.0423e-40	86.2802
chr15	55296054	55297169	RP11-548M13.1	2.16515	1.97526	2.35505	3.30053	22.6037	1.80289e-42	9.0423e-40	86.3104
chr4	122680570	122681337	TMEM155	2.81353	2.56675	3.0603	2.41015	22.6022	1.81372e-42	9.08435e-40	86.288
chr7	45447266	45448810	ELK1P1	2.49917	2.27995	2.71839	3.30147	22.6006	1.82534e-42	9.13022e-40	86.2975
chr14	95011577	95012320	SERPINA4	2.93185	2.67456	3.18914	1.91299	22.5903	1.90035e-42	9.49257e-40	86.2052
chr1	166153811	166155090	FAM78B	2.37753	2.16883	2.58623	2.6473	22.5844	1.94456e-42	9.70032e-40	86.2291
chr11	12171266	12172873	MICAL2	3.00165	2.73814	3.26517	2.6266	22.5821	1.96193e-42	9.77383e-40	86.2183
chr10	90146592	90147730	RNLS	2.28054	2.08027	2.48081	3.08008	22.5753	2.01514e-42	1.00255e-39	86.2008
chr7	37232811	37233708	ELMO1	2.66061	2.42689	2.89433	2.48852	22.5679	2.07433e-42	1.03061e-39	86.1582
chr4	122763809	122765258	BBS7	2.5799	2.35325	2.80656	2.94696	22.5657	2.09253e-42	1.03815e-39	86.1624
chr12	18836293	18837166	PSMC1P9	2.37163	2.16327	2.57999	2.64019	22.5653	2.09533e-42	1.03815e-39	86.1539
chr18	35702021	35703106	RP11-19F9.1	2.5701	2.3443	2.7959	2.93532	22.565	2.0979e-42	1.03815e-39	86.1592
chr13	41092243	41093195	AL133318.1	2.85662	2.60564	3.10761	2.28323	22.5639	2.10668e-42	1.0411e-39	86.1287
chr8	71081118	71081992	NCOA2	2.6551	2.42181	2.88839	2.21504	22.5625	2.11827e-42	1.04543e-39	86.12
chr11	13254559	13255426	ARNTL	3.06583	2.79633	3.33533	1.90878	22.5525	2.20301e-42	1.08581e-39	86.0577
chr7	92395556	92396696	CDK6	2.47776	2.25994	2.69557	3.03909	22.5516	2.21145e-42	1.08748e-39	86.108
chr3	27472591	27473126	SLC4A7	2.52833	2.30607	2.75059	1.822	22.5514	2.21251e-42	1.08748e-39	86.0521
chr1	220543380	220544421	RP11-302I18.3	2.36225	2.15458	2.56991	2.84143	22.5511	2.2152e-42	1.08748e-39	86.1037
chr6	47243795	47244656	TNFRSF21	2.92735	2.66999	3.18471	2.37545	22.5494	2.22999e-42	1.09329e-39	86.0799
chr15	59735813	59736940	FAM81A	2.79094	2.54556	3.03632	1.94596	22.5483	2.23949e-42	1.0965e-39	86.0476
chr5	96209859	96210654	CTD-2260A17.2	2.63303	2.40149	2.86457	2.23237	22.5441	2.27736e-42	1.11357e-39	86.0523
chr1	168817188	168818335	SUMO1P2	2.79686	2.5509	3.04281	2.48367	22.5433	2.28435e-42	1.11551e-39	86.0622
chr3	153357213	153358650	Y_RNA	2.1074	1.92204	2.29276	3.12783	22.5388	2.32448e-42	1.13362e-39	86.0585
chr11	29803814	29804433	RPL7AP58	2.50358	2.28335	2.72381	2.49547	22.5367	2.34426e-42	1.14176e-39	86.0395
chr2	206854051	206855087	AC007679.3	2.58478	2.35739	2.81217	2.40831	22.5354	2.35581e-42	1.14588e-39	86.0282
chr18	60151161	60152608	ZCCHC2	2.50598	2.28551	2.72645	2.41357	22.5338	2.37062e-42	1.15157e-39	86.0234
chr4	48901843	48902605	OCIAD2	2.27798	2.07752	2.47844	2.49562	22.5281	2.42413e-42	1.17602e-39	86.0066
chr14	54912874	54913943	CNIH1	2.68402	2.44783	2.92022	2.37757	22.5276	2.42893e-42	1.17682e-39	85.9962
chr6	7267415	7268561	RP11-69L16.4	2.55667	2.33167	2.78167	3.13891	22.5264	2.44052e-42	1.18089e-39	86.0097
chr4	81186887	81188671	FGF5	2.19297	1.99996	2.38599	3.60251	22.524	2.4631e-42	1.19026e-39	85.9878
chr10	31459023	31459790	RP11-192P3.4	2.9683	2.70702	3.22958	1.67389	22.5223	2.47969e-42	1.1965e-39	85.925
chrX	109170063	109171455	RPS5P7	2.51047	2.28949	2.73146	2.51675	22.5217	2.48539e-42	1.1965e-39	85.985
chr4	141851336	141852319	RNF150	2.79656	2.55039	3.04272	3.00357	22.5217	2.48571e-42	1.1965e-39	85.9914
chr13	38882787	38883427	UFM1	3.06828	2.79818	3.33838	2.06056	22.5204	2.49863e-42	1.20116e-39	85.9423
chr14	54753797	54754722	CDKN3	2.66614	2.43142	2.90086	2.44722	22.5182	2.52021e-42	1.20997e-39	85.9636
chr7	14941941	14943397	DGKB	1.72543	1.57344	1.87741	4.22717	22.5061	2.64235e-42	1.26697e-39	85.867
chr3	31765051	31766661	OSBPL10-AS1	2.01286	1.83553	2.19019	3.02815	22.5032	2.67264e-42	1.27984e-39	85.9195
chr18	60847402	60848379	snoU13	2.29889	2.09636	2.50142	3.02966	22.5025	2.67978e-42	1.2816e-39	85.9169
chr12	68166177	68167181	RP11-43N5.1	2.24036	2.04294	2.43778	2.8849	22.4971	2.73755e-42	1.30754e-39	85.8946
chr6	131324747	131326045	EPB41L2	2.24389	2.04608	2.44169	3.08863	22.4891	2.82483e-42	1.34576e-39	85.8644
chr3	155677426	155678382	SETP14	2.65025	2.41662	2.88389	2.20082	22.4885	2.83155e-42	1.34723e-39	85.8329
chr4	146210405	146211202	RPS23P4	2.43205	2.21758	2.64652	2.21	22.4808	2.91791e-42	1.38654e-39	85.8073
chr15	56804464	56805418	MNS1	3.32974	3.03602	3.62346	0.989487	22.4739	2.99809e-42	1.42281e-39	85.6611
chr6	112596005	112596515	LAMA4	3.42633	3.12404	3.72862	1.5397	22.4705	3.0394e-42	1.44057e-39	85.7105
chr3	186665492	186667508	AC007690.1	2.07956	1.89604	2.26308	3.69458	22.4641	3.11604e-42	1.47501e-39	85.7482
chr2	210252760	210254519	MAP2	2.33859	2.13218	2.545	2.98229	22.4611	3.15329e-42	1.49074e-39	85.7544
chr5	35370339	35371106	U3	2.41271	2.19973	2.62568	2.41487	22.4584	3.18717e-42	1.50484e-39	85.7282
chr2	225020573	225021890	AC019109.1	2.54497	2.32028	2.76966	2.63591	22.4545	3.23584e-42	1.52588e-39	85.7213
chr2	105554604	105555360	AC010884.2	2.93698	2.67753	3.19643	2.13095	22.4416	3.40435e-42	1.60126e-39	85.6481
chr5	83726656	83727903	CTD-2269F5.1	2.54412	2.31934	2.7689	2.9577	22.438	3.45296e-42	1.62207e-39	85.664
chr7	123443483	123444470	HYALP1	2.62483	2.39291	2.85675	2.58974	22.4374	3.46049e-42	1.62298e-39	85.6536
chr12	67892575	67893270	RP11-542B15.1	2.85646	2.60408	3.10885	2.47558	22.4372	3.46366e-42	1.62298e-39	85.6474
chr10	95349530	95350364	RBP4	2.83905	2.58817	3.08992	2.32751	22.4345	3.49996e-42	1.63792e-39	85.6316
chr2	195873680	195874553	AC010983.1	2.62274	2.39097	2.85451	2.62807	22.4338	3.51022e-42	1.64065e-39	85.6412
chr4	76114393	76115655	RP11-598G2.1	2.0277	1.84833	2.20708	3.35765	22.4102	3.85195e-42	1.79359e-39	85.5511
chr8	125622418	125623077	MTSS1	2.78914	2.54239	3.03589	1.84567	22.4087	3.87396e-42	1.80157e-39	85.4966
chr10	106059879	106061140	GSTO2	2.3365	2.12977	2.54324	2.94693	22.4057	3.92001e-42	1.8207e-39	85.5378
chr4	110842118	110843182	EGF	2.31384	2.10908	2.5186	2.82095	22.4025	3.97037e-42	1.84165e-39	85.5239
chr4	189048209	189049396	RNU6-173P	2.4428	2.22663	2.65898	2.86404	22.4022	3.97505e-42	1.84165e-39	85.5229
chr5	53752829	53753582	HSPB3	2.54925	2.32359	2.77492	2.47592	22.3951	4.08664e-42	1.89099e-39	85.4863
chr18	70249116	70250709	HNRNPA1P11	2.05045	1.86893	2.23198	3.11831	22.3933	4.11635e-42	1.90236e-39	85.4892
chr5	80904825	80905387	SSBP2	3.22455	2.93903	3.51006	1.17725	22.3893	4.18168e-42	1.93014e-39	85.3527
chr5	34591546	34592440	CTD-2024P10.2	2.7495	2.50604	2.99297	2.80162	22.3882	4.19907e-42	1.93576e-39	85.4668
chr10	97063058	97063959	PDLIM1	3.02092	2.75339	3.28844	2.09898	22.3862	4.23355e-42	1.94923e-39	85.4239
chr6	91554380	91555786	MAP3K7	2.21438	2.01824	2.41052	3.15109	22.3815	4.31254e-42	1.98314e-39	85.4421
chr7	26530358	26531602	KIAA0087	2.31929	2.11382	2.52477	3.035	22.3771	4.38703e-42	2.01489e-39	85.426
chr12	27745045	27746408	RP11-709A23.2	2.30338	2.09931	2.50746	2.99983	22.376	4.40584e-42	2.02103e-39	85.4215
chr18	36331517	36332682	RP11-687D19.1	2.41208	2.19837	2.62579	2.9164	22.3756	4.41303e-42	2.02182e-39	85.4198
chr3	149786738	149787992	snoU13	2.47052	2.25158	2.68946	2.73321	22.3701	4.50885e-42	2.06317e-39	85.3943
chr2	155808642	155809549	CBX3P6	2.74992	2.5062	2.99364	2.7336	22.3684	4.53966e-42	2.07404e-39	85.3865
chr9	117805102	117805976	TNC	2.76263	2.51778	3.00747	2.06286	22.3682	4.54379e-42	2.07404e-39	85.3565
chr7	115993821	115995593	AC002066.2	2.04051	1.85963	2.2214	3.5549	22.3635	4.62773e-42	2.10976e-39	85.363
chr6	126799286	126800324	MIR588	2.42672	2.21158	2.64186	2.9311	22.3616	4.66253e-42	2.12301e-39	85.3648
chr2	191606015	191607036	AC006460.2	2.92743	2.66789	3.18697	1.90107	22.3608	4.67713e-42	2.12705e-39	85.3144
chr4	121774223	121775366	PRDM5	2.43313	2.21737	2.6489	2.96762	22.3557	4.77248e-42	2.16775e-39	85.3416
chr7	22091629	22093029	RAPGEF5	2.30774	2.10306	2.51241	2.93615	22.3523	4.83656e-42	2.19416e-39	85.3286
chr5	126986342	126986855	CTXN3	3.14643	2.86736	3.4255	1.88628	22.3517	4.84934e-42	2.19727e-39	85.2734
chr18	60104024	60105228	ACTBP9	2.57161	2.34351	2.7997	2.68182	22.3508	4.86491e-42	2.20164e-39	85.3188
chr6	143717718	143718427	RP1-20N2.7	2.52324	2.29942	2.74707	2.19263	22.3487	4.90545e-42	2.21727e-39	85.2893
chr4	48711820	48713151	FRYL	2.76668	2.52124	3.01211	2.54672	22.3472	4.9348e-42	2.22782e-39	85.2981
chr5	115815556	115816540	SEMA6A	2.41869	2.20409	2.63329	2.76873	22.3441	4.99664e-42	2.253e-39	85.2932
chr5	114292818	114293852	RP11-438C19.2	2.4643	2.24564	2.68295	2.75095	22.3428	5.02202e-42	2.26169e-39	85.2878
chr11	39367138	39368162	RNU6-99P	2.5103	2.28755	2.73304	2.79833	22.3423	5.03234e-42	2.26359e-39	85.2867
chr2	209864055	209865761	HSPA8P6	2.27497	2.0731	2.47683	3.16854	22.3416	5.04519e-42	2.26662e-39	85.2863
chr3	22978906	22979573	RANP7	3.47249	3.16429	3.78068	2.34687	22.3366	5.14584e-42	2.30904e-39	85.2472
chr10	97624697	97625434	RP11-248J23.7	2.4291	2.21346	2.64473	2.55717	22.332	5.24073e-42	2.34721e-39	85.2429
chr3	172031329	172032434	AC092964.1	2.63689	2.4028	2.87097	2.35253	22.3318	5.24357e-42	2.34721e-39	85.2326
chr5	55994572	55995954	AC008940.1	2.00714	1.82891	2.18538	3.18978	22.3248	5.39162e-42	2.41057e-39	85.219
chr8	126818881	126820302	RP11-697B24.1	2.43171	2.21573	2.64768	3.10467	22.321	5.47225e-42	2.44367e-39	85.2058
chr11	17786668	17788065	KCNC1	2.30226	2.09768	2.50684	3.03406	22.3097	5.72261e-42	2.55239e-39	85.1612
chr6	105042907	105043948	RP11-427E4.1	2.53099	2.30601	2.75598	2.73814	22.3021	5.89654e-42	2.62681e-39	85.128
chr11	12821475	12822262	RP11-47J17.3	3.04167	2.77127	3.31207	1.61931	22.3003	5.93666e-42	2.64151e-39	85.0532
chr20	5711986	5713210	C20orf196	2.66952	2.43218	2.90685	2.57739	22.2986	5.97667e-42	2.65612e-39	85.1097
chr10	44829921	44831309	RP11-20J15.3	2.53556	2.31013	2.761	2.89711	22.2975	6.00427e-42	2.66519e-39	85.1129
chr6	113156142	113156772	RP11-505K1.1	3.01421	2.74618	3.28224	1.75595	22.2942	6.08197e-42	2.69645e-39	85.04
chr1	211765343	211766502	RP11-359E8.5	2.6872	2.44823	2.92618	2.23632	22.2921	6.13303e-42	2.71584e-39	85.0697
chr3	32086334	32087401	Y_RNA	2.28346	2.08036	2.48656	2.53398	22.2888	6.21456e-42	2.74538e-39	85.0702
chr18	20837617	20838955	RP11-17J14.2	1.98729	1.81053	2.16406	3.08453	22.2883	6.22684e-42	2.74753e-39	85.0767
chr9	103843007	103844469	RP11-70K10.2	2.15584	1.96401	2.34768	2.93772	22.2786	6.46747e-42	2.85032e-39	85.0391
chr5	130056114	130056993	AC005741.2	2.73536	2.49181	2.9789	2.17925	22.2661	6.7962e-42	2.99164e-39	84.9624
chr20	20573610	20575118	RALGAPA2	2.15996	1.96763	2.3523	2.90617	22.2635	6.86687e-42	3.01916e-39	84.9794
chr13	51614929	51616120	RNA5SP29	2.64088	2.40571	2.87606	2.45666	22.262	6.90785e-42	3.03358e-39	84.9614
chr6	20333353	20335183	E2F3	2.39098	2.17805	2.6039	3.00116	22.2614	6.92332e-42	3.03677e-39	84.9714
chr5	125889957	125890824	RNU6-963P	3.43855	3.13233	3.74478	1.80925	22.2605	6.94845e-42	3.04419e-39	84.9071
chr7	112723553	112724536	GPR85	2.18276	1.98832	2.37719	2.86935	22.2552	7.0951e-42	3.10477e-39	84.9466
chr9	112516587	112517746	RP11-406O23.2	2.8536	2.59939	3.10781	2.06222	22.2539	7.1323e-42	3.11737e-39	84.9076
chr14	65419519	65421021	RAB15	2.4777	2.2569	2.6985	2.74981	22.2463	7.34993e-42	3.20493e-39	84.9091
chr4	140322856	140324173	RP11-83A24.2	2.52207	2.2973	2.74685	2.51285	22.2443	7.40736e-42	3.22618e-39	84.8956
chr1	169870916	169871767	SCYL3	2.79049	2.54175	3.03923	1.82396	22.2404	7.52187e-42	3.27221e-39	84.8365
chr1	162874591	162875797	C1orf110	2.3009	2.09578	2.50602	2.68337	22.2376	7.60648e-42	3.30514e-39	84.8726
chr3	185730781	185731775	RN7SL637P	3.1698	2.88694	3.45266	1.94412	22.2162	8.27925e-42	3.58905e-39	84.7549
chr3	113745128	113745714	QTRTD1	3.09254	2.81657	3.36852	1.35184	22.2154	8.30434e-42	3.59572e-39	84.6902
chr14	65412218	65413872	GPX2	2.40581	2.19111	2.62051	2.69451	22.2147	8.32794e-42	3.60173e-39	84.7843
chr12	9846795	9847518	RP11-75L1.2	2.82628	2.57402	3.07854	1.89518	22.2115	8.43354e-42	3.64315e-39	84.7272
chr11	59183912	59184886	OR5A2	2.49839	2.27534	2.72144	2.39723	22.2052	8.64668e-42	3.73088e-39	84.7368
chr2	17453541	17454614	ZFYVE9P2	2.16123	1.96824	2.35422	2.90971	22.2009	8.79317e-42	3.78567e-39	84.7331
chr6	134853742	134854573	RP11-557H15.4	2.56911	2.33969	2.79852	2.65478	22.2009	8.79409e-42	3.78567e-39	84.728
chr2	37027434	37028466	VIT	3.03721	2.76599	3.30843	2.31474	22.2003	8.81542e-42	3.79045e-39	84.7141
chr6	21847412	21848806	CASC15	2.38015	2.16756	2.59274	2.89264	22.1955	8.98425e-42	3.85323e-39	84.7116
chr15	46183783	46184957	RP11-718O11.1	2.51909	2.29409	2.74409	2.78802	22.1954	8.98934e-42	3.85323e-39	84.7098
chr11	14567959	14568773	PSMA1	2.91047	2.65051	3.17043	1.87988	22.1953	8.99263e-42	3.85323e-39	84.6665
chr11	94455078	94456333	AMOTL1	2.32224	2.11479	2.52969	2.62902	22.1918	9.11603e-42	3.9016e-39	84.6921
chr15	55252264	55253990	RP11-548M13.1	2.3131	2.10644	2.51976	2.81025	22.1888	9.2266e-42	3.94437e-39	84.6835
chr6	135028176	135029489	RP1-287H17.1	2.66872	2.43021	2.90723	2.75021	22.182	9.47578e-42	4.04623e-39	84.6556
chr7	135335297	135336228	RP11-751K21.1	2.322	2.11445	2.52954	2.67284	22.1793	9.57772e-42	4.08505e-39	84.6455
chr5	154464570	154465622	CTD-2311A18.1	2.28637	2.08194	2.4908	2.61104	22.1721	9.85773e-42	4.19964e-39	84.6145
chr13	46176185	46177448	FAM194B	2.49951	2.27598	2.72305	2.60934	22.1677	1.00282e-41	4.26735e-39	84.5963
chr8	120499188	120499844	RP11-775B15.3	2.45732	2.23755	2.67709	1.77879	22.1664	1.00816e-41	4.28515e-39	84.5439
chr12	65217969	65219879	TBC1D30	1.99245	1.81425	2.17065	3.83318	22.1661	1.00938e-41	4.28542e-39	84.5645
chr13	43731750	43732540	LINC00400	2.75453	2.508	3.00106	1.96268	22.1508	1.07243e-41	4.5479e-39	84.4995
chr8	37091083	37092020	RP11-527N22.1	2.22485	2.0257	2.42401	2.47863	22.1468	1.0894e-41	4.61462e-39	84.5109
chr15	96536716	96538035	RP11-4G2.1	2.75365	2.50711	3.0002	2.82299	22.1419	1.11095e-41	4.69513e-39	84.4988
chr14	56823587	56825347	RP11-930O11.1	2.20491	2.00747	2.40235	2.95855	22.1389	1.12417e-41	4.7456e-39	84.4887
chr1	160097696	160098656	ATP1A2	2.94621	2.68237	3.21006	2.15561	22.1367	1.13395e-41	4.78145e-39	84.4562
chr9	119479324	119480145	TRIM32	2.88809	2.6294	3.14679	1.86347	22.1325	1.15299e-41	4.8562e-39	84.4185
chr18	46183513	46184491	MIR4743	2.70784	2.46528	2.9504	2.32328	22.1314	1.15826e-41	4.87288e-39	84.4433
chr10	43827977	43828849	RNU6ATAC11P	2.89317	2.63398	3.15236	1.95759	22.1288	1.17011e-41	4.91716e-39	84.4118
chr18	71806536	71807621	FBXO15	2.7609	2.51353	3.00827	2.64554	22.1261	1.18264e-41	4.96415e-39	84.4325
chr10	45373941	45375318	TMEM72	1.48066	1.34797	1.61335	4.64951	22.1212	1.20593e-41	5.0562e-39	84.2891
chr2	226434498	226435205	AC016717.1	3.1495	2.86724	3.43176	2.04097	22.1208	1.20763e-41	5.05763e-39	84.3844
chr11	6434922	6435774	APBB1	2.4623	2.24161	2.68299	2.7613	22.119	1.21657e-41	5.08931e-39	84.4082
chr11	13388058	13389073	ARNTL	2.69613	2.45446	2.9378	2.06127	22.1167	1.22751e-41	5.12928e-39	84.3717
chr18	21016735	21018099	TMEM241	1.95969	1.78402	2.13536	3.57599	22.1154	1.23408e-41	5.15091e-39	84.3802
chr2	131484430	131486261	GPR148	2.02576	1.84416	2.20737	3.8807	22.1137	1.24225e-41	5.1792e-39	84.351
chr13	41660813	41661736	MIR3168	2.94277	2.67892	3.20662	2.06038	22.111	1.25587e-41	5.23011e-39	84.3427
chr2	155553558	155556087	KCNJ3	1.54478	1.40627	1.68329	4.46493	22.1103	1.25911e-41	5.23772e-39	84.2735
chr5	34500521	34501516	RP11-1325J9.1	2.31368	2.10623	2.52114	2.48481	22.1096	1.26255e-41	5.24613e-39	84.3625
chr9	122244748	122245814	RP11-295D22.1	2.75533	2.50826	3.00241	2.23695	22.1081	1.27007e-41	5.27144e-39	84.346
chr5	128476785	128478051	MIR4633	2.24194	2.04089	2.44299	2.4507	22.1065	1.27811e-41	5.2989e-39	84.3512
chr4	76032697	76034099	RP11-44F21.4	2.39494	2.18017	2.60972	3.05922	22.106	1.28092e-41	5.30463e-39	84.3585
chr1	212811295	212812461	RP11-338C15.2	2.71775	2.47402	2.96149	2.56127	22.1051	1.28548e-41	5.31757e-39	84.3476
chr18	70127278	70128031	CBLN2	2.92541	2.66304	3.18778	2.35259	22.1042	1.28995e-41	5.33009e-39	84.3361
chr6	87646486	87647880	HTR1E	2.26603	2.06277	2.46928	3.74466	22.1021	1.30096e-41	5.36574e-39	84.3182
chr5	55816604	55817597	AC022431.1	2.2445	2.04317	2.44582	2.7498	22.102	1.30147e-41	5.36574e-39	84.3412
chr11	17389642	17390840	RP1-239B22.5	2.8643	2.60737	3.12122	2.30527	22.1011	1.30626e-41	5.37948e-39	84.3211
chr5	38670697	38671624	CTD-2196P11.2	2.91432	2.65283	3.17581	2.39415	22.0946	1.34015e-41	5.50352e-39	84.2981
chr6	105811854	105812970	PREP	2.55829	2.32874	2.78784	2.88387	22.0945	1.34078e-41	5.50352e-39	84.3129
chr5	22372044	22373477	CDH12	2.23912	2.03821	2.44003	3.37918	22.0945	1.34083e-41	5.50352e-39	84.3054
chr9	77682671	77683371	NMRK1	3.16314	2.87931	3.44697	2.04739	22.0937	1.34485e-41	5.5139e-39	84.2766
chr2	196398420	196399849	AC064834.2	1.91753	1.74546	2.08959	3.35114	22.0925	1.35134e-41	5.53441e-39	84.2987
chr6	3137313	3138082	BPHL	3.3849	3.08111	3.6887	1.66959	22.0886	1.37226e-41	5.61386e-39	84.2282
chr8	67433847	67435610	RNU6-1324P	1.53139	1.39392	1.66885	4.51389	22.0848	1.39332e-41	5.69373e-39	84.1601
chr3	150087787	150088475	TSC22D2	2.57821	2.34675	2.80967	2.41351	22.0824	1.40663e-41	5.74181e-39	84.2558
chr5	30736540	30737474	RPL19P11	2.29985	2.0933	2.5064	2.73502	22.0743	1.45262e-41	5.92301e-39	84.2307
chr18	58663786	58664717	RP11-325K19.1	2.34721	2.1364	2.55801	2.38456	22.0733	1.45865e-41	5.94108e-39	84.2165
chr8	97991331	97992607	CPQ	2.40997	2.19352	2.62643	3.1616	22.0725	1.46309e-41	5.9526e-39	84.2248
chr5	122822243	122823574	HMGB3P17	2.44314	2.2237	2.66258	2.62875	22.0717	1.46753e-41	5.96411e-39	84.2187
chr15	58493364	58494172	RP11-925D8.1	3.01084	2.74039	3.28128	1.73654	22.0703	1.47579e-41	5.99112e-39	84.1593
chr13	51447506	51448684	RNASEH2B-AS1	2.78818	2.53769	3.03867	2.083	22.0669	1.49575e-41	6.06552e-39	84.1744
chr11	27624789	27625875	RP11-587D21.1	2.31148	2.1038	2.51915	2.75396	22.0649	1.50815e-41	6.10912e-39	84.1944
chr9	107106016	107107060	RP11-217O12.1	2.80094	2.54928	3.05261	2.65595	22.0641	1.5128e-41	6.11458e-39	84.1873
chr2	120440952	120442276	TMEM177	2.12045	1.9299	2.31099	3.15213	22.0612	1.53039e-41	6.17895e-39	84.1798
chr9	87581918	87582842	UBE2V1P10	3.09877	2.82029	3.37725	2.25536	22.0599	1.53805e-41	6.19673e-39	84.1564
chr6	97304532	97305476	GPR63	2.97686	2.70934	3.24438	2.47324	22.0599	1.53814e-41	6.19673e-39	84.166
chrX	68398975	68400167	LINC00269	2.548	2.31901	2.77699	2.62418	22.059	1.54375e-41	6.21257e-39	84.1712
chr4	82757969	82759440	COX5BP1	2.32281	2.11405	2.53158	2.88297	22.0577	1.55172e-41	6.23786e-39	84.1673
chr6	143004526	143005386	RP11-440G9.1	2.79363	2.54254	3.04473	2.12229	22.0565	1.55916e-41	6.26101e-39	84.138
chr9	74129597	74130474	TRPM3	2.61532	2.38025	2.85039	2.25129	22.0561	1.56177e-41	6.26467e-39	84.1417
chr8	26040736	26041911	RNA5SP258	2.50627	2.28095	2.73159	2.47704	22.0512	1.59252e-41	6.38112e-39	84.1331
chr5	113305439	113306516	RP11-371M22.1	2.61112	2.37632	2.84592	2.70103	22.0458	1.62684e-41	6.51161e-39	84.1177
chr15	46747897	46749241	SNORD11	2.43485	2.21585	2.65385	2.90826	22.0411	1.65719e-41	6.62593e-39	84.102
chr14	32699575	32700853	RP11-134E15.1	2.99363	2.72437	3.2629	2.29824	22.0407	1.66039e-41	6.63157e-39	84.0826
chr11	60804606	60805688	RP11-881M11.8	2.64836	2.41015	2.88657	2.4733	22.0404	1.66221e-41	6.63169e-39	84.0881
chr9	118477796	118478965	RP11-284G10.1	2.64448	2.40661	2.88235	2.22584	22.0398	1.66617e-41	6.64035e-39	84.0782
chr9	125569086	125569956	OR1K1	3.08025	2.80313	3.35737	1.43515	22.0353	1.6964e-41	6.75355e-39	83.9999
chr10	52710976	52711809	CCDC58P2	2.67293	2.43244	2.91342	2.25183	22.0344	1.70238e-41	6.77008e-39	84.0568
chr2	16245229	16247059	AC142119.1	2.04788	1.86361	2.23214	3.36975	22.0326	1.71419e-41	6.80977e-39	84.0607
chr12	26386351	26387210	RP11-283G6.5	2.9794	2.7113	3.2475	2.3439	22.0308	1.72653e-41	6.85145e-39	84.0466
chr6	144273349	144274122	PLAGL1	2.86477	2.60696	3.12257	2.40877	22.0293	1.73724e-41	6.87795e-39	84.0424
chr7	122643450	122644395	TAS2R16	2.37749	2.16353	2.59144	2.73167	22.0293	1.73736e-41	6.87795e-39	84.0533
chr7	49560078	49561211	VWC2	2.58244	2.35004	2.81484	3.27889	22.0291	1.73878e-41	6.87795e-39	84.0518
chr17	67322635	67324104	ABCA5	2.01125	1.83025	2.19225	3.6158	22.0286	1.74209e-41	6.88372e-39	84.0347
chr12	89777076	89778591	RP11-1109F11.5	2.1459	1.95276	2.33905	3.8484	22.0254	1.76414e-41	6.96343e-39	84.0042
chr14	55589180	55590217	LGALS3	2.66141	2.42185	2.90097	2.55403	22.0246	1.77001e-41	6.97917e-39	84.0316
chr18	10387066	10388057	snoU13	2.78868	2.53762	3.03974	1.84712	22.0204	1.79959e-41	7.08825e-39	83.9742
chr3	20573965	20575241	RNU6-815P	2.30063	2.0935	2.50777	3.00588	22.0189	1.81026e-41	7.12153e-39	84.0142
chr12	64918854	64919996	RP11-439H13.2	2.33182	2.12187	2.54176	2.68079	22.0187	1.81188e-41	7.12153e-39	84.0108
chr3	155827592	155828433	RP11-294L13.1	2.55205	2.32224	2.78185	2.36569	22.0156	1.83473e-41	7.2037e-39	83.9893
chr9	109742530	109743374	RP11-508N12.3	2.7653	2.51623	3.01436	1.90551	22.0104	1.87303e-41	7.3463e-39	83.939
chr9	103675343	103676061	RP11-62L10.1	2.6012	2.3669	2.83551	2.04572	22.009	1.88311e-41	7.37802e-39	83.947
chr18	22231273	22232092	RP11-449D8.1	3.00446	2.7338	3.27513	2.07428	22.0058	1.90769e-41	7.46642e-39	83.935
chr11	8733426	8734365	ST5	3.11423	2.83362	3.39483	2.13185	22.0014	1.94065e-41	7.58741e-39	83.918
chr8	81243507	81244570	SNORA20	2.30454	2.09687	2.5122	2.74097	22.0002	1.95055e-41	7.61808e-39	83.9382
chr10	114108107	114109334	GUCY2GP	2.66944	2.42881	2.91007	2.36655	21.9928	2.00892e-41	7.82817e-39	83.8961
chr4	75978058	75979609	RP11-44F21.2	2.24038	2.03843	2.44234	3.41174	21.9927	2.00924e-41	7.82817e-39	83.9028
chr7	124098825	124100417	SSU72P8	2.18907	1.99174	2.3864	3.56188	21.9925	2.01068e-41	7.82817e-39	83.8966
chr2	19070865	19071838	AC106053.1	2.4641	2.24197	2.68623	2.20958	21.9916	2.01828e-41	7.84951e-39	83.8884
chr4	110495200	110496132	CCDC109B	2.28308	2.07725	2.48891	2.36934	21.9894	2.03571e-41	7.90902e-39	83.8853
chr9	113202386	113203167	SVEP1	2.743	2.49566	2.99034	1.77699	21.9852	2.07006e-41	8.03405e-39	83.8362
chr6	144271475	144272177	PLAGL1	2.52161	2.29421	2.749	2.38426	21.9839	2.0811e-41	8.06845e-39	83.8643
chr15	56702736	56703874	RP11-48G14.1	2.84778	2.59093	3.10463	2.07511	21.9799	2.11466e-41	8.18999e-39	83.8291
chr7	55509348	55509777	LANCL2	3.39757	3.09107	3.70406	1.48744	21.9763	2.14497e-41	8.29869e-39	83.7669
chr11	14102921	14104315	RNA5SP332	2.428	2.20897	2.64703	2.68907	21.9759	2.14856e-41	8.30393e-39	83.8408
chr4	77159078	77159942	FAM47E	2.98492	2.71562	3.25422	2.01606	21.9735	2.16927e-41	8.37524e-39	83.7997
chr9	113205675	113206441	SVEP1	2.82329	2.56852	3.07807	1.69928	21.9686	2.2116e-41	8.52501e-39	83.7638
chr7	117853945	117855448	ANKRD7	1.58311	1.44025	1.72597	4.42076	21.9685	2.21266e-41	8.52501e-39	83.7196
chr13	107248430	107249506	LINC00551	2.56928	2.33742	2.80114	2.35921	21.9678	2.21861e-41	8.53904e-39	83.7996
chr1	168269515	168270550	TBX19	2.69592	2.45261	2.93923	2.55418	21.9659	2.2361e-41	8.59742e-39	83.7976
chr6	47709233	47710027	RP11-550C4.6	2.50773	2.28139	2.73407	2.58314	21.9645	2.24864e-41	8.6367e-39	83.7925
chr7	136322284	136323376	PSMC1P3	2.35066	2.13844	2.56289	2.53935	21.9586	2.30164e-41	8.82981e-39	83.7693
chr12	69127198	69128076	NUP107	2.52016	2.29263	2.74769	1.88607	21.9582	2.30516e-41	8.82981e-39	83.7349
chr7	47797096	47798652	LINC00525	2.09322	1.90423	2.2822	3.30469	21.9581	2.30607e-41	8.82981e-39	83.7673
chr5	157630124	157631066	CTC-436K13.4	2.52437	2.29645	2.75229	2.61699	21.9575	2.31212e-41	8.84384e-39	83.7675
chr21	35981460	35982631	RCAN1	2.52652	2.29834	2.75469	2.58237	21.9516	2.36708e-41	9.03543e-39	83.7412
chr6	24332193	24332907	KAAG1	2.83964	2.58315	3.09614	1.98025	21.9477	2.40396e-41	9.16677e-39	83.6984
chr11	14379499	14381561	RRAS2	1.8728	1.70362	2.04198	3.83403	21.946	2.41993e-41	9.21816e-39	83.6893
chr14	36002371	36004115	INSM2	2.02993	1.84655	2.21331	3.62039	21.9452	2.42849e-41	9.24129e-39	83.7012
chr8	94910576	94911503	MIR378D2	2.72996	2.48333	2.97659	2.2654	21.9439	2.44081e-41	9.27863e-39	83.701
chr6	133316513	133317673	RPL23AP46	2.39697	2.1804	2.61355	2.87124	21.9415	2.46415e-41	9.35776e-39	83.7069
chr9	120011835	120012599	RN7SKP125	3.04665	2.77135	3.32195	1.79154	21.9393	2.48575e-41	9.43013e-39	83.6513
chr10	20218413	20219180	PLXDC2	2.88223	2.62176	3.1427	2.30523	21.9367	2.51211e-41	9.52038e-39	83.6701
chr7	31495636	31497589	AC006380.3	2.10178	1.91182	2.29173	2.95983	21.9354	2.52519e-41	9.56019e-39	83.6825
chr5	42398604	42400284	GHR	2.45668	2.23464	2.67872	3.10785	21.9338	2.54105e-41	9.6104e-39	83.676
chr12	103150905	103152046	LINC00485	2.43636	2.21614	2.65657	2.53169	21.933	2.54878e-41	9.62982e-39	83.6672
chr7	79859383	79860319	RN7SL869P	2.5984	2.36348	2.83333	2.19382	21.927	2.61098e-41	9.84474e-39	83.6272
chr18	67816343	67817570	RTTN	2.41137	2.19335	2.62939	2.769	21.9264	2.61727e-41	9.85844e-39	83.6456
chr4	153526681	153528731	RP11-555K12.2	2.0628	1.87629	2.24932	3.52093	21.9258	2.62314e-41	9.87053e-39	83.63
chr9	86177941	86178803	FRMD3	2.73621	2.48878	2.98363	2.13699	21.9236	2.64625e-41	9.94739e-39	83.6142
chr2	207097032	207097855	AC007383.6	2.80771	2.55377	3.06165	1.67727	21.9192	2.69353e-41	1.01149e-38	83.5626
chr6	156828261	156829819	RP11-518I13.1	2.35644	2.14331	2.56958	3.01843	21.9184	2.70192e-41	1.01361e-38	83.6152
chr12	68221092	68222431	RP11-43N5.1	2.23426	2.03217	2.43634	3.80039	21.9181	2.7052e-41	1.01381e-38	83.5809
chr14	69522480	69523584	DDX18P1	2.75244	2.50347	3.0014	1.90409	21.9169	2.71814e-41	1.01763e-38	83.572
chr4	106193008	106194026	RN7SL89P	2.35054	2.13785	2.56324	2.3698	21.9087	2.80807e-41	1.05024e-38	83.5644
chr8	89090793	89091670	CTB-118P15.2	2.39391	2.17728	2.61055	2.57178	21.907	2.82729e-41	1.05636e-38	83.5642
chr15	60651385	60652428	ANXA2	2.39129	2.17488	2.60771	2.55203	21.9054	2.84588e-41	1.06179e-38	83.5586
chr15	57959095	57959840	GCOM1	2.70039	2.456	2.94478	1.84603	21.9052	2.84755e-41	1.06179e-38	83.5215
chr12	68630508	68631956	IL26	2.07069	1.88321	2.25816	3.31821	21.8963	2.95086e-41	1.09921e-38	83.5223
chr5	62898291	62899788	CTD-2049O17.1	2.30931	2.10022	2.5184	3.31637	21.8957	2.95827e-41	1.10086e-38	83.521
chr10	33909784	33910770	RP11-476F14.1	2.55789	2.32629	2.78949	2.53385	21.8954	2.96157e-41	1.10098e-38	83.5184
chr1	198488687	198490428	ATP6V1G3	2.41251	2.19401	2.63101	3.27623	21.889	3.03889e-41	1.1286e-38	83.4945
chr4	152611718	152613353	PET112	2.24565	2.04225	2.44905	2.95092	21.8876	3.05594e-41	1.13379e-38	83.4925
chr6	53546979	53547836	KLHL31	2.81228	2.55751	3.06706	2.05435	21.8832	3.10947e-41	1.15135e-38	83.4474
chr4	125515896	125516535	RP11-93I21.3	2.31622	2.10634	2.52609	2.08584	21.8785	3.16844e-41	1.17201e-38	83.4324
chr9	111604207	111605819	RP11-3J11.1	2.57506	2.34171	2.80841	2.53205	21.8764	3.19533e-41	1.18078e-38	83.4435
chr1	174626206	174627267	RABGAP1L	3.05772	2.78062	3.33483	2.08341	21.8756	3.2051e-41	1.18321e-38	83.4158
chr6	52431638	52432675	TRAM2	2.34288	2.13055	2.55521	2.78686	21.8748	3.21613e-41	1.1861e-38	83.4403
chr11	57652528	57653683	RP11-734C14.2	2.4683	2.24456	2.69204	2.73868	21.8702	3.27489e-41	1.20375e-38	83.4223
chr9	119662814	119663644	AL354981.1	2.85489	2.59611	3.11368	1.49413	21.8701	3.27697e-41	1.20375e-38	83.3527
chr3	100975184	100975875	snoU13	2.51724	2.28897	2.7455	2.15184	21.8619	3.38636e-41	1.2427e-38	83.3705
chr1	184090203	184091252	Y_RNA	2.56988	2.33682	2.80294	1.97772	21.8597	3.41533e-41	1.25209e-38	83.3505
chr18	20823951	20824921	RP11-17J14.2	2.40083	2.18303	2.61864	2.60284	21.8525	3.51578e-41	1.28764e-38	83.3493
chr12	88847830	88848704	Y_RNA	2.53124	2.30156	2.76091	2.64164	21.8488	3.56828e-41	1.30558e-38	83.3357
chr11	93884073	93884912	PANX1	2.5662	2.3333	2.7991	2.36582	21.8433	3.64715e-41	1.33194e-38	83.3038
chr11	17553089	17553755	USH1C	2.71811	2.47142	2.96481	2.2206	21.8433	3.64749e-41	1.33194e-38	83.3017
chr7	23266424	23267221	GPNMB	2.21549	2.01441	2.41657	3.02865	21.8423	3.6622e-41	1.33599e-38	83.3117
chr4	144276318	144277287	RP11-364L4.1	2.52153	2.29265	2.7504	2.66762	21.8412	3.67817e-41	1.33918e-38	83.3054
chr14	99916204	99917121	U6	2.90164	2.6382	3.16508	1.91822	21.8356	3.76182e-41	1.36829e-38	83.2528
chr1	171710294	171712185	VAMP4	1.23426	1.12218	1.34634	4.83597	21.8318	3.81852e-41	1.38755e-38	83.0996
chr13	23720434	23721698	RNY3P4	2.15056	1.95526	2.34586	2.93563	21.83	3.84553e-41	1.396e-38	83.2639
chr6	145527306	145528323	AL356739.1	2.139	1.94475	2.33326	2.52542	21.8294	3.85566e-41	1.39831e-38	83.2565
chr15	49237993	49238944	RP11-138E16.1	2.70356	2.45802	2.94909	1.95421	21.8286	3.86804e-41	1.40142e-38	83.2271
chr7	22433147	22434242	AC099759.1	2.2366	2.03347	2.43974	2.67899	21.8276	3.88383e-41	1.40577e-38	83.2527
chr8	65182312	65183219	RP11-32K4.1	2.63633	2.39688	2.87578	2.64079	21.8268	3.89582e-41	1.40874e-38	83.2475
chr7	16733250	16734170	BZW2	2.58146	2.34695	2.81597	2.6368	21.8228	3.95899e-41	1.42982e-38	83.2324
chr3	98270007	98270821	GPR15	2.5345	2.30425	2.76474	2.27387	21.8226	3.96184e-41	1.42982e-38	83.2182
chr3	71777748	71779494	EIF4E3	2.00879	1.8263	2.19129	3.53351	21.8218	3.97459e-41	1.43303e-38	83.2138
chr2	161431210	161431716	RBMS1	2.79188	2.53822	3.04553	1.87577	21.8201	4.00216e-41	1.44156e-38	83.1866
chr7	17273169	17274801	AC003075.4	2.27403	2.06739	2.48066	3.433	21.8174	4.0451e-41	1.45511e-38	83.2055
chr11	8634492	8635698	TRIM66	2.6521	2.41111	2.89309	2.28861	21.8172	4.04762e-41	1.45511e-38	83.1973
chr1	166857708	166858483	TADA1	2.74208	2.49284	2.99133	1.77713	21.8104	4.15928e-41	1.4938e-38	83.1444
chr1	159177519	159178370	CTA-134P22.2	2.51987	2.29079	2.74896	2.55064	21.8065	4.22592e-41	1.51627e-38	83.165
chr6	117455588	117456659	RNA5SP214	2.14995	1.95447	2.34543	2.66054	21.8035	4.27624e-41	1.53284e-38	83.1563
chr5	34800248	34801458	RAI14	2.71318	2.46647	2.9599	2.75202	21.8016	4.30898e-41	1.54159e-38	83.1489
chr15	38928703	38929387	RP11-275I4.2	2.89993	2.63623	3.16364	1.80215	21.8007	4.32445e-41	1.54563e-38	83.101
chr9	23552943	23553998	SUMO2P2	2.22977	2.027	2.43254	3.05538	21.8001	4.33473e-41	1.54663e-38	83.1438
chr18	48253106	48254798	RP11-10I6.2	2.25584	2.05067	2.46102	3.4189	21.7967	4.3946e-41	1.56618e-38	83.1216
chr1	166895038	166895636	RP4-782G3.1	2.94637	2.67838	3.21436	1.86172	21.796	4.40658e-41	1.56894e-38	83.0928
chr13	41070247	41071036	LINC00598	2.56685	2.33338	2.80032	1.8876	21.7955	4.41488e-41	1.57038e-38	83.0903
chr10	106319414	106320423	RP11-127O4.2	2.52172	2.29226	2.75117	2.42018	21.7872	4.56454e-41	1.62206e-38	83.0863
chr15	50108155	50108962	CTD-2647E9.1	2.78065	2.52761	3.0337	2.21996	21.7846	4.61195e-41	1.63734e-38	83.0673
chr15	48703857	48704909	FBN1	2.48819	2.26176	2.71463	2.30924	21.7843	4.61878e-41	1.63819e-38	83.0702
chr10	54375091	54376467	RP11-556E13.1	2.52217	2.29263	2.7517	2.99408	21.7839	4.62598e-41	1.63918e-38	83.0797
chr18	44111378	44112458	LOXHD1	2.40731	2.18819	2.62643	2.67093	21.7801	4.69685e-41	1.6627e-38	83.0632
chr4	70760400	70760987	RP11-736K12.1	2.93514	2.66793	3.20234	2.16981	21.7766	4.76386e-41	1.68481e-38	83.0295
chr15	54270136	54271237	RP11-643A5.2	2.01048	1.82744	2.19352	3.0055	21.775	4.79314e-41	1.69194e-38	83.0437
chr14	32475285	32476580	RP11-187E13.2	2.44902	2.22603	2.67201	2.18185	21.7728	4.83652e-41	1.70563e-38	83.0201
chr10	33269130	33270400	RP11-462L8.1	1.91957	1.74478	2.09436	3.68622	21.772	4.8508e-41	1.70904e-38	83.0052
chr5	124894846	124895599	RP11-756H20.1	3.01446	2.73994	3.28897	1.70543	21.7692	4.90577e-41	1.72677e-38	82.9691
chr11	6425611	6427351	APBB1	1.79136	1.62822	1.95451	4.23028	21.7673	4.94468e-41	1.73881e-38	82.9348
chr4	54548257	54549660	RP11-317M11.1	2.54664	2.31465	2.77863	2.97321	21.7623	5.04296e-41	1.77169e-38	82.9938
chr2	206428727	206429914	PARD3B	2.47488	2.24937	2.70039	2.2614	21.7565	5.16203e-41	1.8105e-38	82.957
chr18	59735874	59736414	PIGN	3.00079	2.72735	3.27422	1.6613	21.7565	5.16321e-41	1.8105e-38	82.9179
chr15	61005312	61006255	RORA	2.63256	2.39267	2.87245	2.32271	21.7558	5.17703e-41	1.81334e-38	82.9559
chr5	121799995	121800844	CTC-210G5.1	2.3099	2.0994	2.52039	2.45892	21.7551	5.19151e-41	1.81334e-38	82.9588
chr14	38347126	38348280	LINC00517	2.56033	2.32702	2.79364	2.60418	21.7551	5.19183e-41	1.81334e-38	82.9602
chr2	134930833	134931785	MIR3679	2.69348	2.44803	2.93893	2.42152	21.7548	5.19773e-41	1.81334e-38	82.9557
chr7	134303631	134305418	BPGM	2.53915	2.30776	2.77054	2.50917	21.7547	5.20065e-41	1.81334e-38	82.9571
chr5	114283755	114285563	RP11-438C19.2	2.42755	2.20631	2.6488	3.58303	21.7518	5.26065e-41	1.83254e-38	82.936
chr6	88654765	88656312	RP11-453D21.1	2.13314	1.93872	2.32756	3.26344	21.7509	5.27969e-41	1.83744e-38	82.943
chr2	152918845	152919789	AC079790.2	2.45148	2.22799	2.67496	2.53957	21.7462	5.38009e-41	1.87063e-38	82.926
chr14	32186388	32187507	NUBPL	2.48102	2.25483	2.70721	2.303	21.7449	5.40862e-41	1.87873e-38	82.9109
chr5	8598827	8599854	MTND6P2	2.15259	1.95633	2.34884	2.56417	21.7447	5.41354e-41	1.87873e-38	82.9195
chr10	91621318	91622208	RP11-248C1.3	2.48077	2.25458	2.70697	2.24983	21.7425	5.45954e-41	1.89292e-38	82.8981
chr7	119825021	119826600	RP5-1006K12.1	2.39884	2.18004	2.61764	3.26083	21.7349	5.62963e-41	1.95007e-38	82.8805
chr12	14282136	14283244	RP11-72J9.1	2.35697	2.14198	2.57197	2.6401	21.7337	5.6575e-41	1.95607e-38	82.8778
chr1	165506644	165507696	RP11-280O1.2	2.25359	2.048	2.45918	2.71197	21.7311	5.71623e-41	1.97453e-38	82.8683
chr12	75771808	75772691	GLIPR1L1	2.67209	2.4283	2.91588	2.29157	21.729	5.7644e-41	1.98932e-38	82.8465
chr6	161500684	161501350	MAP3K4	3.02216	2.74624	3.29807	1.59618	21.7144	6.1113e-41	2.10512e-38	82.7463
chr4	42606862	42607863	ATP8A1	2.48138	2.25482	2.70794	2.59497	21.7126	6.15631e-41	2.11865e-38	82.7918
chr13	40021963	40022579	snoU13	2.45441	2.23029	2.67853	1.87867	21.7101	6.21832e-41	2.13801e-38	82.7512
chr10	63387584	63389287	C10orf107	2.3659	2.14984	2.58195	2.93644	21.7089	6.24863e-41	2.14644e-38	82.7804
chr3	139013677	139014765	MRPS22	2.58029	2.34464	2.81594	2.66566	21.7076	6.28162e-41	2.15577e-38	82.7739
chr12	33531214	33531809	SNORD112	2.75748	2.50564	3.00931	1.81862	21.7068	6.30077e-41	2.16034e-38	82.7371
chr15	58782370	58783237	ALDH1A2	2.81626	2.55904	3.07347	1.94316	21.7062	6.31605e-41	2.16358e-38	82.7392
chr11	43892404	43893169	RP11-613D13.5	3.38623	3.0769	3.69556	1.88425	21.7018	6.42845e-41	2.20005e-38	82.7153
chr1	167631625	167633199	RP3-455J7.4	2.12394	1.9299	2.31798	2.97434	21.6999	6.47866e-41	2.21519e-38	82.744
chr10	99433249	99434299	AVPI1	3.01043	2.73531	3.28554	1.85659	21.693	6.6595e-41	2.27492e-38	82.6773
chr7	16792930	16794951	TSPAN13	1.73654	1.57784	1.89524	4.26959	21.6925	6.67462e-41	2.27749e-38	82.6272
chr4	171000965	171001873	AADAT	2.61443	2.3755	2.85336	2.11206	21.6923	6.67932e-41	2.27749e-38	82.6907
chr5	96191014	96191810	CTD-2260A17.2	2.71231	2.4644	2.96022	1.9469	21.6893	6.75911e-41	2.30258e-38	82.6721
chr10	112536547	112537374	RNA5SP327	2.7873	2.53252	3.04209	1.82845	21.6876	6.80768e-41	2.317e-38	82.6563
chr15	40530825	40532799	PAK6	2.22711	2.02352	2.43069	3.3271	21.6868	6.82847e-41	2.32194e-38	82.6835
chr3	111870039	111871088	RP11-757F18.5	2.37666	2.1594	2.59393	2.40576	21.6863	6.84233e-41	2.32452e-38	82.6831
chr2	107127690	107128775	CD8BP	2.3464	2.13176	2.56105	2.3736	21.671	7.27486e-41	2.4692e-38	82.6215
chr1	162081330	162082342	NOS1AP	2.63552	2.39441	2.87662	2.04585	21.6699	7.30794e-41	2.47816e-38	82.5997
chr9	112630448	112631276	PALM2	2.52333	2.29242	2.75423	2.36459	21.6644	7.47135e-41	2.53126e-38	82.594
chr8	63413890	63415066	RP11-577N1.2	2.83225	2.57303	3.09148	2.77051	21.6603	7.59435e-41	2.57058e-38	82.5856
chr21	27692566	27693760	AP001595.1	2.53631	2.30416	2.76846	2.70249	21.659	7.63592e-41	2.58056e-38	82.5786
chr7	8160488	8161519	AC006042.6	2.29695	2.08671	2.50719	2.35094	21.6589	7.63844e-41	2.58056e-38	82.5725
chr5	153553603	153554964	GALNT10	2.46969	2.24362	2.69575	2.31484	21.6577	7.67588e-41	2.58872e-38	82.5633
chr11	6088378	6089879	OR52X1P	2.38039	2.16249	2.59829	3.37235	21.657	7.69583e-41	2.59309e-38	82.5654
chrX	138721199	138721986	MCF2	2.1759	1.9767	2.3751	2.47897	21.6545	7.77585e-41	2.6161e-38	82.5593
chr1	201077331	201078208	CACNA1S	2.7233	2.47398	2.97262	2.39492	21.6544	7.77823e-41	2.6161e-38	82.555
chr15	38669906	38671051	FAM98B	2.33709	2.12312	2.55106	2.5402	21.6533	7.81377e-41	2.62567e-38	82.5531
chr3	108031246	108032529	HHLA2	2.24013	2.03498	2.44527	2.79853	21.6475	7.99677e-41	2.6823e-38	82.5347
chr7	32626188	32627000	AVL9	2.48048	2.25332	2.70765	1.86592	21.6472	8.00663e-41	2.68318e-38	82.4947
chr1	185410584	185411737	CTA-277P6.1	2.61353	2.37417	2.85289	2.62244	21.6463	8.03525e-41	2.69034e-38	82.5267
chr4	103541507	103542356	NFKB1	2.13024	1.93514	2.32534	3.19497	21.646	8.04649e-41	2.69167e-38	82.522
chr4	38121663	38123344	TBC1D1	2.06835	1.87891	2.25778	2.77559	21.6454	8.06421e-41	2.69516e-38	82.5261
chr2	101980718	101982045	AC092570.1	2.89098	2.62619	3.15576	2.35207	21.645	8.07811e-41	2.69738e-38	82.5134
chr9	86034759	86035659	snoU13	2.62621	2.38561	2.86681	2.18289	21.639	8.27543e-41	2.76077e-38	82.4817
chr8	119536222	119537490	SAMD12	2.361	2.14466	2.57734	2.90875	21.6356	8.38992e-41	2.79645e-38	82.487
chr8	32623388	32624121	RP11-1002K11.1	2.52112	2.29011	2.75213	2.08968	21.6353	8.39874e-41	2.79688e-38	82.4618
chr11	95430710	95431626	RP11-644L4.1	2.35334	2.13767	2.56901	2.46778	21.6322	8.50464e-41	2.8296e-38	82.4679
chr2	145925398	145926666	TEX41	2.18391	1.98376	2.38406	2.64157	21.6312	8.53986e-41	2.83877e-38	82.4673
chr9	111199535	111200498	AL137019.1	2.80205	2.54517	3.05894	1.53176	21.6245	8.77245e-41	2.91111e-38	82.3784
chr13	96108682	96109810	CLDN10	2.27095	2.06276	2.47915	2.53301	21.6245	8.77317e-41	2.91111e-38	82.4386
chr14	38609388	38609997	CTD-2058B24.2	2.51545	2.28483	2.74606	2.16439	21.6241	8.78672e-41	2.91299e-38	82.4231
chr11	42821222	42822313	CTD-2537L20.1	2.50401	2.27443	2.7336	2.67141	21.622	8.86251e-41	2.93549e-38	82.4301
chr13	51415944	51416790	DLEU7	2.512	2.28167	2.74232	1.77937	21.6216	8.87518e-41	2.93707e-38	82.3897
chr13	76429259	76430370	LMO7	2.09512	1.90301	2.28722	2.62273	21.6207	8.90709e-41	2.945e-38	82.426
chr11	16883360	16884801	PLEKHA7	2.33822	2.12382	2.55263	2.88554	21.6203	8.92357e-41	2.94782e-38	82.4256
chr7	123047939	123048368	RP11-332K15.1	2.59785	2.35962	2.83608	1.82255	21.6184	8.99081e-41	2.96602e-38	82.3843
chr9	112910704	112911702	AKAP2	2.35338	2.13757	2.56919	2.49548	21.6183	8.99468e-41	2.96602e-38	82.414
chr9	72784740	72785855	MAMDC2	2.42218	2.20003	2.64434	2.4582	21.6153	9.10223e-41	2.99882e-38	82.399
chr4	122177355	122178226	TNIP3	2.35909	2.14271	2.57547	2.67399	21.6136	9.1665e-41	3.01731e-38	82.3968
chr14	39022767	39023607	RP11-14N4.1	2.71974	2.47026	2.96922	2.54089	21.6117	9.23716e-41	3.03787e-38	82.3868
chr13	80569049	80570245	LINC00382	2.86418	2.60139	3.12697	2.67189	21.6073	9.40292e-41	3.08964e-38	82.371
chr5	68244959	68246384	CTC-340D7.1	2.53637	2.30363	2.76912	2.61014	21.6041	9.52422e-41	3.12661e-38	82.3591
chr21	32881278	32882344	TIAM1	2.49041	2.26188	2.71894	2.78194	21.6039	9.53229e-41	3.12661e-38	82.3598
chr8	92673214	92674502	RN7SKP231	2.08347	1.89227	2.27467	2.99832	21.6028	9.57464e-41	3.13772e-38	82.3545
chr3	169820071	169820727	PHC3	2.75258	2.49995	3.0052	1.41959	21.6005	9.6638e-41	3.16414e-38	82.2742
chr8	28919381	28920907	CTD-2647L4.5	2.28418	2.07452	2.49383	2.85101	21.5986	9.73617e-41	3.18503e-38	82.3388
chr5	32964151	32964898	CTD-2218G20.2	2.3984	2.17825	2.61856	2.63721	21.5974	9.78402e-41	3.19786e-38	82.3323
chr7	125245171	125245971	RP11-807H17.1	2.88772	2.62262	3.15281	2.38335	21.5954	9.86419e-41	3.22122e-38	82.3172
chr18	18632845	18634044	ROCK1	2.56084	2.32567	2.796	3.15146	21.5878	1.01708e-40	3.31842e-38	82.2935
chr7	16416575	16417740	ISPD	2.34916	2.13339	2.56494	2.77452	21.5831	1.03651e-40	3.37885e-38	82.2763
chr2	184355476	184356577	CACYBPP2	2.28509	2.07514	2.49505	3.24841	21.5769	1.0627e-40	3.46118e-38	82.246
chrX	49059793	49061759	AF196779.1	2.59669	2.35806	2.83532	2.67628	21.5724	1.08193e-40	3.52072e-38	82.2338
chr4	148812399	148813837	ARHGAP10	2.38791	2.16836	2.60747	2.5607	21.5615	1.13081e-40	3.67653e-38	82.1865
chr5	124612943	124613797	HMGB1P22	2.63834	2.39575	2.88093	1.84407	21.5608	1.13404e-40	3.6838e-38	82.152
chr11	13379884	13381067	ARNTL	3.10426	2.81875	3.38977	1.97484	21.5546	1.16233e-40	3.77239e-38	82.1346
chr2	152159334	152160063	NMI	2.6867	2.43959	2.93381	1.9349	21.5542	1.16444e-40	3.77594e-38	82.1317
chr14	30858425	30859636	RP11-1103G16.1	2.02203	1.83604	2.20803	3.32518	21.5521	1.17408e-40	3.80387e-38	82.1427
chr14	89427318	89428084	TTC8	2.58571	2.34785	2.82357	2.04553	21.5507	1.18112e-40	3.82335e-38	82.1274
chr1	218057876	218058768	LINC00210	2.44069	2.21615	2.66523	2.41206	21.5489	1.18941e-40	3.84682e-38	82.134
chr12	65201631	65202508	TBC1D30	2.60542	2.36571	2.84512	2.05068	21.548	1.19393e-40	3.85807e-38	82.1148
chr9	113713850	113714996	Y_RNA	2.47272	2.24522	2.70023	2.26235	21.5474	1.19672e-40	3.86371e-38	82.1228
chr1	184160096	184160871	Y_RNA	2.43304	2.20919	2.6569	2.52852	21.547	1.19862e-40	3.86649e-38	82.1284
chr1	184658283	184659051	SNORD112	2.81993	2.56037	3.07948	1.59353	21.5384	1.2411e-40	3.99661e-38	82.0458
chr3	103761565	103762537	AC016970.1	2.29555	2.08426	2.50684	2.5565	21.5384	1.24112e-40	3.99661e-38	82.0951
chr1	213591654	213592669	RPL31P13	2.60222	2.36268	2.84177	2.90728	21.5359	1.25371e-40	4.03366e-38	82.0869
chr14	34824552	34825323	AL356806.3	2.68823	2.4407	2.93577	1.86283	21.5294	1.28689e-40	4.13682e-38	82.0281
chr14	34668510	34669367	EGLN3	2.72456	2.47365	2.97547	1.69861	21.5268	1.30027e-40	4.17621e-38	82.0106
chr6	52206097	52207008	PAQR8	2.60234	2.36266	2.84203	2.18442	21.5243	1.31392e-40	4.21638e-38	82.0241
chr1	111033352	111034581	RP11-470L19.2	2.46472	2.23769	2.69174	2.56629	21.5224	1.32381e-40	4.24445e-38	82.0297
chr4	170197205	170197850	SH3RF1	3.04435	2.7639	3.32481	1.7397	21.5196	1.33899e-40	4.28941e-38	81.9771
chr2	158870140	158871216	UPP2	2.28749	2.07675	2.49824	2.71885	21.5184	1.34542e-40	4.3063e-38	82.0164
chr9	122321037	122321835	RP11-295D22.1	2.97087	2.69715	3.24458	1.79564	21.5175	1.35018e-40	4.31781e-38	81.9757
chr8	76263269	76264451	PKMP4	2.1217	1.92622	2.31718	3.08044	21.517	1.35304e-40	4.32321e-38	82.009
chr6	141200696	141201748	RP3-460G2.2	2.2071	2.00374	2.41046	2.73183	21.5158	1.35935e-40	4.33964e-38	82.006
chr9	102135789	102136736	NAMA	2.31427	2.10101	2.52754	2.59912	21.5125	1.37754e-40	4.3905e-38	81.9914
chr6	28554636	28555839	SCAND3	2.74894	2.49561	3.00226	2.36216	21.5125	1.37765e-40	4.3905e-38	81.9844
chr9	110898901	110900123	CHCHD4P2	2.84148	2.57962	3.10334	2.19137	21.5121	1.38024e-40	4.39497e-38	81.9751
chr1	171306150	171307327	FMO4	2.77923	2.52311	3.03536	2.48174	21.5117	1.38237e-40	4.39798e-38	81.9848
chr11	5172756	5173754	OR52A1	2.29862	2.08678	2.51047	2.79425	21.5108	1.38725e-40	4.40971e-38	81.9862
chr2	158541401	158542374	AC019186.1	2.51748	2.28542	2.74953	2.25106	21.5069	1.40951e-40	4.47665e-38	81.9593
chr4	78406327	78407331	RP11-625I7.1	2.33363	2.11852	2.54875	2.8288	21.5063	1.41294e-40	4.48368e-38	81.968
chr3	190580161	190581209	GMNC	1.86272	1.69101	2.03443	3.79968	21.5058	1.41531e-40	4.48461e-38	81.9205
chr5	31502030	31503242	Y_RNA	2.53427	2.30066	2.76789	3.13184	21.5058	1.41565e-40	4.48461e-38	81.9631
chr5	125922459	125923592	ALDH7A1	2.48994	2.26038	2.7195	2.32656	21.5032	1.43049e-40	4.52389e-38	81.947
chr2	212068578	212069699	AC013404.1	2.65221	2.40764	2.89678	2.48909	21.4983	1.45932e-40	4.61113e-38	81.9298
chr4	102426228	102427401	BANK1	2.43726	2.21246	2.66207	2.89134	21.4932	1.48951e-40	4.70252e-38	81.9154
chr1	159188209	159189441	CTA-134P22.2	2.47423	2.246	2.70247	2.54253	21.4916	1.49929e-40	4.72938e-38	81.907
chr8	73525712	73526502	HAUS1P3	2.60741	2.36689	2.84793	2.34078	21.4913	1.50093e-40	4.73051e-38	81.8982
chr1	209335744	209336793	RP11-385M4.1	2.31137	2.09814	2.5246	2.14623	21.4892	1.51364e-40	4.7665e-38	81.883
chr11	3960822	3961624	STIM1	2.65989	2.41449	2.90528	1.94657	21.4884	1.51866e-40	4.77825e-38	81.8691
chr6	97172900	97173745	EEF1GP6	2.51909	2.28667	2.75151	2.25397	21.4868	1.5282e-40	4.8042e-38	81.877
chr6	112562848	112563590	RP11-506B6.6	2.98628	2.71072	3.26184	2.02857	21.4842	1.54457e-40	4.85155e-38	81.8546
chr7	64350373	64352191	RP11-797H7.5	2.21711	2.01247	2.42175	3.31241	21.4785	1.58049e-40	4.96016e-38	81.847
chr8	75250783	75252109	CTD-2320G14.2	2.44792	2.22197	2.67386	2.6988	21.4782	1.58244e-40	4.96209e-38	81.8544
chr7	37467970	37469335	Y_RNA	2.28659	2.07553	2.49766	2.85582	21.4773	1.58857e-40	4.9771e-38	81.8514
chr2	105215823	105216894	AC013402.3	2.61195	2.37085	2.85305	2.10262	21.477	1.59044e-40	4.97874e-38	81.8312
chrX	105680263	105681201	Y_RNA	2.94597	2.674	3.21794	1.85668	21.474	1.60964e-40	5.03461e-38	81.8126
chr7	127654472	127655323	LRRC4	2.9916	2.71535	3.26784	2.54383	21.469	1.64257e-40	5.13327e-38	81.8143
chr1	100521933	100522873	HIAT1	2.2464	2.03896	2.45384	2.4474	21.4681	1.64832e-40	5.14689e-38	81.811
chr3	150630723	150631497	AC020636.1	2.72527	2.47356	2.97698	1.88453	21.4643	1.67393e-40	5.22248e-38	81.7671
chr2	136887787	136888533	CXCR4	2.69069	2.44217	2.93921	2.25647	21.464	1.67608e-40	5.22476e-38	81.7861
chr8	24918454	24919152	CTD-2168K21.1	2.83989	2.57758	3.10219	1.9486	21.4636	1.67868e-40	5.22849e-38	81.7737
chr8	81953105	81953819	RP11-172E10.1	2.67811	2.43071	2.92551	1.79772	21.4602	1.70203e-40	5.29675e-38	81.7444
chr6	138570996	138571661	PBOV1	2.81375	2.55379	3.07371	1.80559	21.4576	1.72011e-40	5.34854e-38	81.7394
chr4	155287844	155289288	RP11-290O12.1	1.93804	1.75896	2.11712	3.3353	21.4547	1.74008e-40	5.40608e-38	81.748
chr15	87097905	87098787	RP11-182L7.1	2.64779	2.40312	2.89246	1.99394	21.4538	1.74661e-40	5.42182e-38	81.7345
chr14	55817133	55817529	FBXO34	2.86198	2.59747	3.12649	1.34132	21.4499	1.77409e-40	5.50253e-38	81.6688
chr11	14417793	14418550	RRAS2	3.00676	2.72886	3.28466	1.38219	21.4493	1.77896e-40	5.51302e-38	81.6707
chr12	68246054	68247560	GS1-410F4.4	2.18593	1.98388	2.38798	3.03569	21.4478	1.7894e-40	5.53897e-38	81.7311
chr15	38320851	38321880	RP11-1008C21.1	2.43537	2.21026	2.66048	2.19856	21.4477	1.79032e-40	5.53897e-38	81.7184
chr14	34282882	34283831	NPAS3	3.13206	2.84248	3.42163	1.84753	21.4424	1.82904e-40	5.65405e-38	81.6762
chr6	84712260	84713403	RP4-676J13.2	2.19805	1.99482	2.40128	2.78511	21.4411	1.83874e-40	5.67927e-38	81.7056
chr11	59555152	59556184	STX3	2.56644	2.32908	2.80379	2.4524	21.4356	1.88012e-40	5.79745e-38	81.6787
chr8	40234744	40235601	CTA-392C11.2	2.33705	2.12091	2.55319	2.62315	21.4356	1.88013e-40	5.79745e-38	81.683
chr2	216362892	216363785	AC012462.3	2.74152	2.48795	2.99508	2.13139	21.4342	1.89052e-40	5.82467e-38	81.6625
chr18	22119717	22120529	RP11-178F10.4	3.04583	2.76404	3.32761	2.32176	21.4283	1.9364e-40	5.96105e-38	81.6439
chr6	82985018	82985756	RP3-492P14.2	2.58693	2.34759	2.82627	2.02843	21.4279	1.93942e-40	5.96539e-38	81.6316
chr11	30342398	30343220	ARL14EP	2.46478	2.23674	2.69282	2.57395	21.4272	1.94531e-40	5.97854e-38	81.6472
chr12	11579994	11580857	RP11-711K1.7	2.69951	2.44973	2.94929	2.13215	21.4256	1.95777e-40	6.01185e-38	81.6272
chr2	157849237	157850240	AC108057.1	2.48719	2.25705	2.71733	2.5882	21.4253	1.95973e-40	6.01291e-38	81.6401
chr11	107589834	107591487	SLN	2.02269	1.83551	2.20988	2.97411	21.4217	1.98877e-40	6.09697e-38	81.6264
chr12	10375644	10376492	KLRD1	2.27133	2.06112	2.48154	2.73806	21.4205	1.9984e-40	6.12143e-38	81.6226
chr4	103519090	103520047	NFKB1	2.64693	2.4019	2.89197	2.26619	21.415	2.04371e-40	6.25503e-38	81.588
chr1	59186406	59187500	Y_RNA	3.12617	2.83669	3.41565	1.7175	21.4088	2.09509e-40	6.40701e-38	81.5354
chr1	214636965	214638280	PTPN14	2.08258	1.88973	2.27543	3.13304	21.4085	2.09786e-40	6.41019e-38	81.5695
chr6	91570373	91571368	MAP3K7	2.43371	2.20831	2.6591	3.15139	21.4057	2.12234e-40	6.47963e-38	81.5588
chr6	144093167	144094186	PHACTR2	2.16705	1.96634	2.36776	2.6702	21.4044	2.13313e-40	6.50722e-38	81.5571
chrX	110338885	110340026	PAK3	2.26363	2.05395	2.47331	3.04934	21.4019	2.15491e-40	6.56825e-38	81.5434
chr9	90486744	90488245	XXyac-YM21GA2.4	2.33035	2.11449	2.54622	3.08952	21.4015	2.15822e-40	6.57294e-38	81.5428
chr10	49478986	49480204	FRMPD2	2.10105	1.90638	2.29573	2.9043	21.3959	2.20809e-40	6.7193e-38	81.5224
chr13	39553922	39555057	STOML3	2.15588	1.95612	2.35563	3.28806	21.3955	2.21122e-40	6.7233e-38	81.5128
chr9	79269648	79270604	PRUNE2	2.54198	2.30643	2.77753	2.37737	21.3944	2.22122e-40	6.74817e-38	81.5111
chr4	147424623	147425460	SLC10A7	2.56946	2.33134	2.80758	1.97591	21.3918	2.24441e-40	6.80893e-38	81.4839
chr10	33418035	33418943	RP11-342D11.3	2.50104	2.2692	2.73287	2.19113	21.3871	2.28842e-40	6.93528e-38	81.4756
chr7	86229747	86230792	GRM3	2.41842	2.19425	2.6426	3.33632	21.3868	2.29117e-40	6.93793e-38	81.4766
chr8	74925700	74926976	LY96	2.7183	2.46631	2.97029	2.64806	21.3854	2.30409e-40	6.97137e-38	81.48
chr7	111381692	111383081	DOCK4	2.01695	1.82996	2.20393	3.09936	21.3843	2.31425e-40	6.9964e-38	81.4732
chr12	21721119	21722087	GYS2	2.5118	2.27887	2.74472	2.29421	21.3784	2.37037e-40	7.16023e-38	81.4434
chr8	119609273	119610378	SAMD12	2.05293	1.8625	2.24335	2.81485	21.3724	2.42824e-40	7.32906e-38	81.4288
chr4	74616784	74617371	IL8	2.45953	2.23135	2.68772	1.92544	21.3681	2.47147e-40	7.45346e-38	81.3844
chr6	24078114	24078968	NRSN1	2.42335	2.19842	2.64829	2.09409	21.358	2.57462e-40	7.75822e-38	81.3536
chr3	111717402	111719596	TAGLN3	1.56812	1.42255	1.71368	4.62067	21.3558	2.59733e-40	7.82031e-38	81.2131
chr2	131094445	131095258	CCDC115	2.83016	2.56743	3.09289	2.43665	21.3551	2.60504e-40	7.83716e-38	81.3537
chr6	97324230	97325474	NDUFAF4	2.59316	2.35242	2.83389	2.58689	21.3549	2.60725e-40	7.83743e-38	81.3561
chr10	28732153	28732793	RN7SKP39	3.03577	2.75394	3.3176	1.38755	21.3541	2.61537e-40	7.85547e-38	81.2912
chr9	73004523	73005274	KLF9	2.60157	2.36003	2.84311	2.36934	21.3528	2.62928e-40	7.89087e-38	81.3444
chr8	96813700	96814868	AC116154.1	2.60899	2.36673	2.85125	3.15597	21.3499	2.6603e-40	7.97106e-38	81.3342
chr11	104920052	104920645	CARD16	2.40214	2.17906	2.62522	1.91847	21.3474	2.68798e-40	8.04748e-38	81.3066
chr4	159458959	159460108	RXFP1	2.17957	1.97714	2.38201	2.59328	21.345	2.71404e-40	8.11895e-38	81.3174
chr15	60366258	60366940	MESTP2	3.10414	2.8158	3.39247	1.12989	21.3424	2.74289e-40	8.19864e-38	81.2153
chr7	89807336	89808452	AC004969.1	2.23087	2.02363	2.43811	2.6997	21.3403	2.76635e-40	8.2621e-38	81.2988
chr3	93935801	93937061	RNU7-108P	2.05086	1.86034	2.24139	2.87163	21.3398	2.77119e-40	8.26987e-38	81.2972
chr14	33102383	33103332	AKAP6	2.62488	2.38102	2.86874	2.07166	21.3388	2.78282e-40	8.29187e-38	81.276
chr5	121461698	121463091	ZNF474	1.81679	1.64801	1.98558	3.40158	21.3388	2.78303e-40	8.29187e-38	81.2782
chr6	19052515	19053635	RP11-254A17.1	2.39847	2.17562	2.62132	2.1473	21.3368	2.80557e-40	8.34561e-38	81.2699
chr15	61208921	61210351	RP11-554D20.1	2.18168	1.97895	2.38441	2.94511	21.3344	2.83317e-40	8.42095e-38	81.2737
chr3	156333316	156334106	TIPARP-AS1	2.59296	2.35197	2.83396	2.80103	21.3301	2.88317e-40	8.56268e-38	81.2579
chr7	125796903	125797827	AC003968.1	2.26679	2.05608	2.4775	2.36593	21.327	2.91964e-40	8.66405e-38	81.2402
chr11	43596642	43597775	HSD17B12	2.38743	2.1655	2.60937	3.05267	21.3261	2.93036e-40	8.68893e-38	81.2392
chr13	39675120	39676013	NHLRC3	2.67282	2.42435	2.92129	2.54325	21.3256	2.93656e-40	8.70033e-38	81.237
chr7	95614998	95616175	DYNC1I1	2.33492	2.11784	2.55201	2.79705	21.323	2.96729e-40	8.78436e-38	81.2292
chr9	111651705	111652356	IKBKAP	3.00192	2.72282	3.28102	1.39608	21.3227	2.97105e-40	8.78847e-38	81.165
chr14	54799118	54799804	CDKN3	2.72795	2.47431	2.98159	1.93696	21.3219	2.98064e-40	8.80982e-38	81.1998
chr13	37005727	37007445	CCNA1	2.24731	2.03835	2.45627	3.47594	21.3208	2.99406e-40	8.84243e-38	81.2014
chr5	81370372	81371295	ATG10-AS1	2.73517	2.48083	2.9895	2.13633	21.3197	3.00731e-40	8.87448e-38	81.1995
chr10	49685306	49686203	ARHGAP22	2.50282	2.27007	2.73557	1.99581	21.3176	3.03312e-40	8.94352e-38	81.182
chr13	43701616	43702460	LINC00400	2.74051	2.48563	2.99539	2.22642	21.3159	3.05363e-40	8.99685e-38	81.1907
chr3	23753895	23754979	AC020626.1	1.99061	1.80546	2.17576	2.84739	21.3139	3.07926e-40	9.06516e-38	81.1919
chr3	99648272	99649358	MIR3921	2.27324	2.0618	2.48469	3.22249	21.3132	3.0884e-40	9.08484e-38	81.1836
chr7	35592927	35594022	AC007652.1	2.30317	2.08887	2.51747	2.20679	21.3066	3.17221e-40	9.32397e-38	81.1528
chr1	160151464	160152472	ATP1A4	3.28484	2.97918	3.5905	1.89915	21.305	3.1921e-40	9.37501e-38	81.1279
chr4	83167443	83168649	BIN2P1	2.43817	2.21129	2.66505	2.66948	21.3042	3.20278e-40	9.39892e-38	81.1526
chr7	117464467	117465618	CTTNBP2	2.29069	2.07752	2.50385	3.0743	21.3036	3.21001e-40	9.4127e-38	81.1481
chr10	15678091	15679270	ITGA8	2.32425	2.10791	2.54059	2.48536	21.2986	3.27665e-40	9.60051e-38	81.126
chr12	70801529	70802415	KCNMB4	2.603	2.3607	2.8453	2.15702	21.2972	3.29452e-40	9.63764e-38	81.1127
chr13	38877665	38878543	UFM1	2.85912	2.5929	3.12533	2.68147	21.2915	3.37294e-40	9.85925e-38	81.1008
chr3	153022975	153024120	RP11-292E2.1	2.34749	2.12889	2.5661	2.58768	21.2887	3.4107e-40	9.95393e-38	81.089
chr9	32865518	32866847	RP11-462B18.3	2.0532	1.86199	2.24441	3.16066	21.2875	3.42747e-40	9.99501e-38	81.0804
chr13	80296984	80298281	LINC01038	2.16749	1.96563	2.36935	3.15669	21.2868	3.43768e-40	1.00169e-37	81.0779
chr10	96304466	96306278	HELLS	1.73491	1.57333	1.89648	3.72169	21.2864	3.4434e-40	1.00257e-37	81.0417
chr18	13653738	13655363	RP11-701H16.4	2.0179	1.82997	2.20584	2.99323	21.2858	3.45207e-40	1.0043e-37	81.0763
chr5	127355657	127356311	CTC-228N24.3	2.93107	2.65807	3.20407	1.73733	21.2845	3.46907e-40	1.00846e-37	81.038
chr6	116395687	116396764	FRK	2.28255	2.06992	2.49518	2.51186	21.2815	3.51212e-40	1.02017e-37	81.0593
chr5	125855407	125856293	GRAMD3	2.32789	2.11102	2.54475	2.75396	21.2804	3.5286e-40	1.02275e-37	81.0567
chr9	74637631	74638180	HSPB1P1	2.99757	2.71832	3.27682	1.34224	21.2803	3.52917e-40	1.02275e-37	80.9951
chr15	102216047	102217922	snoU13	2.17172	1.96941	2.37404	3.12253	21.2803	3.52926e-40	1.02275e-37	81.0515
chr21	27214959	27216015	APP	2.67453	2.42534	2.92372	2.85728	21.2775	3.56916e-40	1.0335e-37	81.0453
chr12	93579836	93580444	RP11-511B23.3	2.73958	2.48431	2.99485	2.06593	21.2758	3.59399e-40	1.03988e-37	81.0205
chr1	60063368	60064319	FGGY	2.62885	2.3839	2.87381	1.77291	21.2755	3.59854e-40	1.04038e-37	81.0028
chr18	60853039	60853590	snoU13	2.95011	2.6752	3.22502	1.85284	21.2742	3.6179e-40	1.04475e-37	81.0015
chr7	136381954	136383512	PSMC1P3	2.21177	2.00566	2.41788	2.92513	21.2741	3.6193e-40	1.04475e-37	81.0304
chr11	13389597	13390434	ARNTL	2.95979	2.68395	3.23563	1.8082	21.2719	3.65187e-40	1.05334e-37	80.9901
chr11	22806397	22807365	GAS2	2.35458	2.1351	2.57406	2.981	21.268	3.71098e-40	1.06872e-37	81.0054
chr5	111528585	111529162	CTC-459M5.2	2.84892	2.58332	3.11453	1.55773	21.2645	3.7634e-40	1.08298e-37	80.9449
chr6	137164276	137165102	SNORA27	2.73282	2.47804	2.9876	1.94702	21.2642	3.76806e-40	1.08348e-37	80.9635
chr11	13871648	13872766	RP11-98J9.3	2.43115	2.20449	2.65781	2.50518	21.2638	3.7736e-40	1.08367e-37	80.9875
chr6	52847471	52848767	Y_RNA	2.27353	2.06155	2.48551	2.5316	21.2626	3.79326e-40	1.08819e-37	80.9825
chr15	58623792	58625141	ALDH1A2	2.27588	2.06363	2.48813	3.53816	21.2576	3.87147e-40	1.10977e-37	80.9432
chr9	78156400	78157344	RP11-470F18.1	2.61878	2.37452	2.86304	2.57481	21.2547	3.91656e-40	1.12182e-37	80.951
chr9	117485399	117486699	RP11-402G3.4	2.6178	2.37359	2.86201	2.40135	21.2511	3.97478e-40	1.13762e-37	80.9317
chr6	53918607	53919709	MLIP-AS1	2.31222	2.09648	2.52795	2.81404	21.2481	4.02279e-40	1.14963e-37	80.9261
chr8	58585699	58586539	CTD-2339F6.1	2.29349	2.07951	2.50748	2.47535	21.2481	4.02294e-40	1.14963e-37	80.9235
chr11	95151847	95152837	Y_RNA	2.47479	2.24389	2.70569	2.37013	21.2477	4.02925e-40	1.15055e-37	80.9185
chr2	230234452	230236227	PID1	2.27676	2.06432	2.48921	3.20413	21.2462	4.05499e-40	1.15701e-37	80.9121
chr3	113315985	113317138	MIR4446	2.67243	2.42301	2.92185	2.66768	21.241	4.14065e-40	1.18054e-37	80.8973
chr6	116836666	116837627	TRAPPC3L	2.76011	2.5025	3.01773	2.12505	21.2402	4.1542e-40	1.18349e-37	80.8798
chr7	117445961	117446671	CTTNBP2	2.4203	2.19438	2.64622	2.42926	21.2384	4.1846e-40	1.19124e-37	80.883
chr1	208701281	208702926	RP11-565N2.1	2.29425	2.08008	2.50842	3.17003	21.2368	4.21256e-40	1.19827e-37	80.875
chr16	72324979	72326100	RP11-328J14.2	2.83226	2.56784	3.09669	2.02012	21.234	4.26156e-40	1.21128e-37	80.8461
chr7	11295840	11296736	NPM1P11	2.34362	2.12475	2.56249	2.56352	21.228	4.36592e-40	1.23999e-37	80.8438
chr12	104074210	104075227	RP11-341G23.3	2.17771	1.97431	2.38111	2.95242	21.2253	4.41436e-40	1.25279e-37	80.8325
chr18	20901816	20902641	TMEM241	2.51427	2.27941	2.74913	1.94095	21.223	4.45516e-40	1.2634e-37	80.8028
chr7	55355737	55356901	CALM1P2	2.41789	2.19203	2.64375	2.41022	21.2229	4.45859e-40	1.26341e-37	80.8197
chr2	217295266	217296452	SMARCAL1	2.76708	2.50858	3.02558	2.33905	21.2208	4.4964e-40	1.27315e-37	80.8081
chr11	7313524	7314803	SYT9	2.48704	2.25466	2.71941	2.58273	21.2175	4.55737e-40	1.28943e-37	80.8007
chr6	56123886	56124622	COL21A1	2.46835	2.23771	2.69899	2.30269	21.2165	4.57612e-40	1.29375e-37	80.7907
chrX	109025677	109027300	Y_RNA	2.14636	1.94579	2.34694	2.38312	21.2146	4.61065e-40	1.30252e-37	80.7889
chr6	161867008	161868416	AL035697.1	2.45991	2.23002	2.68979	2.23821	21.2131	4.63908e-40	1.30868e-37	80.7738
chr1	167095426	167096465	DUSP27	2.95438	2.67828	3.23048	2.84867	21.2131	4.63954e-40	1.30868e-37	80.7839
chr5	76240115	76241517	RNU6ATAC36P	2.32788	2.11032	2.54544	2.58429	21.2124	4.65337e-40	1.31158e-37	80.7804
chr5	43282225	43283030	CTD-2636A23.2	2.55293	2.31433	2.79152	2.21318	21.2119	4.66182e-40	1.31297e-37	80.768
chr3	111721125	111721831	TAGLN3	2.91832	2.64556	3.19109	2.73177	21.2103	4.69339e-40	1.32085e-37	80.7722
chr4	69032274	69034408	FTLP10	2.2888	2.07487	2.50274	3.61623	21.2092	4.71345e-40	1.32549e-37	80.743
chr9	114176149	114177348	RNA5SP294	2.89221	2.62176	3.16266	1.91115	21.2004	4.88537e-40	1.3728e-37	80.7062
chr5	125972312	125973092	C5orf48	2.91833	2.64543	3.19123	1.5441	21.2	4.89352e-40	1.37405e-37	80.682
chr9	114118583	114119519	KIAA0368	2.89442	2.62373	3.16511	1.75239	21.1978	4.93732e-40	1.3853e-37	80.6913
chr5	16784866	16785882	MYO10	2.4036	2.17879	2.62841	2.67774	21.1958	4.97786e-40	1.39562e-37	80.7138
chr8	73848717	73849929	RP11-531A24.3	2.42018	2.19378	2.64657	2.81468	21.1925	5.04561e-40	1.41354e-37	80.7005
chr4	165865633	165867202	NACA3P	2.24621	2.03607	2.45635	3.20254	21.1907	5.08351e-40	1.42308e-37	80.6859
chr8	38654489	38655784	RP11-723D22.2	2.3119	2.09561	2.5282	2.78051	21.1899	5.09912e-40	1.42637e-37	80.6901
chr12	27549047	27549902	ARNTL2	2.6821	2.43115	2.93304	2.14365	21.1888	5.12261e-40	1.43187e-37	80.6729
chr9	97061286	97062540	VDAC1P11	3.303	2.99394	3.61207	1.69086	21.1869	5.16177e-40	1.44173e-37	80.6359
chr18	51432766	51433735	AC090666.1	2.20086	1.9949	2.40681	2.94058	21.1849	5.20349e-40	1.45156e-37	80.6688
chr10	97443093	97443680	TCTN3	3.41549	3.09587	3.73511	1.24736	21.1849	5.2048e-40	1.45156e-37	80.5926
chr2	69370685	69371708	RNA5SP96	2.54729	2.3089	2.78567	2.12534	21.1838	5.22733e-40	1.45674e-37	80.6523
chr11	35065316	35065938	PDHX	2.91817	2.64505	3.1913	1.5602	21.1812	5.28335e-40	1.47118e-37	80.6091
chr6	10014571	10015284	OFCC1	2.56851	2.3281	2.80891	2.18052	21.181	5.28708e-40	1.47118e-37	80.6435
chr3	107724938	107726439	CD47	1.77662	1.61033	1.94291	3.06108	21.1799	5.31032e-40	1.47654e-37	80.645
chr8	126319096	126320452	RN7SL329P	2.17322	1.96978	2.37666	2.64284	21.1772	5.371e-40	1.49229e-37	80.6382
chr1	90040548	90041314	LRRC8B	2.66717	2.41748	2.91685	2.13403	21.1766	5.38269e-40	1.49442e-37	80.6228
chr7	47944599	47945723	PKD1L1	2.02251	1.83316	2.21185	2.81071	21.1758	5.39981e-40	1.4971e-37	80.633
chr2	146556978	146558072	AC079248.1	2.25059	2.03989	2.46129	2.45688	21.1758	5.40042e-40	1.4971e-37	80.6301
chr2	192112215	192112923	MYO1B	2.35718	2.13649	2.57788	2.32438	21.1743	5.4335e-40	1.50515e-37	80.6217
chr11	60493138	60494140	MS4A18	2.59303	2.35022	2.83583	2.31647	21.1718	5.48944e-40	1.5195e-37	80.6094
chr1	164928338	164929537	RNU6-755P	2.29507	2.08014	2.51	2.63194	21.1692	5.54921e-40	1.5349e-37	80.6052
chr10	64201561	64202620	ZNF365	2.60702	2.36283	2.85121	2.19679	21.1653	5.63817e-40	1.55835e-37	80.5811
chr7	37071254	37073608	ELMO1-AS1	2.20143	1.99522	2.40765	3.68945	21.1637	5.67515e-40	1.5674e-37	80.5523
chr11	31719936	31721197	AC131571.1	2.46608	2.23506	2.69709	2.42202	21.1627	5.69611e-40	1.57202e-37	80.5749
chr1	100056186	100057060	PALMD	2.19626	1.99052	2.402	2.46385	21.1626	5.70036e-40	1.57202e-37	80.5769
chr7	89747584	89749450	DPY19L2P4	1.72214	1.56077	1.88351	4.27507	21.1563	5.84841e-40	1.61165e-37	80.4578
chr3	112692302	112693281	CD200R1	2.67648	2.42562	2.92734	2.26322	21.1511	5.97341e-40	1.64487e-37	80.5209
chr1	201029055	201030032	RP11-168O16.2	2.57018	2.32924	2.81111	2.20878	21.1479	6.05136e-40	1.6651e-37	80.5099
chr4	164263721	164265883	NPY5R	1.90331	1.72487	2.08174	3.63038	21.1462	6.09319e-40	1.67536e-37	80.4812
chr1	193502461	193503655	RP11-21J7.1	2.54022	2.30201	2.77844	2.90803	21.1401	6.24735e-40	1.71521e-37	80.4874
chr14	57969160	57969969	C14orf105	2.53527	2.29751	2.77302	2.38823	21.1398	6.25484e-40	1.71599e-37	80.4827
chr1	117655587	117656600	TRIM45	2.35801	2.13688	2.57915	2.37648	21.1393	6.26854e-40	1.71848e-37	80.4799
chr11	110088723	110090468	RDX	2.39759	2.17273	2.62245	2.46007	21.1382	6.2967e-40	1.72492e-37	80.4772
chr8	49243604	49245228	RNU6-295P	2.08166	1.8864	2.27692	3.24161	21.1349	6.38135e-40	1.74682e-37	80.4577
chr10	66953689	66954607	MYL6P3	2.71603	2.46126	2.97081	2.31032	21.1342	6.40064e-40	1.75081e-37	80.4565
chr4	78109472	78110318	CCNG2	2.6597	2.41015	2.90924	2.22922	21.1295	6.52498e-40	1.7835e-37	80.4344
chr11	17494379	17495616	ABCC8	2.66394	2.41398	2.9139	2.69973	21.128	6.56429e-40	1.79293e-37	80.4387
chr8	123525178	123526020	RP11-96B2.1	2.39184	2.16741	2.61628	2.33	21.1274	6.58062e-40	1.79606e-37	80.43
chr13	38442721	38445381	TRPC4	1.74603	1.58218	1.90989	4.43067	21.1253	6.63637e-40	1.80995e-37	80.3101
chr18	22721612	22722341	ZNF521	2.61056	2.36557	2.85556	1.81594	21.1244	6.66006e-40	1.81507e-37	80.3942
chr11	15440367	15441071	snoMBII-202	3.07957	2.79056	3.36859	1.75588	21.124	6.67308e-40	1.81728e-37	80.3862
chr15	50011679	50012666	RP11-353B9.1	2.32952	2.11087	2.54817	2.16688	21.1212	6.75003e-40	1.83689e-37	80.4002
chr7	56168854	56169466	snoU13	3.28224	2.9741	3.59039	1.47021	21.1165	6.87837e-40	1.87044e-37	80.3351
chr1	163025228	163025989	RGS4	2.64768	2.39911	2.89626	2.08808	21.1162	6.88943e-40	1.87208e-37	80.3783
chr11	42428655	42429636	CTD-2572N17.1	2.12358	1.92421	2.32296	3.18147	21.1155	6.90799e-40	1.87574e-37	80.3793
chr8	129873695	129874820	AC068570.1	2.23046	2.02099	2.43992	2.65176	21.1098	7.06923e-40	1.91812e-37	80.3648
chr9	112470453	112471466	RP11-406O23.2	2.84226	2.57533	3.10918	2.0546	21.1092	7.08876e-40	1.92201e-37	80.3454
chr15	53527545	53528993	RP11-209E8.1	2.19583	1.9896	2.40205	2.6244	21.1087	7.10345e-40	1.92459e-37	80.3598
chr11	17478795	17480134	ABCC8	2.38661	2.16241	2.61082	2.69771	21.1029	7.27365e-40	1.96926e-37	80.3366
chr3	157145487	157146272	VEPH1	2.54257	2.30371	2.78143	2.12213	21.1025	7.28369e-40	1.97054e-37	80.3226
chr5	41837098	41837741	OXCT1	2.80935	2.54541	3.07328	2.07658	21.1012	7.32437e-40	1.9801e-37	80.314
chr8	71084764	71085528	NCOA2	2.82249	2.55728	3.0877	2.34511	21.0982	7.41302e-40	2.00261e-37	80.3107
chrX	105526569	105527448	AL139812.1	2.80784	2.54395	3.07173	1.6792	21.0937	7.54981e-40	2.03807e-37	80.2698
chr9	102151303	102152145	NAMA	2.66711	2.41635	2.91787	2.22311	21.086	7.79337e-40	2.10076e-37	80.2596
chr9	88939044	88939868	ZCCHC6	2.74802	2.48956	3.00648	1.57652	21.0781	8.04758e-40	2.16771e-37	80.1942
chr18	70575097	70575972	RP11-676J15.1	2.02624	1.83567	2.21682	2.56936	21.0779	8.05483e-40	2.16809e-37	80.2344
chr5	125604684	125605817	RP11-114J13.1	2.44108	2.21142	2.67075	2.20852	21.0716	8.26511e-40	2.22308e-37	80.1993
chr5	63890383	63891287	RGS7BP	2.08064	1.88489	2.2764	2.93641	21.0713	8.27636e-40	2.22449e-37	80.2061
chr10	97947807	97948849	NPM1P25	2.8034	2.53963	3.06717	1.84695	21.0696	8.33348e-40	2.23822e-37	80.1737
chr10	98818195	98819312	SLIT1	2.39455	2.16923	2.61986	2.45951	21.069	8.35505e-40	2.24238e-37	80.1964
chr21	27653020	27654058	AP001595.1	2.21979	2.01091	2.42867	2.73434	21.0678	8.39356e-40	2.25109e-37	80.194
chr14	69052159	69053104	RAD51B	2.43307	2.20408	2.66205	2.59782	21.0646	8.50585e-40	2.27946e-37	80.1802
chr13	81043706	81044859	RNU6-61P	2.45296	2.2221	2.68382	3.00529	21.0644	8.51166e-40	2.27946e-37	80.1781
chr6	140098984	140100549	RP5-899B16.1	2.0102	1.821	2.19941	3.03425	21.0626	8.57408e-40	2.29338e-37	80.1695
chr1	157079611	157080450	ETV3L	2.77933	2.51773	3.04092	2.00747	21.0626	8.576e-40	2.29338e-37	80.1574
chr1	201851705	201852382	SHISA4	2.78023	2.51854	3.04193	1.85808	21.0616	8.61206e-40	2.30136e-37	80.1432
chr3	149385276	149386192	WWTR1	2.86845	2.59843	3.13847	1.90709	21.0598	8.67415e-40	2.31629e-37	80.1385
chr18	58753608	58754839	RP11-325K19.1	2.10837	1.90989	2.30685	2.93827	21.0586	8.71595e-40	2.32475e-37	80.1547
chr7	51391919	51392669	COBL	2.75146	2.49244	3.01049	2.20789	21.0586	8.71838e-40	2.32475e-37	80.1458
chr1	215840826	215841637	SNORD116	2.34601	2.12513	2.5669	2.35781	21.0556	8.82318e-40	2.351e-37	80.1392
chr1	223260501	223261784	TLR5	2.56886	2.32698	2.81073	2.60581	21.0549	8.85082e-40	2.35634e-37	80.1396
chr3	152805411	152806581	HMGN2P13	2.29918	2.08269	2.51566	2.76232	21.0547	8.85594e-40	2.35634e-37	80.1406
chr15	48302585	48303651	CTD-2007H18.1	2.59804	2.35341	2.84268	2.44547	21.0539	8.88782e-40	2.36313e-37	80.1342
chr18	60479924	60480694	AC015989.1	2.61494	2.36867	2.86122	1.7633	21.0496	9.04424e-40	2.40299e-37	80.0899
chr2	64522526	64523797	AC114752.1	2.68365	2.4309	2.9364	2.76817	21.049	9.06466e-40	2.40669e-37	80.1174
chr1	224218706	224219406	AC138393.1	2.98992	2.7083	3.27154	0.784381	21.0478	9.11071e-40	2.41719e-37	79.9998
chr9	74473487	74474343	TMEM2	2.97035	2.69055	3.25015	1.62247	21.0457	9.19079e-40	2.43669e-37	80.0651
chr15	58793905	58794701	RP11-355N15.1	2.72627	2.46943	2.98311	1.80104	21.0431	9.28742e-40	2.46055e-37	80.0637
chr8	97392798	97393367	KB-1448A5.1	2.8503	2.58173	3.11886	1.49507	21.0402	9.39717e-40	2.48785e-37	80.0344
chr14	35895749	35897081	DNAJC8P1	2.59274	2.34842	2.83706	2.07567	21.038	9.48523e-40	2.50937e-37	80.0575
chr4	156710466	156711477	GUCY1B3	2.36039	2.13795	2.58283	2.62283	21.0369	9.52756e-40	2.51877e-37	80.0677
chr3	150795017	150796101	MED12L	2.48867	2.25413	2.72322	2.33042	21.0348	9.60693e-40	2.53794e-37	80.0533
chr5	63801344	63803282	RGS7BP	1.4604	1.32275	1.59804	4.73516	21.0337	9.65311e-40	2.54833e-37	79.8817
chr6	49294688	49296140	RNU7-65P	2.30364	2.08651	2.52076	3.43213	21.0332	9.67006e-40	2.55098e-37	80.0378
chr3	100106606	100107539	TOMM70A	2.81493	2.54961	3.08026	2.08349	21.0328	9.68855e-40	2.55404e-37	80.0347
chr15	58429997	58430872	AQP9	2.7388	2.48061	2.997	1.53846	21.0288	9.84632e-40	2.59195e-37	79.9904
chr3	151892675	151893951	RP11-246A10.1	2.29365	2.07741	2.5099	2.43352	21.0275	9.90071e-40	2.60441e-37	80.0264
chr1	168553932	168555478	RP4-738P11.4	2.23806	2.02702	2.44909	2.74333	21.0243	1.00321e-39	2.63707e-37	80.0164
chr3	97457346	97458171	EPHA6	2.31655	2.09811	2.53499	2.1622	21.0241	1.00391e-39	2.63707e-37	80.0057
chr12	13500081	13500988	C12orf36	2.74677	2.48772	3.00583	2.5063	21.0203	1.01968e-39	2.67478e-37	79.9983
chr4	45326368	45327581	PRKRIRP9	2.39331	2.16759	2.61902	2.85776	21.0203	1.01971e-39	2.67478e-37	79.9999
chr3	153981867	153982453	DHX36	2.92703	2.65097	3.20309	1.21714	21.0198	1.02178e-39	2.67833e-37	79.931
chr11	22359019	22360403	SLC17A6	1.9878	1.80032	2.17529	2.93427	21.0188	1.02578e-39	2.68689e-37	79.9921
chr5	34997958	34998776	AGXT2	2.46859	2.23575	2.70144	2.25913	21.0175	1.03147e-39	2.69991e-37	79.9807
chr5	54014942	54016201	AC112198.2	2.07399	1.87835	2.26963	3.1234	21.0161	1.03717e-39	2.71291e-37	79.9766
chr9	72961583	72962564	SMC5	2.58057	2.33712	2.82401	2.05659	21.0147	1.04351e-39	2.72755e-37	79.963
chr15	47632157	47633120	SEMA6D	2.3712	2.14749	2.59491	2.27562	21.0127	1.05191e-39	2.74759e-37	79.963
chr14	51911030	51911750	SETP2	2.5584	2.31701	2.79979	1.98985	21.0114	1.05766e-39	2.76065e-37	79.9486
chr3	149616502	149617099	RNF13	3.20912	2.90633	3.51191	1.59937	21.0109	1.05957e-39	2.7637e-37	79.9188
chr1	65153162	65154379	CACHD1	2.74029	2.48173	2.99885	2.38947	21.0104	1.06192e-39	2.76672e-37	79.9569
chr18	12361592	12363200	AFG3L2	2.11657	1.91686	2.31628	2.55909	21.0103	1.06222e-39	2.76672e-37	79.959
chr7	37122497	37124145	AC009196.1	2.2507	2.03832	2.46308	3.12458	21.0092	1.06726e-39	2.77789e-37	79.9492
chr11	35536691	35537413	PAMR1	2.57731	2.33407	2.82055	1.72294	21.0054	1.08362e-39	2.81849e-37	79.9087
chr10	106654028	106655859	SORCS3-AS1	2.00976	1.82007	2.19946	3.36575	21.0038	1.09094e-39	2.83555e-37	79.9168
chr5	102786088	102787229	AC010423.1	2.30273	2.08535	2.52011	3.01199	21.0003	1.10656e-39	2.87413e-37	79.916
chr12	12795733	12796425	RP11-180M15.3	2.8217	2.55529	3.08812	1.33951	20.9968	1.12277e-39	2.91418e-37	79.848
chr15	52851315	52852223	ARPP19	2.84095	2.5727	3.1092	1.82734	20.9958	1.12732e-39	2.92396e-37	79.8723
chr5	102630953	102631639	C5orf30	2.68373	2.43032	2.93713	2.43744	20.9953	1.12942e-39	2.92733e-37	79.8947
chr3	111420193	111421401	PLCXD2	2.10041	1.90207	2.29874	2.69485	20.9947	1.13226e-39	2.93265e-37	79.896
chr15	33872955	33874000	Y_RNA	2.33137	2.11121	2.55152	2.31263	20.9935	1.13817e-39	2.9459e-37	79.8866
chr1	173398364	173399638	RP11-296O14.3	1.60656	1.45485	1.75828	3.77442	20.9929	1.14091e-39	2.95094e-37	79.8417
chr1	161007517	161009104	TSTD1	2.61156	2.36494	2.85819	2.52998	20.9926	1.14224e-39	2.95113e-37	79.8856
chr1	164542893	164543691	PBX1	2.71404	2.45773	2.97034	1.92822	20.9925	1.14258e-39	2.95113e-37	79.8695
chr6	112941827	112942529	RP1-159M24.1	2.82534	2.55851	3.09216	2.01877	20.9916	1.14673e-39	2.95978e-37	79.867
chr15	57457772	57458536	TCF12	3.07938	2.78853	3.37023	1.29336	20.9892	1.15802e-39	2.98687e-37	79.8097
chr10	16654019	16655560	C1QL3	2.24156	2.02982	2.4533	2.95526	20.9871	1.16809e-39	3.01072e-37	79.8628
chr4	79264512	79265644	MINOS1P4	2.08278	1.88599	2.27958	2.74979	20.9815	1.19559e-39	3.07871e-37	79.8416
chr7	36050175	36051529	AC083864.3	2.35933	2.1364	2.58225	2.79639	20.9813	1.19613e-39	3.07871e-37	79.8409
chr2	228435037	228436243	AGFG1	2.45607	2.22396	2.68818	2.41678	20.9773	1.21596e-39	3.12758e-37	79.8227
chr4	163757456	163758455	AC005150.1	2.54879	2.30791	2.78968	2.57511	20.9762	1.2215e-39	3.13967e-37	79.8196
chr12	19484375	19485898	PLEKHA5	2.0676	1.87218	2.26303	2.95732	20.9743	1.231e-39	3.1619e-37	79.8093
chr15	58846890	58847418	LIPC	2.81963	2.55309	3.08617	1.28558	20.9716	1.24489e-39	3.19534e-37	79.7424
chr1	163631098	163631980	RP4-640E24.1	2.46363	2.23073	2.69654	2.1636	20.9704	1.25096e-39	3.2087e-37	79.7883
chr18	72257497	72258722	LINC00909	2.661	2.40935	2.91266	2.07921	20.9628	1.29076e-39	3.3068e-37	79.7508
chr8	16988725	16989714	RP11-468H14.2	2.52503	2.28624	2.76382	2.17604	20.9627	1.29099e-39	3.3068e-37	79.7562
chr1	159439575	159440338	RP11-550P17.5	2.66209	2.41031	2.91387	1.8457	20.9607	1.30209e-39	3.33077e-37	79.736
chr18	71607512	71608597	RP11-25L3.3	2.07938	1.88271	2.27605	3.02378	20.9606	1.30214e-39	3.33077e-37	79.7528
chr1	94525107	94525887	ABCA4	2.68494	2.43099	2.93888	2.03634	20.9603	1.30425e-39	3.33387e-37	79.7421
chr11	35697342	35698355	TRIM44	2.88823	2.61505	3.16141	2.2135	20.9598	1.30645e-39	3.33719e-37	79.7437
chr3	112618814	112619550	CD200R1L	2.67411	2.42118	2.92704	2.42526	20.9595	1.30841e-39	3.33988e-37	79.7507
chr11	14385824	14386651	RRAS2	2.66248	2.41063	2.91432	1.90817	20.9579	1.31683e-39	3.35906e-37	79.7271
chr3	167571722	167573869	RP11-298O21.6	2.2705	2.0557	2.4853	3.15744	20.9556	1.32965e-39	3.38943e-37	79.7279
chr20	25218061	25219006	PYGB	2.76273	2.50136	3.0241	2.22184	20.9551	1.33216e-39	3.39296e-37	79.7265
chr4	157935854	157937016	RPPH1-3P	2.1335	1.93166	2.33534	2.42463	20.955	1.33286e-39	3.39296e-37	79.7312
chr4	169789199	169790141	RNU6-853P	2.24999	2.03713	2.46286	3.1036	20.9545	1.33533e-39	3.3969e-37	79.7267
chr6	112797265	112797956	snoU13	2.80639	2.54087	3.0719	1.4189	20.9539	1.33842e-39	3.40244e-37	79.6759
chr14	38513772	38514983	CTD-2058B24.3	2.35379	2.13108	2.5765	2.81058	20.9524	1.34699e-39	3.42187e-37	79.7229
chr9	117404110	117405057	C9orf91	2.68528	2.43119	2.93936	1.74012	20.9514	1.35264e-39	3.43387e-37	79.6843
chr15	48388597	48389519	SLC24A5	2.62681	2.37825	2.87537	2.20535	20.9505	1.35737e-39	3.44351e-37	79.7062
chr18	10562205	10563013	NAPG	2.55967	2.31734	2.80201	1.74882	20.9397	1.41895e-39	3.59483e-37	79.6463
chr10	33499603	33501092	RP11-342D11.2	2.25138	2.03822	2.46454	2.59457	20.9386	1.42522e-39	3.60632e-37	79.6665
chr1	168099689	168100478	GPR161	2.90688	2.63165	3.1821	1.9149	20.9386	1.42543e-39	3.60632e-37	79.6469
chr18	76961609	76962755	ATP9B	2.46637	2.23281	2.69994	2.09782	20.9341	1.45202e-39	3.67108e-37	79.6381
chr7	48145875	48146769	UPP1	2.22621	2.01537	2.43705	2.68196	20.9324	1.46238e-39	3.69474e-37	79.6413
chr11	20993794	20994525	RNA5SP336	2.54919	2.30775	2.79063	2.56377	20.9315	1.46752e-39	3.70521e-37	79.6371
chr11	30583438	30584257	MPPED2	2.55629	2.31416	2.79842	2.40866	20.9299	1.47709e-39	3.72682e-37	79.6289
chr11	50141035	50142542	RP11-347H15.1	2.36708	2.14286	2.59129	3.20356	20.9289	1.48318e-39	3.73954e-37	79.6193
chr8	64619558	64620190	RP11-579E24.2	2.53088	2.29114	2.77061	2.24497	20.9288	1.48414e-39	3.73954e-37	79.6196
chr9	27506795	27507731	IFNK	2.44641	2.21467	2.67814	2.24967	20.9285	1.48599e-39	3.74165e-37	79.6188
chr4	172733295	172735361	GALNTL6	1.82887	1.65562	2.00211	4.06446	20.9276	1.49159e-39	3.7532e-37	79.5467
chr3	149739789	149740906	PFN2	2.58486	2.33996	2.82975	2.2818	20.9249	1.50769e-39	3.79113e-37	79.6061
chr2	19246543	19247351	AC092594.1	2.54345	2.30244	2.78446	2.15426	20.9215	1.52897e-39	3.84205e-37	79.586
chr7	117528531	117529320	AC007568.1	2.3728	2.14794	2.59765	2.25258	20.9198	1.53967e-39	3.86565e-37	79.5816
chr3	169734359	169735210	GPR160	2.93258	2.65467	3.21048	2.15773	20.9197	1.54045e-39	3.86565e-37	79.5785
chr18	51699662	51700923	MBD2	2.16439	1.95928	2.3695	3.34178	20.9193	1.54321e-39	3.86996e-37	79.5725
chr21	35639109	35640146	AP000318.1	2.42715	2.19713	2.65717	1.90616	20.9189	1.54563e-39	3.87331e-37	79.568
chr4	141478084	141479496	UCP1	2.17581	1.9696	2.38202	2.5636	20.9175	1.55432e-39	3.88991e-37	79.5801
chr9	77717154	77718128	OSTF1	2.28111	2.06489	2.49733	2.4905	20.9145	1.57347e-39	3.93518e-37	79.5669
chr3	158046978	158048309	RP11-113A11.1	2.29021	2.07305	2.50736	3.0521	20.9079	1.61724e-39	4.04191e-37	79.535
chr6	52403277	52404251	TRAM2	2.6236	2.37479	2.87241	2.65918	20.9041	1.64259e-39	4.10252e-37	79.5252
chr5	115364438	115365422	AC034236.2	2.31479	2.09525	2.53433	2.51161	20.9027	1.65175e-39	4.12262e-37	79.5187
chr5	38709450	38710691	RP11-122C5.1	2.16172	1.95669	2.36675	3.3016	20.9023	1.65448e-39	4.12665e-37	79.5034
chr7	36644590	36646214	AOAH-IT1	2.11599	1.91529	2.3167	2.98187	20.9009	1.66397e-39	4.14754e-37	79.5096
chr8	99294093	99295430	NIPAL2	2.22529	2.01422	2.43637	2.54441	20.9002	1.66874e-39	4.15661e-37	79.5094
chrX	111129736	111130603	TRPC5OS	2.25613	2.04211	2.47016	2.05413	20.8978	1.68558e-39	4.19292e-37	79.4897
chr3	100979900	100981351	IMPG2	2.5947	2.34854	2.84085	3.14548	20.8973	1.6892e-39	4.19911e-37	79.4922
chr4	142028949	142029590	RNF150	2.60182	2.35499	2.84865	1.70586	20.8971	1.69037e-39	4.19921e-37	79.4648
chr2	161080238	161081367	ITGB6	2.21667	2.00637	2.42697	2.88892	20.8962	1.69702e-39	4.21292e-37	79.4917
chr9	119468468	119469742	TRIM32	2.52375	2.28422	2.76327	2.1982	20.8881	1.75416e-39	4.35184e-37	79.4524
chr13	49458287	49459190	AL161421.1	2.46158	2.22795	2.69521	2.1429	20.8875	1.7588e-39	4.36042e-37	79.4503
chr3	187983278	187984893	LPP	1.83919	1.6646	2.01378	3.37997	20.8837	1.78593e-39	4.42474e-37	79.4223
chr4	141229155	141230517	RP11-425I13.2	1.84235	1.66745	2.01725	3.5551	20.8824	1.79557e-39	4.44565e-37	79.4056
chr12	95490376	95491243	RP11-129B9.2	2.64464	2.39356	2.89572	1.87752	20.8812	1.80483e-39	4.46559e-37	79.4133
chr1	168970390	168971327	RPL29P7	2.62007	2.37132	2.86882	2.08154	20.881	1.80613e-39	4.46573e-37	79.4194
chr18	11902345	11903095	MPPE1	2.78983	2.52496	3.05471	1.7635	20.8808	1.80729e-39	4.46573e-37	79.4047
chr2	184319499	184320326	CACYBPP2	2.19182	1.98366	2.39998	2.43585	20.8745	1.85516e-39	4.58095e-37	79.4035
chr11	80557340	80558492	RP11-686G23.2	2.38696	2.16026	2.61366	2.65248	20.874	1.85902e-39	4.58741e-37	79.4022
chr11	94134098	94135181	GPR83	2.31013	2.09071	2.52955	2.96143	20.8717	1.87684e-39	4.62831e-37	79.3895
chr3	153102314	153103478	RP11-23D24.2	2.26061	2.04588	2.47534	2.74934	20.8705	1.88562e-39	4.64687e-37	79.388
chr9	122451388	122452662	RP11-295D22.1	2.59342	2.34703	2.83981	2.24349	20.8665	1.91718e-39	4.71839e-37	79.3636
chr3	25519609	25520555	RARB	2.20611	1.99651	2.41571	2.89268	20.8661	1.92063e-39	4.72372e-37	79.3669
chr9	121765119	121766135	BRINP1	2.41826	2.1885	2.64802	2.37208	20.8659	1.92218e-39	4.7244e-37	79.366
chr11	22784470	22785437	GAS2	2.50052	2.26292	2.73812	2.5586	20.8635	1.94064e-39	4.76662e-37	79.3587
chr11	87371578	87373073	RNU6-1063P	2.16056	1.95526	2.36586	3.28516	20.8632	1.94354e-39	4.77059e-37	79.3436
chr1	183905872	183907110	COLGALT2	2.3897	2.16253	2.61686	2.37018	20.8545	2.01381e-39	4.93652e-37	79.3201
chr7	24648245	24649415	MPP6	2.41979	2.18975	2.64983	2.42909	20.8533	2.02452e-39	4.95676e-37	79.3158
chr4	84456533	84458121	AGPAT9	2.15527	1.95037	2.36016	3.50793	20.8532	2.02474e-39	4.95676e-37	79.2883
chr1	169055769	169056849	LINC00970	2.28513	2.06785	2.50242	3.20473	20.8493	2.05796e-39	5.0315e-37	79.2912
chr10	45473880	45474671	C10orf10	2.41932	2.18928	2.64936	2.78456	20.8493	2.05798e-39	5.0315e-37	79.3002
chr12	9871983	9872915	CLECL1	2.43585	2.20422	2.66748	2.42257	20.8477	2.07175e-39	5.06181e-37	79.2926
chrX	84436032	84436890	RP5-928E24.2	2.34478	2.12176	2.56779	1.86019	20.8437	2.10616e-39	5.1425e-37	79.2628
chr1	183621777	183623001	APOBEC4	2.60242	2.35485	2.85	2.23479	20.839	2.14661e-39	5.2378e-37	79.2519
chr4	74294064	74294803	AFP	2.18026	1.97285	2.38768	1.93257	20.8385	2.15163e-39	5.2466e-37	79.2412
chr7	25404944	25405753	RP5-978I12.1	2.52052	2.28071	2.76032	2.21643	20.8367	2.16729e-39	5.28131e-37	79.2424
chr15	56764185	56765223	MNS1	3.06611	2.77433	3.35789	1.97296	20.8323	2.20712e-39	5.37485e-37	79.2125
chr11	60552945	60554404	MS4A10	2.40114	2.1726	2.62968	2.91181	20.8284	2.24278e-39	5.45811e-37	79.213
chr6	52254143	52255487	PAQR8	1.96336	1.77648	2.15024	3.50601	20.8276	2.24972e-39	5.47138e-37	79.185
chr11	3825370	3825866	PGAP2	3.02275	2.73502	3.31048	1.16764	20.8268	2.25763e-39	5.48704e-37	79.1333
chr6	54155295	54156435	TINAG	2.15021	1.94553	2.35489	2.90421	20.8261	2.26417e-39	5.49931e-37	79.2039
chr8	110660851	110661242	SYBU	3.06009	2.76879	3.35139	1.44864	20.8257	2.26801e-39	5.50505e-37	79.1593
chr11	33619770	33620769	KIAA1549L	2.51892	2.2791	2.75875	2.90297	20.822	2.30242e-39	5.5849e-37	79.1877
chr8	99430406	99431322	KB-1517D11.2	2.56337	2.31929	2.80746	2.45277	20.8196	2.32533e-39	5.63679e-37	79.1789
chr3	28753174	28753818	LINC00693	2.33305	2.11087	2.55523	2.10654	20.8174	2.34651e-39	5.68442e-37	79.1611
chr3	188126351	188127558	LPP	2.43953	2.20712	2.67194	2.25366	20.8093	2.42682e-39	5.87512e-37	79.1309
chr4	53343320	53344068	RNU6-1252P	2.67771	2.42259	2.93283	2.07141	20.8077	2.44214e-39	5.90834e-37	79.1162
chr5	110788987	110789794	CAMK4	2.41903	2.18854	2.64952	2.09793	20.8062	2.45727e-39	5.94108e-37	79.1161
chr7	12442795	12444323	VWDE	2.18708	1.97867	2.39548	3.36873	20.8042	2.47745e-39	5.98597e-37	79.0961
chr5	127428691	127429753	SLC12A2	2.67054	2.41604	2.92505	2.41521	20.8022	2.49871e-39	6.0334e-37	79.1051
chr3	99561817	99563079	FILIP1L	1.84477	1.66896	2.02059	3.3407	20.8011	2.50977e-39	6.05616e-37	79.0847
chr11	7144770	7145712	RBMXL2	2.79823	2.53151	3.06494	2.0816	20.7989	2.53242e-39	6.10286e-37	79.0812
chr7	33926444	33927876	RP11-89N17.3	2.75944	2.4964	3.02248	2.51298	20.7972	2.55053e-39	6.14251e-37	79.0872
chr15	92406374	92407404	SLCO3A1	2.58527	2.33879	2.83175	2.25652	20.7935	2.58922e-39	6.23164e-37	79.0658
chr3	107478552	107479458	BBX	2.64333	2.3913	2.89535	2.21653	20.7927	2.59791e-39	6.24851e-37	79.062
chr10	21106149	21107160	NEBL	2.4455	2.21232	2.67868	1.94742	20.7914	2.61267e-39	6.27992e-37	79.0493
chr10	23462132	23463955	SNORA40	1.994	1.80382	2.18418	3.31	20.7856	2.67579e-39	6.42747e-37	79.0229
chr5	123862695	123863756	CTD-2308B18.3	2.27694	2.05977	2.49411	2.4585	20.7851	2.68138e-39	6.43367e-37	79.0363
chr12	64855209	64855894	TBK1	2.53168	2.29021	2.77316	2.01457	20.7849	2.68304e-39	6.43367e-37	79.0219
chr11	103136709	103137770	DYNC2H1	2.41207	2.18201	2.64214	3.13763	20.7849	2.68358e-39	6.43367e-37	79.0288
chr13	48415016	48416065	RP11-279N8.1	2.36715	2.14129	2.59301	2.75191	20.7773	2.76853e-39	6.62877e-37	79.0056
chr9	116317852	116318571	RGS3	2.89937	2.62271	3.17602	1.29394	20.7763	2.77994e-39	6.65179e-37	78.9418
chr11	35812457	35813572	RP11-698N11.4	2.5905	2.34331	2.83769	2.30183	20.7757	2.78693e-39	6.66421e-37	78.995
chr15	55891623	55892132	PYGO1	3.04324	2.7528	3.33369	1.08064	20.7718	2.83241e-39	6.7683e-37	78.9116
chr11	95863108	95863859	RP11-697H10.1	2.80841	2.54038	3.07645	1.68775	20.7716	2.83411e-39	6.7683e-37	78.9504
chr2	231554714	231556132	AC098823.3	2.22037	2.00843	2.43231	2.93528	20.769	2.8647e-39	6.83694e-37	78.9693
chr5	114842959	114843932	CCT5P1	2.32396	2.10212	2.5458	2.49511	20.7677	2.88027e-39	6.86967e-37	78.9656
chr15	49980347	49981315	RP11-353B9.1	2.40592	2.17625	2.6356	2.19331	20.767	2.88904e-39	6.88616e-37	78.9573
chr5	102861892	102863337	AC010423.1	2.09521	1.89513	2.2953	2.96337	20.7594	2.98137e-39	7.10168e-37	78.9282
chr3	170321611	170322447	SLC7A14	2.62183	2.37142	2.87224	2.03448	20.7566	3.01532e-39	7.17793e-37	78.9083
chr18	57995932	57996853	RP11-396N11.1	2.53081	2.28902	2.7726	2.45075	20.7504	3.09363e-39	7.35962e-37	78.894
chr4	96050877	96051573	BMPR1B	2.43886	2.20583	2.6719	1.87133	20.7477	3.12808e-39	7.4368e-37	78.8661
chr11	57231927	57232700	RTN4RL2	2.87973	2.60452	3.15495	2.4228	20.7434	3.18386e-39	7.56457e-37	78.865
chr6	116936922	116938219	RSPH4A	1.47899	1.33764	1.62034	4.47303	20.7433	3.18611e-39	7.56507e-37	78.7182
chr10	30105577	30106857	RP11-224P11.1	2.17463	1.96678	2.38247	2.7255	20.7415	3.20946e-39	7.61562e-37	78.8586
chr5	123889639	123890344	CTD-2308B18.3	3.07758	2.78342	3.37175	1.39694	20.7407	3.2197e-39	7.63502e-37	78.8037
chr8	108204746	108205422	HMGB1P46	2.39546	2.16648	2.62443	2.19159	20.7395	3.23541e-39	7.66739e-37	78.8446
chr11	20585207	20586001	RP11-701I24.1	2.34951	2.12491	2.5741	2.42064	20.7386	3.24807e-39	7.69248e-37	78.8455
chr15	58497317	58497841	RP11-925D8.1	2.96882	2.68501	3.25263	1.01918	20.7376	3.26108e-39	7.71835e-37	78.7627
chr6	76255741	76256636	RP11-474L11.3	2.43279	2.2002	2.66538	2.0637	20.7356	3.28859e-39	7.7785e-37	78.8246
chr11	4007454	4008116	STIM1	2.4119	2.1813	2.6425	1.75014	20.7354	3.29148e-39	7.78037e-37	78.8107
chr7	123178220	123178509	IQUB	2.68196	2.42553	2.93839	1.69663	20.7343	3.30617e-39	7.8101e-37	78.7988
chr1	222765345	222766110	RP11-378J18.3	2.89816	2.62105	3.17526	1.77547	20.734	3.31076e-39	7.81597e-37	78.8057
chr2	102992580	102993986	IL18R1	2.13942	1.93485	2.34398	2.40603	20.7335	3.31714e-39	7.82605e-37	78.8241
chr4	129595760	129596678	RP11-184M15.2	2.14042	1.93575	2.34509	2.87096	20.7327	3.32857e-39	7.84801e-37	78.821
chr15	55402076	55403159	RP11-548M13.1	2.32009	2.09823	2.54195	2.4261	20.7313	3.34689e-39	7.8862e-37	78.8157
chr9	27390814	27392056	RP11-298E2.2	2.27496	2.05741	2.49251	2.65698	20.7312	3.34938e-39	7.88704e-37	78.8163
chr3	189726063	189726986	LEPREL1	2.36808	2.14161	2.59456	2.36934	20.7293	3.37576e-39	7.94411e-37	78.8067
chr21	33171134	33172230	TPT1P1	2.46068	2.22534	2.69602	2.35607	20.7281	3.39162e-39	7.97638e-37	78.8017
chr2	218655089	218655968	AC009469.1	2.9384	2.65736	3.21943	2.03188	20.7278	3.39665e-39	7.98314e-37	78.7903
chr5	42158309	42159100	RP11-112L7.1	2.84538	2.57322	3.11754	2.38031	20.7262	3.41861e-39	8.02966e-37	78.7935
chr11	123553469	123554955	RP11-634B22.4	2.26978	2.05266	2.4869	2.53348	20.7249	3.43697e-39	8.06767e-37	78.7904
chr2	103404902	103406164	TMEM182	2.33282	2.10966	2.55599	2.60273	20.7235	3.45724e-39	8.11011e-37	78.7848
chr3	114958376	114959322	RP11-190P13.2	2.66927	2.41391	2.92464	2.44607	20.7224	3.47324e-39	8.1425e-37	78.7781
chr8	15654230	15655553	PPM1AP1	2.13294	1.92885	2.33703	3.08537	20.7184	3.53047e-39	8.27142e-37	78.7576
chr10	37211231	37212100	RP11-322I2.1	2.25153	2.03606	2.467	2.36286	20.7156	3.57185e-39	8.3631e-37	78.7498
chr8	17219776	17220904	MTMR7	2.35301	2.12782	2.57819	2.04549	20.715	3.58003e-39	8.37696e-37	78.7381
chr20	24391551	24392418	GAPDHP53	2.61717	2.3667	2.86764	1.6722	20.7149	3.58274e-39	8.37801e-37	78.7209
chr13	45905063	45905964	SNORA31	2.72607	2.46515	2.987	1.94662	20.7122	3.62204e-39	8.46455e-37	78.7223
chr21	33172359	33173457	TPT1P1	2.59101	2.34298	2.83903	2.49024	20.7101	3.65459e-39	8.53504e-37	78.729
chr13	61339765	61340655	RNY3P5	2.04483	1.84909	2.24058	2.68999	20.7099	3.6568e-39	8.53504e-37	78.7289
chr6	91412910	91413788	MAP3K7	2.29809	2.07808	2.51811	2.439	20.7068	3.70478e-39	8.63751e-37	78.7149
chr18	57081191	57082238	CCBE1	2.36379	2.13748	2.5901	2.24105	20.7067	3.70537e-39	8.63751e-37	78.7109
chr2	151084810	151085890	AC113610.1	2.5947	2.34624	2.84316	2.4002	20.7031	3.76173e-39	8.76338e-37	78.6982
chr1	172668822	172669718	FASLG	2.47847	2.24107	2.71586	1.93082	20.6975	3.84946e-39	8.96214e-37	78.6629
chr5	34610344	34611438	CTD-2024P10.2	2.30369	2.08301	2.52437	2.38278	20.6953	3.88443e-39	9.03221e-37	78.6664
chr9	120719363	120720131	RP11-281A20.1	2.5971	2.34829	2.84591	1.92882	20.6932	3.91922e-39	9.10737e-37	78.6433
chr9	77453098	77453857	TRPM6	2.87009	2.59512	3.14505	1.6882	20.6929	3.92332e-39	9.11119e-37	78.6296
chr2	59515502	59516490	AC007131.2	2.51517	2.27417	2.75617	2.22158	20.6898	3.97411e-39	9.22336e-37	78.6407
chr5	97176269	97176832	RP11-455B3.1	2.73198	2.47018	2.99379	2.05418	20.687	4.01975e-39	9.32345e-37	78.6246
chr9	73078303	73079192	KLF9	2.75624	2.4921	3.02038	2.15829	20.6863	4.03121e-39	9.34419e-37	78.6242
chr10	114705293	114706369	TCF7L2	2.68339	2.42619	2.94058	2.29072	20.6836	4.07747e-39	9.43964e-37	78.6166
chr13	51845284	51846362	FAM124A	2.4183	2.18652	2.65009	2.44399	20.6836	4.07748e-39	9.43964e-37	78.619
chr1	173549805	173550812	SLC9C2	2.4711	2.23424	2.70797	1.76178	20.6823	4.09904e-39	9.48362e-37	78.594
chr9	111449553	111450109	RP11-339N8.1	3.08538	2.78963	3.38113	1.20556	20.6816	4.11062e-39	9.50447e-37	78.5489
chr12	22195888	22196376	CMAS	2.61724	2.36634	2.86815	1.70083	20.6795	4.14693e-39	9.58246e-37	78.5775
chr9	102422315	102423329	RP11-547C13.1	2.16914	1.96118	2.3771	2.60543	20.6783	4.16707e-39	9.62299e-37	78.5989
chr8	26322759	26324161	RP11-14I17.3	2.14123	1.93593	2.34653	2.80191	20.6766	4.19667e-39	9.68532e-37	78.5896
chr10	53560305	53561608	CSTF2T	2.30278	2.08198	2.52358	2.92216	20.6758	4.21115e-39	9.71269e-37	78.5858
chr14	55154303	55155555	SAMD4A	2.05961	1.86209	2.25712	2.79651	20.672	4.27682e-39	9.85801e-37	78.572
chr10	123044487	123045711	LINC01153	3.09535	2.79848	3.39222	1.85655	20.6703	4.30733e-39	9.92217e-37	78.5426
chr6	138735786	138736876	HEBP2	2.50964	2.26894	2.75034	2.37603	20.6701	4.31158e-39	9.92579e-37	78.5631
chr6	20367966	20368372	E2F3	2.87256	2.59701	3.14811	1.26301	20.6667	4.37259e-39	1.006e-36	78.4952
chr12	22709930	22710786	C2CD5	2.30485	2.08375	2.52595	2.09181	20.666	4.38558e-39	1.00836e-36	78.5399
chr9	74800247	74801288	GDA	2.16439	1.95672	2.37207	2.39839	20.6613	4.47093e-39	1.02735e-36	78.5274
chr12	106401362	106402327	ST13P3	2.79148	2.52362	3.05934	1.83582	20.6597	4.50058e-39	1.03352e-36	78.4999
chr3	185956772	185957662	DGKG	3.01486	2.72547	3.30426	1.56865	20.6527	4.63279e-39	1.06322e-36	78.4593
chr4	171900719	171901556	RP11-344G13.1	2.33542	2.11123	2.5596	2.5924	20.6521	4.6456e-39	1.0655e-36	78.4906
chr8	24922350	24923402	CTD-2168K21.1	2.33464	2.11052	2.55877	2.51341	20.6507	4.6718e-39	1.07085e-36	78.4848
chr10	123068495	123069367	RN7SKP167	2.96855	2.68357	3.25353	1.39909	20.6505	4.67553e-39	1.07104e-36	78.4355
chr14	54252667	54253187	AL162759.1	2.88065	2.60409	3.15721	1.29195	20.6493	4.69904e-39	1.07576e-36	78.4315
chr4	174845597	174846768	RP11-161D15.2	2.01085	1.81777	2.20394	2.92317	20.6461	4.76101e-39	1.08928e-36	78.462
chr13	106359173	106360208	LINC00343	2.49962	2.25959	2.73965	2.41978	20.6448	4.78708e-39	1.09457e-36	78.4593
chr3	158209783	158211255	RP11-538P18.1	2.34964	2.12401	2.57527	2.8055	20.6446	4.79037e-39	1.09464e-36	78.4596
chr11	57508293	57509794	C11orf31	1.26426	1.14283	1.38569	4.7137	20.6402	4.87989e-39	1.11441e-36	78.2542
chr2	207592926	207594039	DYTN	2.3787	2.15017	2.60723	2.30628	20.6345	4.99557e-39	1.13958e-36	78.416
chr6	18004501	18005234	KIF13A	2.68532	2.42733	2.94332	1.66879	20.6345	4.99622e-39	1.13958e-36	78.3914
chr7	122632539	122633426	TAS2R16	2.25683	2.03999	2.47368	2.50789	20.6325	5.03851e-39	1.14851e-36	78.4097
chr7	26533333	26534075	KIAA0087	2.82791	2.55618	3.09964	2.12609	20.6316	5.05742e-39	1.15159e-36	78.3993
chr12	27236726	27237749	C12orf71	2.33464	2.1103	2.55897	2.81107	20.6315	5.05821e-39	1.15159e-36	78.4039
chr7	34026514	34027514	BMPER	2.43013	2.19661	2.66365	2.23048	20.6307	5.07565e-39	1.15485e-36	78.3985
chr5	112299358	112300052	DCP2	2.71811	2.45689	2.97932	2.39276	20.6287	5.1169e-39	1.16352e-36	78.3932
chr5	34838551	34839899	TTC23L	1.41984	1.28336	1.55632	4.57527	20.6243	5.21147e-39	1.18357e-36	78.2135
chr11	6240433	6241149	FAM160A2	2.99829	2.71008	3.2865	1.75889	20.624	5.21792e-39	1.18431e-36	78.3503
chr6	111265679	111266481	GTF3C6	3.28438	2.96862	3.60015	1.54334	20.6201	5.30427e-39	1.20317e-36	78.3228
chr4	81602413	81603426	C4orf22	2.49932	2.25902	2.73961	2.86432	20.6194	5.31753e-39	1.20544e-36	78.3547
chr5	33611781	33612937	ADAMTS12	2.19069	1.98	2.40137	3.0646	20.6131	5.46003e-39	1.23623e-36	78.3234
chr3	169516381	169517401	LRRC34	2.62757	2.37486	2.88028	1.93655	20.6127	5.46779e-39	1.23724e-36	78.3136
chr3	23210436	23211588	UBE2E2-AS1	2.50711	2.26597	2.74826	2.33908	20.6112	5.50323e-39	1.24441e-36	78.3196
chr4	129783848	129785055	JADE1	1.75453	1.58577	1.92329	3.54496	20.611	5.50621e-39	1.24441e-36	78.2876
chr6	44246089	44247580	RP11-444E17.6	2.69802	2.43851	2.95753	2.56301	20.6108	5.51178e-39	1.24491e-36	78.3204
chr2	129566081	129567286	AC012451.1	2.26844	2.05025	2.48664	2.34054	20.6105	5.51921e-39	1.24583e-36	78.3173
chr8	91349954	91351511	LINC00534	2.04615	1.84933	2.24297	3.25449	20.6097	5.53604e-39	1.24887e-36	78.3003
chr8	90838592	90839219	COX6B1P6	3.03419	2.74231	3.32606	1.91258	20.6086	5.56206e-39	1.25397e-36	78.2962
chr8	29993781	29995281	MBOAT4	2.43219	2.19822	2.66616	2.68653	20.6083	5.56897e-39	1.25477e-36	78.3099
chr21	30470394	30471323	MAP3K7CL	2.57474	2.32702	2.82246	2.3121	20.6054	5.63669e-39	1.26926e-36	78.2938
chr11	12560936	12562146	RP11-51B23.3	2.4534	2.21734	2.68945	2.30475	20.6044	5.65954e-39	1.27363e-36	78.292
chr13	46507360	46508421	ZC3H13	2.5084	2.26705	2.74975	2.33911	20.604	5.67014e-39	1.27524e-36	78.2904
chr15	81110878	81111791	MIR549	2.66428	2.4079	2.92065	1.56724	20.602	5.71748e-39	1.2851e-36	78.2525
chr2	159748863	159750066	OR7E90P	2.63506	2.38149	2.88863	2.73952	20.6018	5.72223e-39	1.28539e-36	78.2828
chr1	107162880	107163952	RP11-478L17.1	2.13103	1.92595	2.33612	2.92426	20.5996	5.77322e-39	1.29606e-36	78.2697
chr4	72319112	72319791	LDHAL6EP	2.85607	2.58116	3.13098	2.06522	20.596	5.86015e-39	1.31478e-36	78.2503
chr5	41763200	41764263	OXCT1	2.17441	1.96511	2.38371	2.62807	20.5957	5.86747e-39	1.31563e-36	78.2583
chr9	110013716	110014964	RAD23B	2.85274	2.57813	3.12736	2.1527	20.5938	5.91505e-39	1.32549e-36	78.2435
chr5	67777768	67778688	CTC-537E7.1	2.91987	2.63875	3.201	1.82886	20.5907	5.99032e-39	1.34155e-36	78.2188
chr9	111774292	111775117	CTNNAL1	2.49415	2.25396	2.73434	2.51971	20.5858	6.11382e-39	1.36838e-36	78.2173
chr4	146228703	146229685	RP11-142A22.4	2.13992	1.93383	2.34601	2.45822	20.5851	6.1302e-39	1.37122e-36	78.214
chr4	84396129	84396890	SLC25A14P1	2.73454	2.47118	2.99789	1.50773	20.5848	6.13884e-39	1.37232e-36	78.1762
chr9	117381342	117382183	AL160275.1	2.89328	2.61463	3.17193	1.80522	20.5842	6.15385e-39	1.37485e-36	78.1874
chr11	57415533	57416226	YPEL4	2.2054	1.993	2.41781	3.06814	20.5838	6.1651e-39	1.37653e-36	78.2019
chr6	24857173	24857970	FAM65B	2.53569	2.29147	2.77992	2.15185	20.5829	6.18767e-39	1.38074e-36	78.1991
chr5	32013588	32014825	PDZD2	2.12825	1.92325	2.33324	2.68724	20.5818	6.21537e-39	1.38609e-36	78.2006
chr9	72684535	72685317	MAMDC2-AS1	2.57286	2.32504	2.82069	2.1478	20.5811	6.23308e-39	1.3892e-36	78.1913
chr11	6281300	6282045	CCKBR	2.77999	2.51218	3.0478	2.39295	20.5789	6.29216e-39	1.40153e-36	78.1873
chr1	222353288	222354439	QRSL1P2	2.52432	2.28113	2.7675	2.8247	20.5784	6.30473e-39	1.40348e-36	78.1857
chr4	53814200	53815487	RP11-752D24.2	2.18773	1.97696	2.3985	2.74976	20.5776	6.32507e-39	1.40717e-36	78.183
chr21	35755804	35756815	SMIM11	2.88848	2.61011	3.16686	2.24024	20.5703	6.51997e-39	1.44966e-36	78.1484
chr12	94479371	94480288	RP11-74K11.1	2.77651	2.50892	3.0441	2.02885	20.57	6.5286e-39	1.4507e-36	78.1389
chr4	153511261	153512074	RP11-555K12.2	2.65712	2.40103	2.91322	1.93735	20.569	6.55567e-39	1.45585e-36	78.1344
chr13	76824188	76824973	RN7SL571P	2.85065	2.57583	3.12547	2.26838	20.564	6.69384e-39	1.48564e-36	78.1235
chr7	113248684	113249517	TSRM	2.34554	2.11937	2.57171	2.37392	20.5593	6.82382e-39	1.51358e-36	78.1072
chr9	74356824	74357530	TMEM2	2.83134	2.55831	3.10436	1.639	20.5587	6.84045e-39	1.51636e-36	78.0761
chr4	109556134	109557132	RPL34	2.34849	2.122	2.57498	2.3641	20.5564	6.90729e-39	1.53026e-36	78.0949
chr1	88702358	88703338	CTA-21C21.1	2.29501	2.07368	2.51635	2.56728	20.5561	6.91675e-39	1.53144e-36	78.0944
chr1	96002480	96003386	RP11-286B14.1	2.37605	2.14689	2.60521	2.29924	20.5553	6.9386e-39	1.53537e-36	78.0881
chr7	80350376	80352616	CD36	1.99294	1.80073	2.18515	3.7128	20.555	6.94876e-39	1.5367e-36	78.0477
chr1	92653942	92654747	RP4-621B10.8	2.49534	2.25467	2.73602	1.90877	20.5544	6.96499e-39	1.53937e-36	78.0746
chr2	131512710	131514599	AMER3	2.16493	1.95612	2.37375	3.36781	20.5534	6.99353e-39	1.54475e-36	78.0614
chr6	143928950	143929962	PHACTR2	2.18292	1.97234	2.3935	2.65087	20.551	7.06475e-39	1.55955e-36	78.0733
chr6	136271598	136272446	AL512290.1	2.51783	2.2749	2.76077	2.00517	20.5466	7.19405e-39	1.58715e-36	78.0454
chr11	101896189	101897292	C11orf70	2.41282	2.18001	2.64563	2.64564	20.5462	7.20584e-39	1.58881e-36	78.0538
chr8	81752999	81753806	ZNF704	2.49087	2.25051	2.73123	1.94914	20.5444	7.26136e-39	1.59978e-36	78.0331
chr12	47997831	47998724	RP3-432I18.1	2.48904	2.24885	2.72922	1.84325	20.5443	7.26422e-39	1.59978e-36	78.0255
chr11	48099797	48100894	MIR3161	2.45483	2.21793	2.69173	2.26024	20.5432	7.29514e-39	1.60541e-36	78.0384
chr2	229208404	229209517	AC074019.2	2.32496	2.1006	2.54933	2.48874	20.5431	7.29846e-39	1.60541e-36	78.0407
chr2	17994267	17995347	MSGN1	2.08272	1.88167	2.28377	2.83781	20.5366	7.50053e-39	1.64888e-36	78.0114
chr7	116792213	116792890	ST7-AS2	2.79153	2.52206	3.06101	2.04262	20.5363	7.50734e-39	1.6494e-36	78.0018
chr7	82039623	82040340	CACNA2D1	2.26977	2.05066	2.48889	2.10583	20.5361	7.51338e-39	1.64975e-36	78.0069
chr9	108131874	108132617	SLC44A1	2.67179	2.41382	2.92976	1.60106	20.5325	7.6273e-39	1.67377e-36	77.9679
chr2	230435796	230436735	DNER	2.73822	2.4738	3.00263	2.32276	20.5297	7.71853e-39	1.69279e-36	77.982
chr9	73201935	73202799	Metazoa_SRP	2.14209	1.93523	2.34894	2.58828	20.5292	7.73316e-39	1.69405e-36	77.9835
chr9	84501356	84502379	RNA5SP287	2.22227	2.00767	2.43687	2.48042	20.5292	7.73342e-39	1.69405e-36	77.9832
chr3	18020813	18022813	AC132807.1	1.9744	1.78372	2.16507	3.53214	20.5281	7.76735e-39	1.70048e-36	77.9511
chr10	35894139	35894928	GJD4	2.46191	2.22415	2.69967	1.95833	20.5276	7.78322e-39	1.70295e-36	77.968
chr5	10338849	10340210	Y_RNA	2.08617	1.88469	2.28765	3.5898	20.5266	7.81653e-39	1.70922e-36	77.9284
chr15	55500596	55501349	RSL24D1	2.80034	2.52987	3.07081	1.5904	20.5256	7.84861e-39	1.71523e-36	77.9353
chrX	102087173	102088620	LINC00630	1.98718	1.79524	2.17912	2.61455	20.5248	7.87515e-39	1.718e-36	77.9644
chr4	54465572	54466647	LNX1-AS2	2.42114	2.18728	2.65499	2.39315	20.5248	7.87522e-39	1.718e-36	77.9642
chr11	12926880	12927643	SCARNA16	3.12583	2.82389	3.42778	1.3917	20.5233	7.92449e-39	1.72672e-36	77.9139
chr18	30330253	30330912	AC012123.1	2.44441	2.20828	2.68053	2.00168	20.5226	7.94826e-39	1.73088e-36	77.9446
chr8	58324843	58325657	RPL30P10	2.38549	2.15505	2.61593	2.44248	20.5222	7.96114e-39	1.73267e-36	77.9537
chr11	31000313	31001168	DCDC1	2.62619	2.37249	2.87988	2.16759	20.522	7.96846e-39	1.73324e-36	77.948
chr13	44837782	44838991	RP11-478K15.6	2.32026	2.09607	2.54445	2.59528	20.5175	8.12021e-39	1.76521e-36	77.9348
chr8	74101365	74102732	RP11-956J14.2	2.16807	1.95858	2.37756	2.83782	20.517	8.13626e-39	1.76767e-36	77.9309
chr13	23901222	23902178	SACS	2.32135	2.09701	2.54569	2.29495	20.5137	8.24825e-39	1.79095e-36	77.9172
chr8	119485063	119486173	SAMD12	1.88748	1.70506	2.0699	2.96616	20.5123	8.29707e-39	1.80049e-36	77.9075
chr11	58263159	58263858	RP11-655C2.3	2.45558	2.21818	2.69298	2.22412	20.5057	8.52603e-39	1.84802e-36	77.8834
chr9	79314468	79315453	PRUNE2	2.5905	2.34005	2.84095	2.133	20.5053	8.54028e-39	1.85002e-36	77.8773
chr9	103194005	103194598	MSANTD3	2.77153	2.50356	3.03949	1.68436	20.5044	8.57283e-39	1.85599e-36	77.8551
chr9	27329190	27330389	EQTN	2.37674	2.14694	2.60654	2.75825	20.5039	8.59054e-39	1.85874e-36	77.8782
chr7	41731746	41732402	INHBA	2.3289	2.10371	2.5541	2.13767	20.502	8.65766e-39	1.87217e-36	77.8649
chr9	117354503	117355024	ATP6V1G1	2.92278	2.64015	3.20542	1.39151	20.5009	8.69794e-39	1.87978e-36	77.8278
chr5	32646183	32647188	CTD-2004A9.1	2.78344	2.51422	3.05266	2.41364	20.4965	8.86006e-39	1.9137e-36	77.8457
chr9	90451951	90453110	XXyac-YM21GA2.6	2.6398	2.38446	2.89513	2.34951	20.4956	8.89432e-39	1.91927e-36	77.8428
chr11	13308097	13309121	ARNTL	2.58516	2.33511	2.83522	1.87033	20.4955	8.8962e-39	1.91927e-36	77.829
chr12	89534293	89534967	RP11-13A1.2	2.29351	2.07165	2.51537	2.42804	20.494	8.95089e-39	1.92995e-36	77.8372
chr9	85895150	85897111	FRMD3	1.81683	1.64108	1.99258	3.6949	20.4936	8.9674e-39	1.93238e-36	77.7887
chr9	122466836	122468142	RP11-295D22.1	2.41062	2.17739	2.64385	2.41406	20.4906	9.07958e-39	1.95542e-36	77.8226
chr4	117043041	117043790	RP11-166J5.1	2.20343	1.99023	2.41664	2.36696	20.4885	9.15896e-39	1.97137e-36	77.8132
chr1	165824138	165825241	UCK2	2.23301	2.01693	2.44909	2.5348	20.4873	9.2034e-39	1.97978e-36	77.8101
chr4	170150586	170151244	RP11-327O17.2	2.58347	2.33337	2.83356	2.06944	20.4787	9.53985e-39	2.04978e-36	77.7683
chr5	64429196	64430491	Y_RNA	1.86075	1.68061	2.04088	3.54479	20.478	9.56847e-39	2.05434e-36	77.7329
chr13	39590736	39591475	PROSER1	2.27565	2.05534	2.49595	2.51424	20.4779	9.57214e-39	2.05434e-36	77.7711
chr2	18038238	18038922	KCNS3	2.86278	2.58561	3.13994	2.16624	20.4765	9.62726e-39	2.06497e-36	77.7597
chr20	12863428	12864554	RP5-1069C8.3	2.29665	2.07428	2.51901	2.71743	20.4754	9.6722e-39	2.07341e-36	77.7602
chrX	100119591	100120582	HNRNPA1P26	2.51441	2.27095	2.75787	2.17244	20.4746	9.7059e-39	2.07943e-36	77.7548
chr5	50062814	50063940	RP11-317O24.1	2.35604	2.12789	2.58418	2.63843	20.4731	9.76682e-39	2.09127e-36	77.7511
chrX	107108841	107109848	Y_RNA	2.50947	2.26646	2.75248	1.86803	20.4721	9.80714e-39	2.09869e-36	77.7345
chr8	119626532	119627939	SAMD12	1.9138	1.72847	2.09913	3.39456	20.4719	9.81435e-39	2.09902e-36	77.7208
chr10	48402251	48402902	RBP3	2.64925	2.39266	2.90583	1.63393	20.4686	9.95151e-39	2.12713e-36	77.7084
chrX	132564222	132565492	GPC4	2.18017	1.96901	2.39133	2.35297	20.4682	9.96666e-39	2.12914e-36	77.7308
chr2	22721672	22722645	AC068490.2	2.2564	2.03783	2.47497	2.42626	20.4659	1.00612e-38	2.14811e-36	77.7212
chr9	117916879	117917803	DEC1	2.97802	2.68954	3.26649	2.31309	20.4655	1.00795e-38	2.15078e-36	77.7167
chr11	9296238	9296989	DENND5A	2.98374	2.69464	3.27284	1.59824	20.4607	1.02842e-38	2.19319e-36	77.6716
chr7	30909439	30910470	FAM188B	2.35951	2.13089	2.58814	2.47882	20.4599	1.03155e-38	2.19859e-36	77.6965
chr14	59064575	59065731	RPL9P5	2.30098	2.078	2.52396	2.41115	20.4576	1.04156e-38	2.21855e-36	77.6863
chr13	79869897	79870742	RBM26	2.58617	2.33556	2.83679	2.40711	20.4575	1.04211e-38	2.21855e-36	77.6854
chr2	105232975	105234315	AC013402.3	2.44418	2.20731	2.68106	2.5201	20.4558	1.04924e-38	2.23244e-36	77.6798
chr5	39053976	39055016	RICTOR	2.52745	2.2825	2.77241	1.81428	20.4553	1.05152e-38	2.23602e-36	77.6615
chr11	10594035	10595133	LYVE1	2.8802	2.60105	3.15934	1.81524	20.4551	1.05241e-38	2.23663e-36	77.6582
chr5	16912799	16914201	MYO10	2.05176	1.85288	2.25064	2.72957	20.452	1.06609e-38	2.2631e-36	77.6632
chr8	62150839	62151689	NPM1P6	2.37798	2.14745	2.60852	2.24892	20.4494	1.07762e-38	2.28626e-36	77.6488
chr2	206639540	206640564	AC007362.1	2.62493	2.37045	2.87942	2.25501	20.4487	1.08091e-38	2.29191e-36	77.6474
chr14	64116801	64117753	U3	2.64154	2.38545	2.89763	2.13609	20.4486	1.08151e-38	2.29191e-36	77.6433
chr4	72246316	72247216	SLC4A4	2.15738	1.94821	2.36656	2.84616	20.4466	1.09061e-38	2.30986e-36	77.6386
chr14	25235286	25236662	STXBP6	2.16844	1.95818	2.3787	2.68171	20.4452	1.09685e-38	2.32042e-36	77.6349
chr13	51163198	51164137	RP11-175B12.2	2.61874	2.36481	2.87267	1.99429	20.4447	1.0991e-38	2.32386e-36	77.6237
chr2	215350008	215350637	VWC2L-IT1	2.53033	2.28496	2.7757	1.94593	20.4438	1.1031e-38	2.33098e-36	77.6176
chr3	149593885	149594621	RNF13	2.81756	2.54432	3.0908	1.88766	20.4424	1.10967e-38	2.34352e-36	77.6093
chr12	22471210	22471936	ST8SIA1	2.2768	2.05599	2.4976	2.45141	20.4419	1.11188e-38	2.34686e-36	77.6216
chr11	20108629	20109454	NAV2	2.46041	2.22176	2.69906	2.28917	20.4389	1.12585e-38	2.375e-36	77.607
chr9	120883016	120883487	TPT1P9	3.0411	2.74611	3.33609	1.40847	20.4375	1.13257e-38	2.38781e-36	77.5619
chr7	116030066	116030910	snoZ185	2.29072	2.06849	2.51294	2.47795	20.4353	1.14316e-38	2.40877e-36	77.5943
chr2	137004761	137005850	HNRNPKP2	2.21746	2.00233	2.4326	3.11356	20.4338	1.15037e-38	2.42259e-36	77.5769
chr1	217073238	217074446	ESRRG	2.33647	2.10978	2.56315	2.70071	20.4336	1.15109e-38	2.42274e-36	77.587
chr5	49736325	49737971	EMB	1.97259	1.78121	2.16397	3.72393	20.4334	1.15188e-38	2.42302e-36	77.5397
chrX	136133401	136135389	GPR101	1.84854	1.66919	2.02789	3.51334	20.4333	1.15254e-38	2.42303e-36	77.5454
chr20	21252744	21253662	ZNF877P	2.71137	2.4483	2.97443	1.54388	20.4329	1.15458e-38	2.42593e-36	77.5525
chr4	173883656	173884648	RN7SL253P	2.09159	1.88861	2.29457	3.00819	20.4276	1.18016e-38	2.47827e-36	77.554
chr3	111629453	111630586	PHLDB2	2.28837	2.06627	2.51048	3.00538	20.4255	1.19054e-38	2.49867e-36	77.5485
chr18	60152834	60153309	ZCCHC2	2.97991	2.69068	3.26914	1.26291	20.4254	1.19139e-38	2.49904e-36	77.5076
chr1	161067221	161069127	KLHDC9	1.39181	1.25671	1.52691	4.227	20.4234	1.20092e-38	2.5176e-36	77.4278
chr6	76064235	76064993	RP11-415D17.3	2.35427	2.12572	2.58282	1.93417	20.4214	1.21128e-38	2.53788e-36	77.5238
chr4	148763604	148764650	ARHGAP10	2.36198	2.13263	2.59132	2.56248	20.4169	1.23385e-38	2.58371e-36	77.5185
chr5	124125700	124126742	RP11-436H11.1	2.9257	2.6416	3.2098	1.8938	20.4159	1.23917e-38	2.59338e-36	77.4977
chr3	133656724	133658384	C3orf36	2.19882	1.98529	2.41235	2.86635	20.4147	1.24557e-38	2.6053e-36	77.5041
chr9	112675169	112676021	PALM2	2.61513	2.36117	2.86909	1.74647	20.4145	1.24628e-38	2.60532e-36	77.4906
chr9	123270216	123271204	CDK5RAP2	2.93093	2.64627	3.21559	1.88427	20.4118	1.26058e-38	2.63224e-36	77.4832
chr10	51510552	51511664	RP11-109G10.2	2.61748	2.36326	2.87171	2.20641	20.4109	1.26529e-38	2.6398e-36	77.4899
chrX	82332292	82333326	ATG4AP1	2.68122	2.4208	2.94164	2.39155	20.4108	1.2657e-38	2.6398e-36	77.493
chr12	95177326	95178200	KRT19P2	2.67925	2.41902	2.93948	1.90213	20.4107	1.26655e-38	2.6398e-36	77.4785
chr18	8633391	8634350	RAB12	2.3444	2.11669	2.57211	1.85564	20.4106	1.26704e-38	2.6398e-36	77.4795
chr18	59015564	59016671	CDH20	2.41851	2.18359	2.65344	2.42266	20.4088	1.27641e-38	2.65782e-36	77.4841
chr15	89891763	89892926	LINC00925	2.75373	2.48623	3.02123	2.12118	20.4079	1.28115e-38	2.66619e-36	77.4752
chr2	226372587	226373594	NYAP2	2.10795	1.90317	2.31273	2.27134	20.4068	1.287e-38	2.67687e-36	77.4747
chr7	23584273	23585305	TRA2A	2.44213	2.2048	2.67946	2.3065	20.3994	1.32754e-38	2.75871e-36	77.4438
chr2	209054217	209055237	C2orf80	2.22548	2.0092	2.44176	2.71711	20.3993	1.32784e-38	2.75871e-36	77.444
chr13	30727580	30728621	LINC00385	2.47754	2.23672	2.71835	2.45892	20.3959	1.34715e-38	2.79726e-36	77.4307
chr6	143078961	143080088	RP1-67K17.3	2.1518	1.94264	2.36096	2.49495	20.3956	1.34888e-38	2.79927e-36	77.4296
chr18	21551459	21552921	RP11-403A21.1	2.11854	1.91261	2.32447	2.79847	20.395	1.35206e-38	2.80432e-36	77.4251
chr4	99693230	99694090	BTF3P13	2.48275	2.24141	2.72408	2.01949	20.3948	1.35345e-38	2.80562e-36	77.419
chr10	30400376	30401230	KIAA1462	2.56078	2.31186	2.8097	1.9133	20.3945	1.35505e-38	2.80737e-36	77.4128
chr11	93944217	93945307	RP11-680H20.1	2.40898	2.1748	2.64315	2.56962	20.3936	1.35997e-38	2.81599e-36	77.4216
chr6	118049690	118050539	NUS1	2.47739	2.23656	2.71822	1.83086	20.3934	1.36129e-38	2.81715e-36	77.4047
chr14	58548857	58549843	RP11-349A22.2	2.49851	2.2556	2.74141	2.35145	20.3917	1.37083e-38	2.83531e-36	77.412
chr11	36051745	36053581	MIR3973	1.90646	1.72108	2.09183	3.06771	20.3881	1.39146e-38	2.87598e-36	77.3886
chr11	18511634	18512991	RP11-613F22.5	1.90284	1.71781	2.08786	2.85505	20.388	1.39205e-38	2.87598e-36	77.3932
chr8	125476727	125477696	RNF139-AS1	2.79057	2.51922	3.06191	1.87795	20.3878	1.39339e-38	2.87715e-36	77.3846
chr5	34803784	34804428	RAI14	2.69976	2.43722	2.9623	1.98255	20.386	1.40383e-38	2.8971e-36	77.3793
chr1	62317765	62318819	RNU6-1177P	2.44934	2.21115	2.68753	2.1382	20.3858	1.40483e-38	2.89755e-36	77.384
chr3	144174225	144175250	RNA5SP144	2.27943	2.05775	2.5011	2.20469	20.3851	1.40915e-38	2.90483e-36	77.3814
chr11	94875461	94876391	RP11-712B9.4	2.30329	2.07929	2.52729	2.40148	20.3846	1.41186e-38	2.90881e-36	77.3838
chr1	199142164	199143060	AC105941.1	2.9821	2.69206	3.27213	2.43444	20.3833	1.41969e-38	2.92332e-36	77.3782
chr1	208442470	208443518	RP11-2P2.1	2.42297	2.18731	2.65863	2.68187	20.3831	1.42111e-38	2.92462e-36	77.3766
chr2	85076007	85077312	TRABD2A	2.23314	2.01592	2.45036	2.86848	20.3809	1.43399e-38	2.94948e-36	77.364
chr1	186894180	186895879	PLA2G4A	2.22993	2.01301	2.44685	3.34304	20.3794	1.443e-38	2.96637e-36	77.3413
chr9	112212706	112213082	PTPN3	3.21307	2.90049	3.52566	1.02661	20.3778	1.4528e-38	2.98485e-36	77.2913
chr5	65924445	65925627	RP11-287J9.1	2.43441	2.19744	2.67138	2.29251	20.3658	1.52747e-38	3.13653e-36	77.304
chr9	103229393	103230270	TMEFF1	2.42353	2.1876	2.65945	2.02772	20.365	1.53263e-38	3.14539e-36	77.2939
chr5	99841645	99842430	CTD-2001C12.1	2.38921	2.15661	2.62181	1.99739	20.3632	1.54371e-38	3.16638e-36	77.2867
chr14	55538375	55539597	MAPK1IP1L	1.93224	1.74412	2.12036	3.57793	20.3628	1.54647e-38	3.17027e-36	77.2516
chr9	108127808	108128413	SLC44A1	2.94782	2.66082	3.23482	1.53567	20.3622	1.55028e-38	3.17634e-36	77.2577
chr8	65289190	65290053	LINC00966	2.33995	2.1121	2.5678	3.19493	20.3595	1.56795e-38	3.20942e-36	77.2626
chr3	71163529	71164372	FOXP1	2.69993	2.43703	2.96283	1.96267	20.3595	1.56816e-38	3.20942e-36	77.269
chr15	53687989	53689134	WDR72	2.04568	1.84648	2.24488	2.71577	20.3589	1.57186e-38	3.21521e-36	77.2765
chr8	119686781	119687675	SAMD12	2.17194	1.96044	2.38345	2.27949	20.3578	1.5794e-38	3.22886e-36	77.2714
chr11	42003624	42004492	RP11-148I19.1	2.43293	2.19597	2.66988	2.25655	20.3551	1.59709e-38	3.26322e-36	77.2598
chr13	53217689	53218621	HNRNPA1L2	2.38415	2.15193	2.61637	1.85824	20.3535	1.60809e-38	3.28388e-36	77.2413
chr5	34175935	34176566	RP11-1023L17.1	2.98579	2.69496	3.27661	1.42641	20.3529	1.61164e-38	3.28932e-36	77.2168
chr11	30910305	30911382	DCDC1	2.3365	2.10886	2.56415	2.47508	20.3473	1.6497e-38	3.36516e-36	77.2294
chr7	86889910	86890800	TMEM243	3.18608	2.87564	3.49652	1.76877	20.3462	1.65735e-38	3.3789e-36	77.2058
chr11	3830190	3831448	PGAP2	2.24247	2.02397	2.46097	2.3384	20.346	1.65927e-38	3.38095e-36	77.2228
chr13	37240381	37241479	SERTM1	2.05414	1.85398	2.25429	2.56441	20.3455	1.6626e-38	3.38587e-36	77.2215
chr6	86057452	86058151	RP11-30P6.6	2.77954	2.50869	3.05039	1.96036	20.3446	1.669e-38	3.39705e-36	77.2077
chr4	44149432	44150357	RP11-328N19.1	2.17759	1.96539	2.38979	2.53634	20.3442	1.67173e-38	3.40073e-36	77.2162
chr6	116429821	116430661	NT5DC1	2.40442	2.17011	2.63872	2.26427	20.344	1.673e-38	3.40145e-36	77.2134
chr8	65297438	65298815	MIR124-2	2.56565	2.31561	2.81568	3.10606	20.3424	1.68435e-38	3.42264e-36	77.1999
chr4	80599528	80600304	RP11-452C8.1	2.32595	2.09926	2.55264	2.42184	20.3413	1.6919e-38	3.4361e-36	77.2038
chr1	56024131	56025345	RP11-466L17.1	2.5359	2.28871	2.78309	2.2457	20.3377	1.71746e-38	3.48419e-36	77.1858
chr5	32462569	32463514	ZFR	2.91223	2.62834	3.19612	2.3756	20.3368	1.7239e-38	3.49534e-36	77.1839
chr6	11410951	11412649	RP11-716O23.1	2.08962	1.88589	2.29335	2.76226	20.3338	1.74584e-38	3.5379e-36	77.1714
chr3	18832814	18833919	AC144521.1	2.19166	1.97796	2.40536	2.74442	20.3318	1.7604e-38	3.56545e-36	77.1632
chr5	115070981	115072014	CTC-505O3.2	2.32873	2.10164	2.55582	2.67699	20.3294	1.7783e-38	3.59814e-36	77.1538
chr4	122659168	122659847	TMEM155	2.49146	2.2485	2.73442	1.99442	20.3294	1.77848e-38	3.59814e-36	77.1455
chr10	16301515	16302154	RP11-461K13.1	2.39882	2.16489	2.63275	1.95121	20.3291	1.78017e-38	3.59959e-36	77.1445
chr10	29887458	29888271	MIR938	2.11816	1.91156	2.32475	2.4979	20.3256	1.80634e-38	3.65052e-36	77.1391
chr18	62306567	62307336	RNU7-146P	2.34686	2.11794	2.57579	2.36472	20.3237	1.82115e-38	3.67844e-36	77.1302
chr18	61494685	61495723	SERPINB2	2.24808	2.02879	2.46738	2.49179	20.323	1.82653e-38	3.6873e-36	77.1279
chr16	77349279	77350215	ADAMTS18	2.51973	2.27388	2.76558	1.6356	20.3186	1.86058e-38	3.754e-36	77.086
chr17	12668837	12669331	MYOCD	2.90776	2.62401	3.19152	0.662799	20.3149	1.88896e-38	3.80919e-36	76.994
chr2	184604853	184605535	CACYBPP2	2.61264	2.35763	2.86765	1.95215	20.3108	1.92164e-38	3.87298e-36	77.0678
chr21	30432769	30433475	CCT8	3.1618	2.85317	3.47043	2.03998	20.3096	1.93158e-38	3.8909e-36	77.0622
chr15	46228288	46229140	RP11-315O8.1	2.48629	2.24356	2.72903	2.14584	20.3057	1.96323e-38	3.95036e-36	77.0531
chr3	150089294	150090110	TSC22D2	2.50404	2.25957	2.74852	2.31885	20.3055	1.96509e-38	3.95196e-36	77.0531
chr5	113858806	113860433	KCNN2	2.22142	2.00451	2.43833	2.87168	20.3028	1.98716e-38	3.99417e-36	77.0408
chr9	113663017	113663998	RNU6-432P	2.62849	2.37183	2.88515	1.69043	20.3025	1.99e-38	3.9977e-36	77.0194
chr15	47913154	47914027	RP11-552E10.1	2.42511	2.18829	2.66193	2.21407	20.3008	2.0045e-38	4.02466e-36	77.0334
chr11	8828860	8829608	ST5	2.51169	2.26641	2.75697	2.35519	20.3006	2.00572e-38	4.02493e-36	77.0342
chr15	80728329	80729377	ARNT2	2.5921	2.33897	2.84524	1.85729	20.3002	2.00877e-38	4.02887e-36	77.0208
chr3	31118375	31119323	hsa-mir-466	2.29179	2.06794	2.51565	2.61708	20.2961	2.04427e-38	4.09438e-36	77.0156
chr2	65670412	65671392	AC074391.1	2.5117	2.26636	2.75704	1.71008	20.296	2.04475e-38	4.09438e-36	76.9962
chr10	92894517	92896068	RP11-56M3.1	2.2616	2.04069	2.48251	2.64643	20.2958	2.04646e-38	4.0956e-36	77.0146
chr12	75602729	75603915	KCNC2	2.05797	1.85694	2.259	3.19523	20.2948	2.0551e-38	4.11067e-36	76.9915
chr3	108047250	108048758	HNRNPA1P17	1.98844	1.7942	2.18268	2.6314	20.294	2.06178e-38	4.11851e-36	77.0069
chr12	30263551	30264493	RP11-776A13.1	2.12543	1.9178	2.33305	2.79977	20.294	2.06217e-38	4.11851e-36	77.0041
chr3	27616819	27617884	Y_RNA	2.357	2.12675	2.58725	2.62947	20.2939	2.06236e-38	4.11851e-36	77.0069
chr6	132054361	132055203	CTAGE9	2.17591	1.96332	2.38849	3.14028	20.2914	2.08485e-38	4.16119e-36	76.9829
chr18	22116226	22116726	RP11-178F10.4	3.03389	2.73745	3.33033	1.51816	20.2894	2.10234e-38	4.19384e-36	76.9547
chr14	69014267	69015547	RAD51B	2.18292	1.96961	2.39623	3.10921	20.2878	2.11602e-38	4.21886e-36	76.9675
chr4	146766081	146766863	ZNF827	2.30653	2.08109	2.53196	2.2193	20.2838	2.15217e-38	4.28863e-36	76.9617
chr18	23385051	23385897	RN7SL97P	2.44749	2.20824	2.68673	2.18719	20.2807	2.17969e-38	4.34114e-36	76.9493
chr15	39596227	39597128	RP11-462P6.1	2.25276	2.03253	2.47299	2.21861	20.2786	2.1991e-38	4.37744e-36	76.9404
chr12	22467573	22468412	ST8SIA1	2.20543	1.9898	2.42106	2.54424	20.2764	2.21994e-38	4.41479e-36	76.9339
chr1	168578285	168579766	RP4-738P11.4	2.23852	2.01966	2.45739	3.02988	20.2763	2.22024e-38	4.41479e-36	76.9257
chr7	18125560	18127787	HDAC9	1.58132	1.4267	1.73593	4.2846	20.2754	2.22928e-38	4.43037e-36	76.8026
chrX	100250196	100251025	ARL13A	2.64218	2.38383	2.90052	2.04931	20.2749	2.23376e-38	4.43602e-36	76.9235
chr15	58505755	58506565	RP11-925D8.1	3.0093	2.71505	3.30354	1.15431	20.2748	2.23451e-38	4.43602e-36	76.8725
chr1	92246535	92247917	TGFBR3	1.94486	1.75467	2.13506	2.77696	20.2719	2.26139e-38	4.48698e-36	76.9125
chr15	48875012	48875719	FBN1	2.42864	2.19109	2.66618	1.87754	20.2685	2.2946e-38	4.55043e-36	76.8898
chr8	86875071	86875914	CTA-392E5.1	2.23666	2.01787	2.45544	2.43804	20.2669	2.30994e-38	4.57841e-36	76.8942
chr12	102143539	102144583	GNPTAB	2.49396	2.25	2.73792	2.28038	20.2663	2.31563e-38	4.58723e-36	76.8896
chr3	161935154	161936144	TOMM22P6	2.22199	2.00457	2.43941	2.74864	20.2604	2.37334e-38	4.69903e-36	76.8659
chr12	72526971	72527840	TRHDE	2.01842	1.82091	2.21593	2.79497	20.2595	2.38253e-38	4.71471e-36	76.8599
chr1	199276482	199277039	RP11-104D3.1	2.7034	2.43886	2.96794	1.36492	20.2591	2.3867e-38	4.72044e-36	76.8199
chr6	24909474	24912347	FAM65B	1.53548	1.3852	1.68575	4.31199	20.2562	2.41514e-38	4.77414e-36	76.7232
chr2	148268516	148269634	RNU6-715P	2.0243	1.82615	2.22246	3.49308	20.2525	2.45357e-38	4.84753e-36	76.8009
chr3	27315932	27316762	RNU6-342P	2.40582	2.1703	2.64134	2.50845	20.2503	2.47536e-38	4.88798e-36	76.8255
chr6	118825686	118826299	BRD7P3	2.4307	2.19273	2.66867	1.71532	20.2497	2.48253e-38	4.89785e-36	76.8057
chr7	37033892	37034466	ELMO1-AS1	2.79961	2.52552	3.07369	1.54364	20.2496	2.48301e-38	4.89785e-36	76.7958
chr18	60819749	60820623	RP11-299P2.1	2.398	2.16323	2.63277	2.23006	20.2495	2.48452e-38	4.89823e-36	76.8182
chr9	27193944	27195104	RNA5SP280	2.23068	2.01228	2.44908	3.02945	20.2481	2.49928e-38	4.92239e-36	76.8049
chr11	28590264	28591102	RP11-22P4.2	2.2612	2.03981	2.48259	2.30866	20.248	2.49943e-38	4.92239e-36	76.8151
chr4	184281053	184282178	RP11-451F20.1	2.38241	2.14914	2.61568	2.55046	20.2468	2.51213e-38	4.94478e-36	76.8106
chr6	112603295	112603822	LAMA4	2.58116	2.32839	2.83393	1.96731	20.2439	2.54276e-38	5.00241e-36	76.7896
chr13	52635396	52636235	NEK5	2.65618	2.39604	2.91632	1.62122	20.2418	2.56513e-38	5.04375e-36	76.764
chr13	51931774	51932562	RP11-24B19.4	2.70756	2.44237	2.97276	1.65066	20.2406	2.57879e-38	5.06791e-36	76.7668
chr13	41502986	41503482	SUGT1P3	2.99581	2.70236	3.28926	1.0641	20.2386	2.59975e-38	5.10368e-36	76.7155
chr6	53142416	53143243	MIR5685	2.40435	2.16883	2.63988	2.10891	20.2379	2.60742e-38	5.11604e-36	76.77
chr1	57787346	57788021	DAB1	2.75837	2.4881	3.02864	1.79986	20.2328	2.66463e-38	5.22552e-36	76.74
chr4	79013436	79015003	FRAS1	1.89007	1.70487	2.07527	2.91468	20.2323	2.66963e-38	5.23255e-36	76.7444
chr2	209215190	209215872	PTH2R	2.94686	2.65809	3.23563	1.68584	20.2308	2.6867e-38	5.26323e-36	76.7211
chr10	43757573	43758177	RASGEF1A	2.75015	2.48061	3.01968	1.9461	20.2278	2.72115e-38	5.32791e-36	76.7235
chr18	22210058	22211943	RP11-449D8.1	1.80029	1.62384	1.97674	3.4107	20.2267	2.73331e-38	5.34888e-36	76.6959
chr14	39563914	39564651	SEC23A	2.53045	2.28243	2.77847	1.89655	20.2261	2.73965e-38	5.35846e-36	76.7123
chr13	50194148	50194908	RP11-432M24.4	2.70815	2.44269	2.97361	1.60937	20.2245	2.75882e-38	5.39106e-36	76.6975
chr2	23430275	23431354	AC016768.1	2.33866	2.10941	2.5679	2.23753	20.2244	2.75922e-38	5.39106e-36	76.7159
chr13	77369851	77370735	KCTD12	2.44316	2.20364	2.68268	2.21114	20.2217	2.7912e-38	5.45067e-36	76.7033
chr1	161351936	161353010	RRM2P2	2.24075	2.02105	2.46044	2.44968	20.22	2.81136e-38	5.48426e-36	76.6988
chr6	22367409	22368387	PRL	2.2884	2.06403	2.51277	2.31363	20.2196	2.81628e-38	5.49096e-36	76.6959
chr1	167469632	167470281	CD247	2.75927	2.48872	3.02982	1.60319	20.2186	2.8282e-38	5.5113e-36	76.6709
chr9	118016962	118017903	RP11-445L6.3	2.51367	2.26718	2.76017	1.9508	20.2163	2.85469e-38	5.56e-36	76.6756
chr21	34584473	34585418	IFNAR2	2.86516	2.58417	3.14614	1.74794	20.215	2.87032e-38	5.58751e-36	76.6624
chr12	13331775	13333079	EMP1	2.08212	1.8779	2.28633	3.01034	20.2125	2.90146e-38	5.64316e-36	76.6585
chr11	102160228	102160958	RP11-864G5.1	2.44679	2.20681	2.68678	2.24194	20.2124	2.90195e-38	5.64316e-36	76.6652
chr5	112386226	112387310	DCP2	2.26242	2.04049	2.48434	2.96301	20.2103	2.92818e-38	5.69117e-36	76.6523
chr4	83682213	83682808	MIR575	2.76002	2.48927	3.03076	1.54355	20.2096	2.93643e-38	5.70422e-36	76.6251
chr3	158440551	158441488	MFSD1	2.21777	2.00018	2.43536	2.72684	20.2063	2.97707e-38	5.7771e-36	76.6402
chr1	184086914	184087863	Y_RNA	2.58576	2.33203	2.83949	2.04957	20.2029	3.02024e-38	5.8578e-36	76.621
chr5	36657526	36658491	SLC1A3	2.0173	1.81934	2.21527	3.35102	20.2016	3.03676e-38	5.88677e-36	76.5978
chr4	78977127	78979337	FRAS1	1.54624	1.39449	1.69799	4.43305	20.2	3.05727e-38	5.92034e-36	76.4643
chr13	39679419	39680042	NHLRC3	2.57916	2.32602	2.8323	2.08581	20.1985	3.07611e-38	5.9537e-36	76.6042
chr16	56171013	56171806	RP11-355E10.1	2.71307	2.44678	2.97935	1.57172	20.1983	3.07838e-38	5.955e-36	76.5859
chr1	184115082	184115749	Y_RNA	2.74871	2.47883	3.01858	1.68364	20.1916	3.16654e-38	6.12234e-36	76.5622
chr12	88890005	88891146	KITLG	2.30246	2.07634	2.52859	2.71461	20.186	3.24244e-38	6.26583e-36	76.5549
chr16	65830621	65831629	RP11-513N24.1	2.34688	2.11638	2.57738	2.09818	20.1849	3.25661e-38	6.28992e-36	76.5491
chr13	52531388	52532092	ATP7B	2.4661	2.22388	2.70831	1.80857	20.1843	3.26568e-38	6.30416e-36	76.5379
chr10	60696077	60696731	LINC00844	2.77049	2.49834	3.04264	1.5049	20.1814	3.30467e-38	6.37611e-36	76.5098
chr7	75863028	75863963	SRRM3	2.79808	2.52322	3.07294	1.91788	20.1812	3.30748e-38	6.3782e-36	76.5281
chr10	123991491	123992936	TACC2	2.64805	2.38793	2.90818	2.1021	20.1811	3.30963e-38	6.37903e-36	76.5325
chr1	224047484	224048568	PHBP11	2.42234	2.18438	2.66031	1.90048	20.1803	3.32037e-38	6.39641e-36	76.5222
chr6	52378128	52378835	EFHC1	2.4625	2.22059	2.70441	2.40485	20.1802	3.32253e-38	6.39723e-36	76.5324
chr8	120216415	120217530	MAL2	2.01651	1.8184	2.21461	2.72654	20.1792	3.33617e-38	6.42018e-36	76.5271
chr14	38612797	38613612	CTD-2142D14.1	2.59516	2.34016	2.85016	2.45596	20.1757	3.38548e-38	6.51168e-36	76.5138
chr8	49413772	49414776	RP11-567J20.3	2.17773	1.96373	2.39173	2.66038	20.1743	3.40489e-38	6.54562e-36	76.5074
chr18	42700931	42701752	RP11-846C15.2	2.84132	2.56208	3.12056	2.31732	20.172	3.43846e-38	6.60673e-36	76.4967
chr9	5517945	5519012	PDCD1LG2	2.44778	2.2072	2.68836	2.32436	20.1703	3.46234e-38	6.64916e-36	76.4912
chrX	131785378	131786506	HS6ST2-AS1	2.75668	2.48572	3.02763	2.29834	20.1692	3.47856e-38	6.6734e-36	76.4867
chr10	108014874	108015499	RP11-298H24.1	2.36805	2.13529	2.60082	1.85171	20.1686	3.48721e-38	6.68654e-36	76.474
chr2	87034283	87036040	CD8A	1.94879	1.75724	2.14035	3.4535	20.1685	3.48937e-38	6.68722e-36	76.4468
chr18	24356893	24357854	RP11-552O4.1	2.10734	1.90017	2.31451	2.57419	20.1656	3.5318e-38	6.76504e-36	76.4713
chr11	7358931	7359487	SYT9	2.80955	2.53334	3.08577	1.63902	20.1649	3.54253e-38	6.78207e-36	76.4472
chr15	60965881	60966780	RP11-219B17.2	2.64428	2.38432	2.90425	1.47352	20.1647	3.54468e-38	6.78269e-36	76.4335
chr2	217138705	217139586	AC012513.6	2.60094	2.3452	2.85668	2.06973	20.1624	3.5802e-38	6.84713e-36	76.4547
chr11	35576339	35577558	PAMR1	2.42424	2.18587	2.6626	1.92316	20.1619	3.58684e-38	6.85628e-36	76.4445
chr4	170761638	170762455	RP11-205M3.1	2.16806	1.95488	2.38124	2.16089	20.1615	3.59309e-38	6.86469e-36	76.4521
chr10	97255946	97256855	SORBS1	2.52248	2.27445	2.77052	2.18071	20.1611	3.59971e-38	6.8738e-36	76.4502
chr13	39541521	39542020	STOML3	2.90793	2.62197	3.19388	1.54271	20.1599	3.61759e-38	6.90439e-36	76.4186
chr6	90754416	90755204	BACH2	2.11121	1.9036	2.31882	2.37507	20.1598	3.61967e-38	6.90479e-36	76.4471
chr8	116497479	116498308	TRPS1	2.56097	2.30911	2.81283	1.9183	20.1581	3.64569e-38	6.95086e-36	76.4316
chr15	101563407	101564792	LRRK1	2.35349	2.12203	2.58496	2.74544	20.1573	3.6576e-38	6.96998e-36	76.4351
chr3	115385441	115386508	RP11-326J18.1	2.60906	2.35241	2.8657	1.63738	20.1539	3.70984e-38	7.0659e-36	76.3994
chr4	47812242	47813171	RN7SKP215	2.36674	2.13393	2.59956	2.27782	20.1529	3.72553e-38	7.09213e-36	76.4175
chr2	135256843	135258226	TMEM163	2.10536	1.89824	2.31249	2.78633	20.151	3.75526e-38	7.14505e-36	76.408
chr6	23697022	23698269	RP4-810F7.1	2.41832	2.18037	2.65626	2.45016	20.1482	3.79999e-38	7.22646e-36	76.3989
chr5	67723944	67725004	CTC-537E7.3	2.56737	2.31475	2.81998	2.21584	20.148	3.80279e-38	7.22806e-36	76.3967
chr9	75248811	75249483	TMC1	2.50953	2.26258	2.75648	1.69576	20.1461	3.83372e-38	7.28312e-36	76.3729
chr12	95567250	95568397	FGD6	2.30766	2.08057	2.53474	2.08186	20.1459	3.8367e-38	7.28505e-36	76.3861
chr6	152466199	152466992	SYNE1	2.28927	2.06395	2.5146	2.08433	20.1414	3.90971e-38	7.41989e-36	76.3658
chr6	52968695	52969425	FBXO9	2.14744	1.93607	2.35881	2.50795	20.1412	3.91333e-38	7.42296e-36	76.3697
chr7	85557718	85558961	SOCS5P1	2.35285	2.12126	2.58445	2.72684	20.1408	3.9197e-38	7.43123e-36	76.3665
chr1	110082334	110083030	GPR61	2.78809	2.51363	3.06255	1.68791	20.1388	3.95264e-38	7.48984e-36	76.3431
chr6	113932239	113933279	AL357519.2	2.10796	1.90043	2.31548	3.0642	20.137	3.98317e-38	7.54385e-36	76.3396
chr3	143387754	143388585	SLC9A9	2.30724	2.08007	2.53442	1.85576	20.1343	4.02877e-38	7.6263e-36	76.3304
chr11	29062430	29063258	OR2BH1P	2.40788	2.17076	2.64499	2.37212	20.1317	4.07341e-38	7.70688e-36	76.3297
chr15	59737287	59738007	FAM81A	2.8327	2.55375	3.11166	1.04175	20.1315	4.07624e-38	7.70829e-36	76.2782
chr3	153691496	153692426	RP11-23D24.2	2.30213	2.0754	2.52886	2.68503	20.1293	4.11361e-38	7.775e-36	76.3186
chr12	64632208	64633051	RNU5A-7P	2.31611	2.08797	2.54426	1.88474	20.1259	4.17301e-38	7.88324e-36	76.2955
chr8	95496767	95497534	KIAA1429	2.54457	2.29391	2.79523	1.98822	20.1247	4.19365e-38	7.91819e-36	76.2939
chr1	62345116	62346217	INADL	2.82732	2.54878	3.10585	1.54969	20.1232	4.22153e-38	7.96679e-36	76.2681
chr12	65129190	65129702	GNS	2.83744	2.5579	3.11698	1.3192	20.1228	4.22815e-38	7.97521e-36	76.2531
chr9	13962971	13963880	PES1P2	2.31268	2.08481	2.54055	2.38343	20.1203	4.27199e-38	8.05381e-36	76.2822
chr15	47775798	47776759	RP11-142J21.2	2.33083	2.10116	2.5605	1.93214	20.1195	4.28699e-38	8.07797e-36	76.27
chr11	94463053	94463877	RP11-867G2.8	2.60705	2.35014	2.86396	2.27016	20.1175	4.32318e-38	8.14203e-36	76.2699
chr2	193235351	193236265	TMEFF2	2.38555	2.15043	2.62066	2.33611	20.1146	4.37643e-38	8.23772e-36	76.2577
chr9	115635846	115636623	RP11-408O19.5	2.71117	2.44396	2.97838	1.45078	20.1145	4.37843e-38	8.23772e-36	76.2246
chr4	115270815	115271428	RP11-362M19.1	2.85478	2.57338	3.13617	1.74301	20.1122	4.42146e-38	8.31173e-36	76.235
chr1	172878667	172879391	RP3-471M13.2	2.41756	2.17926	2.65586	1.93238	20.1121	4.42225e-38	8.31173e-36	76.2417
chr3	18992581	18993289	RNU6-138P	2.31417	2.08606	2.54229	2.30529	20.1117	4.42944e-38	8.32102e-36	76.245
chr2	206524733	206526190	NRP2	2.44235	2.2016	2.6831	2.41603	20.1116	4.4324e-38	8.32237e-36	76.2456
chr4	138974337	138975661	SLC7A11-AS1	2.50467	2.25776	2.75157	2.67418	20.1106	4.45064e-38	8.35237e-36	76.2413
chr4	150971477	150972857	DCLK2	2.63333	2.37371	2.89295	2.55549	20.1081	4.4978e-38	8.4366e-36	76.2312
chr15	80734953	80735514	ARNT2	2.98068	2.6868	3.27457	1.25741	20.1068	4.52324e-38	8.48004e-36	76.1817
chr4	46995165	46996556	GABRA4	1.98335	1.7878	2.17891	3.27362	20.1066	4.52692e-38	8.48264e-36	76.199
chr9	74697041	74698091	C9orf57	2.28159	2.05661	2.50658	2.29965	20.1046	4.56359e-38	8.54703e-36	76.2159
chr8	58242643	58243604	RP11-756K15.2	2.22251	2.00334	2.44167	2.8258	20.1038	4.5804e-38	8.57418e-36	76.2102
chr4	151037523	151039048	DCLK2	2.1716	1.95742	2.38579	3.1396	20.1002	4.64946e-38	8.69908e-36	76.181
chr13	78373429	78374789	EDNRB-AS1	2.27945	2.05462	2.50428	2.5289	20.0992	4.66846e-38	8.7302e-36	76.1942
chr7	121190319	121190772	AC004875.1	2.45038	2.20867	2.69208	1.6866	20.0978	4.69714e-38	8.7794e-36	76.1705
chr5	36744405	36746179	CTD-2353F22.1	1.68506	1.51883	1.85128	3.7306	20.0963	4.72704e-38	8.83084e-36	76.1192
chr8	127406157	127407688	RP11-65D17.1	2.17242	1.95811	2.38673	3.12135	20.0958	4.73621e-38	8.8433e-36	76.1664
chr13	24297395	24298728	AL139080.1	2.61648	2.35836	2.87459	2.73679	20.0957	4.73848e-38	8.8433e-36	76.1778
chr9	115519479	115520207	SNX30	2.92667	2.63795	3.21539	1.34711	20.0954	4.74505e-38	8.8511e-36	76.1432
chr11	8093487	8094325	TUB	2.81699	2.53905	3.09494	2.50188	20.0923	4.80677e-38	8.95721e-36	76.1651
chr11	30265410	30266613	FSHB	2.16511	1.95148	2.37874	3.08909	20.0915	4.82256e-38	8.98213e-36	76.1495
chr11	11193405	11194500	RP11-179A10.3	2.86209	2.5796	3.14458	2.16383	20.0859	4.93837e-38	9.1932e-36	76.1342
chr7	143215952	143217322	OR10AC1P	2.18028	1.96507	2.39549	2.98539	20.084	4.97759e-38	9.25807e-36	76.1209
chr4	133460832	133461862	RP11-149A7.2	2.1766	1.96175	2.39145	2.4317	20.084	4.97821e-38	9.25807e-36	76.1302
chr5	42646665	42647392	GHR	2.31752	2.08872	2.54631	2.31693	20.0809	5.04339e-38	9.36989e-36	76.1166
chr3	108230761	108232157	MYH15	2.4811	2.23614	2.72605	2.67765	20.0801	5.05929e-38	9.39472e-36	76.113
chr3	170571575	170572895	RNY5P3	2.2648	2.04119	2.48841	2.37013	20.0791	5.0825e-38	9.43309e-36	76.1095
chr5	32471217	32472396	ZFR	2.01884	1.81948	2.2182	2.7243	20.0759	5.14965e-38	9.55293e-36	76.0943
chr1	198070570	198072344	NEK7	2.37357	2.13918	2.60795	3.0466	20.0758	5.15296e-38	9.55429e-36	76.085
chr15	98401120	98402467	LINC00923	2.2424	2.02095	2.46385	2.64702	20.0741	5.18953e-38	9.6173e-36	76.0877
chr4	100675944	100677031	DAPP1	2.06336	1.85959	2.26714	2.84212	20.0738	5.19599e-38	9.62444e-36	76.0824
chr5	156770837	156772972	FNDC9	1.86011	1.6764	2.04382	3.51167	20.0732	5.20932e-38	9.64179e-36	76.0441
chr11	57649648	57650235	RP11-734C14.2	2.65244	2.39048	2.9144	1.84291	20.0731	5.21056e-38	9.64179e-36	76.076
chr14	56776902	56778045	RP11-930O11.2	2.30364	2.07612	2.53116	2.36856	20.0723	5.22923e-38	9.67152e-36	76.0812
chr1	94578996	94580186	ABCA4	2.11513	1.90622	2.32404	2.73398	20.0714	5.24892e-38	9.70309e-36	76.0744
chr20	21813208	21814463	RPL41P1	2.40578	2.16813	2.64342	2.68852	20.0693	5.29631e-38	9.78583e-36	76.0675
chr5	63440189	63441025	RNF180	2.21398	1.99528	2.43268	2.51202	20.0689	5.30521e-38	9.79738e-36	76.0668
chr11	17802629	17803373	KCNC1	2.70475	2.43754	2.97196	2.3441	20.0667	5.35448e-38	9.88345e-36	76.0569
chr14	58555710	58556643	RP11-349A22.2	2.27116	2.04677	2.49554	2.2305	20.0661	5.36835e-38	9.90411e-36	76.0539
chr18	74452252	74452765	AC139085.1	2.90922	2.62173	3.1967	1.80781	20.0616	5.46984e-38	1.00813e-35	76.0233
chr13	21830336	21831473	ESRRAP2	2.62311	2.3639	2.88233	2.30983	20.0614	5.4751e-38	1.00828e-35	76.0348
chr9	117919353	117919923	DEC1	2.77948	2.50481	3.05415	1.27455	20.0613	5.47606e-38	1.00828e-35	75.9936
chr7	24888070	24889237	OSBPL3	2.03954	1.83799	2.2411	2.45551	20.0608	5.48851e-38	1.01006e-35	76.0331
chr11	36130398	36131340	LDLRAD3	2.31764	2.0886	2.54668	1.99732	20.0603	5.50064e-38	1.01171e-35	76.0251
chr1	101856265	101856723	RP11-157N3.1	2.58209	2.32691	2.83727	1.77214	20.0602	5.50293e-38	1.01171e-35	76.0156
chr6	111885525	111886941	TRAF3IP2-AS1	2.34081	2.10946	2.57215	2.84814	20.0592	5.52601e-38	1.01545e-35	76.0213
chr7	122020191	122021468	RP5-1101C3.1	2.14084	1.92919	2.35248	2.86597	20.053	5.67259e-38	1.04187e-35	75.9948
chr1	168050304	168052013	GPR161	1.76164	1.58748	1.93581	3.62962	20.0522	5.69016e-38	1.04458e-35	75.9449
chr5	95852317	95853580	CAST	1.94094	1.749	2.13288	2.76011	20.0472	5.81351e-38	1.0667e-35	75.9721
chr2	211726847	211728138	CPS1	2.10445	1.89632	2.31257	2.83415	20.0459	5.84513e-38	1.07197e-35	75.9671
chr4	48545638	48546451	FRYL	2.6804	2.41532	2.94548	1.56802	20.0457	5.85e-38	1.07233e-35	75.9464
chr1	202817196	202817783	RP11-480I12.5	3.03267	2.73262	3.33271	1.06535	20.0377	6.05019e-38	1.10837e-35	75.8848
chr6	117726348	117727110	ROS1	2.48252	2.23691	2.72813	1.974	20.0376	6.05256e-38	1.10837e-35	75.9281
chr4	139584701	139585715	RP11-173E2.2	2.12921	1.91854	2.33989	2.54384	20.0356	6.10279e-38	1.11701e-35	75.9273
chr8	81336141	81337050	RNU6-1213P	2.55165	2.29916	2.80415	2.3418	20.0342	6.13968e-38	1.12321e-35	75.921
chr1	201339506	201340100	TNNT2	2.88929	2.60336	3.17521	1.67247	20.0328	6.17526e-38	1.12916e-35	75.8951
chr8	71039335	71040387	NCOA2	2.11543	1.90607	2.32478	2.27297	20.0316	6.20618e-38	1.13426e-35	75.9099
chr9	81147910	81149021	RP11-216F5.1	2.1265	1.91604	2.33696	2.57158	20.0309	6.22467e-38	1.13708e-35	75.9073
chr15	60898061	60898906	RORA	2.86865	2.58473	3.15256	1.10798	20.0306	6.2342e-38	1.13825e-35	75.8495
chr4	122107014	122107905	RNU6-948P	2.32942	2.09884	2.55999	2.907	20.0283	6.29333e-38	1.14849e-35	75.8907
chr7	126483187	126484000	AC000367.1	2.57214	2.31754	2.82675	2.45589	20.0276	6.31327e-38	1.15156e-35	75.8938
chr7	24864260	24864975	OSBPL3	2.3685	2.13405	2.60295	2.5679	20.0274	6.31864e-38	1.15197e-35	75.8925
chr8	62672463	62674138	RP11-280G9.1	2.17025	1.9554	2.3851	2.92467	20.0253	6.37313e-38	1.16133e-35	75.8769
chr8	48517722	48518818	RP11-697N18.2	2.20073	1.98284	2.41862	2.62989	20.0232	6.43211e-38	1.1715e-35	75.8742
chr2	228727886	228729513	TDGF1P2	2.03394	1.83256	2.23532	3.24261	20.0227	6.44606e-38	1.17347e-35	75.8511
chr1	220512176	220512965	RP11-302I18.3	2.45315	2.21025	2.69604	2.12933	20.0223	6.45593e-38	1.17417e-35	75.8687
chr3	185973475	185974867	DGKG	2.54514	2.29314	2.79714	2.32621	20.0223	6.45625e-38	1.17417e-35	75.8713
chr8	99171888	99172813	POP1	2.40871	2.17021	2.6472	2.29948	20.022	6.46437e-38	1.17507e-35	75.8697
chr4	189089178	189090531	RP11-366H4.1	2.04964	1.84669	2.25259	2.97668	20.0214	6.48036e-38	1.1774e-35	75.8588
chr8	80342602	80343778	RP11-758H6.1	2.25509	2.03179	2.47839	3.158	20.0207	6.50015e-38	1.18042e-35	75.8483
chr9	119242428	119243629	RP11-264C15.2	2.68601	2.42004	2.95198	2.43189	20.0204	6.50655e-38	1.181e-35	75.8638
chr12	94376407	94377289	RN7SKP263	2.33743	2.10596	2.56889	1.95515	20.0198	6.5243e-38	1.18364e-35	75.8546
chr6	8065530	8066617	BLOC1S5	2.15581	1.94231	2.36931	3.0005	20.0175	6.58694e-38	1.19442e-35	75.8422
chr14	89935826	89936792	FOXN3	2.47878	2.23327	2.72428	2.21917	20.016	6.62917e-38	1.20149e-35	75.843
chr11	106327241	106327977	RP11-680E19.2	2.52269	2.27281	2.77258	2.05701	20.0138	6.69127e-38	1.21169e-35	75.8315
chr4	172297828	172298490	RP11-717H13.1	2.37298	2.13792	2.60803	2.53083	20.0138	6.69197e-38	1.21169e-35	75.8353
chr4	57506829	57508226	HOPX	2.27813	2.05247	2.5038	2.57454	20.0132	6.70709e-38	1.21383e-35	75.8332
chr18	29413139	29413933	TRAPPC8	2.43193	2.191	2.67286	1.85086	20.0106	6.78201e-38	1.22679e-35	75.8125
chr11	8851862	8852914	ST5	2.80209	2.52444	3.07973	2.07582	20.0077	6.86624e-38	1.24142e-35	75.8064
chr8	29661536	29662258	RP11-94H18.1	2.73726	2.46601	3.00851	2.25594	20.0055	6.92869e-38	1.2521e-35	75.7998
chr4	154679913	154681826	RNF175	1.81707	1.637	1.99715	3.75802	20.0045	6.95829e-38	1.2565e-35	75.7332
chr10	114907854	114909238	TCF7L2	2.33035	2.09941	2.56129	2.13113	20.0045	6.95982e-38	1.2565e-35	75.7939
chr14	32463732	32464435	RP11-187E13.2	2.63474	2.37363	2.89585	1.62241	20.004	6.97385e-38	1.25842e-35	75.7791
chr18	10565847	10566389	NAPG	2.71893	2.44946	2.98841	1.20698	20.0024	7.01998e-38	1.26613e-35	75.7433
chr11	34776887	34777673	RP4-743O11.1	2.62769	2.36723	2.88815	1.83383	20.0003	7.08246e-38	1.27678e-35	75.7676
chr8	66737375	66738128	PDE7A	2.78273	2.50689	3.05856	1.66229	19.9996	7.10302e-38	1.27926e-35	75.7587
chr3	179142497	179143383	GNB4	2.98836	2.69214	3.28458	2.13604	19.9996	7.10314e-38	1.27926e-35	75.7728
chr2	228241567	228242370	TM4SF20	2.83909	2.55765	3.12053	2.17197	19.9985	7.13722e-38	1.28443e-35	75.7697
chr4	110833669	110834658	EGF	2.11141	1.9021	2.32071	2.86872	19.9985	7.13875e-38	1.28443e-35	75.7651
chr4	169980634	169981790	RP11-483A20.3	2.27601	2.05036	2.50166	2.73298	19.996	7.21455e-38	1.29744e-35	75.7575
chr14	90922565	90923438	LINC00642	2.32665	2.09598	2.55733	2.38511	19.9957	7.22251e-38	1.29824e-35	75.7599
chr2	134780805	134782016	MGAT5	2.56024	2.30635	2.81413	2.11377	19.9912	7.35945e-38	1.32221e-35	75.7385
chr11	93950875	93951839	RP11-680H20.2	2.30692	2.07815	2.5357	2.13838	19.9904	7.38484e-38	1.32613e-35	75.7351
chr9	112153045	112154020	PTPN3	2.04936	1.84607	2.25265	2.32726	19.9852	7.54886e-38	1.35493e-35	75.7159
chr2	196456444	196457529	AHCYP5	2.27898	2.0529	2.50505	2.35899	19.9846	7.56922e-38	1.35792e-35	75.713
chr15	38912171	38913736	RP11-275I4.2	1.82426	1.64329	2.00523	2.79716	19.9842	7.58257e-38	1.35966e-35	75.7059
chr5	126736714	126737633	MEGF10	2.45496	2.21136	2.69856	2.53389	19.9789	7.75434e-38	1.38979e-35	75.6891
chr4	48163623	48164946	TEC	1.94262	1.74983	2.13542	2.73687	19.9755	7.86545e-38	1.40902e-35	75.6712
chr11	9010790	9011460	NRIP3	3.02225	2.7223	3.32221	1.02342	19.9746	7.89628e-38	1.41386e-35	75.6118
chr6	133681276	133682081	EYA4	2.43864	2.19659	2.6807	2.2386	19.9726	7.96157e-38	1.42486e-35	75.6619
chr1	168946731	168947470	RPL29P7	2.30238	2.07384	2.53092	2.16971	19.9718	7.98891e-38	1.42907e-35	75.6584
chr4	75921986	75923676	RP11-44F21.3	2.03472	1.83272	2.23672	3.58474	19.9691	8.07951e-38	1.44458e-35	75.6039
chr7	86561186	86562033	KIAA1324L	2.77427	2.49884	3.04969	2.35232	19.9687	8.09319e-38	1.44632e-35	75.6461
chr6	114341012	114342391	NUDT19P3	2.22261	2.00195	2.44327	2.76559	19.9684	8.10464e-38	1.44767e-35	75.6427
chr4	53512902	53514045	USP46	2.08294	1.87614	2.28975	2.4331	19.9672	8.14457e-38	1.4541e-35	75.6403
chr6	76046917	76047706	FILIP1	2.58387	2.32731	2.84044	1.97737	19.9654	8.20907e-38	1.46423e-35	75.6266
chr5	86139987	86141064	CTD-2161E19.1	2.02349	1.82257	2.22442	2.33938	19.9654	8.20921e-38	1.46423e-35	75.6323
chr14	38676611	38679174	SSTR1	1.6195	1.45867	1.78033	4.45863	19.9625	8.30835e-38	1.4812e-35	75.4637
chr18	20917751	20918369	TMEM241	2.72902	2.45798	3.00005	1.4643	19.9609	8.36387e-38	1.49039e-35	75.5879
chr18	30175719	30177546	RP11-386P4.1	1.86007	1.6753	2.04483	3.26498	19.9578	8.47507e-38	1.50875e-35	75.5752
chr4	178494454	178495259	AC078881.1	2.36196	2.12732	2.5966	2.19986	19.9562	8.5349e-38	1.51867e-35	75.5918
chr11	57894718	57895483	OR9I1	2.24756	2.02423	2.47088	2.47045	19.9513	8.71165e-38	1.54938e-35	75.5733
chr6	25232514	25233266	RP11-191A15.4	2.81422	2.53454	3.0939	1.89583	19.9479	8.83649e-38	1.57083e-35	75.5511
chr5	37370810	37372138	NUP155	1.14018	1.02685	1.25351	4.76673	19.9447	8.95745e-38	1.59157e-35	75.3276
chr10	111706225	111707127	RP11-451M19.3	2.32712	2.09581	2.55844	2.02949	19.9443	8.97452e-38	1.59384e-35	75.5398
chr1	59408054	59408953	RP4-794H19.1	2.52438	2.27345	2.7753	1.50866	19.944	8.9838e-38	1.59472e-35	75.5199
chr15	40170390	40171321	GPR176	2.63214	2.37049	2.89379	1.81502	19.9431	9.01935e-38	1.60026e-35	75.5258
chr21	22155517	22156698	LINC00320	2.07357	1.86741	2.27972	3.04591	19.9404	9.12161e-38	1.61763e-35	75.5153
chr15	92611050	92611963	SLCO3A1	2.43671	2.19444	2.67898	1.87164	19.9391	9.17199e-38	1.62579e-35	75.5149
chr14	23005612	23006487	TRAJ7	2.52114	2.27045	2.77183	2.20424	19.9372	9.2484e-38	1.63795e-35	75.5126
chr18	21523651	21524542	LAMA3	2.39023	2.15255	2.6279	2.24442	19.9371	9.24944e-38	1.63795e-35	75.5132
chr15	45678387	45679586	GATM	2.3557	2.12145	2.58994	2.63758	19.9365	9.27385e-38	1.64149e-35	75.5101
[truncated: 244,980+ more rows]

## Sheet: non-Neuronal
seqnames	start	end	Associated.Gene.Name	logFC	CI.L	CI.R	AveExpr	t	P.Value	adj.P.Val	B
chr6	126069899	126071286	HEY2	2.99059	2.78362	3.19755	4.25805	28.6457	6.77096e-52	6.78271e-48	107.938
chr3	4909326	4911099	snoU13	2.09851	1.95305	2.24397	4.51915	28.6001	7.87148e-52	6.98273e-48	107.796
chr18	3447539	3448549	TGIF1	3.61072	3.36042	3.86101	3.21258	28.5985	7.91261e-52	6.98273e-48	107.671
chr3	187769525	187770662	RP11-132N15.1	3.70139	3.43601	3.96678	4.43489	27.65	1.89044e-50	1.22926e-46	104.622
chr3	193988505	193989776	RP11-513G11.2	3.31314	3.07163	3.55466	3.41568	27.1957	8.89882e-50	4.58094e-46	103.033
chr5	131338621	131339953	AC034228.3	3.22383	2.98254	3.46511	3.56339	26.488	1.03386e-48	3.58122e-45	100.61
chr5	1552513	1553536	CTD-2245E15.3	3.06762	2.83622	3.29903	3.4284	26.2801	2.14485e-48	6.57001e-45	99.8772
chr14	21492808	21495067	NDRG2	3.01221	2.78221	3.24222	4.0856	25.9626	6.59048e-48	1.69633e-44	98.7882
chr5	142782839	142785359	NR3C1	1.93965	1.79057	2.08874	4.5551	25.7925	1.20785e-47	2.88826e-44	98.1631
chr12	15941168	15943143	EPS8	1.51397	1.39759	1.63036	4.91805	25.7884	1.22552e-47	2.91172e-44	98.1071
chr16	51185204	51187128	SALL1	3.12025	2.87048	3.37003	3.7636	24.7656	4.97584e-46	7.09328e-43	94.4764
chr3	5228610	5230051	EDEM1	1.73979	1.60003	1.87955	4.89029	24.6785	6.85472e-46	9.23872e-43	94.0827
chr8	116791281	116792418	TRPS1	2.63233	2.4177	2.84697	3.44827	24.3131	2.65166e-45	2.95556e-42	92.8075
chr13	103046241	103047632	FGF14-IT1	2.46337	2.26183	2.66491	3.75166	24.231	3.60074e-45	3.91374e-42	92.5053
chr5	14118642	14119664	TRIO	2.77363	2.54583	3.00144	3.17956	24.1373	5.10983e-45	5.17464e-42	92.1445
chr2	43453412	43455107	ZFP36L2	2.77251	2.54464	3.00037	4.17565	24.1208	5.43647e-45	5.4459e-42	92.0897
chr18	13565021	13566109	RP11-53B2.4	3.03655	2.78696	3.28614	3.57682	24.119	5.47244e-45	5.46716e-42	92.0865
chr3	147136668	147137547	ZIC1	2.8589	2.62095	3.09685	2.90204	23.8189	1.69104e-44	1.461e-41	90.9426
chr1	160031355	160032608	RP11-536C5.2	3.21322	2.94184	3.4846	3.3987	23.4732	6.2772e-44	4.6439e-41	89.6544
chr13	34184498	34186026	RP11-37L2.1	2.72415	2.49386	2.95444	3.34459	23.4507	6.83958e-44	4.99023e-41	89.5696
chr7	47366978	47368423	TNS3	2.50216	2.29038	2.71394	3.5551	23.4223	7.6243e-44	5.53011e-41	89.4632
chr13	46963680	46964815	KIAA0226L	3.0013	2.74696	3.25563	3.26685	23.3944	8.47963e-44	6.10273e-41	89.3518
chr21	34397401	34398705	OLIG2	3.09071	2.82858	3.35284	2.98609	23.3744	9.15479e-44	6.50029e-41	89.2677
chr2	120128491	120129449	DBI	3.06502	2.80477	3.32526	3.13333	23.3482	1.01181e-43	7.10267e-41	89.1729
chr12	65339729	65340735	RNU6ATAC42P	3.07707	2.81514	3.33901	4.01957	23.2887	1.27124e-43	8.52032e-41	88.95
chr8	103906520	103907462	AZIN1	3.42639	3.13389	3.71889	2.89579	23.2227	1.63707e-43	1.07774e-40	88.6811
chr18	3451244	3451745	TGIF1	3.25076	2.97278	3.52874	1.93749	23.1834	1.90461e-43	1.24065e-40	88.46
chr2	43327719	43328837	AC093609.1	2.81691	2.57503	3.05879	3.68578	23.0874	2.75622e-43	1.71982e-40	88.1821
chr7	95225127	95226503	PDK4	2.43959	2.22947	2.64971	3.83179	23.0171	3.6145e-43	2.19261e-40	87.9069
chr9	22008590	22009832	CDKN2B	2.50821	2.29141	2.72502	3.37847	22.9353	4.96131e-43	2.88677e-40	87.5971
chr14	23845558	23846634	CMTM5	3.17406	2.89878	3.44934	3.17675	22.8586	6.67963e-43	3.75683e-40	87.2974
chr16	55536542	55537457	MMP2	2.84368	2.59432	3.09305	2.55431	22.6072	1.77898e-42	8.95874e-40	86.3011
chr10	86003982	86005212	RGR	2.56589	2.33976	2.79202	4.11757	22.4946	2.76461e-42	1.31877e-39	85.8654
chr10	60723275	60724246	LINC00844	3.15596	2.87727	3.43465	3.14707	22.4499	3.29503e-42	1.55181e-39	85.7079
chr11	82552872	82553726	PRCP	3.07454	2.80274	3.34635	2.54466	22.4247	3.63816e-42	1.69831e-39	85.588
chr18	3012392	3013775	LPIN2	1.615	1.47222	1.75778	4.76102	22.424	3.64847e-42	1.70098e-39	85.5029
chr15	38364449	38365825	RP11-1008C21.2	2.05428	1.87157	2.23699	5.05778	22.2896	6.19481e-42	2.73992e-39	84.9467
chr13	95358838	95360054	LINC00391	2.97113	2.70643	3.23583	2.85596	22.252	7.18404e-42	3.13629e-39	84.9263
chr10	3149449	3150458	PFKP	2.55436	2.32652	2.78221	2.80376	22.2252	7.98702e-42	3.46642e-39	84.823
chr1	243418113	243419690	SDCCAG8	1.57967	1.43824	1.7211	5.22991	22.1424	1.1085e-41	4.69016e-39	84.3101
chr2	172378468	172380522	CYBRD1	2.35252	2.14114	2.56389	3.53896	22.0641	1.51279e-41	6.11458e-39	84.1884
chr9	34501641	34502702	DNAI1	2.99454	2.72411	3.26498	3.24243	21.9521	2.36223e-41	9.0262e-39	83.7491
chr18	55379377	55380424	ATP8B1	2.7514	2.50269	3.00011	2.98551	21.9311	2.56866e-41	9.69503e-39	83.6637
chr1	241682340	241683588	FH	1.64646	1.49731	1.79561	4.497	21.8841	3.09898e-41	1.14861e-38	83.3914
chr2	208634014	208635235	FZD5	2.05175	1.86578	2.23772	3.8165	21.8715	3.25879e-41	1.20064e-38	83.4075
chr1	100816729	100818570	CDC14A	1.97118	1.79251	2.14986	4.6815	21.8706	3.26993e-41	1.20355e-38	83.3271
chr8	74205391	74207403	RDH10	1.18015	1.07303	1.28726	5.8202	21.8412	3.67752e-41	1.33918e-38	82.9712
chr12	58287132	58288067	RP11-620J15.2	2.37933	2.16298	2.59568	3.20491	21.8024	4.29473e-41	1.53798e-38	83.1534
chr1	244815578	244816793	DESI2	1.55803	1.41634	1.69971	4.89113	21.8001	4.33557e-41	1.54663e-38	82.9964
chr10	81094762	81096186	PPIF	2.77542	2.52275	3.0281	3.35036	21.7756	4.78304e-41	1.68998e-38	83.0457
chr3	134085594	134086572	AMOTL2	3.85653	3.5051	4.20795	3.27947	21.7554	5.18448e-41	1.81334e-38	82.9643
chr7	150080770	150081559	RP4-584D14.6	3.72019	3.38085	4.05953	2.44668	21.7338	5.65467e-41	1.95607e-38	82.856
chr15	93845154	93846272	RP11-326A13.3	2.75849	2.50669	3.01029	3.19304	21.7177	6.03111e-41	2.07943e-38	82.8156
chr1	245132892	245134790	EFCAB2	1.51169	1.37332	1.65006	4.70734	21.6587	7.64471e-41	2.58056e-38	82.4517
chr18	3246524	3247950	MYL12A	1.69961	1.544	1.85523	4.20235	21.6519	7.85822e-41	2.63821e-38	82.4933
chr2	74666707	74668434	RTKN	2.96907	2.69534	3.24279	3.31208	21.5035	1.42864e-40	4.5219e-38	81.9561
chr1	182360164	182361633	GLUL	1.93627	1.75683	2.11571	4.059	21.3918	2.24489e-40	6.80893e-38	81.463
chr18	72121315	72122288	FAM69C	2.52502	2.29057	2.75946	3.50757	21.3515	2.64372e-40	7.92777e-38	81.3368
chr7	140307078	140307976	DENND2A	2.87349	2.60651	3.14046	2.34607	21.3375	2.79805e-40	8.32992e-38	81.2736
chr7	148724738	148726393	PDIA4	1.41331	1.28176	1.54487	4.73392	21.2981	3.28337e-40	9.61259e-38	80.9895
chr2	178128149	178130358	NFE2L2	1.44673	1.31201	1.58144	4.91523	21.29	3.39313e-40	9.91046e-38	80.9331
chr5	60915679	60917755	C5orf64	2.44566	2.21773	2.6736	3.98088	21.2711	3.66436e-40	1.05612e-37	80.9865
chr8	49339785	49341376	RPL29P19	2.42111	2.19539	2.64684	3.90606	21.2638	3.77459e-40	1.08367e-37	80.9599
chr1	244614771	244615867	ADSS	1.69694	1.53784	1.85604	4.39196	21.1449	6.12559e-40	1.68302e-37	80.4178
chr2	182755961	182757664	SSFA2	1.509	1.36718	1.65083	4.80582	21.093	7.57275e-40	2.04278e-37	80.1456
chr15	30293691	30294436	CTD-2022H16.2	3.27829	2.96929	3.5873	1.90564	21.0323	9.70886e-40	2.55758e-37	80.0139
chr8	12957331	12958483	DLC1	2.41687	2.18813	2.64562	3.1925	20.9461	1.38231e-39	3.5044e-37	79.6942
chr1	68150499	68151872	GADD45A	1.76404	1.59686	1.93122	4.28831	20.9187	1.54664e-39	3.87331e-37	79.5004
chr8	130640380	130641527	CCDC26	2.89559	2.62092	3.17027	3.33359	20.8989	1.67813e-39	4.1772e-37	79.5005
chr3	147126832	147128224	ZIC1	2.55573	2.31296	2.79851	2.78751	20.8697	1.89234e-39	4.66034e-37	79.3846
chr14	53416957	53418747	FERMT2	1.39546	1.26282	1.52809	4.59182	20.8573	1.99105e-39	4.88397e-37	79.2025
chr5	146460577	146461494	PPP2R2B	2.86794	2.59459	3.14129	2.1966	20.7997	2.52408e-39	6.08672e-37	79.0835
chr12	6721934	6723721	CHD4	2.15358	1.94811	2.35906	4.0007	20.7781	2.75981e-39	6.61217e-37	78.9613
chr20	21588407	21589563	RP5-984P4.4	2.49438	2.25545	2.7333	2.88232	20.6969	3.85899e-39	8.97868e-37	78.6752
chr6	74230464	74231777	EEF1A1	1.37104	1.23927	1.50282	5.58401	20.6267	5.16038e-39	1.17269e-36	78.0695
chr1	244210917	244212144	ZBTB18	1.99806	1.80591	2.19021	4.23695	20.6143	5.43251e-39	1.23076e-36	78.2567
chr6	159173506	159174107	MIR3918	2.77365	2.50575	3.04154	2.09897	20.5253	7.86064e-39	1.71684e-36	77.9521
chr21	48024746	48025886	S100B	3.06933	2.77285	3.3658	2.13402	20.5239	7.90702e-39	1.72393e-36	77.9465
chr8	27559569	27560827	MIR3622B	2.94554	2.66082	3.23027	3.03786	20.5089	8.41491e-39	1.825e-36	77.8986
chr18	72078887	72080071	RP11-231E4.2	2.85368	2.57749	3.12987	3.42248	20.4832	9.36401e-39	2.01316e-36	77.7825
chr4	41367571	41368266	LIMCH1	3.46772	3.13162	3.80382	2.30425	20.454	1.05735e-38	2.24583e-36	77.6607
chr11	77741292	77742239	KCTD14	2.28391	2.06246	2.50536	3.13116	20.4458	1.09414e-38	2.31602e-36	77.6332
chr6	146864177	146865526	RAB32	1.86301	1.68209	2.04393	4.24944	20.4142	1.24826e-38	2.60798e-36	77.4244
chr5	56204949	56206484	SETD9	1.45227	1.31073	1.59381	4.96586	20.3406	1.69675e-38	3.44408e-36	76.9955
chr16	67425064	67425908	TPPP3	2.97934	2.68848	3.27019	2.47332	20.3071	1.95212e-38	3.93013e-36	77.0589
chr1	156382473	156383916	C1orf61	2.59108	2.33801	2.84415	3.31644	20.2977	2.02999e-38	4.06922e-36	77.0134
chr11	82467856	82468945	FAM181B	2.63883	2.38036	2.89729	2.62117	20.2402	2.58323e-38	5.07395e-36	76.7828
chr1	209814847	209815553	LAMB3	2.57698	2.32433	2.82963	2.52375	20.2205	2.80517e-38	5.47507e-36	76.7002
chr10	81205035	81206055	ZCCHC24	2.80112	2.52631	3.07592	3.15815	20.2073	2.96479e-38	5.75628e-36	76.6408
chr2	11989469	11990938	AC096559.1	2.45692	2.2158	2.69805	3.28281	20.2001	3.05632e-38	5.92034e-36	76.6059
chr4	38664895	38666088	KLF3	1.7336	1.56321	1.904	4.63958	20.1694	3.47635e-38	6.67262e-36	76.3471
chr2	215673513	215675143	BARD1	1.54112	1.38908	1.69316	4.90248	20.095	4.75345e-38	8.86231e-36	75.9748
chr15	40361202	40362002	SRP14-AS1	2.87886	2.59468	3.16304	2.67376	20.083	4.99786e-38	9.28995e-36	76.1262
chr1	79083024	79083848	IFI44L	2.44594	2.20424	2.68765	2.77759	20.0617	5.46704e-38	1.00812e-35	76.0366
chr6	72129417	72131095	LINC00472	1.52102	1.36995	1.67209	4.72815	19.9604	8.38458e-38	1.49336e-35	75.4382
chr2	157197971	157199641	NR4A2	1.36956	1.23319	1.50592	4.98855	19.9105	1.03543e-37	1.8111e-35	75.1795
chr3	147110980	147111760	ZIC1	2.64526	2.38124	2.90928	2.62441	19.8626	1.26812e-37	2.17658e-35	75.1998
chr3	147109771	147110637	ZIC4	2.63331	2.37025	2.89637	2.82192	19.8449	1.3668e-37	2.33346e-35	75.1238
chr2	159579326	159580467	AC005042.4	2.78239	2.50434	3.06044	3.5339	19.8383	1.40584e-37	2.3946e-35	75.0737
chr4	57773618	57775792	REST	2.12613	1.91302	2.33924	3.67312	19.7785	1.81176e-37	3.02347e-35	74.8063
chr9	98878348	98879465	Y_RNA	3.05824	2.75146	3.36502	2.8428	19.7629	1.93558e-37	3.20988e-35	74.7782
chr5	169991894	169992612	KCNIP1	2.52396	2.27053	2.77738	2.69103	19.7442	2.09545e-37	3.44418e-35	74.6999
chr2	105119157	105120233	LINC01103	2.35507	2.11856	2.59159	3.1154	19.74	2.1335e-37	3.49895e-35	74.6735
chr20	25012775	25014061	ACSS1	2.3526	2.11614	2.58905	3.66469	19.7242	2.28202e-37	3.72933e-35	74.5775
chr20	23635940	23637316	RP11-218C14.5	2.29217	2.06161	2.52273	3.38417	19.7094	2.4298e-37	3.94994e-35	74.5298
chr13	58207414	58207993	PCDH17	2.62039	2.35617	2.88461	2.84363	19.661	2.98642e-37	4.79576e-35	74.3452
chr2	110370969	110372285	SEPT10	2.32194	2.08674	2.55713	3.65745	19.5714	4.37781e-37	6.82051e-35	73.9265
chr14	21537413	21540012	NDRG2	1.6665	1.49765	1.83535	4.49321	19.566	4.48014e-37	6.95946e-35	73.7972
chr2	676093	677789	TMEM18	1.29773	1.16614	1.42932	5.1301	19.5507	4.7831e-37	7.38366e-35	73.6048
chr20	17661612	17662371	RRBP1	2.55853	2.29872	2.81833	3.06424	19.5227	5.39054e-37	8.26629e-35	73.7509
chr16	5147636	5148920	FAM86A	1.83088	1.64482	2.01694	4.06931	19.5075	5.75388e-37	8.75823e-35	73.5966
chr5	95066359	95068183	RHOBTB3	1.54002	1.38346	1.69658	4.52876	19.5009	5.91968e-37	8.99582e-35	73.5102
chr5	58218150	58219117	CTD-2176I21.2	2.63797	2.36885	2.9071	3.34926	19.4323	7.94291e-37	1.17752e-34	73.3543
chr5	157342609	157343408	CTB-47B8.1	2.39202	2.14784	2.6362	2.64836	19.4204	8.35714e-37	1.23357e-34	73.3228
chr8	104426759	104428068	SLC25A32	1.49438	1.34178	1.64697	4.6403	19.4143	8.58073e-37	1.26205e-34	73.1247
chr2	121954759	121955653	AC079988.3	2.40345	2.15793	2.64896	2.87678	19.4071	8.85006e-37	1.29836e-34	73.2607
chr7	127681438	127682873	SND1	2.22192	1.99489	2.44895	3.75936	19.4024	9.02915e-37	1.32172e-34	73.1965
chr11	82507870	82509239	RP11-718B12.2	2.28982	2.05571	2.52392	3.1136	19.3908	9.49075e-37	1.38436e-34	73.1839
chr6	89789921	89791966	PNRC1	1.03812	0.93188	1.14436	5.72031	19.3713	1.03178e-36	1.49675e-34	72.6952
chr12	23924092	23924830	SOX5	2.20993	1.98373	2.43612	3.16546	19.3686	1.04389e-36	1.51373e-34	73.0877
chr3	8019451	8020400	AC069276.1	2.55948	2.29688	2.82209	2.48678	19.3219	1.27649e-36	1.83096e-34	72.9024
chr12	58239183	58241115	CTDSP2	1.40084	1.25711	1.54458	4.5603	19.3209	1.28199e-36	1.83742e-34	72.7257
chr14	65006622	65007790	HSPA2	1.76245	1.58154	1.94336	4.51282	19.3131	1.32528e-36	1.89217e-34	72.7113
chr3	66468715	66470003	LRIG1	2.29474	2.05917	2.5303	2.79866	19.3119	1.33222e-36	1.90133e-34	72.8548
chr9	84440810	84442079	AL158154.1	2.63921	2.36823	2.91019	3.93176	19.3078	1.35597e-36	1.93374e-34	72.7857
chr7	105698508	105699765	CDHR3	2.11861	1.90096	2.33627	3.72185	19.2969	1.4211e-36	2.02117e-34	72.7441
chr13	95360238	95360958	SOX21	2.7958	2.50816	3.08343	2.25739	19.2695	1.59938e-36	2.24715e-34	72.6776
chr2	20798747	20800419	AC012065.5	2.06129	1.849	2.27359	3.36196	19.2485	1.75121e-36	2.44563e-34	72.5565
chr15	27736921	27738033	GABRG3	2.3155	2.07691	2.5541	2.71725	19.2395	1.82012e-36	2.53293e-34	72.5468
chr5	107436521	107437938	FBXL17	2.5765	2.31057	2.84243	3.75072	19.2074	2.09087e-36	2.87863e-34	72.3679
chr1	201534250	201535338	RP11-134G8.6	2.85096	2.5559	3.14602	2.55857	19.155	2.62237e-36	3.53569e-34	72.1854
chr9	37433707	37434516	CHCHD4P3	2.13259	1.91175	2.35344	2.7479	19.1435	2.7564e-36	3.70426e-34	72.1311
chr3	131099794	131101186	NUDT16	1.5423	1.38253	1.70207	4.56454	19.1371	2.83292e-36	3.80158e-34	71.9366
chr3	126074507	126076846	KLF15	2.33169	2.08986	2.57352	3.75803	19.1145	3.12455e-36	4.16729e-34	71.9549
chr7	100063437	100064103	C7orf61	3.05551	2.73838	3.37265	2.14076	19.1004	3.32152e-36	4.41253e-34	71.9496
chr3	129314927	129316169	RN7SL752P	2.29685	2.05816	2.53553	3.21518	19.077	3.67614e-36	4.85059e-34	71.828
chr4	25308815	25309699	ZCCHC4	2.76666	2.47816	3.05515	2.14844	19.0118	4.87721e-36	6.3052e-34	71.5682
chr7	100065544	100066086	TSC22D4	3.16463	2.83451	3.49475	1.66073	19.0045	5.03477e-36	6.49303e-34	71.5254
chr11	3021234	3022264	CARS	2.74292	2.45599	3.02986	2.95473	18.951	6.35294e-36	8.03915e-34	71.2973
chr10	64875301	64876120	RNU6-543P	2.47221	2.21295	2.73146	2.4716	18.9044	7.78297e-36	9.71932e-34	71.1037
chr13	90340853	90341977	LINC00353	2.73024	2.44354	3.01695	3.32579	18.8787	8.7045e-36	1.07901e-33	70.9695
chr8	1844907	1846123	ARHGEF10	2.61435	2.33981	2.8889	2.57655	18.8779	8.73619e-36	1.08258e-33	70.9865
chr3	167812525	167814427	GOLIM4	1.22359	1.09492	1.35227	5.55175	18.8519	9.78248e-36	1.20498e-33	70.4858
chr3	23986356	23988134	NR1D2	1.10667	0.990267	1.22307	5.47963	18.8477	9.96518e-36	1.22545e-33	70.4862
chr3	42774758	42775780	CCDC13	2.72292	2.43592	3.00993	2.36346	18.8083	1.18369e-35	1.43234e-33	70.6872
chr1	109418524	109419951	GPSM2	1.50958	1.35038	1.66877	4.12985	18.7988	1.23358e-35	1.48931e-33	70.5225
chr12	57913800	57914960	MBD6	1.84716	1.65234	2.04197	3.81365	18.797	1.24353e-35	1.50034e-33	70.5598
chr3	150067258	150068147	TSC22D2	2.15336	1.92619	2.38053	2.89146	18.7916	1.27315e-35	1.53208e-33	70.6029
chr15	37392397	37394546	MEIS2	1.31913	1.17996	1.4583	4.76256	18.7907	1.27804e-35	1.53747e-33	70.3879
chr8	6565249	6566878	AGPAT5	1.71344	1.53251	1.89437	4.20552	18.7741	1.37426e-35	1.64522e-33	70.4131
chr3	16104777	16105710	GALNT15	2.72731	2.43869	3.01594	2.35331	18.7328	1.64636e-35	1.93863e-33	70.3592
chr13	102126461	102127419	ITGBL1	3.03333	2.71192	3.35473	2.29678	18.7099	1.82043e-35	2.12714e-33	70.2594
chr1	234735354	234736474	RP4-781K5.2	2.15072	1.92255	2.37889	2.99322	18.6868	2.01443e-35	2.33908e-33	70.1411
chr14	35810440	35811791	RP11-561B11.3	2.41127	2.15522	2.66731	3.50768	18.6695	2.17305e-35	2.50599e-33	70.0369
chr13	52206850	52207824	ATP5F1P1	2.10281	1.87945	2.32616	2.91565	18.6643	2.22351e-35	2.5594e-33	70.0441
chr1	72747969	72750491	NEGR1	1.4288	1.27686	1.58074	5.23058	18.6427	2.44476e-35	2.79325e-33	69.6519
chr20	1808187	1809293	RP5-968J1.1	2.98463	2.66711	3.30215	2.02636	18.6348	2.53014e-35	2.88457e-33	69.9305
chr14	60689272	60690096	RPL17P2	2.36928	2.11707	2.62149	2.2796	18.6233	2.66139e-35	3.01843e-33	69.8814
chr8	18870779	18872097	PSD3	2.70311	2.41491	2.99131	2.86911	18.5942	3.02474e-35	3.39932e-33	69.7433
chr7	67688782	67689783	RP11-521C10.1	3.07781	2.74966	3.40596	1.98357	18.594	3.02662e-35	3.4004e-33	69.7521
chr4	152942846	152943984	RNA5SP169	2.29372	2.04896	2.53847	3.64866	18.5787	3.23846e-35	3.61648e-33	69.6283
chr13	41053396	41054348	LINC00598	2.6334	2.35228	2.91451	3.26011	18.5709	3.35126e-35	3.72896e-33	69.6236
chr9	6283398	6284013	RP11-307L3.2	2.74225	2.4495	3.03501	1.47145	18.5697	3.36916e-35	3.74775e-33	69.6354
chr8	139684711	139686003	COL22A1	2.63246	2.35137	2.91356	3.04087	18.5656	3.43068e-35	3.81275e-33	69.614
chr12	97668748	97670438	RP11-541G9.2	1.82291	1.62789	2.01793	3.849	18.5305	4.00229e-35	4.36942e-33	69.3849
chr11	102473637	102474652	RP11-817J15.2	2.13052	1.90243	2.3586	3.16459	18.5181	4.22679e-35	4.59556e-33	69.3933
chr15	29286687	29287808	APBA2	2.3163	2.06789	2.56471	2.58144	18.4854	4.88408e-35	5.25013e-33	69.2729
chrX	349660	350305	PPP2R3B	2.67184	2.38497	2.95872	2.20414	18.4639	5.36845e-35	5.74084e-33	69.1841
chr13	33802743	33804606	STARD13	1.89456	1.691	2.09813	3.45565	18.4506	5.69344e-35	6.0517e-33	69.0737
chr1	116975520	116976868	RP4-655J12.5	2.8346	2.52975	3.13944	3.52356	18.4339	6.1284e-35	6.48613e-33	69.0084
chrX	38662586	38663540	MID1IP1	2.52158	2.25035	2.79281	2.61234	18.4306	6.22006e-35	6.57001e-33	69.0307
chr13	34116302	34117511	RP11-141M1.3	1.63473	1.4588	1.81066	4.81084	18.4209	6.48982e-35	6.82735e-33	68.759
chr12	77157347	77158920	ZDHHC17	1.2235	1.09164	1.35536	4.8057	18.3953	7.26961e-35	7.57499e-33	68.6336
chr10	88021719	88023481	MIR346	1.90916	1.70327	2.11505	3.40118	18.3827	7.68462e-35	7.96043e-33	68.7765
chr8	95960691	95962438	TP53INP1	1.65088	1.47283	1.82892	4.23232	18.3816	7.72155e-35	7.99605e-33	68.6809
chr3	3746495	3747434	AC024158.1	2.73381	2.43876	3.02886	2.98477	18.3687	8.1766e-35	8.43236e-33	68.7476
chr18	53710446	53711861	RP11-456O19.2	2.21386	1.97484	2.45287	3.65985	18.3626	8.40138e-35	8.64734e-33	68.6717
chr6	110736203	110737269	DDO	2.36914	2.11317	2.62511	2.5209	18.3488	8.9304e-35	9.13854e-33	68.6729
chr2	15940884	15941789	AC113608.1	2.65706	2.36995	2.94417	3.09471	18.3468	9.00789e-35	9.20767e-33	68.6458
chr1	243479564	243480239	SDCCAG8	2.91622	2.6008	3.23163	1.71394	18.3291	9.74239e-35	9.91199e-33	68.5882
chr6	12011103	12013817	HIVEP1	1.46439	1.30587	1.6229	4.99207	18.3147	1.03826e-34	1.05143e-32	68.2505
chr1	51433682	51436020	CDKN2C	1.88487	1.68068	2.08905	3.48176	18.3005	1.10568e-34	1.1124e-32	68.4042
chr11	125952040	125953039	NAP1L1P1	2.96301	2.64193	3.28409	2.50743	18.2945	1.13577e-34	1.13928e-32	68.4358
chr8	3326350	3327435	CSMD1	2.84618	2.5377	3.15467	1.97377	18.2908	1.1546e-34	1.15535e-32	68.4223
chr13	49159132	49160087	LINC00462	2.41299	2.15116	2.67482	2.72077	18.27	1.26579e-34	1.25981e-32	68.3212
chr4	158595647	158596545	RP11-364P22.2	2.45422	2.18784	2.7206	2.58874	18.2647	1.29604e-34	1.28681e-32	68.3013
chr1	84763834	84765277	SAMD13	1.61371	1.43843	1.78898	3.41594	18.2518	1.37241e-34	1.35465e-32	68.1957
chr11	124805245	124806457	HEPACAM	2.36811	2.11082	2.62541	2.59045	18.2463	1.40645e-34	1.38604e-32	68.2185
chr2	197938328	197939504	ANKRD44	2.32909	2.07591	2.58227	2.6495	18.2371	1.46518e-34	1.43793e-32	68.1766
chr6	44013199	44013853	RP5-1120P11.3	2.70649	2.41206	3.00091	2.23286	18.2237	1.555e-34	1.5195e-32	68.1263
chr11	85862130	85863767	RNU6-560P	2.56322	2.28437	2.84208	3.18573	18.2227	1.5619e-34	1.52544e-32	68.0927
chr12	98010467	98011451	RMST	2.14117	1.90821	2.37413	3.26908	18.2211	1.57292e-34	1.5354e-32	68.0733
chr5	87240225	87241136	CTD-2316B1.2	2.15436	1.91994	2.38878	3.10797	18.2188	1.58889e-34	1.54976e-32	68.0734
chrX	106981661	106982583	TSC22D3	2.52018	2.2459	2.79447	2.46596	18.2151	1.61573e-34	1.57469e-32	68.0834
chr1	113247067	113248011	RHOC	2.14198	1.90864	2.37532	3.00273	18.1984	1.74011e-34	1.68661e-32	67.9888
chr8	54777227	54778049	RP11-1070A24.2	2.51627	2.24208	2.79047	2.44923	18.1929	1.78319e-34	1.72385e-32	67.9866
chr5	114906933	114907824	FEM1C	2.45444	2.18695	2.72193	3.44255	18.1906	1.80114e-34	1.73894e-32	67.933
chr7	106809853	106810675	HBP1	1.63765	1.45914	1.81616	4.0419	18.1871	1.82985e-34	1.7639e-32	67.8373
chr12	107038301	107039427	RFX4	2.08536	1.85795	2.31277	2.57725	18.1792	1.89545e-34	1.8224e-32	67.9217
chr2	159823979	159825803	TANC1	1.47279	1.31218	1.6334	4.23336	18.1791	1.89609e-34	1.82254e-32	67.7739
chr18	3449954	3450702	TGIF1	2.48493	2.2137	2.75615	2.19537	18.1632	2.03474e-34	1.93872e-32	67.8584
chr1	166916356	166917442	ILDR2	1.67819	1.495	1.86138	3.91876	18.1611	2.05439e-34	1.95542e-32	67.7409
chr12	80328030	80330029	PPP1R12A	1.31109	1.16795	1.45423	5.07929	18.1579	2.08306e-34	1.98068e-32	67.5229
chr1	160037767	160038764	KCNJ10	2.26268	2.01544	2.50993	3.01493	18.1429	2.22751e-34	2.10722e-32	67.7402
chr10	23137934	23138799	RNU6-413P	2.20211	1.96135	2.44286	2.85758	18.1329	2.32834e-34	2.197e-32	67.706
chr2	8816352	8817251	AC011747.7	2.23464	1.99008	2.4792	2.67808	18.1143	2.53034e-34	2.37732e-32	67.6305
chr1	111097721	111099640	KCNA10	2.05474	1.82976	2.27971	4.27999	18.1061	2.62415e-34	2.4586e-32	67.4598
chr3	119048271	119049268	ARHGAP31	2.62828	2.34027	2.91629	2.28764	18.0911	2.80608e-34	2.60861e-32	67.5381
chr7	149417191	149418269	KRBA1	2.43837	2.17107	2.70568	2.50201	18.0841	2.89518e-34	2.68672e-32	67.5013
chr11	44586254	44587350	CD82	1.64742	1.46677	1.82808	4.31759	18.0786	2.96676e-34	2.74764e-32	67.3114
chr10	83796742	83797557	AL096864.1	2.59017	2.30597	2.87437	2.06148	18.0679	3.11114e-34	2.8656e-32	67.4374
chr4	134077203	134077787	PCDH10	2.60936	2.32296	2.89577	2.45625	18.0617	3.19962e-34	2.93907e-32	67.4053
chr5	43041731	43043620	ANXA2R	2.2204	1.97663	2.46417	3.21344	18.0576	3.25764e-34	2.99014e-32	67.3544
chr8	126425588	126426376	TRIB1	2.43143	2.16348	2.69938	2.5504	17.9892	4.4224e-34	3.9862e-32	67.0794
chr2	119900346	119901027	C1QL2	2.2755	2.02472	2.52627	2.41964	17.9888	4.43085e-34	3.99188e-32	67.0798
chr10	31070299	31071023	RP11-330O11.3	2.44375	2.17401	2.71349	2.96235	17.9606	5.02683e-34	4.48329e-32	66.935
chr7	75240766	75241789	HIP1	3.02016	2.68622	3.35411	2.22179	17.9291	5.78715e-34	5.1034e-32	66.8198
chr9	14322107	14323050	NFIB	1.74667	1.5531	1.94023	3.70645	17.889	6.92786e-34	6.02618e-32	66.5457
chr8	127646991	127648694	RNU11-4P	2.08464	1.85344	2.31585	4.36157	17.8749	7.37974e-34	6.38926e-32	66.4153
chr4	18022172	18024390	LCORL	0.922984	0.8205	1.02547	5.66935	17.8543	8.09512e-34	6.97117e-32	66.0081
chr1	201469123	201470188	CSRP1	2.82222	2.50874	3.13569	2.85683	17.8482	8.31897e-34	7.13576e-32	66.44
chr3	9140395	9141300	SRGAP3	2.22791	1.98039	2.47543	2.20013	17.844	8.4785e-34	7.25915e-32	66.4385
chr3	24329296	24330833	THRB	2.35843	2.09598	2.62089	3.29467	17.8148	9.6653e-34	8.20514e-32	66.2645
chr4	8342186	8343059	RP11-774O3.3	2.31733	2.05928	2.57539	2.02208	17.8024	1.02183e-33	8.64883e-32	66.2545
chr2	48641885	48643022	RP11-191L17.1	2.36085	2.09783	2.62388	2.83756	17.7941	1.06097e-33	8.95558e-32	66.1969
chr11	6597975	6598940	DNHD1	1.98082	1.75939	2.20226	3.39226	17.7341	1.39002e-33	1.15206e-31	65.8915
chr13	80510216	80511276	LINC00382	2.27104	2.01713	2.52496	4.26652	17.7312	1.40808e-33	1.16599e-31	65.794
chr7	4979679	4980651	MMD2	2.74365	2.43666	3.05064	2.29737	17.7177	1.49627e-33	1.23267e-31	65.8719
chr8	77589967	77590608	ZFHX4	2.50663	2.22616	2.7871	2.30726	17.7176	1.49677e-33	1.23281e-31	65.8704
chr10	7028920	7030111	RP11-799O21.2	2.03341	1.8056	2.26123	3.1337	17.6946	1.66031e-33	1.35636e-31	65.7307
chr8	77599050	77599880	ZFHX4	2.75378	2.44506	3.06249	2.14721	17.6838	1.74365e-33	1.41881e-31	65.7231
chr8	56901171	56902105	RN7SL798P	2.48887	2.20976	2.76797	2.71113	17.678	1.78972e-33	1.45311e-31	65.6822
chr5	167722506	167723263	WWC1	2.75161	2.44304	3.06019	2.3712	17.6778	1.79128e-33	1.45406e-31	65.6924
chr5	115888904	115889727	SEMA6A	1.96272	1.7426	2.18284	2.81929	17.6767	1.79998e-33	1.4608e-31	65.6677
chr11	113576469	113577686	TMPRSS5	2.43725	2.1635	2.711	2.40518	17.6502	2.02917e-33	1.63073e-31	65.5649
chr2	85442405	85443640	TCF7L1	2.34961	2.08535	2.61387	2.81852	17.6267	2.25593e-33	1.80126e-31	65.4444
chr1	95057516	95058730	RP11-86H7.6	2.65544	2.35647	2.95441	3.65518	17.6081	2.45383e-33	1.94919e-31	65.3049
chr18	34973808	34974748	CELF4	1.93539	1.71746	2.15332	3.51943	17.6058	2.47992e-33	1.96823e-31	65.296
chr18	3449229	3449686	TGIF1	2.86528	2.54253	3.18803	1.63729	17.5997	2.54879e-33	2.02116e-31	65.3464
chr11	131454524	131455604	NTM	2.61666	2.32171	2.91161	2.93042	17.5875	2.69309e-33	2.12467e-31	65.2632
chr3	5163588	5165130	ARL8B	1.48046	1.31356	1.64737	3.82301	17.5848	2.72705e-33	2.1501e-31	65.1605
chr2	37550942	37552659	PRKD3	2.32805	2.06542	2.59068	2.99425	17.5733	2.87291e-33	2.25742e-31	65.1949
chr20	10654163	10655686	JAG1	1.25349	1.11208	1.3949	4.59174	17.5732	2.87406e-33	2.25784e-31	64.9814
chr2	55360629	55361528	RTN4	2.33784	2.0737	2.60197	2.05822	17.5466	3.24083e-33	2.52669e-31	65.1067
chr3	195619401	195620843	TNK2	1.92445	1.70697	2.14192	3.22742	17.5429	3.29624e-33	2.5645e-31	65.0338
chr3	8540781	8541418	LMCD1-AS1	2.84679	2.52494	3.16864	2.19192	17.535	3.41571e-33	2.65132e-31	65.0547
chr11	129161357	129162045	ZNF123P	2.55457	2.2655	2.84364	1.49002	17.5193	3.6674e-33	2.83186e-31	64.9846
chr8	2382970	2383986	AC133633.1	3.07471	2.72662	3.4228	2.10047	17.5112	3.80452e-33	2.93041e-31	64.9479
chr4	56965367	56966270	RNA5SP161	2.60872	2.31333	2.9041	2.62556	17.5083	3.85564e-33	2.96609e-31	64.9198
chr12	6339638	6340447	CD9	3.09638	2.74572	3.44705	2.4522	17.5053	3.90764e-33	3.00111e-31	64.916
chr5	139113137	139114471	CTB-35F21.2	2.71142	2.40401	3.01882	2.56659	17.4861	4.26373e-33	3.25906e-31	64.8228
chr15	87459738	87460934	RP11-133L19.2	2.26816	2.01087	2.52545	3.20955	17.4766	4.45198e-33	3.39245e-31	64.7445
chr11	82443939	82445374	FAM181B	2.0169	1.78805	2.24575	3.26472	17.4716	4.55409e-33	3.46243e-31	64.7065
chr14	99059339	99060382	RP11-1082A3.1	2.79983	2.48211	3.11755	2.58837	17.4699	4.58912e-33	3.48478e-31	64.7498
chrX	153029441	153031201	PLXNB3	2.77636	2.46085	3.09186	3.06016	17.4453	5.1315e-33	3.86497e-31	64.6046
chr13	80914928	80916090	SPRY2	1.16522	1.03266	1.29778	5.11659	17.4258	5.60721e-33	4.20702e-31	64.2096
chr3	52073469	52074543	DUSP7	3.12131	2.76597	3.47665	2.29154	17.414	5.915e-33	4.42362e-31	64.5063
chr4	152637961	152639196	PET112	2.13029	1.88773	2.37286	2.92638	17.4109	5.99823e-33	4.48225e-31	64.4596
chr2	219610179	219611284	TTLL4	2.99633	2.65513	3.33753	2.42422	17.4093	6.04268e-33	4.51183e-31	64.4817
chr6	88432710	88433715	snoU13	2.10731	1.86708	2.34754	3.05393	17.3901	6.59464e-33	4.8885e-31	64.3621
chr10	45459379	45460229	RASSF4	1.7893	1.58525	1.99334	3.71073	17.3842	6.77258e-33	5.01439e-31	64.2659
chr8	139491988	139492789	FAM135B	2.21659	1.96378	2.4694	2.17834	17.3816	6.85605e-33	5.07045e-31	64.3585
chr3	28958132	28958832	AC097361.1	1.8299	1.62116	2.03864	2.87248	17.379	6.9373e-33	5.12749e-31	64.3171
chr3	146018310	146019454	RP11-758I14.2	2.42681	2.14987	2.70375	2.80939	17.3722	7.1536e-33	5.27542e-31	64.2917
chr12	59313096	59314728	LRIG3	1.6027	1.41957	1.78583	3.87691	17.3502	7.90835e-33	5.78596e-31	64.0892
chrX	23452205	23453335	snoU13	2.47839	2.19505	2.76173	2.35302	17.3407	8.25637e-33	6.01683e-31	64.1653
chr8	139904517	139905529	COL22A1	2.48962	2.20498	2.77426	2.93341	17.3396	8.29986e-33	6.04495e-31	64.1413
chr1	201857113	201858191	SHISA4	1.7914	1.58637	1.99643	3.90184	17.3211	9.02751e-33	6.53001e-31	63.9593
chr12	125938119	125939016	TMEM132B	2.55676	2.26386	2.84966	2.19899	17.3052	9.70694e-33	6.98466e-31	64.0135
chr10	81202005	81202697	ZCCHC24	3.156	2.7944	3.51761	2.07569	17.3025	9.82616e-33	7.05812e-31	64.0047
chr15	31214634	31216072	FAN1	1.72516	1.52741	1.92292	3.385	17.2944	1.01953e-32	7.31052e-31	63.8909
chr16	66550290	66551456	TK2	2.4994	2.21278	2.78602	2.83763	17.2878	1.05109e-32	7.52224e-31	63.9088
chr14	78454936	78456480	ADCK1	2.5683	2.27373	2.86287	3.20624	17.2846	1.0661e-32	7.62087e-31	63.8778
chr1	120254271	120257127	PHGDH	1.51199	1.33853	1.68545	4.45212	17.2805	1.0865e-32	7.75322e-31	63.6844
chr1	235667123	235668918	B3GALNT2	1.42519	1.26168	1.5887	4.65823	17.2796	1.09081e-32	7.78251e-31	63.6353
chr16	11590932	11591701	CTD-3088G3.8	2.43444	2.15491	2.71398	1.659	17.2649	1.16646e-32	8.27601e-31	63.8362
chr2	121932164	121933330	AC079988.3	2.40057	2.12459	2.67655	2.80521	17.2442	1.28202e-32	9.05947e-31	63.7107
chr14	90979574	90980622	RP11-1078H9.6	2.30854	2.04296	2.57411	2.99874	17.2328	1.35062e-32	9.50259e-31	63.6484
chr2	131626761	131628051	ARHGEF4	2.22377	1.96792	2.47962	3.21194	17.2311	1.36121e-32	9.568e-31	63.6229
chr4	6728526	6729383	BLOC1S4	2.83285	2.50675	3.15895	2.09295	17.2217	1.42123e-32	9.96722e-31	63.6374
chr6	3385817	3387156	SLC22A23	2.48509	2.19894	2.77123	2.99098	17.2171	1.45124e-32	1.01623e-30	63.5799
chr1	25071303	25072397	CLIC4	3.15037	2.78754	3.51321	2.45835	17.213	1.47852e-32	1.03475e-30	63.5899
chr10	25072822	25073807	ARHGAP21	2.29094	2.02707	2.55481	2.49998	17.2121	1.48471e-32	1.03888e-30	63.5793
chr5	4230221	4231837	CTD-2008N3.1	2.20261	1.94881	2.45641	3.29741	17.2048	1.53497e-32	1.07122e-30	63.4985
chr3	7711175	7712140	GRM7	2.35735	2.08567	2.62903	2.47884	17.2017	1.55705e-32	1.08561e-30	63.535
chr8	140851667	140852712	TRAPPC9	2.21406	1.95868	2.46945	2.65784	17.1868	1.66655e-32	1.15608e-30	63.4562
chr18	24482117	24482833	AQP4	2.22905	1.97158	2.48651	2.20218	17.1635	1.8543e-32	1.277e-30	63.3672
chr3	33187881	33189265	RP11-627J17.1	2.2948	2.02973	2.55987	2.93278	17.1627	1.86093e-32	1.28109e-30	63.3371
chr10	27022777	27023695	PDSS1	2.26331	2.00139	2.52524	2.3727	17.1305	2.15721e-32	1.46358e-30	63.2118
chr10	73740694	73741808	CHST3	2.79938	2.47525	3.12352	2.17131	17.1214	2.24868e-32	1.52201e-30	63.1785
chr7	21985007	21986070	CDCA7L	1.87247	1.65564	2.08929	3.38326	17.1202	2.2608e-32	1.52994e-30	63.0922
chr3	8542980	8543814	LMCD1	1.32026	1.16721	1.4733	4.10162	17.1019	2.45943e-32	1.65379e-30	62.9159
chr14	65148527	65149563	PLEKHG3	2.44789	2.16383	2.73195	2.58764	17.0838	2.67178e-32	1.78363e-30	62.9901
chr1	182083033	182084165	GS1-122H1.1	2.46561	2.17921	2.75201	2.85925	17.0671	2.88436e-32	1.91898e-30	62.9008
chr6	91194573	91195210	AL391559.1	2.09056	1.84771	2.33341	2.3978	17.0657	2.90362e-32	1.93076e-30	62.9135
chr6	148776782	148777589	SASH1	2.08678	1.84424	2.32932	2.69166	17.0567	3.02522e-32	2.00693e-30	62.8572
chr7	134938494	134939718	STRA8	1.81771	1.6063	2.02912	3.62879	17.0453	3.18807e-32	2.10817e-30	62.7293
chr1	76189551	76190910	ACADM	1.27975	1.13085	1.42865	4.35656	17.0387	3.28668e-32	2.17029e-30	62.5841
chr8	22411152	22412237	SORBS3	2.28483	2.01874	2.55093	2.94398	17.0224	3.54182e-32	2.32551e-30	62.6919
chr7	75228078	75229297	HIP1	2.39394	2.11484	2.67303	2.55913	17.0047	3.84239e-32	2.50863e-30	62.6331
chr5	169322484	169323428	FAM196B	2.63993	2.3319	2.94796	2.37403	16.9903	4.10575e-32	2.66883e-30	62.5744
chr10	81829533	81830287	TMEM254	2.87352	2.5382	3.20885	1.60783	16.9884	4.14037e-32	2.68991e-30	62.5779
chr6	125637501	125638333	HDDC2	2.03495	1.79742	2.27248	2.58378	16.9839	4.22753e-32	2.74077e-30	62.5337
chr10	6244355	6245718	PFKFB3	1.26647	1.11834	1.4146	4.2273	16.9498	4.94667e-32	3.17534e-30	62.1918
chr12	69326236	69327634	CPM	1.96124	1.73185	2.19064	3.53127	16.9495	4.9538e-32	3.17885e-30	62.3053
chr16	56585700	56586589	MT4	2.43849	2.15306	2.72392	1.92577	16.9364	5.25981e-32	3.36122e-30	62.3375
chrX	149459019	149459899	XRCC6P2	2.81733	2.4875	3.14716	2.21917	16.9337	5.32683e-32	3.39994e-30	62.3163
chr20	9468482	9469564	LAMP5	2.53581	2.2389	2.83271	2.62919	16.9319	5.37054e-32	3.42313e-30	62.2988
chr1	95392151	95393580	CNN3	0.966997	0.853567	1.08043	5.01742	16.9005	6.20685e-32	3.91178e-30	61.8056
chr18	5294725	5297153	ZBTB14	0.981767	0.866576	1.09696	5.49217	16.8964	6.32661e-32	3.98082e-30	61.6828
chr7	69399163	69399998	AUTS2	2.60203	2.29657	2.90748	2.00331	16.8876	6.58627e-32	4.13054e-30	62.1127
chr5	66610665	66611642	CTD-2187J20.1	2.14777	1.89549	2.40005	3.22694	16.8776	6.89868e-32	4.30824e-30	62.0037
chr16	62772318	62773453	RP11-50O21.1	2.36153	2.08404	2.63902	3.06745	16.8714	7.10008e-32	4.42507e-30	61.9879
chr4	37393962	37394926	C4orf19	2.05237	1.81118	2.29356	3.16654	16.8696	7.15742e-32	4.45855e-30	61.9663
chr20	19955095	19956142	RIN2	1.7744	1.5658	1.983	3.44697	16.8632	7.37347e-32	4.58389e-30	61.9107
chr3	125634451	125635732	FAM86JP	1.37229	1.21096	1.53362	4.80844	16.8627	7.38814e-32	4.59147e-30	61.6787
chr1	241803163	241804230	OPN3	1.62791	1.43651	1.81932	4.27015	16.8609	7.45023e-32	4.62696e-30	61.7841
chr4	83691700	83692431	RP11-57B24.2	2.49227	2.1992	2.78534	2.62969	16.8589	7.51966e-32	4.66773e-30	61.9586
chr8	105600296	105602174	LRP12	1.00735	0.888854	1.12586	5.01699	16.8526	7.74368e-32	4.79634e-30	61.5886
chr4	58276138	58277138	RP11-319E12.1	2.32814	2.05425	2.60203	2.81333	16.8513	7.79014e-32	4.8219e-30	61.9133
chr16	46917558	46919237	GPT2	1.3896	1.2261	1.55309	4.63995	16.8497	7.8466e-32	4.85361e-30	61.6593
chr3	141086735	141087720	ZBTB38	2.43869	2.15171	2.72566	2.59117	16.8468	7.95168e-32	4.9145e-30	61.905
chr7	23269903	23271028	GPNMB	2.36378	2.08561	2.64195	3.5479	16.8459	7.98576e-32	4.93474e-30	61.8311
chr4	14219970	14220939	RP11-669M16.1	2.06384	1.82094	2.30675	2.85427	16.8441	8.05274e-32	4.97189e-30	61.8731
chr11	78964055	78964892	TENM4	2.16749	1.91238	2.42259	2.80837	16.8436	8.0702e-32	4.98028e-30	61.8805
chr8	102217196	102218718	ZNF706	1.49628	1.32008	1.67248	4.65344	16.8353	8.38477e-32	5.16237e-30	61.5972
chr2	51227921	51228829	NRXN1	2.60977	2.30242	2.91711	2.02888	16.8338	8.44521e-32	5.19613e-30	61.867
chr1	161502395	161503279	RPS23P10	2.51962	2.22258	2.81666	2.51084	16.8162	9.15811e-32	5.60288e-30	61.768
chr3	114258	115476	AY269186.2	2.56019	2.25837	2.86201	1.96267	16.8162	9.15921e-32	5.60288e-30	61.7855
chr1	52048899	52049866	OSBPL9	2.86817	2.52965	3.20668	2.00116	16.797	1.00114e-31	6.08403e-30	61.6966
chr3	193265495	193266716	ATP13A4-AS1	2.24289	1.97814	2.50765	2.76075	16.7946	1.01213e-31	6.1468e-30	61.6519
chr7	69279203	69279965	AUTS2	2.49874	2.20368	2.7938	1.91666	16.7886	1.04079e-31	6.31256e-30	61.6573
chr14	51473314	51474057	TRIM9	1.99781	1.76182	2.23379	2.80913	16.7834	1.0659e-31	6.44481e-30	61.5965
chr7	148580529	148582108	EZH2	1.55451	1.37069	1.73832	3.8675	16.7654	1.15828e-31	6.95237e-30	61.4043
chr1	243659104	243660479	SDCCAG8	1.73178	1.52699	1.93657	3.01174	16.7644	1.16374e-31	6.98397e-30	61.4877
chr3	64094879	64096122	PRICKLE2-AS2	2.07919	1.83318	2.32521	2.28309	16.7548	1.21697e-31	7.27989e-30	61.4932
chr7	4971298	4972053	MMD2	2.38286	2.10084	2.66488	1.78133	16.7502	1.243e-31	7.42838e-30	61.4828
chr2	145957506	145958431	TEX41	1.9643	1.73159	2.197	2.60734	16.7342	1.3382e-31	7.96157e-30	61.3816
chr1	209816312	209817234	LAMB3	2.3048	2.03174	2.57786	2.90005	16.7333	1.34385e-31	7.99243e-30	61.3645
chr13	103248495	103249885	TPP2	1.17692	1.03729	1.31655	4.5924	16.7096	1.49973e-31	8.85553e-30	61.016
chr8	135843932	135845459	AC083843.2	1.11114	0.979305	1.24297	4.97804	16.7089	1.50506e-31	8.8842e-30	60.9347
chr11	127321440	127322522	RN7SKP279	2.06607	1.82093	2.31121	2.70673	16.7083	1.50886e-31	8.90207e-30	61.2529
chr4	123775552	123776577	RP11-170N16.2	1.90073	1.67509	2.12638	3.74489	16.6994	1.57299e-31	9.26008e-30	61.1209
chr14	59681765	59682780	DAAM1	1.84019	1.6217	2.05869	3.32093	16.6968	1.59172e-31	9.36441e-30	61.1519
chr20	21488928	21489707	NKX2-2-AS1	2.93589	2.58711	3.28467	2.06954	16.6875	1.66171e-31	9.75143e-30	61.1913
chr7	71617306	71618407	ABCF2P2	2.88754	2.54432	3.23077	2.10232	16.6784	1.73346e-31	1.01467e-29	61.1481
chr2	242751554	242752628	NEU4	2.79256	2.4604	3.12472	2.0851	16.6673	1.82538e-31	1.06562e-29	61.0971
chr12	110164681	110165534	FAM222A	2.72799	2.40273	3.05326	2.09439	16.6271	2.19971e-31	1.26679e-29	60.91
chr8	139528006	139528794	FAM135B	2.27854	2.00685	2.55022	2.06871	16.6262	2.2091e-31	1.2714e-29	60.9082
chr5	8839336	8840270	RP11-143A12.3	2.21685	1.95244	2.48125	3.02982	16.6214	2.25864e-31	1.2975e-29	60.8345
chr18	5237118	5238776	LINC00667	1.23121	1.08436	1.37806	4.38001	16.6211	2.26185e-31	1.29914e-29	60.6475
chr10	13927259	13928261	RP11-308K19.2	2.80389	2.46946	3.13833	2.53137	16.621	2.26243e-31	1.29927e-29	60.8674
chr1	179144189	179145155	SETP10	2.03993	1.79649	2.28338	2.37366	16.612	2.35899e-31	1.35221e-29	60.8288
chr11	124812264	124813634	HEPACAM	2.35238	2.07164	2.63313	2.79945	16.6113	2.36704e-31	1.35599e-29	60.8052
chr10	440083	441150	DIP2C	2.59906	2.28878	2.90934	2.45366	16.6061	2.42531e-31	1.38423e-29	60.7994
chr4	22595275	22596181	RP11-10G12.1	2.36821	2.08546	2.65095	2.00332	16.6044	2.44374e-31	1.39368e-29	60.8082
chr9	80744949	80745459	RP11-336N8.1	2.36786	2.08497	2.65076	2.08853	16.5936	2.57047e-31	1.46168e-29	60.7539
chr11	85779098	85781093	PICALM	1.10868	0.976188	1.24117	4.88005	16.5891	2.62443e-31	1.49031e-29	60.3988
chrX	111947142	111948043	HMGB3P30	2.4984	2.19981	2.79699	2.15009	16.5877	2.64118e-31	1.49913e-29	60.722
chr5	141443189	141444141	AC005740.4	1.85986	1.63749	2.08224	3.55407	16.5806	2.73084e-31	1.54671e-29	60.5896
chr3	13853100	13854289	WNT7A	2.66284	2.34426	2.98143	2.36618	16.5701	2.86715e-31	1.61955e-29	60.639
chr12	42355681	42356590	RP11-630C16.2	2.17638	1.9157	2.43705	2.84767	16.5515	3.12569e-31	1.75399e-29	60.5234
chr13	33159659	33161602	PDS5B	1.26979	1.11768	1.42191	4.49087	16.549	3.1623e-31	1.77346e-29	60.2847
chr3	130611691	130613603	ATP2C1	1.22672	1.07964	1.3738	4.65456	16.5348	3.37935e-31	1.88577e-29	60.1982
chr18	5969304	5970476	RP11-793A3.1	2.04739	1.80185	2.29294	2.89763	16.53	3.45549e-31	1.92334e-29	60.4177
chr3	9437832	9439630	SETD5	1.30176	1.14541	1.45812	4.91979	16.5052	3.87774e-31	2.13813e-29	60.0034
chr16	9184875	9185650	C16orf72	1.75952	1.54817	1.97088	3.65603	16.504	3.89924e-31	2.14935e-29	60.2166
chr13	100632546	100634233	ZIC2	2.6012	2.2886	2.9138	3.05069	16.4964	4.04084e-31	2.22244e-29	60.2557
chr2	211034898	211036883	KANSL1L	0.80121	0.704757	0.897663	5.52305	16.4678	4.6166e-31	2.5119e-29	59.667
chr21	28217346	28219170	ADAMTS1	1.29769	1.14145	1.45394	5.04171	16.4655	4.6677e-31	2.53747e-29	59.799
chr6	82604384	82605474	RP11-379B8.1	1.99845	1.75759	2.23932	4.08797	16.4486	5.04966e-31	2.73149e-29	59.9188
chr12	90102445	90104150	ATP2B1	1.0382	0.91303	1.16338	5.95718	16.4429	5.18698e-31	2.79835e-29	59.4557
chr10	82213330	82215006	TSPAN14	1.55948	1.37145	1.7475	3.95854	16.4425	5.19564e-31	2.80186e-29	59.8905
chr11	63815343	63816117	RP11-21A7A.2	3.11026	2.73507	3.48544	2.29828	16.4345	5.39368e-31	2.90065e-29	60.0132
chr12	66342100	66342956	RP11-366L20.3	2.02257	1.77857	2.26657	2.32702	16.433	5.43103e-31	2.92031e-29	60
chr16	56580943	56581608	MT4	2.66383	2.34246	2.98519	1.71883	16.4329	5.43448e-31	2.92174e-29	60.0194
chr13	95619671	95621208	LINC00557	1.86055	1.63599	2.08511	3.35993	16.4254	5.6284e-31	3.0203e-29	59.8859
chr13	36943646	36944771	SPG20	1.94926	1.71386	2.18466	2.71252	16.4158	5.88455e-31	3.14773e-29	59.8989
chr13	25750898	25751838	AMER2-AS1	2.51911	2.21472	2.82351	2.69304	16.4064	6.15003e-31	3.28122e-29	59.8606
chr9	14343181	14344654	RP11-120J1.1	1.75692	1.54451	1.96932	3.49295	16.398	6.39719e-31	3.40182e-29	59.7477
chr20	5106858	5107854	CDS2	1.24151	1.09124	1.39178	4.57978	16.3789	6.99196e-31	3.69688e-29	59.472
chr2	232252724	232254136	AC017104.6	2.48855	2.18733	2.78977	3.09869	16.3782	7.01476e-31	3.70735e-29	59.6991
chr1	236291878	236293157	GPR137B	2.18931	1.92416	2.45445	2.10662	16.3694	7.31238e-31	3.85037e-29	59.7118
chr13	101325921	101327870	TMTC4	1.19809	1.05295	1.34323	4.7839	16.3645	7.48144e-31	3.93213e-29	59.3665
chr10	12084244	12085734	UPF2	1.49114	1.31034	1.67193	4.30632	16.3507	7.9802e-31	4.17238e-29	59.4023
chr2	16796971	16797866	FAM49A	2.11914	1.86197	2.37631	3.11148	16.3361	8.54417e-31	4.44842e-29	59.4995
chr7	20369304	20371519	ITGB8	1.053	0.925158	1.18083	5.72228	16.3294	8.81469e-31	4.57897e-29	58.9895
chr1	97610431	97611599	DPYD-AS1	2.00193	1.75888	2.24499	3.17319	16.3286	8.85033e-31	4.59684e-29	59.4606
chr2	10176126	10177116	RP11-254F7.2	2.14174	1.88161	2.40187	2.80133	16.3222	9.1179e-31	4.72985e-29	59.4551
chr1	235491076	235492771	ARID4B	1.34856	1.18477	1.51236	4.68469	16.322	9.12662e-31	4.73305e-29	59.1897
chr6	10403967	10405393	TFAP2A	1.89459	1.6644	2.12479	3.67868	16.3166	9.35942e-31	4.84158e-29	59.3465
chr6	148663070	148664541	SASH1	1.39455	1.22495	1.56414	3.81193	16.3011	1.00664e-30	5.18415e-29	59.2444
chr5	67483090	67484104	RP11-404L6.2	2.0059	1.76192	2.24989	3.27012	16.2986	1.01866e-30	5.23806e-29	59.3084
chr20	16642042	16642984	Y_RNA	1.87462	1.64641	2.10283	2.60108	16.2848	1.08642e-30	5.56255e-29	59.2905
chr5	87341512	87342733	TMEM161B	2.36794	2.07958	2.65629	3.47747	16.2798	1.11211e-30	5.67528e-29	59.2094
chr1	68002907	68003926	RNU6-1031P	2.36074	2.0732	2.64829	2.44282	16.2761	1.13184e-30	5.76416e-29	59.2676
chr10	71254269	71255260	TSPAN15	2.48404	2.18132	2.78677	2.61844	16.2674	1.17902e-30	5.98706e-29	59.2123
chr2	35055916	35056820	AC012593.1	2.2358	1.96315	2.50846	2.18705	16.2565	1.24091e-30	6.28408e-29	59.1846
chr8	136247421	136248753	RP11-452N4.1	2.44414	2.14564	2.74265	3.23326	16.2321	1.39098e-30	6.99627e-29	59.0111
chr7	44121789	44122745	POLM	1.19593	1.04979	1.34206	4.67924	16.224	1.44502e-30	7.24155e-29	58.7261
chr21	37459483	37460501	AP000688.15	2.46761	2.16579	2.76944	2.85721	16.2078	1.55952e-30	7.788e-29	58.9231
chr13	111566445	111568410	ANKRD10	1.10046	0.965858	1.23507	4.90148	16.2075	1.56142e-30	7.79536e-29	58.5992
chr14	23834788	23836232	EFS	2.36216	2.0732	2.65112	2.89406	16.2061	1.57209e-30	7.84544e-29	58.9063
chr21	48040868	48042552	PRMT2	2.58895	2.27209	2.9058	2.30575	16.1982	1.63102e-30	8.11662e-29	58.9089
chr15	31591962	31592988	KLF13	2.39271	2.09948	2.68594	2.52048	16.1764	1.80725e-30	8.9348e-29	58.7947
chr7	14029935	14031526	ETV1	1.31576	1.1545	1.47701	4.76449	16.176	1.81096e-30	8.94957e-29	58.4976
chr13	31191000	31192417	USPL1	1.1686	1.02535	1.31186	5.25574	16.172	1.84479e-30	9.10583e-29	58.3599
chr9	14313951	14316354	NFIB	1.11994	0.982618	1.25726	4.84825	16.1684	1.87653e-30	9.2551e-29	58.4321
chr14	80677408	80677996	DIO2	2.28579	2.00551	2.56608	2.00101	16.1675	1.8841e-30	9.28998e-29	58.7723
chr10	25011661	25013925	ARHGAP21	0.888994	0.77994	0.998048	5.35558	16.1608	1.94502e-30	9.57142e-29	58.2711
chr5	92313343	92314500	CTC-458G6.2	2.23689	1.96248	2.5113	3.42349	16.1603	1.94959e-30	9.59247e-29	58.6502
chr10	81169037	81170334	RP11-342M3.5	2.7581	2.41971	3.09649	2.87471	16.1583	1.9674e-30	9.6647e-29	58.6906
chr3	10641733	10643444	ATP2B2-IT2	2.35191	2.06331	2.64052	2.91964	16.1553	1.99552e-30	9.79115e-29	58.6696
chrX	38660324	38661009	MID1IP1	2.42066	2.12359	2.71772	1.81027	16.1542	2.00584e-30	9.83788e-29	58.7163
chr12	32423495	32424433	RP11-956A19.1	2.24502	1.96948	2.52056	2.67534	16.1524	2.02329e-30	9.9182e-29	58.6717
chr8	144905100	144906400	PUF60	2.97412	2.60903	3.33921	2.46509	16.1497	2.04945e-30	1.00411e-28	58.6757
chr2	77685047	77685877	LRRTM4	2.40334	2.10826	2.69841	2.24065	16.1468	2.07742e-30	1.01634e-28	58.6709
chr8	98387819	98388721	U3	2.21301	1.94116	2.48486	3.26732	16.1383	2.16197e-30	1.05589e-28	58.5593
chr1	230942473	230944205	RP11-99J16__A.2	2.02579	1.77691	2.27466	3.51578	16.1365	2.1802e-30	1.06354e-28	58.5196
chr20	4803612	4804800	RASSF2	2.12463	1.86348	2.38578	2.81909	16.1289	2.2597e-30	1.09899e-28	58.5517
chr4	62075787	62076596	RPL17P19	2.47324	2.16914	2.77735	2.19307	16.1229	2.32491e-30	1.13011e-28	58.5607
chr5	15499673	15501165	FBXL7	1.74166	1.52746	1.95587	3.46804	16.119	2.36748e-30	1.1496e-28	58.4362
chr16	17498691	17499857	XYLT1	2.75857	2.41824	3.09891	2.2938	16.0688	2.99972e-30	1.43572e-28	58.3013
chr8	122466418	122467457	RPL35AP19	1.89195	1.65824	2.12565	3.46035	16.049	3.29298e-30	1.56778e-28	58.1201
chr12	77112777	77113829	RPL7P43	2.23469	1.95865	2.51074	2.27785	16.0487	3.29752e-30	1.56954e-28	58.2026
chr5	60933375	60934824	C5orf64	1.90383	1.66842	2.13924	3.03553	16.0327	3.55595e-30	1.68519e-28	58.0778
chr3	52630584	52631447	PBRM1	2.8331	2.48258	3.18363	1.51139	16.0232	3.71907e-30	1.7571e-28	58.1111
chr10	52266521	52267696	RP11-512N4.2	1.98758	1.74154	2.23363	3.34958	16.0146	3.87316e-30	1.82562e-28	57.9632
chr10	88114617	88116000	GRID1	2.08883	1.83013	2.34752	2.76272	16.0075	4.00572e-30	1.8834e-28	57.9822
chr8	48540013	48540746	SPIDR	2.09335	1.83409	2.35261	2.45993	16.0069	4.01754e-30	1.88848e-28	58.0009
chr8	4940324	4941219	RP11-221H10.1	2.66718	2.33678	2.99758	1.75142	16.0036	4.07962e-30	1.91669e-28	58.0142
chr7	149577820	149578690	RP11-445N20.3	2.08527	1.82692	2.34361	2.21269	16.0017	4.11744e-30	1.93348e-28	57.9881
chr18	435773	436567	RP11-720L2.2	2.26086	1.98067	2.54105	2.08207	15.9965	4.21881e-30	1.97757e-28	57.9719
chr8	1761640	1763002	MIR596	2.2757	1.99358	2.55781	2.24609	15.9916	4.31788e-30	2.02197e-28	57.9378
chr6	73685998	73686749	MIR4282	2.38049	2.08518	2.6758	1.93088	15.9805	4.55084e-30	2.12381e-28	57.9021
chr20	21501669	21503792	NKX2-2	2.36978	2.07575	2.66381	2.89745	15.9779	4.60713e-30	2.14792e-28	57.8377
chr13	33859111	33860341	STARD13	1.59648	1.39835	1.7946	3.48295	15.9746	4.67815e-30	2.17856e-28	57.7549
chr10	118515611	118516303	RPL5P27	2.09259	1.83283	2.35235	2.13991	15.9704	4.77326e-30	2.21923e-28	57.8412
chr3	9358426	9359355	PGAM1P4	2.48663	2.17786	2.7954	1.83822	15.9656	4.88277e-30	2.2673e-28	57.8294
chr5	38725130	38726203	RP11-122C5.1	2.22511	1.94873	2.50149	3.75265	15.9607	4.996e-30	2.31785e-28	57.6672
chr8	26498284	26499602	DPYSL2	2.00746	1.75802	2.2569	2.97462	15.9545	5.14497e-30	2.37981e-28	57.7173
chr2	43283921	43284808	AC016735.3	2.39739	2.09924	2.69554	2.60733	15.9408	5.49066e-30	2.53118e-28	57.6808
chr7	158670595	158671808	WDR60	2.8957	2.53555	3.25585	2.46143	15.9394	5.52486e-30	2.546e-28	57.6833
chr9	12972506	12973381	TDPX2	1.94121	1.69976	2.18265	2.83285	15.9389	5.54e-30	2.55266e-28	57.6521
chr1	236958018	236959132	MTR	1.40394	1.22927	1.5786	4.43054	15.9348	5.64678e-30	2.59862e-28	57.4167
chr20	17948768	17950277	SNX5	1.0966	0.960165	1.23303	4.97229	15.9344	5.65808e-30	2.6035e-28	57.301
chr5	109024546	109026192	MAN2A1	1.00527	0.880199	1.13035	4.78469	15.9337	5.6761e-30	2.61147e-28	57.3322
chr8	134397167	134398333	CTC-369M3.1	2.4424	2.13835	2.74645	3.06279	15.9251	5.91226e-30	2.71271e-28	57.5763
chr7	2721184	2722264	AMZ1	2.24115	1.9621	2.5202	2.2676	15.9217	6.00866e-30	2.75388e-28	57.6077
chr5	43007514	43009012	CTD-2201E18.5	2.37605	2.08001	2.67209	2.48776	15.9114	6.30884e-30	2.88433e-28	57.5503
chr2	152725659	152726468	ARL5A	2.19012	1.9171	2.46314	2.09385	15.9028	6.57165e-30	2.99671e-28	57.5264
chr7	86337269	86338232	GRM3	1.87025	1.63709	2.10342	3.23	15.9017	6.60541e-30	3.01063e-28	57.4393
chr3	120396822	120397893	HGD	1.93048	1.68955	2.17141	2.63244	15.8845	7.166e-30	3.25094e-28	57.4133
chr4	77120731	77121696	SCARB2	1.94097	1.69871	2.18323	2.77294	15.8835	7.20061e-30	3.26505e-28	57.4002
chr16	22201675	22202901	EEF2K	1.50868	1.32031	1.69705	4.57986	15.8774	7.40994e-30	3.35381e-28	57.1149
chr2	175302601	175303760	GPR155	2.02259	1.77005	2.27514	2.92615	15.8773	7.4134e-30	3.35456e-28	57.3519
chrX	15891528	15892206	AP1S2	2.28594	2.00023	2.57165	1.64365	15.8616	7.98922e-30	3.59711e-28	57.3452
chr8	67357898	67358831	ADHFE1	2.14452	1.87648	2.41257	2.51831	15.8608	8.01814e-30	3.60838e-28	57.3072
chr3	33481555	33482938	UBP1	1.03395	0.904667	1.16323	5.33646	15.8552	8.23256e-30	3.70083e-28	56.8342
chr18	32322762	32323440	DTNA	2.35052	2.05661	2.64444	2.01646	15.8542	8.27082e-30	3.71713e-28	57.3039
chr5	58895447	58896242	PDE4D	2.533	2.21602	2.84998	2.21728	15.8421	8.76139e-30	3.92333e-28	57.2362
chr8	3270055	3270769	CSMD1	2.60729	2.28095	2.93364	1.80009	15.8387	8.90244e-30	3.98168e-28	57.2387
chr7	90893165	90894322	FZD1	1.14063	0.997824	1.28343	4.7714	15.8347	9.07513e-30	4.05353e-28	56.8681
chr18	4908086	4908860	AP005138.1	2.45103	2.14417	2.75789	1.97727	15.8346	9.07877e-30	4.05467e-28	57.2122
chr13	31735436	31737084	HSPH1	1.09964	0.961922	1.23735	5.19898	15.8296	9.29717e-30	4.14223e-28	56.7463
chr14	60714563	60717012	PPM1A	0.735481	0.6433	0.827661	5.72184	15.8174	9.84986e-30	4.37428e-28	56.5405
chr3	20182874	20183885	MIR3135A	1.95004	1.70562	2.19446	3.20767	15.8164	9.89518e-30	4.39388e-28	57.0413
chr1	234666976	234667900	RP5-855F14.1	2.10458	1.8407	2.36846	2.01697	15.811	1.01527e-29	4.49962e-28	57.0929
chr16	65104653	65106421	CDH11	1.60399	1.40273	1.80525	4.48405	15.7998	1.07069e-29	4.72768e-28	56.7833
chr9	36316500	36317333	HMGB3P24	2.92413	2.55711	3.29116	1.75349	15.7944	1.0985e-29	4.84127e-28	57.0288
chr8	103875022	103877144	AZIN1	1.01925	0.891292	1.14721	5.08265	15.7913	1.11478e-29	4.9095e-28	56.5823
chr10	85640835	85641926	RP11-219F10.1	2.12204	1.85563	2.38845	2.40829	15.791	1.11653e-29	4.91487e-28	56.9878
chr11	119245652	119247561	USP2	2.31542	2.0245	2.60633	3.00126	15.7786	1.1842e-29	5.18994e-28	56.8832
chr1	234685806	234687009	RP5-855F14.2	2.28683	1.9995	2.57416	2.41548	15.7781	1.18708e-29	5.20134e-28	56.9208
chr2	106257804	106258494	NCK2	2.14538	1.87573	2.41503	2.27854	15.7727	1.21774e-29	5.3275e-28	56.9082
chr18	10453783	10455299	APCDD1	2.01456	1.76116	2.26795	3.56033	15.7613	1.28558e-29	5.59917e-28	56.7428
chr14	105942169	105943202	CRIP2	1.71109	1.4958	1.92639	3.15941	15.7558	1.31991e-29	5.73993e-28	56.748
chr1	109626206	109627171	TMEM167B	2.19009	1.91411	2.46606	2.0567	15.7323	1.47599e-29	6.36935e-28	56.7229
chr9	98810487	98812332	LINC00092	2.34398	2.04861	2.63935	3.06267	15.7322	1.4765e-29	6.37083e-28	56.658
chr8	1968735	1969973	RP11-1049H7.2	2.80361	2.45031	3.15692	2.62555	15.7315	1.4814e-29	6.39121e-28	56.6968
chr10	87941794	87942645	MIR346	2.16483	1.89201	2.43766	2.28623	15.7307	1.48704e-29	6.41255e-28	56.7064
chr2	181844700	181846018	UBE2E3	1.15954	1.01339	1.30569	5.08743	15.7287	1.50138e-29	6.46689e-28	56.2971
chr18	47091788	47092776	LIPG	2.38928	2.08809	2.69047	2.4754	15.7266	1.51676e-29	6.52858e-28	56.6789
chr10	3513970	3515291	RP11-482E14.1	2.03838	1.78139	2.29537	2.54505	15.7244	1.53204e-29	6.58975e-28	56.6634
chr5	54896889	54897710	SLC38A9	1.82062	1.59106	2.05018	2.93338	15.7224	1.5471e-29	6.64605e-28	56.6168
chr14	78304846	78305951	Y_RNA	2.48458	2.17111	2.79805	2.69595	15.7129	1.61816e-29	6.92641e-28	56.5983
chr8	129039886	129040932	RNU4-25P	2.15845	1.88609	2.43081	3.21923	15.7109	1.63434e-29	6.99246e-28	56.5381
chr16	50625674	50626709	RP11-401P9.6	2.18948	1.91318	2.46579	2.85535	15.7095	1.64493e-29	7.03449e-28	56.5631
chr2	25285128	25285876	RN7SL856P	2.22539	1.94446	2.50631	2.3574	15.7044	1.68563e-29	7.19112e-28	56.5761
chr5	9192311	9192805	SEMA5A	2.46504	2.15383	2.77624	1.38469	15.7029	1.69728e-29	7.23749e-28	56.6039
chr8	61317087	61318118	RP11-163N6.2	2.69693	2.35633	3.03753	3.14287	15.6976	1.74057e-29	7.40504e-28	56.4999
chr1	117908873	117910619	MAN1A2	1.13412	0.990845	1.2774	4.4032	15.6922	1.78578e-29	7.58867e-28	56.2619
chr18	3593434	3595262	DLGAP1-AS1	1.44451	1.26201	1.62702	4.17598	15.6909	1.79693e-29	7.63345e-28	56.3028
chr11	78830378	78831633	CTD-2337I7.1	1.70711	1.4914	1.92282	2.77768	15.6892	1.81176e-29	7.69554e-28	56.4749
chr14	93502463	93503679	ITPK1	2.07693	1.81448	2.33938	3.20828	15.6886	1.81717e-29	7.71767e-28	56.4365
chr10	73472527	73473700	CDH23	2.40497	2.10105	2.7089	2.51283	15.6872	1.82914e-29	7.76672e-28	56.4845
chr1	229365035	229366392	RP5-1061H20.5	2.81399	2.45832	3.16967	2.67854	15.6846	1.85178e-29	7.85475e-28	56.4703
chr14	105965111	105966499	C14orf80	2.44218	2.13345	2.7509	2.81193	15.6823	1.87236e-29	7.93748e-28	56.443
chr5	179793222	179793852	GFPT2	2.5474	2.22519	2.86962	1.34521	15.673	1.95732e-29	8.27214e-28	56.4629
chr5	169742024	169743065	CTB-114C7.4	1.86469	1.62847	2.1009	2.70032	15.6496	2.18803e-29	9.18954e-28	56.2936
chr16	49868318	49869295	ZNF423	2.39851	2.09467	2.70235	2.31006	15.6495	2.18878e-29	9.19165e-28	56.3185
chr14	21316574	21317843	RP11-219E7.3	2.14675	1.87471	2.41879	2.96925	15.6441	2.24609e-29	9.41523e-28	56.2435
chr8	6654669	6655437	XKR5	2.59257	2.26397	2.92117	1.8715	15.641	2.27905e-29	9.54692e-28	56.2995
chr11	88442327	88443384	RNU6-16P	1.87445	1.63671	2.1122	3.15076	15.6301	2.40063e-29	1.00143e-27	56.1643
chr5	139166941	139168657	PSD2	1.92852	1.6839	2.17315	3.78265	15.6289	2.41543e-29	1.00693e-27	56.0806
chr12	15841128	15842201	RNU6-251P	1.93461	1.68917	2.18004	3.19304	15.6265	2.4425e-29	1.01718e-27	56.144
chr12	12714014	12716241	DUSP16	1.02659	0.896257	1.15692	4.63501	15.6151	2.57905e-29	1.06948e-27	55.8488
chr1	110313223	110313897	EPS8L3	2.33315	2.03684	2.62945	2.15213	15.6101	2.64088e-29	1.09402e-27	56.1373
chr8	136937790	136938720	RP11-149P24.1	2.87686	2.51133	3.24239	1.97451	15.6027	2.73623e-29	1.13074e-27	56.118
chr12	82751735	82753186	METTL25	0.774906	0.676414	0.873398	5.75313	15.5975	2.8058e-29	1.15859e-27	55.4822
chr18	7566463	7568126	PTPRM	1.45271	1.26799	1.63742	4.33485	15.5916	2.88561e-29	1.18902e-27	55.8019
chr8	12990445	12991522	DLC1	1.38414	1.20801	1.56027	4.68369	15.5797	3.05378e-29	1.2536e-27	55.6704
chr13	102076070	102077783	NALCN	2.15334	1.87933	2.42734	2.8135	15.5796	3.05498e-29	1.25394e-27	55.9522
chr5	173930189	173931137	RP11-267A15.1	2.52018	2.1993	2.84107	1.78218	15.5701	3.19687e-29	1.31e-27	55.9658
chr6	108881736	108882257	FOXO3	1.79592	1.56722	2.02462	2.90679	15.5677	3.23405e-29	1.32435e-27	55.8801
chr2	48432003	48433211	RN7SKP224	2.63185	2.29645	2.96724	2.70331	15.5565	3.41172e-29	1.39142e-27	55.8616
chr14	62012314	62013087	RP11-47I22.1	2.36883	2.06681	2.67086	2.6652	15.5488	3.53929e-29	1.43981e-27	55.8168
chr6	126068022	126068237	HEY2	2.61083	2.27786	2.94381	1.13484	15.5444	3.61529e-29	1.4694e-27	55.8551
chr6	70934603	70935299	RP1-149L1.1	2.1283	1.85683	2.39976	2.04103	15.5428	3.64266e-29	1.47943e-27	55.8249
chr2	233736586	233738303	C2orf82	2.00001	1.7448	2.25522	3.14925	15.5361	3.76108e-29	1.52368e-27	55.7085
chr1	99023216	99024073	SNX7	2.36223	2.06066	2.66379	2.85633	15.529	3.89049e-29	1.57267e-27	55.7144
chr6	74289292	74291022	RPS27P15	1.49115	1.3007	1.6816	3.80573	15.522	4.02414e-29	1.62422e-27	55.5644
chr3	45624383	45625362	AC099539.1	2.66114	2.32123	3.00105	2.43433	15.5208	4.04687e-29	1.63197e-27	55.7051
chr10	87847279	87847970	RNA5SP322	1.9988	1.74346	2.25415	2.0088	15.5184	4.09376e-29	1.64908e-27	55.7084
chr7	25002650	25003530	OSBPL3	1.8786	1.6386	2.1186	2.48159	15.5177	4.10639e-29	1.65363e-27	55.6792
chr12	105062426	105063688	MIR3922	1.59412	1.39041	1.79783	3.53796	15.5135	4.1902e-29	1.68591e-27	55.5557
chr8	90870006	90870592	COX6B1P6	2.04566	1.78415	2.30717	2.1257	15.5078	4.30612e-29	1.73105e-27	55.6542
chr10	17027931	17029181	CUBN	1.7688	1.54259	1.995	3.15908	15.5017	4.43408e-29	1.77786e-27	55.5434
chr22	33389874	33391242	SYN3	2.2385	1.95213	2.52487	2.3888	15.4967	4.54196e-29	1.81827e-27	55.5822
chr16	66774891	66775873	RP11-63M22.1	1.78419	1.55591	2.01247	2.61839	15.4943	4.59374e-29	1.8381e-27	55.5593
chr3	5019719	5021744	BHLHE40	1.68439	1.46884	1.89993	4.93632	15.4918	4.6483e-29	1.85772e-27	55.2203
chr8	38814703	38815798	PLEKHA2	2.16034	1.88375	2.43692	2.77896	15.4847	4.80957e-29	1.91907e-27	55.5057
chr1	163369496	163370431	SNORD112	2.51029	2.18882	2.83175	2.69035	15.4809	4.89859e-29	1.95186e-27	55.4924
chr20	10166241	10167058	RP11-416N4.1	2.17523	1.89651	2.45395	1.99666	15.4716	5.12e-29	2.03484e-27	55.4861
chr10	25246914	25248497	RP11-165A20.3	1.82409	1.59011	2.05808	3.15916	15.4548	5.54847e-29	2.19523e-27	55.3231
chr16	8957237	8958042	CARHSP1	2.63467	2.29642	2.97292	2.09009	15.4417	5.90925e-29	2.33051e-27	55.3417
chr6	149529122	149529793	RP1-111D6.3	2.25392	1.96445	2.54339	1.67082	15.4363	6.06537e-29	2.38777e-27	55.3308
chr5	55955294	55956429	AC022431.2	2.29547	2.00053	2.5904	3.03777	15.4292	6.27512e-29	2.46406e-27	55.2199
chr18	35243089	35243913	MIR4318	2.46253	2.14605	2.77901	2.77389	15.4254	6.38887e-29	2.5066e-27	55.2222
chr5	11261045	11261901	CTNND2	1.83875	1.60236	2.07515	2.36073	15.4203	6.54835e-29	2.56591e-27	55.217
chr20	10197774	10200535	SNAP25	1.04068	0.906851	1.17451	5.21859	15.416	6.68402e-29	2.61354e-27	54.7711
chr8	80875544	80876242	RP11-26J3.3	1.9078	1.66244	2.15315	2.93138	15.4148	6.72107e-29	2.62614e-27	55.1556
chr3	3167995	3169320	TRNT1	1.34446	1.17154	1.51737	3.93407	15.4137	6.75753e-29	2.63876e-27	55.0145
chr15	29121075	29121993	APBA2	2.23203	1.94495	2.51911	1.93621	15.4135	6.76343e-29	2.64042e-27	55.2087
chr1	236767480	236768590	HEATR1	1.62277	1.41393	1.83161	3.56828	15.4042	7.07222e-29	2.75458e-27	55.0274
chr20	55970354	55971135	RP4-800J21.3	2.21415	1.92919	2.49911	2.21762	15.4038	7.08741e-29	2.76021e-27	55.1512
chr8	134583795	134585384	ST3GAL1	1.14275	0.995671	1.28983	4.56731	15.4028	7.11975e-29	2.77164e-27	54.8452
chr3	156391571	156392925	TIPARP	0.869377	0.757459	0.981296	5.44979	15.3997	7.22869e-29	2.81169e-27	54.6171
chr8	101734171	101735186	PABPC1	1.14915	1.00118	1.29711	5.01313	15.396	7.35686e-29	2.85824e-27	54.7162
chr5	79494015	79494927	SERINC5	2.46508	2.14757	2.78259	2.46964	15.3913	7.52415e-29	2.91865e-27	55.0827
chr21	18799230	18800415	RNU6-113P	2.13468	1.8596	2.40976	3.30336	15.3843	7.78226e-29	3.01404e-27	54.9766
chr11	47128247	47129077	RP11-390K5.3	2.05245	1.78788	2.31703	2.13331	15.3789	7.98574e-29	3.08575e-27	55.0359
chr6	109415494	109417187	SESN1	1.095	0.95382	1.23618	4.80367	15.3763	8.0864e-29	3.12172e-27	54.6624
chr3	66024036	66025523	MAGI1	1.25523	1.09338	1.41708	4.2823	15.3747	8.14843e-29	3.14438e-27	54.7689
chr16	10921673	10923282	TVP23A	2.38905	2.08097	2.69714	2.28001	15.3732	8.20522e-29	3.16462e-27	55.0037
chr20	21494529	21494936	NKX2-2	2.64122	2.30057	2.98188	1.23115	15.3707	8.30806e-29	3.20062e-27	55.0285
chr8	141481777	141482588	TRAPPC9	2.6769	2.33159	3.02222	1.59214	15.3682	8.40497e-29	3.23493e-27	55.0089
chr2	177110766	177111638	AC016739.1	1.9388	1.68853	2.18908	2.2407	15.3576	8.8434e-29	3.39372e-27	54.93
chr6	126069252	126069682	HEY2	2.15141	1.87344	2.42939	1.97794	15.3432	9.47716e-29	3.6194e-27	54.8738
chr5	141228697	141230163	PCDH1	1.73615	1.5117	1.9606	3.14151	15.3346	9.88e-29	3.76511e-27	54.7474
chr2	86115744	86116953	ST3GAL5	1.43141	1.24606	1.61676	4.00394	15.3096	1.1139e-28	4.2193e-27	54.5125
chr3	120067446	120069001	LRRC58	1.37757	1.19909	1.55604	3.88393	15.3018	1.15647e-28	4.36893e-27	54.4866
chr5	169979190	169980304	KCNIP1	1.74826	1.52126	1.97526	3.08937	15.2681	1.35974e-28	5.08553e-27	54.4308
chr2	20817551	20818529	HS1BP3	1.40255	1.22041	1.58468	3.83877	15.266	1.37373e-28	5.13423e-27	54.3175
chr1	236444573	236445876	ERO1LB	1.32497	1.15288	1.49706	4.17323	15.2634	1.39108e-28	5.19436e-27	54.2477
chr5	173851195	173851738	RP11-267A15.1	2.49155	2.16794	2.81516	0.994897	15.2633	1.39167e-28	5.19604e-27	54.5186
chr2	43446700	43447595	ZFP36L2	2.12462	1.84844	2.4008	2.23347	15.2509	1.47778e-28	5.49209e-27	54.4172
chr6	164506048	164507243	RP1-155D22.2	2.36422	2.05685	2.67159	2.5241	15.2486	1.49373e-28	5.54749e-27	54.3926
chr1	245026111	245027534	HNRNPU	1.57971	1.37391	1.7855	3.62227	15.2176	1.7347e-28	6.3766e-27	54.1203
chr16	54962607	54963453	CRNDE	2.58349	2.2469	2.92007	2.22821	15.2166	1.74246e-28	6.40323e-27	54.2574
chr6	41661147	41662238	TFEB	2.97589	2.58807	3.36372	2.27412	15.2121	1.78064e-28	6.53706e-27	54.2393
chr8	8181422	8182723	SGK223	1.7941	1.56027	2.02794	3.31994	15.2104	1.79555e-28	6.58721e-27	54.1278
chr3	143750187	143751155	C3orf58	1.52422	1.32553	1.72291	3.33539	15.2079	1.8176e-28	6.66351e-27	54.1133
chr13	96149445	96150176	CLDN10-AS1	2.33509	2.03047	2.63971	2.47545	15.1968	1.91735e-28	7.00148e-27	54.1494
chr4	89377385	89379035	HERC5	1.53326	1.3332	1.73333	3.50586	15.1933	1.95013e-28	7.10928e-27	54.0256
chr18	42942627	42943903	RP11-309E23.2	2.18709	1.90167	2.47251	3.19224	15.1909	1.97256e-28	7.18327e-27	54.0536
chr1	110446932	110447661	CSF1	2.56258	2.22813	2.89702	1.89309	15.1901	1.98062e-28	7.21192e-27	54.1447
chr1	48959484	48960699	RP11-329A14.2	2.121	1.84419	2.39782	2.57336	15.19	1.98092e-28	7.21231e-27	54.1038
chr2	54053732	54054812	snoU13	1.91492	1.66498	2.16485	2.19459	15.1889	1.9915e-28	7.2494e-27	54.1236
chr11	128391769	128392852	ETS1	1.60654	1.39684	1.81623	3.63368	15.1882	1.99839e-28	7.27089e-27	53.9719
chr6	151711062	151712363	ZBTB2	0.844263	0.734026	0.9545	5.58075	15.1829	2.05071e-28	7.44957e-27	53.5344
chr1	84971241	84972575	SPATA1	1.43468	1.24722	1.62214	4.09122	15.1724	2.1565e-28	7.81166e-27	53.826
chr5	7763575	7764373	ADCY2	2.15362	1.87207	2.43517	2.05004	15.1641	2.24461e-28	8.10073e-27	54.0111
chr8	1771325	1772253	ARHGEF10	1.97822	1.71953	2.23691	2.71285	15.1601	2.2881e-28	8.24808e-27	53.9442
chr20	21493480	21493774	NKX2-2	2.77011	2.40773	3.1325	0.943344	15.1542	2.35494e-28	8.47416e-27	53.9971
chr2	47216014	47216789	TTC7A	2.17832	1.89331	2.46333	2.29959	15.1518	2.38239e-28	8.56633e-27	53.9435
chr5	66563640	66565043	CTD-2187J20.1	1.69477	1.47292	1.91662	3.32478	15.1446	2.46651e-28	8.8516e-27	53.8141
chr16	4665896	4666897	MGRN1	2.01908	1.75478	2.28338	3.07362	15.1446	2.46687e-28	8.85204e-27	53.8428
chr8	99837432	99838813	STK3	1.34638	1.17011	1.52264	4.21935	15.1428	2.48745e-28	8.91638e-27	53.6657
chr14	51490696	51491364	TRIM9	2.23099	1.93876	2.52321	1.75705	15.1349	2.5846e-28	9.24672e-27	53.8877
chr20	11976460	11977401	BTBD3	2.06215	1.79199	2.33232	2.37092	15.132	2.62058e-28	9.3628e-27	53.8366
chr1	87875985	87877268	RP4-544H6.2	1.98944	1.72878	2.2501	3.50773	15.1309	2.63561e-28	9.41379e-27	53.7285
chr5	36661948	36663093	SLC1A3	1.76964	1.53776	2.00152	3.05268	15.1294	2.65381e-28	9.47512e-27	53.764
chr14	93485681	93486845	ITPK1	1.89269	1.64467	2.14071	2.61592	15.1288	2.66241e-28	9.50028e-27	53.8038
chr2	76147615	76148881	SUCLA2P2	2.0577	1.788	2.32741	2.9035	15.1251	2.70952e-28	9.65171e-27	53.7692
chr3	9905684	9906635	CIDEC	2.44891	2.12792	2.7699	1.75576	15.1247	2.71579e-28	9.67314e-27	53.8356
chr2	3480022	3481035	TRAPPC12	2.11156	1.83476	2.38836	2.36767	15.1231	2.73603e-28	9.74054e-27	53.7973
chr7	68149285	68150367	RNA5SP231	2.10967	1.8331	2.38623	1.85829	15.1225	2.74469e-28	9.76951e-27	53.8231
chr15	31571926	31573192	KLF13	2.31016	2.00725	2.61306	2.94966	15.1195	2.7839e-28	9.90146e-27	53.737
chr13	33921833	33922392	STARD13	2.43218	2.11326	2.7511	1.50048	15.1188	2.79298e-28	9.93184e-27	53.8172
chr1	236226978	236228970	NID1	2.34324	2.03592	2.65055	3.07246	15.1161	2.82966e-28	1.00536e-26	53.7022
chr12	123329361	123330314	HIP1R	2.62389	2.2797	2.96809	2.3327	15.1129	2.8747e-28	1.02058e-26	53.756
chr2	232468793	232470122	C2orf57	1.29522	1.1252	1.46524	4.71736	15.1025	3.0224e-28	1.06902e-26	53.3701
chr1	72294146	72294820	NEGR1-IT1	2.2799	1.98026	2.57954	1.94355	15.084	3.3054e-28	1.16346e-26	53.6333
chr14	77563987	77565597	CIPC	1.36019	1.18137	1.53902	4.45324	15.0792	3.38327e-28	1.1885e-26	53.3149
chr1	94101055	94102168	BCAR3	2.02652	1.75982	2.29322	2.77609	15.0639	3.64223e-28	1.27319e-26	53.4789
chr7	150085925	150086441	RP4-584D14.6	2.33584	2.0284	2.64328	1.32081	15.062	3.67705e-28	1.28464e-26	53.5476
chr4	79554912	79555866	Y_RNA	2.17816	1.8914	2.46492	3.02556	15.0582	3.74533e-28	1.30678e-26	53.4339
chr14	61614270	61615414	PRKCH	1.90736	1.6562	2.15852	2.88242	15.0551	3.80011e-28	1.32438e-26	53.4287
chr4	190744675	190745315	AF250324.1	2.04304	1.77401	2.31208	2.45831	15.0545	3.81143e-28	1.32783e-26	53.4598
chr2	47537395	47538825	BCYRN1	2.59662	2.25457	2.93867	2.68427	15.0496	3.90411e-28	1.35807e-26	53.4298
chr5	171864410	171865836	AC011407.1	1.76406	1.53158	1.99655	2.784	15.0426	4.0374e-28	1.40076e-26	53.3752
chr4	10117885	10119140	WDR1	1.09734	0.952657	1.24203	4.73354	15.0354	4.18141e-28	1.44787e-26	53.0334
chr3	13520656	13522483	HDAC11	1.33882	1.16211	1.51553	4.39794	15.02	4.50506e-28	1.55255e-26	53.0337
chr3	132440740	132442285	NPHP3	1.26733	1.09992	1.43475	4.54889	15.0071	4.79496e-28	1.64602e-26	52.9372
chr12	46120699	46121828	LINC00938	1.14766	0.996046	1.29927	4.56659	15.0068	4.80282e-28	1.64842e-26	52.9287
chr13	100611935	100612581	ZIC5	2.47106	2.14457	2.79756	1.13728	15.0042	4.86313e-28	1.66834e-26	53.2746
chr2	23473017	23473944	AC016768.1	2.26986	1.96991	2.56982	2.35591	15.002	4.91528e-28	1.68483e-26	53.2164
chr1	208406759	208407608	PLXNA2	1.68578	1.463	1.90856	2.23804	15.0014	4.92883e-28	1.68916e-26	53.2099
chr11	45693163	45694013	CHST1	2.39991	2.08235	2.71746	2.03495	14.9824	5.40547e-28	1.84162e-26	53.1389
chr9	14395339	14396155	NFIB	1.77535	1.54038	2.01031	2.3937	14.979	5.4942e-28	1.86978e-26	53.1016
chr7	146976665	146977686	MIR548F4	2.40387	2.0857	2.72203	2.26861	14.9783	5.51206e-28	1.87552e-26	53.1123
chr1	160039369	160040671	KCNJ10	1.58128	1.37191	1.79064	3.72675	14.973	5.65535e-28	1.92039e-26	52.9222
chr8	127570274	127571181	FAM84B	1.27004	1.10188	1.4382	4.38159	14.9725	5.6718e-28	1.92528e-26	52.809
chr5	36692784	36693702	SLC1A3	1.81415	1.57381	2.05448	3.16768	14.9642	5.90407e-28	1.99881e-26	52.9543
chr10	78435537	78436461	RP11-325D15.2	2.0926	1.81537	2.36984	2.02116	14.9638	5.91399e-28	2.00198e-26	53.052
chr2	75873132	75874616	MRPL19	1.31395	1.13969	1.48821	3.83816	14.9482	6.37827e-28	2.14738e-26	52.7843
chr1	202098772	202100381	ARL8A	1.47277	1.27744	1.66809	3.99043	14.948	6.38654e-28	2.14997e-26	52.7564
chr2	131582973	131583789	ARHGEF4	1.98188	1.71902	2.24474	2.29789	14.9473	6.40847e-28	2.15677e-26	52.947
chr7	111801940	111802780	DOCK4	1.60992	1.39637	1.82348	3.14606	14.9453	6.46929e-28	2.17546e-26	52.8672
chr9	18595328	18596137	MIR3152	2.22208	1.92728	2.51688	2.60757	14.9429	6.54584e-28	2.19841e-26	52.911
chr9	19126901	19128221	PLIN2	1.57746	1.36817	1.78676	3.05043	14.942	6.57537e-28	2.20772e-26	52.8589
chr6	84075049	84076210	AL391416.1	1.98947	1.72548	2.25346	2.92871	14.9402	6.63265e-28	2.22534e-26	52.8692
chr6	151772784	151774078	C6orf211	0.877122	0.760694	0.993549	5.36946	14.9351	6.79753e-28	2.27654e-26	52.3944
chr2	54611549	54612441	C2orf73	2.29791	1.99287	2.60295	2.06265	14.9341	6.82989e-28	2.28635e-26	52.906
chr1	244012313	244014517	AKT3	1.37487	1.19233	1.5574	3.90745	14.9323	6.89231e-28	2.3062e-26	52.6938
chr1	178994529	178995939	FAM20B	1.29563	1.12358	1.46768	4.39113	14.9293	6.99198e-28	2.33744e-26	52.5981
chr5	58220169	58220551	CTD-2176I21.2	2.49995	2.16795	2.83195	1.372	14.9277	7.0462e-28	2.35451e-26	52.9012
chr5	173293184	173294438	CPEB4	2.73285	2.36989	3.09582	2.53423	14.9264	7.09184e-28	2.36912e-26	52.8465
chr18	12455125	12456118	SPIRE1	1.61408	1.39962	1.82853	2.89476	14.9208	7.28576e-28	2.42995e-26	52.7714
chr8	135021036	135021700	RP11-157E21.2	2.14504	1.86004	2.43005	1.82632	14.9206	7.29257e-28	2.43201e-26	52.849
chr13	95364746	95366083	SOX21-AS1	2.10818	1.82799	2.38836	3.15417	14.9164	7.44244e-28	2.47842e-26	52.7289
chr16	65093010	65093928	CDH11	2.2772	1.97435	2.58005	2.53604	14.9067	7.80298e-28	2.59034e-26	52.743
chr15	25919917	25920791	ATP10A	2.17565	1.88619	2.46511	1.95212	14.9005	8.04005e-28	2.66403e-26	52.7459
chr1	236305227	236306279	GPR137B	1.76831	1.53297	2.00365	2.9767	14.8959	8.22211e-28	2.72095e-26	52.6454
chr3	16163305	16164219	GALNT15	2.29492	1.98944	2.60039	1.94243	14.8936	8.31693e-28	2.75011e-26	52.7141
chr4	22680265	22681559	GBA3	2.04546	1.7729	2.31802	2.10452	14.8776	8.98742e-28	2.95784e-26	52.6257
chr4	158142698	158144137	GRIA2	1.21927	1.05678	1.38176	4.29481	14.8753	9.08632e-28	2.98985e-26	52.3541
chr1	243901186	243901881	RP11-370K11.1	2.25871	1.95762	2.55979	1.60166	14.8721	9.23201e-28	3.0351e-26	52.6245
chr3	93943791	93945024	RNU7-108P	2.16946	1.88021	2.4587	3.10051	14.8691	9.36473e-28	3.07573e-26	52.5113
chr15	65133344	65134326	PLEKHO2	2.41133	2.08975	2.73291	2.01176	14.8653	9.53883e-28	3.12903e-26	52.5722
chr4	182202409	182203085	RP11-665C14.2	1.81508	1.57298	2.05719	2.19534	14.8627	9.66033e-28	3.16664e-26	52.5488
chr13	35165980	35166765	GAMTP2	1.87071	1.6211	2.12031	2.28156	14.8578	9.89405e-28	3.24097e-26	52.5197
chr2	220252286	220253646	DNPEP	1.44915	1.25578	1.64252	4.13017	14.8569	9.93974e-28	3.25449e-26	52.2857
chr3	73414592	73415740	PDZRN3	1.82807	1.58408	2.07206	2.59304	14.8533	1.01152e-27	3.30698e-26	52.4784
chr15	52310862	52312577	MAPK6	0.960352	0.832147	1.08856	4.68309	14.85	1.02753e-27	3.35517e-26	52.1488
chr11	772479	773414	PDDC1	2.24729	1.94718	2.5474	2.26408	14.845	1.05293e-27	3.43025e-26	52.4581
chr13	101288288	101289246	TMTC4	2.02491	1.75447	2.29535	2.08897	14.8434	1.06129e-27	3.45599e-26	52.4657
chr8	41908377	41910378	KAT6A	1.26153	1.09297	1.43009	4.22582	14.8368	1.09573e-27	3.56065e-26	52.1765
chr16	57671185	57671798	GPR56	2.22044	1.92363	2.51725	2.04753	14.8308	1.12808e-27	3.65868e-26	52.4018
chr4	6464629	6465620	PPP2R2C	2.40553	2.08387	2.7272	2.28892	14.8256	1.15715e-27	3.74805e-26	52.3692
chr16	48418323	48419989	SIAH1	1.21005	1.04819	1.37191	4.03796	14.8209	1.18376e-27	3.82889e-26	52.1261
chr15	25683122	25684953	UBE3A	1.19093	1.03159	1.35027	4.34818	14.8173	1.20499e-27	3.89312e-26	52.0546
chr15	52057777	52058578	CTD-2308G16.1	2.05727	1.78188	2.33266	2.21214	14.8098	1.24954e-27	4.03005e-26	52.2991
chr2	86129149	86130115	RP11-548P2.2	2.4221	2.09775	2.74644	2.19595	14.8045	1.28236e-27	4.12869e-26	52.2726
chr3	33155004	33157088	CRTAP	0.991593	0.858796	1.12439	4.82691	14.803	1.29173e-27	4.15635e-26	51.8755
chr18	64818193	64819098	RPL31P9	1.81165	1.56903	2.05428	3.29151	14.8026	1.29426e-27	4.16411e-26	52.1642
chr7	68142142	68142762	RP5-859M6.1	2.59844	2.25043	2.94644	1.23098	14.8024	1.29563e-27	4.16817e-26	52.3008
chr10	73804094	73804975	RP11-150D20.5	2.54077	2.20048	2.88106	1.88958	14.8021	1.29774e-27	4.17422e-26	52.2783
chr14	104008600	104009802	RNU7-160P	1.97857	1.71357	2.24358	2.54031	14.8014	1.30182e-27	4.18553e-26	52.2204
chr3	33700118	33701406	CLASP2	1.47629	1.27856	1.67403	4.17252	14.801	1.30465e-27	4.19391e-26	52.0197
chr10	86087623	86089113	CCSER2	1.1993	1.03862	1.35998	4.19463	14.7969	1.33045e-27	4.27129e-26	51.9818
chr2	58273452	58274704	VRK2	1.9395	1.67961	2.19939	2.75084	14.7948	1.34461e-27	4.31525e-26	52.1753
chr6	122172124	122172652	HMGB3P18	2.05781	1.78205	2.33356	2.07971	14.7939	1.35012e-27	4.33183e-26	52.2241
chr5	142900826	142901967	CTD-2050E21.1	1.92936	1.67078	2.18795	1.69399	14.7917	1.36472e-27	4.37751e-26	52.2325
chr7	3794104	3795303	AC011284.3	2.27222	1.96752	2.57693	2.15356	14.7835	1.4205e-27	4.54542e-26	52.1713
chr6	73709539	73710264	KCNQ5	2.04679	1.77218	2.3214	2.21662	14.7761	1.47243e-27	4.69821e-26	52.1296
chr7	142984731	142986028	CASP2	1.17273	1.01538	1.33009	4.63018	14.7747	1.48253e-27	4.72801e-26	51.7927
chr2	198492642	198493340	RFTN2	2.40337	2.08075	2.72598	1.89086	14.7687	1.52646e-27	4.86224e-26	52.1153
chr17	10026914	10027899	GAS7	2.27403	1.96873	2.57933	2.34993	14.7663	1.54454e-27	4.91478e-26	52.076
chr7	147468199	147468818	RNU6-1184P	2.38251	2.06264	2.70238	1.48034	14.7661	1.54637e-27	4.91974e-26	52.1189
chr21	44579036	44580277	AP001631.10	2.18397	1.89071	2.47722	2.3058	14.764	1.56166e-27	4.96454e-26	52.0645
chr6	23650428	23651413	RP4-810F7.1	1.85806	1.60853	2.10758	2.67649	14.762	1.5773e-27	5.01383e-26	52.0283
chr4	15150918	15152142	RN7SKP170	1.46393	1.26729	1.66058	3.65901	14.7587	1.6028e-27	5.09052e-26	51.8941
chr18	47605653	47606919	ADAD1P2	1.85916	1.6094	2.10891	2.5973	14.7575	1.61234e-27	5.1195e-26	52.0062
chr12	41010229	41011167	MUC19	2.05404	1.77807	2.33	2.41722	14.7556	1.6275e-27	5.16412e-26	52.0182
chr4	79573262	79574202	HIGD1AP13	1.81732	1.57304	2.06159	2.74037	14.7485	1.68431e-27	5.3316e-26	51.9608
chr16	11651345	11652320	LITAF	2.47622	2.14335	2.80909	1.56813	14.7477	1.69147e-27	5.3506e-26	52.0247
chr15	31598322	31599577	KLF13	2.02592	1.7535	2.29834	2.75975	14.7431	1.7295e-27	5.46485e-26	51.9253
chr22	18348621	18349509	MICAL3	2.26245	1.9582	2.5667	2.0483	14.7418	1.74051e-27	5.4954e-26	51.9771
chr4	16068703	16069878	PROM1	2.00882	1.73865	2.27899	2.9214	14.7404	1.75208e-27	5.52769e-26	51.9017
chr11	44054725	44055794	ACCSL	2.44435	2.11554	2.77316	2.47999	14.7374	1.77776e-27	5.60158e-26	51.9284
chr10	21814264	21815793	SKIDA1	1.37791	1.19248	1.56334	3.95006	14.7314	1.83089e-27	5.75821e-26	51.7107
chr13	25766304	25767589	LINC01053	2.31877	2.00663	2.63092	2.67309	14.7268	1.87243e-27	5.88185e-26	51.8604
chr7	15823400	15824436	AC006041.1	2.22179	1.92262	2.52096	2.79754	14.7225	1.91168e-27	6.00059e-26	51.8257
chr2	200467713	200469087	AC093590.1	1.54297	1.33505	1.75088	2.88818	14.7123	2.00942e-27	6.29032e-26	51.7595
chr11	31832560	31833711	PAX6	1.70529	1.47548	1.93511	3.30329	14.7104	2.028e-27	6.3442e-26	51.7077
chr3	120460850	120462018	RABL3	1.81461	1.57002	2.05921	4.25289	14.7075	2.05737e-27	6.42958e-26	51.5656
chr10	80673044	80674333	ZMIZ1-AS1	2.39284	2.0702	2.71549	2.58249	14.7026	2.10706e-27	6.57877e-26	51.7469
chr14	95826173	95827368	RP11-725G5.2	2.01875	1.7465	2.29099	2.14839	14.7004	2.12962e-27	6.64137e-26	51.7619
chr18	55768216	55769092	NEDD4L	1.7907	1.5492	2.03219	2.58451	14.6999	2.13489e-27	6.65611e-26	51.7292
chr20	17617078	17618014	RRBP1	2.19553	1.89929	2.49177	2.68785	14.6928	2.21052e-27	6.87919e-26	51.6892
chr14	62550333	62551322	RP11-355I22.5	2.15153	1.86118	2.44188	2.4946	14.6903	2.23689e-27	6.95599e-26	51.6956
chr8	61777417	61778351	CHD7	1.71477	1.48335	1.94618	2.88333	14.6897	2.24396e-27	6.9774e-26	51.6533
chr13	110438332	110440209	IRS2	0.894383	0.773663	1.0151	5.3067	14.6875	2.26792e-27	7.04627e-26	51.2008
chr8	13416262	13417027	C8orf48	2.1044	1.82026	2.38854	1.714	14.6823	2.32615e-27	7.216e-26	51.7054
chr13	100623228	100624407	ZIC5	2.55976	2.21396	2.90555	1.98758	14.6753	2.40692e-27	7.45036e-26	51.6514
chr20	4582117	4583060	RPL7AL2	1.98439	1.7163	2.25248	1.94275	14.6743	2.41938e-27	7.4883e-26	51.6496
chr20	4141135	4142363	SMOX	1.89157	1.63599	2.14715	2.52668	14.6725	2.44094e-27	7.54874e-26	51.5972
chr1	201464830	201465415	CSRP1	2.449	2.1181	2.77989	1.8202	14.6724	2.44185e-27	7.55092e-26	51.6481
chr9	131654639	131655643	LRRC8A	2.76825	2.39422	3.14229	2.0144	14.6722	2.44365e-27	7.55583e-26	51.6414
chr20	45200520	45201424	SLC13A3	2.45451	2.12267	2.78635	1.86459	14.6634	2.5508e-27	7.86877e-26	51.6042
chr16	66284532	66285523	RNA5SP428	1.83422	1.58618	2.08226	2.56449	14.6599	2.59518e-27	7.9937e-26	51.5361
chr9	1049906	1050722	DMRT2	2.49099	2.1541	2.82788	2.47645	14.6586	2.61228e-27	8.0417e-26	51.5441
chr7	36076288	36077445	AC083864.3	1.85968	1.60815	2.11121	3.15944	14.6572	2.63023e-27	8.09292e-26	51.4599
chr5	61244367	61245787	CTD-2244C20.2	1.51715	1.31194	1.72237	3.78141	14.6565	2.63867e-27	8.11822e-26	51.372
chr8	11665418	11666780	FDFT1	1.80557	1.56124	2.0499	3.11206	14.6501	2.72218e-27	8.35478e-26	51.4372
chr4	72162521	72163229	RP11-1J11.1	1.91684	1.65746	2.17623	2.21567	14.6501	2.72232e-27	8.35478e-26	51.5154
chr21	25417867	25418732	AP000477.3	2.21967	1.91895	2.52039	3.4829	14.6328	2.96332e-27	9.04349e-26	51.3281
chr10	107603673	107604993	RP11-56I23.1	1.74458	1.5082	1.98096	3.19173	14.6312	2.98624e-27	9.10969e-26	51.3376
chr15	25927222	25928038	ATP10A	2.01902	1.74519	2.29285	1.74406	14.6172	3.19743e-27	9.72271e-26	51.3822
chr14	65173355	65173981	PLEKHG3	2.14213	1.85155	2.4327	2.09059	14.6149	3.23357e-27	9.82375e-26	51.3535
chr2	179314868	179316688	PRKRA	0.846534	0.731671	0.961396	5.48865	14.6107	3.30151e-27	1.00203e-25	50.774
chr20	31567879	31568996	EFCAB8	2.45329	2.12026	2.78631	2.29611	14.6041	3.40832e-27	1.03225e-25	51.2889
chr2	136869827	136870556	CXCR4	1.82673	1.57876	2.07471	2.02335	14.6039	3.413e-27	1.0335e-25	51.3017
chr4	115518927	115521016	UGT8	1.38813	1.19964	1.57663	4.24804	14.5997	3.48315e-27	1.05302e-25	51.0162
chr13	99629861	99630780	DOCK9	2.20456	1.90516	2.50397	2.40671	14.5971	3.52739e-27	1.06492e-25	51.2483
chr2	166809795	166810979	TTC21B	0.908215	0.784814	1.03162	5.18021	14.5907	3.63959e-27	1.09584e-25	50.7564
chr4	22574695	22575678	RP11-10G12.1	2.37585	2.05296	2.69873	2.14531	14.5871	3.7046e-27	1.11388e-25	51.2175
chr11	128660026	128660877	FLI1	1.99795	1.72642	2.26949	1.83711	14.5868	3.71041e-27	1.11545e-25	51.2341
chr8	101321429	101323049	RNF19A	1.19091	1.02905	1.35277	4.49522	14.5864	3.71669e-27	1.11706e-25	50.8982
chrX	16887730	16889732	RBBP7	1.37914	1.19161	1.56667	3.94707	14.5796	3.84345e-27	1.15254e-25	50.9568
chr7	56159161	56160116	PHKG1	1.92958	1.6672	2.19196	2.87824	14.5794	3.84597e-27	1.15321e-25	51.1125
chr2	202897662	202899004	RP11-107N15.1	1.77643	1.53485	2.01801	2.86443	14.5777	3.87899e-27	1.16207e-25	51.1058
chr12	64362168	64362972	SRGAP1	1.63004	1.40833	1.85176	2.94354	14.5749	3.93311e-27	1.17753e-25	51.0837
chr15	89497597	89498662	RP11-63A23.2	2.58817	2.23611	2.94022	2.52251	14.5742	3.94679e-27	1.18143e-25	51.1262
chr17	19220141	19221402	EPN2	2.19448	1.89588	2.49308	2.33619	14.5697	4.03377e-27	1.20601e-25	51.1134
chr6	82461721	82463998	FAM46A	1.26081	1.08922	1.43239	4.85309	14.5668	4.09078e-27	1.22196e-25	50.7319
chr4	45631580	45632483	RNU6-931P	2.18536	1.88791	2.4828	3.11526	14.5653	4.12175e-27	1.23062e-25	51.0197
chr11	46925109	46925914	LRP4	2.68825	2.32216	3.05434	2.21563	14.5573	4.28562e-27	1.27749e-25	51.0679
chr14	77295830	77297060	C14orf166B	2.16397	1.86918	2.45875	2.15346	14.5529	4.38001e-27	1.30447e-25	51.0445
chr5	108786364	108787481	CTD-2128F4.1	1.85777	1.60441	2.11112	2.33492	14.5367	4.74052e-27	1.40462e-25	50.9545
chr8	9911515	9912851	MSRA	1.63962	1.41601	1.86324	3.25763	14.5362	4.75373e-27	1.40808e-25	50.8674
chr18	76738620	76740355	SALL3	2.66635	2.30268	3.03003	2.83182	14.5349	4.78425e-27	1.41622e-25	50.9174
chr4	57976097	57977774	IGFBP7	1.64304	1.4189	1.86718	3.62718	14.5321	4.84942e-27	1.43413e-25	50.7889
chr2	236292953	236294052	AC092576.1	2.38453	2.05919	2.70987	2.05577	14.5301	4.89629e-27	1.44707e-25	50.9423
chr20	21496355	21496673	NKX2-2	2.40885	2.08018	2.73751	0.70632	14.5299	4.90229e-27	1.44851e-25	50.9869
chr5	86157274	86157855	CTD-2161E19.1	2.09595	1.80986	2.38205	2.36952	14.5237	5.05369e-27	1.49074e-25	50.8902
chr5	16733562	16734208	MYO10	1.96732	1.69874	2.23591	2.15747	14.5212	5.11624e-27	1.50775e-25	50.8913
chr16	8962164	8963253	CARHSP1	1.99114	1.71929	2.26298	2.63872	14.5205	5.13315e-27	1.51213e-25	50.847
chr16	53123577	53125691	CHD9	1.45327	1.25482	1.65171	3.96563	14.5183	5.18947e-27	1.52751e-25	50.6655
chr7	107383488	107385024	CBLL1	0.868514	0.749843	0.987185	5.05447	14.509	5.4306e-27	1.59304e-25	50.3909
chrX	130964383	130965586	RP11-453F18__B.1	2.03272	1.75497	2.31047	2.80918	14.5086	5.44031e-27	1.59549e-25	50.7692
chr3	11683927	11684921	VGLL4	1.97066	1.70129	2.24002	1.89953	14.5035	5.57904e-27	1.63361e-25	50.8231
chr2	114646898	114648761	ACTR3	0.941065	0.812428	1.0697	5.03086	14.503	5.59373e-27	1.63765e-25	50.3673
chr10	88339620	88340560	RPL7AP8	1.99135	1.71911	2.26359	1.8346	14.5012	5.64154e-27	1.65087e-25	50.8133
chr9	694128	695258	RP11-130C19.3	1.85971	1.60545	2.11397	3.05216	14.5002	5.66847e-27	1.65849e-25	50.7091
chr16	70715171	70716118	MTSS1L	2.02689	1.74973	2.30405	2.26015	14.4979	5.73354e-27	1.67633e-25	50.7669
chr11	111605573	111607109	PPP2R1B	1.36398	1.17746	1.55049	4.02855	14.4976	5.74344e-27	1.67896e-25	50.5579
chr6	19232090	19232956	RP11-254A17.1	1.73626	1.4988	1.97372	2.16521	14.4952	5.81173e-27	1.69732e-25	50.7611
chr1	208278694	208279970	PLXNA2	1.81644	1.56799	2.06489	2.78282	14.4941	5.842e-27	1.70562e-25	50.7094
chr17	3434517	3435594	TRPV3	2.62115	2.26255	2.97975	2.13045	14.4907	5.94103e-27	1.73317e-25	50.7484
chr6	147398222	147399049	STXBP5-AS1	2.34389	2.02322	2.66457	2.28493	14.4904	5.9503e-27	1.7356e-25	50.7354
chr8	134309115	134310396	NDRG1	1.17925	1.01788	1.34062	4.2693	14.4874	6.03617e-27	1.7594e-25	50.459
chr1	233222677	233223759	PCNXL2	2.18558	1.88637	2.48479	2.14029	14.4808	6.23529e-27	1.81516e-25	50.6911
chr13	33112161	33113674	N4BP2L2	1.36623	1.17912	1.55334	4.23364	14.4757	6.39254e-27	1.85845e-25	50.4172
chr14	94219096	94220311	PRIMA1	2.64862	2.28588	3.01137	2.37627	14.4752	6.40906e-27	1.86296e-25	50.6599
chr1	25044197	25044927	CLIC4	2.67565	2.30919	3.04212	1.47233	14.4746	6.42772e-27	1.8681e-25	50.7017
chr5	58221697	58222188	CTD-2176I21.2	2.23787	1.9313	2.54443	1.56102	14.4717	6.51953e-27	1.893e-25	50.6821
chr3	139916844	139917674	AC092988.1	2.22159	1.91713	2.52605	2.21377	14.4657	6.71431e-27	1.94498e-25	50.6186
chr2	85664223	85665819	SH2D6	1.17286	1.01206	1.33365	4.01989	14.4604	6.89307e-27	1.9921e-25	50.3656
chr16	27729458	27730739	CTD-2049O4.1	2.3237	2.00508	2.64232	2.20634	14.4581	6.96977e-27	2.01238e-25	50.5796
chr2	151184065	151184994	AC113610.1	1.96605	1.69643	2.23566	3.02751	14.4561	7.03838e-27	2.03092e-25	50.4989
chr3	69434248	69435952	FRMD4B	1.34631	1.1616	1.53102	3.72269	14.4498	7.25957e-27	2.09149e-25	50.3682
chr5	149526534	149527622	PDGFRB	2.05874	1.77627	2.34121	2.53892	14.4489	7.29062e-27	2.09946e-25	50.5079
chr5	159591812	159593227	FABP6	1.46399	1.26299	1.66499	4.08255	14.4393	7.64324e-27	2.19316e-25	50.2631
chr2	179076328	179077613	OSBPL6	1.95164	1.6835	2.21979	2.64298	14.4287	8.0511e-27	2.30182e-25	50.4041
chr14	23340421	23342141	LRP10	1.70787	1.47314	1.9426	3.66664	14.4242	8.23372e-27	2.35058e-25	50.2569
chr2	56031590	56032229	PNPT1	1.96619	1.69594	2.23645	2.52831	14.423	8.27966e-27	2.36313e-25	50.3823
chr2	166574690	166575961	GALNT3	2.24553	1.93683	2.55423	2.84199	14.4207	8.3739e-27	2.38839e-25	50.3497
chr16	58328628	58329595	PRSS54	2.28938	1.97455	2.60421	2.00342	14.4161	8.56622e-27	2.44006e-25	50.3875
chr14	62161546	62163129	HIF1A	0.824278	0.710886	0.93767	5.0782	14.411	8.78165e-27	2.49797e-25	49.8911
chr8	108393047	108394185	ANGPT1	1.99175	1.71775	2.26575	3.05228	14.411	8.78444e-27	2.49838e-25	50.2781
chr3	16415109	16416530	RFTN1	1.68104	1.44971	1.91236	3.34792	14.4067	8.97032e-27	2.5485e-25	50.2102
chr2	50818676	50819283	AC009234.1	2.08075	1.79439	2.36711	1.50414	14.405	9.0469e-27	2.56799e-25	50.3598
chr13	95477643	95478480	RPL21P112	2.11278	1.82198	2.40357	2.53517	14.4037	9.10621e-27	2.58354e-25	50.2837
chr5	60596609	60598058	ZSWIM6	1.73192	1.49346	1.97038	3.196	14.3984	9.34329e-27	2.64696e-25	50.196
chr20	12093756	12094910	RP4-796I8.1	1.79306	1.54617	2.03995	2.42362	14.3979	9.3662e-27	2.65264e-25	50.2736
chr13	21634520	21636280	LATS2	1.93725	1.67037	2.20414	3.21187	14.3902	9.73011e-27	2.74982e-25	50.1545
chr9	4366105	4367228	AL162419.1	1.73162	1.49305	1.97018	3.04509	14.3896	9.75529e-27	2.7563e-25	50.1708
chr3	5036494	5037232	BHLHE40	2.09493	1.80628	2.38358	1.81762	14.3881	9.83117e-27	2.77563e-25	50.2608
chr2	16837896	16838640	FAM49A	1.70433	1.46948	1.93919	2.44229	14.3865	9.90643e-27	2.79517e-25	50.2115
chr2	222017598	222018476	AC011233.2	1.79891	1.55096	2.04685	1.6444	14.3834	1.0061e-26	2.83532e-25	50.2473
chr1	242010712	242011805	EXO1	1.32791	1.14478	1.51104	3.70346	14.3754	1.04613e-26	2.94078e-25	50.0052
chr12	132105539	132107450	RP11-495K9.9	2.5875	2.23067	2.94434	2.83515	14.3753	1.04705e-26	2.94312e-25	50.1319
chr10	61469166	61470397	SLC16A9	2.12196	1.82925	2.41468	3.47083	14.3713	1.06773e-26	2.99785e-25	50.0311
chr8	17354161	17355129	SLC7A2	2.10576	1.81525	2.39628	2.56915	14.3696	1.07675e-26	3.0211e-25	50.1187
chr2	43227223	43228404	AC016735.1	2.25306	1.94214	2.56398	2.49071	14.3657	1.09744e-26	3.07637e-25	50.1084
chr2	86223563	86224759	POLR1A	2.19568	1.89263	2.49874	2.53219	14.3633	1.11037e-26	3.10978e-25	50.087
chr18	712459	713329	ENOSF1	2.19926	1.89567	2.50285	2.19586	14.3613	1.12139e-26	3.13947e-25	50.1093
chr7	144531856	144533660	TPK1	0.921884	0.794495	1.04927	4.88175	14.3465	1.20599e-26	3.36033e-25	49.6324
chr4	174291777	174293359	SAP30	0.717792	0.618482	0.817102	5.58	14.3288	1.31595e-26	3.64698e-25	49.3528
chr3	66533378	66534428	LRIG1	1.73499	1.49491	1.97506	3.49196	14.3271	1.32688e-26	3.67615e-25	49.807
chr5	1182935	1183906	CTD-3080P12.3	2.19483	1.8911	2.49857	2.26782	14.3257	1.33605e-26	3.70018e-25	49.9293
chr4	10298110	10299125	AC006499.1	1.96976	1.69717	2.24234	3.05055	14.3256	1.33661e-26	3.70146e-25	49.8592
chr7	36192023	36193307	EEPD1	0.869016	0.748756	0.989275	5.40415	14.3256	1.33681e-26	3.70174e-25	49.3925
chr8	104229630	104230434	BAALC	2.10521	1.81387	2.39654	1.88218	14.3253	1.33885e-26	3.70684e-25	49.9504
chr2	179344794	179345648	PLEKHA3	1.17415	1.01162	1.33667	4.31761	14.3218	1.36215e-26	3.76656e-25	49.6288
chrX	24690614	24691365	PCYT1B	2.07081	1.78403	2.35759	1.74159	14.3153	1.40591e-26	3.88003e-25	49.9039
chr3	32188034	32188842	AC094019.4	2.00162	1.72441	2.27884	2.12138	14.3145	1.412e-26	3.89511e-25	49.8876
chr5	162932126	162933516	MAT2B	0.982806	0.846616	1.119	4.76715	14.3062	1.47033e-26	4.04637e-25	49.4549
chr6	110862660	110864660	RP11-346C16.4	2.21678	1.90959	2.52397	2.89324	14.306	1.47227e-26	4.05051e-25	49.782
chr10	29534016	29534916	LYZL1	1.97216	1.69882	2.24551	2.61176	14.3032	1.49285e-26	4.105e-25	49.7932
chr4	87855504	87856690	C4orf36	1.25327	1.07956	1.42698	3.81963	14.303	1.4937e-26	4.10703e-25	49.6279
chr3	18008384	18009169	AC132807.1	1.83481	1.58044	2.08918	2.78385	14.2998	1.51806e-26	4.16968e-25	49.7597
chr10	59897018	59898403	RP11-123G9.1	2.25414	1.94164	2.56665	3.44563	14.2997	1.51821e-26	4.16978e-25	49.6914
chr18	56178962	56179974	RP11-1151B14.4	2.20096	1.8958	2.50612	2.68098	14.2982	1.5296e-26	4.19982e-25	49.7586
chr5	97334357	97335225	AC008834.2	2.01565	1.73606	2.29524	2.97095	14.2921	1.57675e-26	4.32161e-25	49.7085
chr12	56476479	56477244	ERBB3	2.85924	2.46258	3.25591	1.65472	14.2899	1.59331e-26	4.36376e-25	49.7929
chrX	11775708	11777842	MSL3	0.937908	0.807777	1.06804	4.78839	14.2884	1.60577e-26	4.39529e-25	49.3552
chr5	141257701	141259142	PCDH1	1.42509	1.2273	1.62288	3.80386	14.2839	1.64166e-26	4.48822e-25	49.5408
chr4	10747982	10749152	RP11-61G19.1	1.82224	1.56932	2.07515	2.75099	14.2836	1.64394e-26	4.49366e-25	49.6818
chr16	30668926	30670715	FBRS	1.55874	1.34238	1.7751	4.4143	14.2826	1.65181e-26	4.51352e-25	49.4313
chr2	129018094	129019470	HS6ST1	1.65469	1.42498	1.8844	2.9476	14.2804	1.67e-26	4.55897e-25	49.6382
chr12	58145287	58146775	CDK4	1.06173	0.914327	1.20912	4.72994	14.2799	1.67405e-26	4.56936e-25	49.3384
chr20	4594290	4595503	RPS4XP2	1.81181	1.56019	2.06343	2.87214	14.2747	1.71769e-26	4.68053e-25	49.6274
chr4	127912954	127913828	Y_RNA	2.07222	1.78442	2.36003	2.5032	14.2739	1.72457e-26	4.69861e-25	49.6594
chr2	75060714	75061776	HK2	2.25983	1.94589	2.57378	2.30608	14.2702	1.75596e-26	4.7792e-25	49.6506
chr3	159074089	159075137	RP11-441M10.1	2.03509	1.75237	2.31782	2.58587	14.2698	1.75954e-26	4.78861e-25	49.6344
chr12	57481944	57483151	NAB2	1.5843	1.36403	1.80458	3.1511	14.2586	1.8596e-26	5.04426e-25	49.5107
chr2	80681413	80682574	CTNNA2	2.02329	1.74194	2.30465	2.91996	14.2566	1.87814e-26	5.09154e-25	49.5362
chr9	21994231	21996192	CDKN2A	1.83082	1.5762	2.08543	3.28712	14.255	1.89265e-26	5.12938e-25	49.4775
chr13	114931745	114932762	RASA3	2.03278	1.74996	2.31561	2.23978	14.2487	1.95279e-26	5.28196e-25	49.5506
chr4	47052843	47053748	GABRB1	1.73658	1.49485	1.97831	2.18965	14.2418	2.0202e-26	5.45671e-25	49.5194
chr3	42773597	42774260	CCDC13-AS1	2.65855	2.28826	3.02885	1.79763	14.233	2.10924e-26	5.6848e-25	49.5056
chr2	7132888	7133901	RNF144A	1.73373	1.49216	1.97529	2.41836	14.2283	2.15879e-26	5.80947e-25	49.4369
chr16	57149079	57150208	CPNE2	1.72315	1.48304	1.96325	2.99294	14.2273	2.16917e-26	5.83529e-25	49.3755
chr18	53664789	53666019	CTD-2008L17.1	1.3633	1.17318	1.55342	3.52602	14.2158	2.29578e-26	6.15177e-25	49.2483
chr3	182082081	182083297	RP11-338L18.1	1.77865	1.5305	2.0268	2.86831	14.2096	2.36731e-26	6.33064e-25	49.3019
chr13	94821693	94822976	GPC6-AS1	1.73591	1.49367	1.97816	3.1225	14.206	2.40987e-26	6.43748e-25	49.2562
chr11	75265081	75266259	SERPINH1	2.34468	2.01732	2.67204	2.76301	14.1993	2.49068e-26	6.63994e-25	49.2689
chr14	55603692	55604638	LGALS3	1.66151	1.42954	1.89349	2.62495	14.1993	2.49088e-26	6.64e-25	49.2723
chr2	38829337	38830902	HNRNPLL	1.10653	0.952028	1.26104	4.58266	14.1978	2.50953e-26	6.68739e-25	48.9628
chrX	128840115	128841120	XPNPEP2	2.15257	1.85168	2.45346	2.26564	14.1826	2.7055e-26	7.17497e-25	49.2155
chr11	62379814	62381123	ROM1	1.92415	1.65516	2.19313	2.67062	14.1813	2.72207e-26	7.21632e-25	49.1783
chr2	223573746	223574601	AC016712.1	1.96004	1.68603	2.23406	2.40404	14.1807	2.73116e-26	7.23731e-25	49.2042
chr14	63699514	63700547	AL049871.1	2.12009	1.82366	2.41653	2.41016	14.1785	2.76039e-26	7.30692e-25	49.1953
chr1	68297476	68299490	GNG12	1.85038	1.59159	2.10918	3.19333	14.1746	2.81389e-26	7.43633e-25	49.0875
chr13	57983084	57984120	RPL31P53	2.2828	1.96349	2.60211	2.86926	14.1731	2.83577e-26	7.49043e-25	49.1339
chr15	65148635	65149631	AC069368.3	2.18991	1.88354	2.49627	1.90419	14.1707	2.86949e-26	7.57201e-25	49.1895
chr14	65688977	65690023	CTD-2509G16.2	1.76133	1.51491	2.00774	2.49117	14.1701	2.87727e-26	7.59084e-25	49.143
chr7	381856	382607	AC226118.1	2.46345	2.11875	2.80816	1.39868	14.1677	2.91173e-26	7.67848e-25	49.2003
chr14	100137510	100138548	CYP46A1	1.89831	1.6326	2.16402	2.45636	14.1633	2.97562e-26	7.83079e-25	49.107
chr3	112983222	112984643	BOC	1.67566	1.44106	1.91025	3.66408	14.1601	3.02337e-26	7.94913e-25	48.9583
chr10	26563076	26563960	GAD2	1.63268	1.40407	1.86129	2.62562	14.1582	3.05143e-26	8.01891e-25	49.0707
chr6	44224239	44225825	SLC35B2	1.44423	1.24199	1.64648	3.89785	14.1567	3.07433e-26	8.07509e-25	48.907
chr5	171614996	171616001	STK10	1.57081	1.35082	1.79079	3.6264	14.1559	3.08588e-26	8.10313e-25	48.9386
chr12	121566539	121567304	P2RX7	2.68279	2.30702	3.05856	1.69357	14.1538	3.11954e-26	8.1863e-25	49.1232
chr10	114709422	114710199	TCF7L2	1.45352	1.2499	1.65714	3.03599	14.1515	3.15424e-26	8.27149e-25	48.991
chr14	62074776	62076624	RP11-47I22.2	1.55169	1.3343	1.76908	3.68493	14.1507	3.16765e-26	8.3049e-25	48.9041
chr7	148822842	148824323	ZNF398	1.08952	0.936862	1.24217	4.02388	14.1492	3.18992e-26	8.35502e-25	48.8282
chr16	89790125	89790801	ZNF276	2.64602	2.27526	3.01678	1.8284	14.1483	3.2053e-26	8.39173e-25	49.0902
chr10	60850483	60851562	RP11-561G1.3	1.81015	1.55649	2.0638	2.78669	14.1474	3.21953e-26	8.4272e-25	49.0028
chr3	152367794	152368514	RP11-788A4.1	2.1237	1.8261	2.4213	2.76053	14.1468	3.22836e-26	8.4489e-25	49.009
chr8	87006054	87006804	ATP6V0D2	1.94932	1.67593	2.22271	2.34176	14.1353	3.41723e-26	8.90759e-25	48.9878
chr1	238553307	238554409	RNU6-725P	2.55282	2.19458	2.91106	2.15726	14.127	3.56e-26	9.25565e-25	48.9599
chr6	97457484	97458351	KLHL32	1.67856	1.443	1.91412	2.71592	14.1267	3.56563e-26	9.26899e-25	48.9126
chr2	224906159	224907353	SERPINE2	1.72769	1.48518	1.97021	3.10286	14.123	3.63225e-26	9.4325e-25	48.854
chr14	77786551	77788370	POMT2	0.941897	0.809682	1.07411	5.06138	14.123	3.63235e-26	9.4325e-25	48.4752
chr7	142983276	142983900	AC073342.12	2.7861	2.39478	3.17742	1.84134	14.1146	3.78591e-26	9.80996e-25	48.9203
chr21	33678199	33679294	AP000266.7	2.06355	1.77366	2.35345	2.57032	14.1117	3.84036e-26	9.94203e-25	48.8487
chr18	53806753	53807925	RP11-456O19.3	1.67655	1.44098	1.91212	3.17546	14.1089	3.89291e-26	1.00689e-24	48.7688
chr13	98432446	98433319	RP11-120E13.1	1.98547	1.70645	2.26448	1.8469	14.1071	3.92928e-26	1.01559e-24	48.8804
chr21	38026243	38027631	AP000696.2	2.19565	1.88709	2.50422	2.24547	14.1064	3.94153e-26	1.01861e-24	48.855
chr18	12551645	12552796	snoU13	2.03643	1.75012	2.32273	2.37738	14.1009	4.05122e-26	1.04529e-24	48.8074
chr4	99507450	99509629	TSPAN5	1.30168	1.11866	1.4847	3.93373	14.0994	4.08139e-26	1.05278e-24	48.613
chr1	156357956	156358824	RP11-139I14.2	2.17329	1.86766	2.47891	2.30848	14.0973	4.12352e-26	1.06305e-24	48.802
chr12	59715827	59716867	RNU6-279P	2.19737	1.88833	2.5064	2.77212	14.0961	4.14764e-26	1.06882e-24	48.7607
chr2	123684527	123685306	AC062020.2	2.29336	1.97081	2.6159	2.30353	14.0957	4.15737e-26	1.07096e-24	48.7935
chr8	143539195	143539857	BAI1	2.48972	2.13942	2.84002	1.7158	14.09	4.27487e-26	1.09848e-24	48.8028
chr1	246171490	246172364	SMYD3	2.01036	1.72749	2.29322	1.77356	14.0896	4.28324e-26	1.1004e-24	48.7937
chr8	123792301	123794191	ZHX2	1.07953	0.927601	1.23146	4.04458	14.0865	4.35034e-26	1.11702e-24	48.5243
chr1	234745620	234747446	IRF2BP2	1.40481	1.20705	1.60258	4.40943	14.0822	4.44274e-26	1.13933e-24	48.4378
chr12	12764260	12765707	CREBL2	1.24459	1.06935	1.41983	4.3017	14.0798	4.4975e-26	1.15185e-24	48.441
chr3	120535492	120536194	NAP1L1P3	2.19933	1.88949	2.50917	1.15918	14.072	4.67456e-26	1.19481e-24	48.7403
chr16	49845516	49846182	AC027348.1	2.16656	1.8613	2.47182	1.75274	14.0704	4.71051e-26	1.20316e-24	48.6994
chr3	129830045	129831442	RP11-77P16.4	1.01609	0.872831	1.15936	5.58636	14.0607	4.94263e-26	1.2589e-24	48.0245
chr1	156369987	156370896	C1orf61	1.99397	1.71276	2.27518	2.2054	14.057	5.03401e-26	1.2805e-24	48.6063
chr7	54955789	54956751	SNORA73	1.60161	1.37563	1.82759	2.93795	14.0504	5.20167e-26	1.32106e-24	48.5061
chr10	22904513	22905440	PIP4K2A	1.91574	1.64542	2.18605	2.75321	14.0499	5.21464e-26	1.32408e-24	48.531
chr11	65189557	65190696	NEAT1	2.21871	1.90538	2.53204	2.465	14.0378	5.53606e-26	1.4009e-24	48.4997
chr6	170599677	170600324	FAM120B	2.43284	2.08925	2.77642	1.49437	14.0374	5.5468e-26	1.40342e-24	48.5556
chr3	138100189	138101279	MRAS	1.61519	1.38686	1.84353	3.20945	14.0237	5.93797e-26	1.49749e-24	48.3414
chr3	119812776	119814779	GSK3B	1.3953	1.19801	1.5926	5.57526	14.0203	6.03782e-26	1.52102e-24	47.8763
chr8	1827834	1829279	ARHGEF10	1.96632	1.68823	2.2444	2.27702	14.0177	6.11514e-26	1.53924e-24	48.4083
chr17	11756630	11757783	DNAH9	1.91411	1.64332	2.18489	2.39651	14.0136	6.24067e-26	1.56966e-24	48.3815
chr2	9143353	9144670	MBOAT2	1.34354	1.15344	1.53363	3.8105	14.0115	6.3081e-26	1.58512e-24	48.191
chr2	39663644	39665344	MAP4K3	1.12633	0.966907	1.28576	4.14341	14.0058	6.48779e-26	1.6274e-24	48.1033
chr1	204435106	204436531	PIK3C2B	2.29825	1.97287	2.62364	2.54542	14.0024	6.59725e-26	1.65284e-24	48.313
chr9	36624972	36625835	MELK	2.39415	2.0551	2.7332	2.22123	13.9989	6.71338e-26	1.68024e-24	48.3215
chr5	96436946	96438271	CTD-2215E18.1	1.85906	1.59552	2.1226	3.02449	13.9845	7.20996e-26	1.79772e-24	48.1827
chr8	67131772	67132743	LINC00967	1.77906	1.52681	2.03131	3.14043	13.982	7.29998e-26	1.81919e-24	48.1475
chr19	22802123	22802758	CTC-457E21.7	2.67629	2.29679	3.05578	1.05259	13.9806	7.35085e-26	1.831e-24	48.2933
chr18	59003757	59004432	CDH20	1.86026	1.59628	2.12425	2.67376	13.9701	7.74507e-26	1.92261e-24	48.1443
chr11	128401959	128403119	RP11-1007G5.2	1.89875	1.62922	2.16828	2.62885	13.966	7.90385e-26	1.95965e-24	48.1296
chr18	10475616	10476899	APCDD1	2.03815	1.74879	2.32751	3.15953	13.9636	7.99688e-26	1.9814e-24	48.053
chr3	195627186	195628314	TNK2	1.95356	1.67608	2.23104	2.53706	13.9572	8.25551e-26	2.0418e-24	48.0866
chr2	46717387	46718366	RP11-417F21.2	2.18846	1.87749	2.49943	2.17084	13.9516	8.48664e-26	2.09533e-24	48.094
chr2	43448914	43449419	ZFP36L2	2.32454	1.99415	2.65492	1.99288	13.9483	8.63022e-26	2.1295e-24	48.0907
chr2	38603384	38605260	ATL2	1.08219	0.928353	1.23603	4.3143	13.9457	8.74081e-26	2.15521e-24	47.7638
chrX	149676372	149677815	MAMLD1	1.74751	1.49907	1.99596	2.78621	13.944	8.81538e-26	2.17186e-24	47.9829
chr10	81163161	81163895	RP11-342M3.5	2.41394	2.07065	2.75722	1.65263	13.9403	8.97737e-26	2.21045e-24	48.0682
chr1	238632379	238633146	RP11-177F15.1	1.82104	1.56198	2.08009	1.96383	13.9358	9.18194e-26	2.25782e-24	48.0289
chr19	47759565	47761034	CCDC9	2.09626	1.798	2.39453	3.32781	13.9332	9.30117e-26	2.28456e-24	47.8822
chr2	221823984	221824731	AC093843.1	2.3721	2.03459	2.70961	1.28783	13.9332	9.30238e-26	2.28467e-24	48.053
chr2	79620707	79621524	CTNNA2	1.78345	1.52958	2.03733	1.90721	13.9267	9.60708e-26	2.35642e-24	47.9821
chr4	19027555	19028382	RNA5SP157	1.74274	1.49466	1.99083	1.9985	13.9263	9.62681e-26	2.3611e-24	47.9785
chr1	41919987	41920674	RNA5SP45	2.05668	1.76388	2.34948	1.45826	13.9253	9.67431e-26	2.37197e-24	48.0032
chr5	145214744	145215656	PRELID2	1.91181	1.63962	2.18399	2.29243	13.9247	9.70048e-26	2.37728e-24	47.9499
chr3	4771975	4772785	ITPR1	1.76718	1.51558	2.01878	2.84453	13.9244	9.71533e-26	2.38045e-24	47.8983
chr3	72220335	72221766	RP11-433A10.3	1.59969	1.37182	1.82755	3.14389	13.9173	1.0064e-25	2.45953e-24	47.8304
chr8	105564990	105565959	NDUFA5P2	2.05712	1.76407	2.35017	2.13892	13.9164	1.01076e-25	2.46939e-24	47.9143
chr2	48132908	48134351	FBXO11	1.36386	1.16953	1.5582	4.11565	13.9134	1.02638e-25	2.50556e-24	47.6467
chr12	65904126	65904906	RP11-230G5.2	1.94892	1.67113	2.22671	2.35907	13.9086	1.05111e-25	2.56204e-24	47.8643
chr4	147162373	147163996	RP11-6L6.7	1.32415	1.13541	1.51289	4.30258	13.9084	1.0519e-25	2.56364e-24	47.5998
chr21	34442093	34443139	OLIG1	1.93187	1.65649	2.20725	2.69404	13.9075	1.05656e-25	2.57399e-24	47.8287
chr20	7999474	8000852	TMX4	1.12327	0.963102	1.28343	4.52812	13.9034	1.0783e-25	2.62401e-24	47.5219
chr3	194477311	194478276	AC090505.5	2.93647	2.51758	3.35535	2.35922	13.8974	1.11111e-25	2.69925e-24	47.8225
chr12	125939385	125940035	TMEM132B	2.22705	1.90935	2.54476	1.36783	13.8967	1.115e-25	2.70745e-24	47.8665
chr7	83669419	83670373	AC006322.1	1.81791	1.5584	2.07742	3.19337	13.8876	1.16648e-25	2.82468e-24	47.6858
chr3	133464495	133465524	TF	2.37561	2.03642	2.7148	2.98747	13.8846	1.1838e-25	2.86495e-24	47.6914
chr13	112621374	112622395	AL136302.1	1.87266	1.60525	2.14006	1.95943	13.8835	1.1907e-25	2.88052e-24	47.772
chr2	39946215	39946959	TMEM178A	1.95466	1.6755	2.23381	2.15536	13.8814	1.20277e-25	2.90877e-24	47.7444
chr2	86023398	86024588	ATOH8	2.05021	1.75739	2.34302	2.29865	13.8806	1.20786e-25	2.92032e-24	47.729
chr20	11870788	11872755	BTBD3	0.786004	0.67374	0.898268	4.98547	13.8799	1.21169e-25	2.92862e-24	47.2898
chr16	67977618	67978743	LCAT	1.89811	1.62696	2.16926	2.30466	13.8776	1.22614e-25	2.96065e-24	47.7057
chr13	98084870	98086570	RAP2A	1.11693	0.957355	1.27651	6.06724	13.876	1.23597e-25	2.98283e-24	47.0037
chr12	48130620	48131580	RAPGEF3	1.77127	1.51812	2.02441	2.82384	13.8716	1.26327e-25	3.04435e-24	47.6338
chr6	118313821	118314569	RP11-632C17__A.1	1.61285	1.3823	1.8434	2.62165	13.8687	1.28141e-25	3.08486e-24	47.6468
chr14	75632396	75633360	TMED10	2.53773	2.17485	2.9006	1.36125	13.8642	1.31042e-25	3.15142e-24	47.7102
chr7	95063543	95064764	PON2	1.58896	1.36169	1.81622	3.3953	13.8608	1.33296e-25	3.2025e-24	47.5081
chr1	68577306	68579005	WLS	1.32757	1.13765	1.51748	4.08482	13.8579	1.35232e-25	3.24587e-24	47.3822
chr14	101083734	101085071	CTD-2644I21.1	1.74244	1.49314	1.99175	2.68383	13.8559	1.36571e-25	3.27589e-24	47.5675
chr7	135492721	135494107	AC091736.1	1.8267	1.56533	2.08808	3.05583	13.8551	1.37111e-25	3.28777e-24	47.524
chr7	152160301	152162112	LINC01003	1.27844	1.09549	1.46139	4.36675	13.8531	1.38458e-25	3.31794e-24	47.3018
chr3	52075117	52075763	DUSP7	2.54255	2.17867	2.90643	1.4012	13.8521	1.39175e-25	3.33424e-24	47.6484
chr4	185729565	185730150	ACSL1	2.34941	2.01274	2.68608	1.52892	13.8342	1.52135e-25	3.62949e-24	47.5485
chr7	5627970	5628654	FSCN1	2.695	2.30868	3.08132	1.84462	13.8299	1.55442e-25	3.70337e-24	47.5131
chr2	129396044	129397134	AC012451.1	1.4924	1.27843	1.70637	3.02419	13.8272	1.57519e-25	3.74901e-24	47.3859
chr5	110847618	110849163	STARD4	0.83356	0.714034	0.953087	5.35143	13.8254	1.5893e-25	3.78063e-24	46.9289
chr7	22147531	22148361	RAPGEF5	2.30581	1.97515	2.63648	2.68024	13.8243	1.59827e-25	3.80075e-24	47.4256
chr2	42193619	42194889	C2orf91	1.61594	1.38418	1.84771	3.29193	13.8224	1.61289e-25	3.83429e-24	47.3416
chr21	33893220	33894159	SNORA33	2.05913	1.76377	2.3545	2.79666	13.8205	1.62815e-25	3.86959e-24	47.3876
chr9	21668225	21669214	KHSRPP1	1.90881	1.63498	2.18265	3.06848	13.8192	1.63924e-25	3.89344e-24	47.3481
chr10	46167622	46168944	ZFAND4	1.32396	1.134	1.51392	3.82418	13.8172	1.65514e-25	3.92867e-24	47.2206
chr3	149888666	149889647	RPL32P9	1.74676	1.49612	1.99741	3.08301	13.8159	1.66618e-25	3.95159e-24	47.3329
chr14	60557939	60559529	PCNXL4	0.797205	0.68281	0.911601	5.15873	13.8155	1.66946e-25	3.95912e-24	46.9185
chr3	145968133	145970107	PLSCR4	1.644	1.40806	1.87993	4.05867	13.8138	1.68365e-25	3.99073e-24	47.1726
chrX	115448327	115449170	RNU6-154P	1.97757	1.69358	2.26157	1.62876	13.8047	1.76156e-25	4.16581e-24	47.3893
chr8	86375289	86376688	CA2	1.14132	0.977361	1.30529	4.5424	13.7997	1.80666e-25	4.26431e-24	46.992
chr3	134671130	134671866	EPHB1	2.21125	1.89357	2.52894	1.46883	13.7989	1.81365e-25	4.27972e-24	47.3804
chr20	21495406	21495952	NKX2-2	2.43479	2.08483	2.78475	1.36444	13.7927	1.87019e-25	4.40613e-24	47.3531
chr10	3826811	3828396	KLF6	1.15342	0.987596	1.31924	4.5378	13.7896	1.89943e-25	4.47131e-24	46.9472
chr2	38386337	38387414	RNU6-951P	1.79641	1.53814	2.05468	2.0563	13.7891	1.90378e-25	4.48127e-24	47.292
chr4	87927238	87928853	AFF1	0.975418	0.835175	1.11566	4.5714	13.7883	1.91141e-25	4.49753e-24	46.9341
chr4	8873145	8874108	HMX1	2.45273	2.10003	2.80542	2.22132	13.7867	1.92747e-25	4.53242e-24	47.2782
chr20	2927821	2928513	PTPRA	2.30354	1.97227	2.63481	1.32945	13.7852	1.9413e-25	4.56321e-24	47.32
chr16	58162602	58163906	C16orf80	1.25246	1.07223	1.4327	3.84044	13.7761	2.031e-25	4.76018e-24	47.0137
chr3	30722133	30723780	RP11-1024P17.1	1.5864	1.35809	1.81471	3.69266	13.7749	2.04362e-25	4.78854e-24	47.0448
chr1	70670518	70671792	LRRC40	1.06413	0.910947	1.21731	4.01594	13.7719	2.07491e-25	4.85571e-24	46.9567
chr16	70759171	70760480	VAC14	2.02546	1.73382	2.3171	2.56814	13.7683	2.11162e-25	4.93696e-24	47.1482
chr3	466626	467224	CHL1	2.15426	1.84398	2.46455	1.53546	13.7641	2.15657e-25	5.03537e-24	47.2027
chr4	25161361	25162967	PI4K2B	1.21381	1.03892	1.3887	4.04302	13.7593	2.20905e-25	5.15206e-24	46.8956
chr2	46687221	46688848	RN7SL817P	1.91668	1.64051	2.19285	2.77204	13.7587	2.21507e-25	5.16449e-24	47.0766
chr9	7266659	7267764	KDM4C	1.87684	1.60631	2.14737	2.92857	13.7536	2.2726e-25	5.28931e-24	47.0341
chr2	208091676	208092923	AC007879.4	1.55093	1.32735	1.7745	3.91254	13.752	2.29097e-25	5.32871e-24	46.8912
chr3	8542127	8542574	LMCD1-AS1	1.80871	1.54797	2.06946	2.05201	13.7516	2.29569e-25	5.33936e-24	47.1064
chr3	1422750	1423699	AC026214.2	1.9138	1.63764	2.18996	2.14937	13.7386	2.44898e-25	5.67914e-24	47.038
chr14	81797559	81798566	RP11-299L17.1	1.85936	1.59103	2.12769	2.76094	13.7371	2.46753e-25	5.71964e-24	46.9682
chr2	16124010	16125371	RN7SL104P	1.07768	0.922135	1.23322	4.40611	13.7354	2.48798e-25	5.76451e-24	46.7009
chr11	109962812	109965107	ZC3H12C	0.766458	0.655829	0.877088	5.02193	13.7348	2.49574e-25	5.78213e-24	46.5601
chr3	59559613	59560221	RP11-719N22.1	2.57156	2.20038	2.94275	1.44939	13.7343	2.50159e-25	5.79533e-24	47.0654
chr11	64454453	64455786	NRXN2	2.11087	1.80613	2.41561	2.3604	13.7322	2.5284e-25	5.85452e-24	46.988
chr18	10343498	10344642	RP11-138E9.2	1.93113	1.65225	2.21	2.72927	13.7277	2.58572e-25	5.97976e-24	46.9282
chr6	47889983	47890792	RNU1-105P	1.61233	1.37947	1.8452	3.15843	13.7265	2.60108e-25	6.01341e-24	46.8816
chr7	90036515	90037233	CLDN12	1.90726	1.6318	2.18272	2.51224	13.7264	2.60213e-25	6.01545e-24	46.9495
chr8	8792815	8793454	RP11-62H7.3	2.0573	1.76014	2.35446	1.31818	13.7249	2.62253e-25	6.0615e-24	47.0149
chr10	25214602	25215209	RN7SKP241	2.19754	1.87999	2.51509	1.74608	13.7192	2.69713e-25	6.22187e-24	46.9697
chr9	133986775	133988010	AIF1L	2.37311	2.03018	2.71605	1.9067	13.7185	2.70659e-25	6.24176e-24	46.9569
chr2	150186186	150187685	LYPD6	1.33229	1.13973	1.52484	4.40017	13.7166	2.73302e-25	6.29918e-24	46.6164
chr14	78309514	78310326	Y_RNA	2.18793	1.87166	2.50421	1.73453	13.7142	2.76592e-25	6.37025e-24	46.9447
chrX	6696282	6697764	RP11-1M18.1	1.3488	1.15379	1.54381	3.60538	13.7119	2.79799e-25	6.43933e-24	46.7135
chr9	139440218	139441113	NOTCH1	2.57625	2.20367	2.94882	1.79325	13.7082	2.84979e-25	6.54999e-24	46.9156
chr1	116551285	116552315	RP11-159M11.2	1.86993	1.59947	2.14038	2.39982	13.7067	2.87054e-25	6.59442e-24	46.8644
chr11	105806268	105807043	AP000673.1	2.04618	1.75017	2.34219	2.36716	13.704	2.91e-25	6.67886e-24	46.8501
chr3	66551001	66552035	LRIG1	0.99626	0.852138	1.14038	4.69269	13.7039	2.91114e-25	6.68106e-24	46.4741
chr3	134125100	134126471	AC010207.1	1.88903	1.61558	2.16249	2.87928	13.6949	3.04573e-25	6.97568e-24	46.7585
chr7	95179188	95180178	AC002451.1	1.59676	1.36553	1.828	3.25316	13.6895	3.12828e-25	7.15282e-24	46.6746
chr3	181428460	181429965	SOX2	1.59873	1.3672	1.83027	3.35926	13.6889	3.13825e-25	7.17297e-24	46.6615
chr4	42571943	42573012	RP11-473D24.1	1.47795	1.2639	1.69201	3.42469	13.6883	3.14775e-25	7.1929e-24	46.6451
chr5	81642491	81643732	ATP6AP1L	1.66738	1.42585	1.90891	3.2582	13.6855	3.19089e-25	7.2861e-24	46.657
chr6	99275211	99276047	POU3F2	1.96683	1.68182	2.25185	3.21833	13.6805	3.27219e-25	7.46253e-24	46.6409
chr3	62228366	62229179	PTPRG	1.83353	1.5678	2.09927	1.92035	13.6788	3.30061e-25	7.52041e-24	46.7533
chr20	58202979	58203919	PHACTR3	2.23915	1.91455	2.56375	2.25081	13.6753	3.35787e-25	7.64336e-24	46.7161
chr13	95363463	95363764	SOX21	2.47011	2.11191	2.82831	1.14002	13.6708	3.43453e-25	7.81019e-24	46.7592
chr21	19190923	19192648	C21orf91	1.11114	0.949986	1.27229	4.70324	13.669	3.46522e-25	7.87416e-24	46.315
chr10	59723898	59724646	RP11-448K10.1	1.89163	1.61725	2.16602	2.49842	13.6673	3.49515e-25	7.93718e-24	46.6535
chr6	53807779	53808819	RP11-411K7.1	1.63325	1.39632	1.87017	3.33387	13.6663	3.51301e-25	7.97592e-24	46.548
chr2	168257913	168258648	AC074363.1	2.04097	1.74485	2.33709	1.82147	13.664	3.55272e-25	8.05916e-24	46.6896
chr10	102757461	102759750	LZTS2	1.44202	1.23278	1.65126	3.91498	13.6625	3.58052e-25	8.12125e-24	46.4429
chr9	34342905	34343601	NUDT2	2.36456	2.02126	2.70786	1.53696	13.6547	3.72291e-25	8.42667e-24	46.6578
chr15	30270431	30271475	TJP1	2.09501	1.79082	2.3992	1.35859	13.6536	3.74326e-25	8.47015e-24	46.6655
chr1	226004703	226005844	EPHX1	1.81111	1.5481	2.07412	2.59884	13.6515	3.78264e-25	8.55193e-24	46.5626
chr10	4862889	4863951	AKR1E2	2.18591	1.86847	2.50336	1.99913	13.6513	3.78634e-25	8.55927e-24	46.6171
chr2	85968484	85970355	ATOH8	1.45331	1.24224	1.66438	3.54039	13.6502	3.80652e-25	8.60268e-24	46.4412
chr20	5590504	5592197	GPCPD1	0.858528	0.73384	0.983217	4.81066	13.65	3.81047e-25	8.60856e-24	46.176
chr12	6642453	6644010	GAPDH	1.18906	1.01633	1.36179	4.61007	13.6472	3.86442e-25	8.72141e-24	46.2164
chr13	31038301	31039482	HMGB1	1.44181	1.23234	1.65129	4.12648	13.6455	3.89734e-25	8.78981e-24	46.3226
chr9	139875973	139877549	LCNL1	2.56546	2.19265	2.93828	2.74342	13.6419	3.96742e-25	8.93971e-24	46.5146
chr4	15779727	15781443	CD38	1.67139	1.42849	1.91428	3.062	13.6417	3.97269e-25	8.94996e-24	46.4575
chr10	65388321	65388797	MRPL35P2	2.02441	1.73016	2.31865	1.8116	13.6394	4.01688e-25	9.04564e-24	46.5672
chr1	233913214	233914043	RP11-301G21.1	2.12202	1.81354	2.43049	1.61065	13.6374	4.05819e-25	9.13313e-24	46.5694
chr20	30158142	30159112	HM13-AS1	1.4282	1.22056	1.63584	2.98196	13.636	4.08733e-25	9.19258e-24	46.438
chr11	82996627	82997901	CCDC90B	0.933952	0.798143	1.06976	5.07069	13.6333	4.14308e-25	9.30272e-24	46.0397
chr5	66492289	66493207	CD180	1.62343	1.38734	1.85952	2.52453	13.632	4.16861e-25	9.35438e-24	46.474
chr9	503875	505571	KANK1	1.6536	1.4131	1.89409	3.39772	13.6312	4.18682e-25	9.39126e-24	46.3699
chr13	39395712	39396535	FREM2	1.70066	1.45326	1.94805	2.94923	13.628	4.25385e-25	9.53296e-24	46.4083
chr14	56584370	56586692	PELI2	0.98336	0.840303	1.12642	4.52711	13.6272	4.27018e-25	9.56551e-24	46.1363
chr12	55382180	55382784	TESPA1	2.026	1.73124	2.32077	2.04812	13.626	4.29573e-25	9.61808e-24	46.489
chr4	140097122	140099770	ELF2	0.714843	0.610817	0.81887	5.66535	13.623	4.36166e-25	9.75509e-24	45.8284
chr7	3949494	3950334	SDK1	2.45961	2.10167	2.81756	1.68287	13.6225	4.37259e-25	9.77896e-24	46.4953
chr16	19589649	19590902	C16orf62	2.22339	1.89978	2.547	2.19539	13.6208	4.40871e-25	9.85259e-24	46.4516
chr7	95237596	95238590	AC002451.3	1.9681	1.6815	2.2547	3.18474	13.6136	4.57033e-25	1.01917e-23	46.3137
chr12	109548722	109549379	RP11-968O1.5	2.22874	1.90417	2.5533	1.46242	13.6133	4.57725e-25	1.02053e-23	46.457
chr5	87968944	87969476	LINC00461	1.64485	1.40531	1.88439	2.82415	13.6132	4.57987e-25	1.02105e-23	46.3505
chr3	53876667	53877205	CHDH	2.52637	2.15837	2.89436	1.24329	13.61	4.65474e-25	1.03631e-23	46.4508
chr11	44649237	44650104	RPL34P22	2.25661	1.92784	2.58539	2.48135	13.6069	4.72658e-25	1.05154e-23	46.3565
chr4	102035998	102036710	PPP3CA	2.00277	1.71092	2.29461	2.42658	13.6046	4.78164e-25	1.06296e-23	46.3537
chr13	34207700	34209183	RP11-179A7.2	1.94306	1.65988	2.22624	2.66509	13.6029	4.82089e-25	1.07124e-23	46.3205
chr6	4460738	4461702	RP11-274H24.1	1.93558	1.65344	2.21772	2.41699	13.6003	4.88456e-25	1.0837e-23	46.3211
chr14	81069070	81069889	CEP128	1.66005	1.41804	1.90206	2.34855	13.5987	4.92492e-25	1.09239e-23	46.3211
chr4	79696537	79697831	BMP2K	0.942945	0.805415	1.08048	4.59978	13.5923	5.08389e-25	1.12549e-23	45.944
chr5	5421797	5423190	KIAA0947	0.85522	0.730396	0.980044	5.21978	13.5826	5.33574e-25	1.17865e-23	45.7476
chr1	48937250	48938276	SPATA6	1.30166	1.11141	1.4919	3.54839	13.564	5.85854e-25	1.28745e-23	46.0039
chr2	220407960	220409202	CHPF	1.16755	0.996898	1.3382	4.26093	13.5634	5.87509e-25	1.29101e-23	45.8682
chr5	156882970	156883859	NIPAL4	2.39519	2.04506	2.74533	2.8272	13.5614	5.93394e-25	1.30317e-23	46.103
chr7	73441110	73442585	ELN	1.7802	1.51993	2.04047	2.78456	13.5596	5.98775e-25	1.31421e-23	46.0851
chr16	55711856	55712858	SLC6A2	1.89603	1.61875	2.17331	2.24806	13.556	6.09783e-25	1.33734e-23	46.1238
chr5	172197546	172198866	DUSP1	1.45108	1.23879	1.66336	4.03454	13.5511	6.24694e-25	1.3677e-23	45.8667
chr5	111911932	111912773	RP11-159K7.1	2.05163	1.75135	2.35191	2.87124	13.545	6.44256e-25	1.40753e-23	46.0055
chr2	85647259	85648777	SH2D6	1.39008	1.18662	1.59354	3.36755	13.5446	6.45406e-25	1.40972e-23	45.9334
chr1	226590193	226591046	PARP1	1.87218	1.59813	2.14624	2.0552	13.5429	6.51089e-25	1.42138e-23	46.0695
chr5	149883402	149884249	NDST1	1.70317	1.45383	1.9525	2.38341	13.5419	6.54288e-25	1.42785e-23	46.0344
chr21	22736984	22737900	AP001137.1	1.83737	1.56826	2.10647	2.2473	13.5356	6.7514e-25	1.47085e-23	46.0194
chr14	65696455	65697688	CTD-2509G16.3	1.51883	1.29632	1.74135	2.57062	13.5319	6.87866e-25	1.49743e-23	45.9696
chr3	122714785	122715639	SEMA5B	2.00008	1.70697	2.29318	1.95665	13.5279	7.01906e-25	1.52584e-23	46.0023
chr8	103250728	103252122	RRM2B	1.02089	0.871278	1.1705	4.99366	13.5274	7.03558e-25	1.52898e-23	45.5197
chr8	68863625	68865339	PREX2	1.0655	0.909346	1.22165	4.37534	13.5271	7.04453e-25	1.53084e-23	45.6722
chr3	124490884	124491913	ITGB5	1.9226	1.64081	2.20439	2.1539	13.5261	7.08184e-25	1.53814e-23	45.9771
chr18	48045235	48046096	MAPK4	1.76103	1.50287	2.01918	2.00081	13.5234	7.17578e-25	1.55772e-23	45.9757
chr1	238027352	238028412	RP11-193H5.1	1.651	1.40892	1.89309	2.70643	13.5202	7.29312e-25	1.58134e-23	45.8934
chr2	70780372	70781623	TGFA	1.89403	1.6163	2.17176	2.67109	13.5197	7.31287e-25	1.58534e-23	45.9034
chr12	56122076	56124289	CD63	0.935093	0.797947	1.07224	4.74628	13.5169	7.41508e-25	1.606e-23	45.5319
chr4	1008291	1009307	FGFRL1	2.15369	1.8378	2.46958	2.11155	13.516	7.45e-25	1.6129e-23	45.9307
chr11	20021744	20022789	NAV2-AS3	1.68287	1.43602	1.92972	3.14451	13.5151	7.48269e-25	1.6196e-23	45.8112
chr12	29218419	29219539	AC012150.1	2.16414	1.84669	2.48159	3.25652	13.5148	7.49437e-25	1.62194e-23	45.8218
chr11	96072327	96073507	MIR1260B	1.59049	1.35717	1.82381	3.35636	13.5139	7.52815e-25	1.62839e-23	45.7869
chr21	44484227	44485117	CBS	1.97597	1.68604	2.2659	2.15745	13.5111	7.63214e-25	1.64954e-23	45.9024
chrX	17474489	17475102	MIR4768	2.29197	1.95565	2.62829	1.00358	13.51	7.67514e-25	1.65806e-23	45.9581
chr3	81809880	81811359	GBE1	0.938039	0.800324	1.07575	5.08331	13.5035	7.92995e-25	1.70991e-23	45.3852
chr2	171368602	171369404	HMGB1P4	1.93642	1.65213	2.22072	1.89047	13.5032	7.94167e-25	1.71214e-23	45.8812
chr10	14645500	14647068	FAM107B	1.41505	1.20729	1.6228	3.32886	13.5028	7.95705e-25	1.71496e-23	45.7336
chr13	114144188	114145706	DCUN1D2	1.37617	1.17412	1.57822	3.72937	13.5026	7.96681e-25	1.7167e-23	45.6722
chr8	42473839	42474720	RP11-503E24.3	2.10046	1.79198	2.40895	2.07755	13.4987	8.12412e-25	1.74863e-23	45.8412
chr14	78266008	78267172	ADCK1	1.14718	0.97866	1.3157	3.75437	13.4954	8.25691e-25	1.77546e-23	45.6194
chr4	23932302	23933116	PPARGC1A	1.85438	1.58195	2.12681	1.93744	13.4944	8.30077e-25	1.78396e-23	45.8331
chr1	177279102	177280031	RP1-35C21.1	2.41537	2.06041	2.77032	2.57233	13.49	8.48314e-25	1.82115e-23	45.7732
chr5	55459945	55461206	ANKRD55	1.6674	1.42234	1.91246	3.91004	13.4889	8.53344e-25	1.83141e-23	45.5715
chr2	239124995	239126112	ILKAP	2.53286	2.16058	2.90514	2.11166	13.4879	8.57486e-25	1.83998e-23	45.7955
chr8	135724411	135726128	ZFAT	1.12469	0.9593	1.29008	4.47252	13.4811	8.8695e-25	1.89848e-23	45.4237
chr1	245027586	245028525	HNRNPU	1.2059	1.02854	1.38326	3.63995	13.4793	8.95059e-25	1.91473e-23	45.5662
chr4	96426175	96426928	UNC5C	1.96486	1.6758	2.25391	2.04858	13.4758	9.11188e-25	1.94732e-23	45.7386
chr7	2499446	2500791	GRIFIN	2.26813	1.93425	2.60202	2.25695	13.4671	9.51482e-25	2.02759e-23	45.6755
chr4	15656231	15657824	FBXL5	1.03209	0.880152	1.18403	4.52188	13.4664	9.55196e-25	2.03481e-23	45.3345
chr4	23748522	23749444	RP11-380P13.2	1.56519	1.33467	1.79572	2.41659	13.4601	9.85823e-25	2.09655e-23	45.6218
chr16	51473858	51474993	RP11-437L7.1	1.71274	1.46047	1.96501	2.0117	13.4594	9.89297e-25	2.10334e-23	45.6567
chr9	33816504	33818015	UBE2R2	1.25303	1.06846	1.43761	4.04625	13.4582	9.95089e-25	2.11517e-23	45.3891
chr15	23813095	23813456	RP11-73C9.1	2.15736	1.83953	2.47519	1.15667	13.4565	1.00339e-24	2.13147e-23	45.6959
chr12	50066909	50068009	FMNL3	1.76265	1.5029	2.0224	3.10547	13.4528	1.02238e-24	2.16981e-23	45.5121
chr3	67704225	67705551	SUCLG2	1.27724	1.08893	1.46555	3.78467	13.4464	1.05578e-24	2.2361e-23	45.3683
chr1	78147912	78149749	ZZZ3	0.84992	0.724578	0.975263	5.06456	13.4426	1.07597e-24	2.27743e-23	45.0799
chr7	156370495	156372190	LINC01006	2.01842	1.72051	2.31633	2.43188	13.4317	1.13643e-24	2.39799e-23	45.4846
chr2	71805801	71806659	DYSF	2.04208	1.74061	2.34355	1.94513	13.4288	1.15338e-24	2.43225e-23	45.509
chr16	58663353	58664749	CNOT1	1.02001	0.869423	1.1706	4.74727	13.4283	1.15593e-24	2.43735e-23	45.0882
chr16	19873013	19873834	GPRC5B	2.39809	2.04399	2.75218	1.6726	13.4261	1.16876e-24	2.46244e-23	45.5179
chr8	49104564	49105274	RP11-769N21.2	2.36864	2.01888	2.71841	2.50368	13.4253	1.17352e-24	2.47176e-23	45.4535
chr4	122617264	122618692	ANXA5	0.971873	0.828322	1.11543	4.57454	13.4216	1.19538e-24	2.51424e-23	45.092
chr2	2580644	2581663	AC018685.1	1.73242	1.4765	1.98834	2.38989	13.42	1.20517e-24	2.53281e-23	45.4304
chr16	30933477	30934949	FBXL19	1.35501	1.15482	1.5552	4.55938	13.4185	1.21449e-24	2.55066e-23	45.0758
chr2	112811609	112813402	TMEM87B	1.00435	0.855968	1.15274	5.00558	13.4183	1.21533e-24	2.55228e-23	44.9634
chr5	2877343	2878285	RP11-468D11.1	1.89333	1.61361	2.17306	2.36129	13.4183	1.21549e-24	2.55247e-23	45.4178
chr9	139949478	139950725	ENTPD2	2.19614	1.8716	2.52067	2.04513	13.4153	1.23393e-24	2.58928e-23	45.43
chr1	144009553	144010449	RP3-365I19.2	1.84521	1.57248	2.11794	3.62372	13.4126	1.25073e-24	2.62173e-23	45.2502
chr5	142064036	142066058	FGF1	1.74461	1.48659	2.00262	3.60415	13.4048	1.30086e-24	2.72034e-23	45.206
chr7	144908921	144909661	AC004911.2	1.80998	1.54227	2.07769	1.85906	13.4033	1.31052e-24	2.73868e-23	45.3928
chr16	53163798	53165118	CHD9	1.11636	0.951198	1.28152	4.31488	13.3998	1.33398e-24	2.78441e-23	45.0358
chr2	55364184	55365298	RTN4	2.03084	1.73034	2.33133	2.33793	13.398	1.34576e-24	2.8087e-23	45.3233
chr13	110775245	110776190	RN7SL783P	1.68213	1.43322	1.93104	2.43045	13.3975	1.34926e-24	2.81567e-23	45.3049
chr3	62350650	62351797	PTPRG-AS1	1.72056	1.46592	1.97519	2.18385	13.3952	1.3648e-24	2.84699e-23	45.3222
chrX	13923980	13924802	GPM6B	2.0852	1.77652	2.39387	1.38522	13.3922	1.38581e-24	2.88821e-23	45.3545
chr15	45664324	45665131	GATM	1.6812	1.43227	1.93013	2.47052	13.389	1.40834e-24	2.93204e-23	45.2669
chr18	7095307	7096279	RP11-76K13.3	2.07371	1.76654	2.38088	2.61485	13.3835	1.44774e-24	3.00798e-23	45.2181
chr4	95378763	95379319	PDLIM5	1.85515	1.58031	2.12999	1.95121	13.3815	1.46253e-24	3.03666e-23	45.268
chr18	46415782	46417138	CTIF	2.21151	1.8838	2.53923	2.56264	13.3782	1.4868e-24	3.08308e-23	45.2029
chr3	120314691	120315723	NDUFB4	1.55954	1.32842	1.79065	3.68198	13.3774	1.49235e-24	3.09424e-23	45.0581
chr7	143077271	143079177	ZYX	0.969617	0.825901	1.11333	4.71339	13.3752	1.50928e-24	3.12742e-23	44.8262
chr6	7143619	7144153	RREB1	1.72449	1.46885	1.98013	1.94248	13.3731	1.52533e-24	3.15857e-23	45.2293
chr18	46101678	46103148	CTIF	1.6776	1.42887	1.92633	3.14836	13.3713	1.53944e-24	3.18636e-23	45.0991
chrX	97114895	97115756	ERVWE2	1.95492	1.66496	2.24488	1.60251	13.3659	1.58118e-24	3.26801e-23	45.2116
chr7	155088685	155089886	INSIG1	1.25391	1.06793	1.43989	4.16969	13.3659	1.58154e-24	3.26857e-23	44.9004
chr14	65149725	65150605	PLEKHG3	2.02655	1.72595	2.32715	2.13342	13.3652	1.58699e-24	3.27928e-23	45.1811
chr6	23633998	23635063	RP4-810F7.1	1.78482	1.52007	2.04956	2.44537	13.3652	1.58721e-24	3.27955e-23	45.1501
chr19	42746609	42747631	GSK3A	1.99561	1.69949	2.29173	3.30707	13.3602	1.62745e-24	3.35634e-23	45.028
chr4	15740249	15740961	RP11-442P12.2	2.13538	1.81845	2.45231	2.03679	13.357	1.65336e-24	3.40617e-23	45.1482
chr20	3800593	3801736	AP5S1	1.33402	1.13601	1.53203	3.51152	13.3561	1.66148e-24	3.42191e-23	44.966
chr5	158527057	158528105	RP11-175K6.1	1.9708	1.67822	2.26339	2.42812	13.3534	1.68413e-24	3.46629e-23	45.0938
chr6	487597	488461	RP1-20B11.2	2.36603	2.01473	2.71733	1.59751	13.352	1.69592e-24	3.4888e-23	45.1464
chr16	67423151	67423725	RNU1-123P	2.17125	1.84882	2.49367	1.74757	13.3502	1.71097e-24	3.51782e-23	45.1285
chr9	117904493	117905493	DEC1	1.77453	1.51093	2.03813	2.65354	13.3458	1.74985e-24	3.59298e-23	45.0283
chr13	78427460	78428322	EDNRB-AS1	1.83059	1.55863	2.10256	2.84174	13.3437	1.76759e-24	3.62719e-23	45.0077
chr22	18050679	18051576	SLC25A18	1.85944	1.58313	2.13575	2.28367	13.341	1.79217e-24	3.67458e-23	45.0432
chr1	200997361	200998118	RP11-168O16.1	1.79501	1.52815	2.06187	2.50696	13.3347	1.85023e-24	3.78734e-23	44.9913
chr7	153220376	153221842	AC091652.2	1.69747	1.44503	1.94992	2.95274	13.3304	1.89041e-24	3.86573e-23	44.914
chr2	16209677	16211127	AC130710.1	2.22243	1.89187	2.55299	3.57991	13.3286	1.90765e-24	3.89883e-23	44.8406
chr12	13099490	13100345	RP11-392P7.6	2.11116	1.79712	2.4252	2.23133	13.3274	1.91895e-24	3.92042e-23	44.9825
chr8	125609404	125610247	RP11-532M24.1	1.96069	1.66896	2.25241	2.44334	13.3243	1.94873e-24	3.97864e-23	44.9435
chr12	81638896	81640393	RP11-121G22.3	1.76486	1.50227	2.02746	2.60799	13.324	1.95189e-24	3.98465e-23	44.9206
chr3	184434460	184435830	MAGEF1	2.07253	1.76416	2.3809	2.42687	13.3239	1.95267e-24	3.98601e-23	44.9395
chr8	28268972	28270029	RNU6-178P	1.40608	1.19687	1.61529	3.1065	13.3237	1.95499e-24	3.99032e-23	44.8593
chr6	146055672	146057311	EPM2A	0.738508	0.62859	0.848426	5.24773	13.3196	1.99579e-24	4.06934e-23	44.4091
chr3	9272484	9273620	SRGAP3-AS3	1.80137	1.53321	2.06953	2.14703	13.3171	2.02063e-24	4.11839e-23	44.9316
chr12	69853136	69853788	RP11-956E11.1	1.86349	1.58607	2.14091	2.01702	13.3165	2.02709e-24	4.13111e-23	44.9363
chr17	56012633	56013907	CUEDC1	2.2356	1.90271	2.56849	2.32918	13.3136	2.05643e-24	4.18782e-23	44.9027
chr10	86184347	86185055	CCSER2	1.61231	1.3722	1.85242	2.03524	13.3122	2.07136e-24	4.21576e-23	44.9165
chr11	112507510	112508392	snosnR66	2.32333	1.97727	2.66938	1.77108	13.3098	2.09657e-24	4.26439e-23	44.9283
chr3	65471526	65472233	MAGI1	2.19317	1.86648	2.51985	1.6933	13.309	2.10452e-24	4.27879e-23	44.9279
chr12	105136013	105137181	SLC41A2	1.82877	1.55627	2.10127	2.91914	13.3045	2.15315e-24	4.37191e-23	44.7951
chr5	53849448	53850094	SNX18	1.96816	1.67484	2.26148	2.68655	13.3023	2.17717e-24	4.4173e-23	44.8112
chr4	145267949	145268983	RP11-361D14.2	1.94066	1.65142	2.22991	2.6442	13.301	2.19158e-24	4.44482e-23	44.8094
chr1	241519613	241520926	RGS7	1.33771	1.13832	1.5371	3.53818	13.3003	2.19913e-24	4.45842e-23	44.6813
chr16	21531221	21532335	CTD-2547E10.2	1.58707	1.35051	1.82363	3.35427	13.3001	2.20083e-24	4.46139e-23	44.7073
chr2	220362600	220363916	GMPPA	1.33971	1.13993	1.53948	3.07819	13.2947	2.26209e-24	4.57805e-23	44.7149
chr12	106118242	106119038	CASC18	2.03978	1.73559	2.34397	2.17886	13.2936	2.27498e-24	4.60338e-23	44.816
chr16	57165042	57165941	CPNE2	1.68254	1.43159	1.9335	2.18452	13.2916	2.29701e-24	4.64518e-23	44.803
chr19	29995368	29996502	CTC-525D6.1	2.26859	1.93021	2.60698	2.36897	13.2907	2.30735e-24	4.66482e-23	44.78
chr21	27106791	27108571	ATP5J	0.739597	0.629234	0.84996	5.57504	13.2854	2.37017e-24	4.78399e-23	44.1456
chr12	109553360	109553995	ACACB	2.27426	1.93484	2.61367	1.26383	13.2834	2.39399e-24	4.82839e-23	44.8205
chr7	66092933	66094599	KCTD7	0.919615	0.782366	1.05686	4.76294	13.2831	2.39775e-24	4.83466e-23	44.3423
chr3	193858641	193860050	RN7SL215P	1.43505	1.22085	1.64924	3.55565	13.2819	2.41274e-24	4.86356e-23	44.5901
chr1	25041302	25042033	CLIC4	2.71412	2.30899	3.11924	1.4866	13.2814	2.41787e-24	4.87311e-23	44.8055
chr1	245259276	245260217	EFCAB2	1.76496	1.50146	2.02846	2.18677	13.2789	2.44924e-24	4.93285e-23	44.7383
chr22	30736664	30737756	SF3A1	2.04426	1.73895	2.34956	2.12891	13.2742	2.50746e-24	5.04325e-23	44.7198
chr8	6607358	6607963	AGPAT5	2.12466	1.80722	2.4421	1.5031	13.2689	2.57587e-24	5.17243e-23	44.738
chr13	101955643	101956394	NALCN	1.78918	1.52184	2.05653	1.9101	13.2675	2.59396e-24	5.2065e-23	44.7034
chr5	60927127	60928225	C5orf64	1.42863	1.21515	1.64211	3.26448	13.2669	2.60163e-24	5.22019e-23	44.5522
chr3	40214603	40215461	RN7SL411P	1.71586	1.45943	1.97229	2.6473	13.2653	2.62257e-24	5.25937e-23	44.6296
chr11	134281594	134283171	B3GAT1	1.78112	1.51488	2.04735	3.11222	13.2627	2.6568e-24	5.32483e-23	44.5629
chrX	102959528	102960409	TMEM31	2.17574	1.85035	2.50114	1.8286	13.2557	2.75267e-24	5.50506e-23	44.6465
chr20	49031746	49032815	RN7SL636P	1.70706	1.45174	1.96238	2.3551	13.2546	2.76704e-24	5.53172e-23	44.5936
chr14	96612083	96613048	AL137190.1	1.91772	1.63088	2.20456	1.77338	13.2542	2.77308e-24	5.54259e-23	44.6482
chr1	201738966	201739882	NAV1	2.21861	1.88675	2.55047	2.24502	13.2536	2.78232e-24	5.55868e-23	44.6123
chr14	78376007	78377103	ADCK1	1.79998	1.53072	2.06925	2.00366	13.2525	2.79682e-24	5.58554e-23	44.6196
chr3	50297206	50298545	U73166.2	1.81398	1.54261	2.08536	3.11926	13.2516	2.80968e-24	5.60941e-23	44.5063
chr8	68827472	68828436	PREX2	1.52946	1.30065	1.75827	2.99045	13.2515	2.81092e-24	5.61158e-23	44.5197
chr3	88961201	88962288	NARG2P2	1.62083	1.37835	1.86332	3.26907	13.2511	2.81626e-24	5.62162e-23	44.483
chr12	57529254	57530541	STAT6	2.13218	1.81306	2.45131	2.37455	13.2454	2.89954e-24	5.77915e-23	44.5551
chr13	41239559	41241282	FOXO1	1.15166	0.979251	1.32408	4.01869	13.2423	2.94499e-24	5.86311e-23	44.3095
chr14	23833270	23834008	EFS	2.23691	1.90179	2.57202	1.79157	13.2331	3.08482e-24	6.12211e-23	44.5438
chr3	188664693	188666669	TPRG1	1.02666	0.87285	1.18046	4.82711	13.233	3.08612e-24	6.12436e-23	44.0922
chr8	122303318	122304171	RPL35AP19	1.88298	1.60084	2.16512	2.84669	13.2309	3.11836e-24	6.18403e-23	44.4398
chr3	181443558	181444822	SOX2	1.8066	1.5359	2.07729	2.52345	13.2309	3.11878e-24	6.18454e-23	44.4667
chr11	19532788	19534023	NAV2-AS5	1.56162	1.32759	1.79564	2.96066	13.2288	3.15187e-24	6.24748e-23	44.4083
chr3	184893145	184893817	EHHADH-AS1	2.32061	1.97276	2.66846	1.31582	13.2256	3.20265e-24	6.34372e-23	44.5305
chr12	53764709	53765734	SP1	1.88467	1.60202	2.16733	1.93032	13.2185	3.31898e-24	6.56361e-23	44.45
chr15	26326949	26328386	RP11-1084I9.2	0.960881	0.816742	1.10502	4.56608	13.2157	3.36589e-24	6.64787e-23	44.059
chr12	62996000	62997734	MIRLET7I	0.769618	0.654088	0.885147	4.96138	13.2065	3.52713e-24	6.94745e-23	43.9133
chr2	200323150	200324835	SATB2	0.976256	0.8297	1.12281	4.34686	13.2058	3.53915e-24	6.97002e-23	44.0546
chr3	45550446	45551433	LARS2-AS1	2.17075	1.84472	2.49678	2.45157	13.1994	3.6541e-24	7.18419e-23	44.3204
chr14	47834088	47835029	MDGA2	2.00119	1.70053	2.30185	2.71483	13.1952	3.73228e-24	7.32934e-23	44.2769
chr1	241471166	241472108	RP11-306K13.1	1.91334	1.62584	2.20084	1.87495	13.1934	3.76732e-24	7.39424e-23	44.333
chr13	29292291	29293792	SLC46A3	0.866411	0.736179	0.996643	4.74665	13.1889	3.85289e-24	7.55219e-23	43.8733
chr1	11039508	11041241	C1orf127	2.21181	1.87918	2.54444	2.41032	13.1824	3.98223e-24	7.79376e-23	44.2414
chr5	60627249	60628239	ZSWIM6	0.987878	0.839289	1.13647	5.26402	13.1802	4.02676e-24	7.87675e-23	43.7036
chr15	40632341	40633565	C15orf52	1.34916	1.14619	1.55213	3.24841	13.1775	4.08065e-24	7.97585e-23	44.1022
chr3	133291805	133292984	CDV3	1.04656	0.889094	1.20402	4.99994	13.1762	4.10756e-24	8.02676e-23	43.761
chr1	204338217	204339006	PLEKHA6	2.03065	1.72507	2.33623	1.55797	13.1741	4.1518e-24	8.1085e-23	44.2583
chr5	114117881	114119202	RP11-492A10.1	1.55226	1.31861	1.7859	3.1988	13.1708	4.2222e-24	8.23645e-23	44.0813
chr9	534828	535555	RP11-31F19.1	2.02623	1.7212	2.33126	1.75301	13.169	4.25994e-24	8.30527e-23	44.2182
chr4	152279323	152280051	RP11-731D1.4	2.33535	1.98377	2.68693	1.9006	13.1683	4.27528e-24	8.33165e-23	44.2121
chr14	32431899	32432675	RP11-187E13.1	1.87353	1.59148	2.15559	2.21662	13.1683	4.27585e-24	8.33234e-23	44.1794
chr12	57915833	57916616	MBD6	1.54087	1.30869	1.77306	2.70858	13.1563	4.54101e-24	8.81521e-23	44.0717
chr1	201520889	201521870	RP11-134G8.6	1.9856	1.6864	2.28481	2.18339	13.1562	4.54448e-24	8.82149e-23	44.125
chr9	95906090	95907085	RP11-370F5.4	2.13809	1.81585	2.46034	2.48533	13.1537	4.60231e-24	8.9272e-23	44.0899
chr8	4630544	4631323	PAICSP4	1.9175	1.62849	2.20652	1.42573	13.1529	4.62036e-24	8.96174e-23	44.1613
chr7	149468421	149469534	ZNF467	1.55495	1.32038	1.78952	3.02165	13.1415	4.89304e-24	9.46094e-23	43.954
chr2	148777620	148779428	ORC4	0.822496	0.698329	0.946663	5.16118	13.132	5.13326e-24	9.89754e-23	43.489
chr1	3816667	3818169	C1orf174	1.54168	1.30894	1.77442	3.71784	13.1319	5.1362e-24	9.90189e-23	43.805
chr18	582031	583082	CETN1	1.73147	1.47007	1.99286	2.5773	13.1318	5.1385e-24	9.90557e-23	43.959
chr3	23521223	23522272	AC092038.2	2.01362	1.7093	2.31794	2.71116	13.1175	5.52299e-24	1.06022e-22	43.8869
chr3	185927347	185928528	DGKG	1.78741	1.51723	2.05759	3.21104	13.1153	5.58705e-24	1.0719e-22	43.8048
chr8	11286835	11287985	C8orf12	1.64221	1.39391	1.89051	2.415	13.1115	5.69261e-24	1.09079e-22	43.8731
chr2	46523722	46524998	EPAS1	2.20428	1.87099	2.53757	2.26018	13.1115	5.69443e-24	1.09108e-22	43.8911
chr14	23320134	23320613	Y_RNA	1.98901	1.68821	2.28981	1.80356	13.1088	5.7721e-24	1.10494e-22	43.9031
chr6	99280262	99282938	POU3F2	0.768342	0.652142	0.884542	5.83444	13.1085	5.78054e-24	1.10644e-22	43.1936
chr1	156217110	156218325	PAQR6	1.57136	1.33372	1.80901	3.08796	13.1084	5.78298e-24	1.10685e-22	43.7823
chr9	35517059	35517884	RPL36AP33	2.16846	1.84048	2.49645	1.52495	13.107	5.82594e-24	1.11467e-22	43.928
chr16	11836208	11837315	TXNDC11	1.54486	1.31116	1.77856	2.98334	13.105	5.88535e-24	1.12569e-22	43.7706
chr6	29624549	29625172	MOG	2.28498	1.93928	2.63068	1.50714	13.1034	5.9304e-24	1.13372e-22	43.9088
chr4	2802532	2803329	SH3BP2	2.40831	2.04395	2.77268	1.83773	13.1034	5.93268e-24	1.1341e-22	43.8856
chr7	69062326	69063605	RP5-942I16.1	1.54217	1.30882	1.77552	3.42492	13.1016	5.98437e-24	1.14315e-22	43.7024
chr15	68906740	68907704	CORO2B	2.13783	1.81431	2.46136	2.68122	13.1001	6.0298e-24	1.15118e-22	43.7934
chr1	101669358	101670258	RP5-1033H2.1	1.64307	1.39429	1.89185	2.71318	13.0931	6.24686e-24	1.18974e-22	43.755
chrX	102948495	102949430	MORF4L2	2.38498	2.02368	2.74628	2.07702	13.0865	6.46124e-24	1.2288e-22	43.7748
chr8	4519879	4520827	PAICSP4	1.56893	1.33122	1.80664	1.98561	13.0845	6.52397e-24	1.23965e-22	43.7781
chr18	72123416	72124736	FAM69C	1.36721	1.16002	1.57441	3.6306	13.0818	6.61644e-24	1.25606e-22	43.5711
chr1	234952122	234953095	RNY4P16	2.28341	1.93726	2.62957	1.62534	13.0772	6.76914e-24	1.28327e-22	43.7674
chr3	10805592	10806776	LINC00606	2.02461	1.71756	2.33166	1.99281	13.0718	6.95649e-24	1.3167e-22	43.7138
chr6	149533330	149533985	RP1-111D6.3	1.84159	1.56225	2.12092	1.81383	13.0697	7.03172e-24	1.33006e-22	43.7168
chr2	39867230	39867666	TMEM178A	2.16796	1.8391	2.49682	1.10495	13.0692	7.0513e-24	1.33322e-22	43.7555
chr4	88172216	88173005	KLHL8	1.55116	1.31585	1.78648	2.15998	13.0681	7.09013e-24	1.34029e-22	43.6797
chr11	115984630	115985583	AP000797.2	2.10579	1.78631	2.42526	1.93766	13.0671	7.12503e-24	1.34655e-22	43.6926
chr1	230992682	230993334	C1orf198	2.12977	1.80665	2.45289	1.52781	13.0669	7.13114e-24	1.34749e-22	43.7224
chr4	17689110	17690312	MED28	1.70573	1.4469	1.96457	2.85241	13.0643	7.22691e-24	1.36447e-22	43.593
chr1	244375490	244376587	RP11-278H7.3	1.87498	1.59045	2.1595	1.65387	13.0641	7.23386e-24	1.36572e-22	43.7037
chr4	18665522	18666450	RP11-608B3.1	1.77318	1.50397	2.04239	1.92327	13.0577	7.47133e-24	1.40847e-22	43.6538
chr11	75053239	75053866	MIR326	2.12196	1.79971	2.44421	1.3393	13.0542	7.60403e-24	1.43181e-22	43.6712
chr3	63897205	63899056	ATXN7	1.04161	0.88342	1.1998	4.23735	13.0535	7.63151e-24	1.43676e-22	43.3071
chr8	77584658	77585602	ZFHX4	1.63311	1.38507	1.88116	2.10855	13.0524	7.67626e-24	1.44468e-22	43.5966
chr4	7296740	7297976	MIR4798	1.94753	1.65166	2.24341	2.61351	13.0491	7.80458e-24	1.46741e-22	43.5446
chr18	25666401	25667644	CDH2	1.74144	1.47686	2.00601	3.14162	13.0487	7.81964e-24	1.47009e-22	43.4892
chr1	83416180	83416911	RP11-170N11.1	1.96768	1.66872	2.26664	1.88971	13.048	7.84781e-24	1.47516e-22	43.6098
chr19	1453360	1454258	APC2	2.39272	2.02913	2.7563	1.91821	13.0464	7.91099e-24	1.48629e-22	43.5958
chr6	41701468	41703826	TFEB	1.20253	1.01979	1.38527	4.23014	13.0458	7.93583e-24	1.4908e-22	43.2698
chr10	27149400	27150538	ABI1	0.924638	0.784069	1.06521	5.05186	13.0402	8.16076e-24	1.53019e-22	43.0529
chr3	19189347	19190359	KCNH8	1.66924	1.41544	1.92304	2.97934	13.0384	8.23711e-24	1.54357e-22	43.4476
chr1	74663277	74664344	TNNI3K	1.00562	0.852695	1.15855	4.36108	13.0363	8.32643e-24	1.55928e-22	43.2007
chr1	114446722	114448384	DCLRE1B	0.754987	0.640158	0.869817	5.19257	13.0344	8.40755e-24	1.5736e-22	42.9897
chr5	81267162	81268490	ATG10	0.676735	0.573792	0.779679	5.04016	13.0324	8.49259e-24	1.58855e-22	43.0056
chr9	91568065	91569241	PCNPP2	1.84375	1.56322	2.12427	2.27487	13.0297	8.60696e-24	1.60816e-22	43.4747
chr10	25372500	25373053	AL139821.1	2.1994	1.8647	2.53411	1.56186	13.027	8.72758e-24	1.62872e-22	43.5222
chr11	126016120	126017429	RP11-50B3.2	2.02832	1.71955	2.33708	2.27818	13.023	8.90421e-24	1.65918e-22	43.443
chrX	4767942	4768936	AC074035.1	1.65539	1.40338	1.90739	2.4009	13.0227	8.91786e-24	1.66164e-22	43.4187
chr13	40809995	40810971	RNY3P9	1.7323	1.46858	1.99601	2.6639	13.0224	8.92991e-24	1.6633e-22	43.3997
chr4	185395026	185396552	IRF2	1.12459	0.953326	1.29586	3.84826	13.0175	9.15304e-24	1.70272e-22	43.2013
chr17	43170117	43171114	NMT1	2.40573	2.03933	2.77213	1.76148	13.0166	9.19789e-24	1.71012e-22	43.4557
chr12	123753520	123754420	CDK2AP1	2.10193	1.78169	2.42218	1.8409	13.0119	9.41669e-24	1.74852e-22	43.4228
chr3	101567481	101569033	NFKBIZ	1.09211	0.925693	1.25853	4.69976	13.0098	9.52075e-24	1.76678e-22	42.9806
chr12	20849114	20849926	SLCO1C1	1.80403	1.52907	2.07898	2.97971	13.0073	9.64127e-24	1.78771e-22	43.2952
chr3	50250430	50251564	SLC38A3	2.15375	1.82542	2.48209	1.97681	13.0042	9.79428e-24	1.81418e-22	43.3719
chr4	102112517	102113370	PPP3CA	1.65213	1.40023	1.90403	2.87272	13.0021	9.89457e-24	1.83184e-22	43.2731
chr2	120123872	120125399	DBI	0.806643	0.683622	0.929665	4.87321	12.9989	1.00603e-23	1.86094e-22	42.8857
chr3	193278449	193279304	ATP13A4	2.07302	1.75647	2.38957	2.15245	12.9827	1.09149e-23	2.00979e-22	43.2477
chr9	4299801	4300372	GLIS3	1.93473	1.63927	2.2302	1.99901	12.9814	1.09892e-23	2.0226e-22	43.2616
chr22	41813897	41814599	CTA-223H9.9	2.30691	1.95459	2.65922	1.64891	12.9808	1.10218e-23	2.02837e-22	43.2831
chr18	74390096	74391018	AC034110.1	1.78414	1.5115	2.05677	2.31564	12.9734	1.1441e-23	2.09999e-22	43.1883
chr5	174459502	174460354	CTC-281M20.1	2.05398	1.74005	2.36791	1.5403	12.9708	1.15946e-23	2.12682e-22	43.2402
chr4	38224964	38226221	AC098680.1	1.5869	1.34429	1.82951	2.5747	12.9671	1.18142e-23	2.16474e-22	43.1358
chr2	196981849	196982917	RP11-347P5.1	2.07661	1.75913	2.39409	2.15797	12.967	1.18214e-23	2.16574e-22	43.1787
chr8	54789148	54790900	RP11-1070A24.2	1.44611	1.22496	1.66726	4.16492	12.9633	1.2041e-23	2.20466e-22	42.8754
chr15	32103587	32104562	RP11-456J20.1	1.74819	1.48078	2.01561	2.52754	12.9601	1.22376e-23	2.23856e-22	43.0958
chr3	194915902	194916909	XXYLT1	2.04346	1.73062	2.35631	2.20092	12.9492	1.29352e-23	2.35802e-22	43.0784
chr13	111893036	111894096	ARHGEF7	1.64607	1.39392	1.89822	2.42687	12.9419	1.34249e-23	2.44225e-22	43.0214
chr13	99228377	99230341	STK24	1.27672	1.0811	1.47234	3.84746	12.9386	1.3649e-23	2.48095e-22	42.806
chr10	560022	560736	DIP2C	2.11358	1.78967	2.43749	1.56764	12.9359	1.38385e-23	2.5139e-22	43.0567
chr12	110161115	110161699	FAM222A	1.95852	1.65833	2.25872	1.70252	12.934	1.39723e-23	2.53648e-22	43.0427
chr5	180236652	180238226	MGAT1	1.13858	0.964017	1.31314	4.01917	12.9305	1.42185e-23	2.57915e-22	42.733
chr12	44353636	44354301	RP11-624G19.1	1.67609	1.41902	1.93315	1.8127	12.9259	1.45534e-23	2.63526e-22	42.9884
chr12	51317721	51319311	METTL7A	1.81926	1.54022	2.0983	2.12879	12.9251	1.46115e-23	2.64526e-22	42.9606
chr16	19178948	19180535	SYT17	1.89304	1.60267	2.1834	2.29989	12.9248	1.46392e-23	2.64988e-22	42.9405
chr14	80566941	80567555	DIO2	2.07501	1.75667	2.39336	1.90817	12.9219	1.48522e-23	2.68531e-22	42.9634
chr11	105808286	105808937	AP000673.1	2.09022	1.76954	2.4109	1.99082	12.9218	1.4862e-23	2.6868e-22	42.9628
chr5	143310897	143311842	HMHB1	2.03782	1.7251	2.35053	1.67476	12.9188	1.50867e-23	2.72424e-22	42.9729
chr19	18392159	18393081	JUND	1.93476	1.63781	2.2317	3.39284	12.9167	1.52505e-23	2.75193e-22	42.7814
chr5	94981924	94983216	RFESD	0.951503	0.805456	1.09755	4.5809	12.9158	1.53172e-23	2.76303e-22	42.5374
chr4	4860973	4861909	MSX1	1.94924	1.64991	2.24858	1.67108	12.9095	1.58142e-23	2.84673e-22	42.9206
chr7	132440541	132441595	AC009365.4	1.82888	1.54799	2.10976	2.18753	12.9081	1.59262e-23	2.86536e-22	42.8768
chr18	2961266	2962305	RP11-737O24.1	1.74204	1.47449	2.0096	2.5577	12.9078	1.59556e-23	2.87008e-22	42.8355
chr8	77687357	77688359	ZFHX4	1.71223	1.44922	1.97524	2.89945	12.9063	1.60779e-23	2.89054e-22	42.7909
chr1	55046907	55047876	ACOT11	1.91529	1.62107	2.20952	2.16106	12.9051	1.61717e-23	2.90642e-22	42.8535
chr6	50675212	50675923	TFAP2D	2.18322	1.84783	2.5186	1.68938	12.905	1.61807e-23	2.9079e-22	42.8949
chr8	138585124	138585970	CTD-3145H4.1	1.79548	1.51965	2.07131	2.08139	12.9046	1.62137e-23	2.9134e-22	42.8652
chr10	6288808	6289761	Y_RNA	1.69164	1.4317	1.95157	2.11325	12.9017	1.64502e-23	2.9539e-22	42.8451
chr7	34908325	34909310	NPSR1-AS1	1.89488	1.60371	2.18605	2.68971	12.9015	1.64698e-23	2.95669e-22	42.7933
chr1	247436041	247436928	VN1R5	2.02176	1.71106	2.33247	2.34778	12.8999	1.66025e-23	2.97994e-22	42.8113
chr3	53303866	53304793	snoU13	1.81877	1.53923	2.09831	1.83367	12.8986	1.67171e-23	2.99892e-22	42.8494
chr20	31051068	31052355	RP5-1184F4.5	2.12083	1.79483	2.44682	2.56132	12.8973	1.68205e-23	3.01615e-22	42.7859
chrX	40318632	40319425	Y_RNA	2.04027	1.72661	2.35393	1.51014	12.8954	1.69834e-23	3.0433e-22	42.8512
chr18	56696946	56697833	OACYLP	1.75169	1.48239	2.02099	2.49418	12.8952	1.7008e-23	3.04698e-22	42.7777
chr20	56015603	56016726	HMGB1P1	1.78931	1.51419	2.06443	2.71466	12.8935	1.71475e-23	3.07092e-22	42.7484
chr8	119963750	119965052	TNFRSF11B	1.28837	1.09024	1.4865	3.68724	12.8913	1.73445e-23	3.10515e-22	42.5808
chrX	24042823	24044366	KLHL15	1.10916	0.938569	1.27974	4.08481	12.8899	1.74665e-23	3.12534e-22	42.4994
chr3	193851710	193853084	HES1	1.6415	1.389	1.89399	3.7195	12.8883	1.76122e-23	3.15064e-22	42.5869
chr10	119301516	119302382	EMX2	2.14537	1.81536	2.47538	1.85076	12.8878	1.76526e-23	3.15726e-22	42.801
chr3	5027572	5029028	BHLHE40	1.21189	1.02528	1.39851	3.45171	12.8745	1.88848e-23	3.36402e-22	42.5415
chr8	82359246	82360559	PMP2	1.65825	1.4029	1.9136	3.16942	12.8742	1.89184e-23	3.36968e-22	42.5997
chr5	7793993	7795920	ADCY2	1.55489	1.31545	1.79433	3.5893	12.8738	1.89512e-23	3.37535e-22	42.5182
chr1	234859389	234860926	LINC01132	1.48028	1.25229	1.70827	3.91708	12.8718	1.91464e-23	3.40832e-22	42.4655
chr1	175847200	175848115	RP11-222A5.1	1.74176	1.47344	2.01008	2.36018	12.869	1.94244e-23	3.45465e-22	42.6545
chr8	17467256	17468071	PDGFRL	1.75285	1.48276	2.02293	2.46262	12.8661	1.97116e-23	3.50204e-22	42.6389
chr11	48116164	48117068	MIR3161	1.71241	1.44843	1.9764	2.13442	12.8597	2.03524e-23	3.60982e-22	42.6355
chr9	14400266	14401280	NFIB	1.43772	1.21606	1.65939	2.78479	12.858	2.05312e-23	3.6398e-22	42.5618
chr1	246890131	246890611	SCCPDH	2.54939	2.15628	2.9425	0.837302	12.8567	2.06652e-23	3.66215e-22	42.7031
chr12	127226443	127227519	LINC00943	2.22377	1.88067	2.56688	2.06728	12.849	2.14948e-23	3.79863e-22	42.5828
chr4	22516603	22518270	GPR125	1.48984	1.25996	1.71972	3.81794	12.8484	2.15586e-23	3.80882e-22	42.3579
chr20	4148349	4148958	SMOX	2.21787	1.87562	2.56012	1.8489	12.8467	2.17423e-23	3.83963e-22	42.5881
chr4	40925355	40926334	APBB2	1.81705	1.53659	2.09751	2.46492	12.844	2.20473e-23	3.88996e-22	42.5234
chr11	94815484	94816311	ENDOD1	2.2955	1.94111	2.64989	2.39859	12.8409	2.23954e-23	3.94762e-22	42.5184
chr22	17915455	17916753	CECR2	1.83923	1.55525	2.12322	2.07536	12.8394	2.25664e-23	3.97607e-22	42.5391
chrX	106990540	106991349	TSC22D3	1.60398	1.35629	1.85167	2.04021	12.838	2.27297e-23	4.00274e-22	42.5236
chr1	68682616	68683825	WLS	1.83375	1.55045	2.11705	2.49476	12.8322	2.34086e-23	4.11429e-22	42.4557
chr21	34450857	34451849	OLIG1	2.1776	1.84117	2.51402	1.98801	12.832	2.34286e-23	4.11741e-22	42.5097
chr9	34084203	34085065	RP11-537H15.3	1.86428	1.57624	2.15233	1.92387	12.8309	2.35636e-23	4.13918e-22	42.5047
chr2	6675504	6676187	AC021021.1	1.851	1.56499	2.13701	1.71448	12.8303	2.36337e-23	4.15031e-22	42.5129
chr7	131935587	131936652	AC018643.4	1.51846	1.2838	1.75312	2.25389	12.8283	2.38756e-23	4.1908e-22	42.4621
chr6	11202607	11203742	NEDD9	1.57026	1.32759	1.81292	2.36449	12.828	2.39031e-23	4.19504e-22	42.4487
chr9	34338635	34339065	NUDT2	2.19775	1.85803	2.53747	0.739814	12.8251	2.42665e-23	4.25479e-22	42.5422
chr2	113032689	113034201	ZC3H6	1.03482	0.874807	1.19483	4.49418	12.8208	2.4799e-23	4.34384e-22	42.0761
chr3	57050671	57052145	ARHGEF3	1.81465	1.53401	2.09528	2.43026	12.8189	2.50359e-23	4.38035e-22	42.4019
chr1	244435521	244436686	C1orf100	1.84733	1.5616	2.13306	2.28915	12.8172	2.52603e-23	4.41732e-22	42.4057
chr2	73285962	73286880	SFXN5	2.27962	1.92702	2.63222	1.78477	12.8169	2.52996e-23	4.42316e-22	42.444
chr4	4952318	4953196	RN7SKP113	1.95383	1.65154	2.25612	1.5294	12.8134	2.57429e-23	4.49372e-22	42.4383
chr16	4461601	4462294	CORO7	2.24624	1.8985	2.59398	1.89696	12.8058	2.67545e-23	4.65862e-22	42.3852
chr11	102322203	102324367	TMEM123	1.04163	0.880369	1.20289	4.16478	12.8054	2.68188e-23	4.66915e-22	42.0675
chr3	48506705	48507995	TREX1	1.55463	1.31391	1.79534	3.40529	12.8035	2.70681e-23	4.71146e-22	42.1994
chr11	73693734	73695010	UCP2	1.58213	1.33714	1.82712	2.82966	12.8024	2.723e-23	4.73764e-22	42.2677
chr8	122826425	122827391	RP11-785H20.1	1.68057	1.42032	1.94081	2.65351	12.8022	2.7258e-23	4.74228e-22	42.2979
chr3	3220821	3221976	CRBN	1.17484	0.992905	1.35678	3.66501	12.8014	2.73607e-23	4.75837e-22	42.14
chr8	3961899	3962467	RN7SL872P	1.78049	1.50455	2.05642	1.20379	12.7918	2.87245e-23	4.98269e-22	42.3568
chr9	6006931	6008854	KIAA2026	0.702245	0.593388	0.811101	5.19838	12.789	2.91412e-23	5.04926e-22	41.7338
chr3	185815238	185816353	ETV5	1.50655	1.27295	1.74015	2.99308	12.7854	2.96827e-23	5.13856e-22	42.1573
chr10	117922685	117924384	GFRA1	1.5216	1.28563	1.75758	2.77596	12.7832	3.0016e-23	5.19335e-22	42.1776
chr3	141131504	141132376	ZBTB38	1.39041	1.17477	1.60604	2.39542	12.7828	3.00806e-23	5.2033e-22	42.2167
chr7	45038846	45039985	CCM2	1.00527	0.84927	1.16128	4.5798	12.7747	3.13306e-23	5.40741e-22	41.8186
chr16	10652595	10653675	EMP2	1.98667	1.67834	2.295	1.55029	12.7736	3.15205e-23	5.43818e-22	42.2396
chr11	85943116	85944012	EED	2.13973	1.80762	2.47185	1.84469	12.7725	3.16847e-23	5.46497e-22	42.2198
chr12	133656486	133657835	ZNF140	1.34326	1.13475	1.55177	4.03459	12.7713	3.18815e-23	5.49712e-22	41.9211
chr3	42121419	42122588	TRAK1	1.73892	1.46873	2.00911	2.00216	12.759	3.39323e-23	5.83174e-22	42.1351
chr5	139207703	139208657	CTB-35F21.4	1.8969	1.60216	2.19164	1.76549	12.7588	3.39664e-23	5.83707e-22	42.1511
chr2	71927824	71928749	DYSF	1.66646	1.40751	1.92541	2.25405	12.758	3.4112e-23	5.85964e-22	42.1051
chr1	14585443	14586340	RP11-344F13.1	2.29019	1.93431	2.64607	1.76694	12.7577	3.41571e-23	5.86576e-22	42.1498
chr1	51443266	51444451	CDKN2C	1.96042	1.65574	2.26511	1.94323	12.7556	3.45325e-23	5.92445e-22	42.1217
chr7	139820991	139821599	KDM7A	2.20497	1.86217	2.54777	0.990874	12.7517	3.52294e-23	6.03592e-22	42.1656
chr12	65019045	65019910	RP11-338E21.2	1.5101	1.27527	1.74494	2.47336	12.7481	3.58712e-23	6.14133e-22	42.0344
chr3	38065440	38067003	PLCD1	0.868865	0.733731	1.004	4.88339	12.7465	3.61555e-23	6.18714e-22	41.5865
chr5	148205366	148206457	ADRB2	1.58227	1.33614	1.82841	3.11066	12.7441	3.66041e-23	6.25784e-22	41.9367
chr12	27705816	27706640	RP11-709A23.1	1.83332	1.54813	2.11851	2.94102	12.744	3.66309e-23	6.26215e-22	41.9621
chr6	134885549	134886384	RP11-557H15.4	2.16354	1.82696	2.50012	2.77047	12.7433	3.67523e-23	6.28174e-22	41.9896
chr4	24666283	24667611	RP11-496D24.2	2.06637	1.74486	2.38787	2.84987	12.7416	3.70855e-23	6.33606e-22	41.9713
chr10	49495405	49496303	RP11-542E6.3	1.7556	1.48237	2.02882	2.61352	12.7383	3.76951e-23	6.43309e-22	41.971
chr14	69259625	69260391	ZFP36L1	2.23697	1.8888	2.58515	2.01283	12.737	3.79483e-23	6.47422e-22	42.0253
chr9	27351243	27351941	RP11-298E2.2	2.00103	1.68955	2.31252	2.70058	12.7356	3.82279e-23	6.51802e-22	41.9532
chr10	18294366	18295755	SLC39A12-AS1	1.71292	1.44619	1.97966	2.64456	12.7312	3.9093e-23	6.65939e-22	41.9333
chr12	81471060	81472437	ACSS3	1.98218	1.67352	2.29085	2.71551	12.7309	3.91523e-23	6.66827e-22	41.9159
chr8	121703938	121704952	SNTB1	1.41236	1.19234	1.63238	2.78023	12.7259	4.01595e-23	6.82915e-22	41.8883
chr8	105342029	105342627	DCSTAMP	2.09116	1.76535	2.41696	1.81077	12.7241	4.0528e-23	6.88807e-22	41.9727
chr12	13784558	13785251	AC007535.1	1.64439	1.38818	1.9006	1.65901	12.7237	4.0607e-23	6.90049e-22	41.9841
chr4	22347128	22347692	snoU13	2.20786	1.86381	2.55191	1.25316	12.722	4.0956e-23	6.9563e-22	42.0056
chr4	139241893	139242469	LINC00498	1.97588	1.66792	2.28385	2.22621	12.7194	4.14964e-23	7.04258e-22	41.9162
chr9	139871681	139872161	PTGDS	2.32731	1.96438	2.69024	1.63001	12.7125	4.29818e-23	7.28234e-22	41.934
chr11	43289407	43290665	HNRNPKP3	1.34129	1.1321	1.55048	3.13989	12.7112	4.32721e-23	7.32918e-22	41.7617
chr14	102662705	102663373	WDR20	2.54037	2.14415	2.93659	1.29055	12.7106	4.34146e-23	7.35266e-22	41.9442
chr20	39317471	39318985	MAFB	1.1231	0.947842	1.29835	4.41228	12.7044	4.48e-23	7.57343e-22	41.5086
chr1	15850629	15851976	CASP9	1.80787	1.52573	2.09001	3.59913	12.7029	4.51297e-23	7.62674e-22	41.6591
chr6	81026216	81027110	BCKDHB	1.66698	1.4068	1.92715	2.71875	12.702	4.534e-23	7.65984e-22	41.7785
chr5	115961712	115962648	SEMA6A	1.42231	1.20026	1.64437	2.80463	12.698	4.62743e-23	7.80735e-22	41.7425
chr1	89470975	89471922	GBP3	2.01971	1.70437	2.33504	2.18346	12.6976	4.63772e-23	7.82436e-22	41.8008
chr2	191217393	191218397	INPP1	1.54128	1.30058	1.78198	2.69783	12.6941	4.72065e-23	7.95594e-22	41.7317
chr16	12009478	12010241	GSPT1	1.57286	1.32716	1.81856	2.70014	12.6908	4.80059e-23	8.08111e-22	41.7116
chr9	9341146	9341775	AL353733.1	1.87929	1.58554	2.17303	1.70789	12.683	4.99507e-23	8.39324e-22	41.7743
chr12	76129422	76130332	AC131012.1	1.66248	1.40256	1.92239	2.14018	12.6803	5.06309e-23	8.50176e-22	41.7301
chr14	80844389	80845256	DIO2	1.89501	1.59872	2.19129	2.10695	12.6794	5.08693e-23	8.53947e-22	41.7191
chr13	100544361	100545211	CLYBL	2.0049	1.69141	2.31839	1.89083	12.6785	5.10891e-23	8.57326e-22	41.7351
chr5	179596718	179597876	RASGEF1C	2.04498	1.7251	2.36486	2.09622	12.6738	5.23373e-23	8.76961e-22	41.6935
chr18	24636926	24638293	CHST9	1.73272	1.46161	2.00382	3.55704	12.6704	5.32455e-23	8.91213e-22	41.5106
chr1	85185215	85186535	SSX2IP	1.7136	1.44535	1.98186	2.54976	12.6639	5.50475e-23	9.19423e-22	41.6067
chr5	2866469	2867448	RP11-468D11.1	1.81231	1.52857	2.09605	2.2079	12.6626	5.54166e-23	9.2538e-22	41.6215
chr8	9128702	9129723	RP11-10A14.7	1.92984	1.62769	2.23198	1.71641	12.6622	5.55218e-23	9.27011e-22	41.6667
chr5	142007022	142007755	FGF1	1.96761	1.6595	2.27572	1.55543	12.6602	5.60959e-23	9.35963e-22	41.6657
chr14	20902563	20903610	KLHL33	1.75605	1.48106	2.03104	2.72082	12.6597	5.62306e-23	9.38001e-22	41.5618
chr14	23834104	23834638	EFS	2.12415	1.7915	2.4568	1.19914	12.6592	5.63837e-23	9.40301e-22	41.6888
chr20	55677864	55678844	RP11-560A15.4	1.7098	1.44203	1.97757	2.08325	12.6587	5.65154e-23	9.42411e-22	41.6241
chr9	12915882	12916638	Y_RNA	2.11006	1.77957	2.44054	2.32266	12.6575	5.68655e-23	9.4778e-22	41.5994
chr1	178985977	178986685	FAM20B	2.03871	1.71939	2.35802	1.65515	12.6572	5.69614e-23	9.49294e-22	41.6454
chr10	81838018	81839346	TMEM254	1.08231	0.912775	1.25184	3.7967	12.656	5.72854e-23	9.54435e-22	41.3831
chr16	74758159	74759368	FA2H	2.40861	2.0313	2.78592	2.65529	12.6552	5.75239e-23	9.58108e-22	41.5562
chr4	78077692	78079664	CCNG2	0.644587	0.543598	0.745576	5.36098	12.6535	5.8023e-23	9.6616e-22	41.0004
chr18	53019132	53019732	TCF4	2.13906	1.80387	2.47425	1.46272	12.6513	5.86859e-23	9.76541e-22	41.6315
chr15	27987856	27988835	AC090696.2	1.65035	1.39171	1.90899	2.22313	12.6499	5.91186e-23	9.83079e-22	41.5606
chr10	13957538	13958397	RP11-308K19.2	2.4082	2.03074	2.78565	1.86761	12.6483	5.96034e-23	9.90747e-22	41.5898
chr17	73689498	73690310	SAP30BP	2.29043	1.93143	2.64943	1.64916	12.6483	5.96038e-23	9.90747e-22	41.5999
chr12	70929337	70930574	PTPRB	1.79329	1.51218	2.07439	2.51708	12.6469	6.00083e-23	9.96982e-22	41.5202
chr10	65471676	65472760	RP11-170M17.1	1.7283	1.4573	1.9993	2.47564	12.6432	6.11473e-23	1.01481e-21	41.5026
chr2	95722868	95723895	AC103563.9	1.91807	1.61731	2.21883	2.26257	12.6429	6.12345e-23	1.01617e-21	41.5277
chr14	79798479	79799672	NRXN3	1.65385	1.39449	1.91322	2.60604	12.6413	6.17415e-23	1.02394e-21	41.4836
chr1	229205829	229206417	RP5-1065P14.2	2.11742	1.78533	2.44951	1.2351	12.6402	6.20847e-23	1.02931e-21	41.5866
chr2	65170735	65171516	AC007386.3	1.64539	1.38733	1.90345	2.31482	12.6401	6.21179e-23	1.02977e-21	41.4989
chr11	82700057	82701046	RAB30	2.27791	1.92064	2.63518	2.46306	12.6398	6.22268e-23	1.03129e-21	41.4994
chr1	85247664	85248519	AC104169.1	1.63091	1.37509	1.88672	2.42312	12.6389	6.25192e-23	1.03586e-21	41.483
chr8	8795785	8796407	RP11-62H7.3	2.03583	1.71648	2.35517	1.52341	12.6382	6.27263e-23	1.03911e-21	41.5597
chr19	10337636	10338562	MIR4322	2.33475	1.96849	2.70101	1.38837	12.6373	6.30341e-23	1.04397e-21	41.5654
chr4	106162435	106163230	RN7SL89P	1.59962	1.34864	1.85059	2.81176	12.6354	6.36182e-23	1.05275e-21	41.4311
chr8	94449593	94450316	RNA5SP274	1.73786	1.46516	2.01056	1.94738	12.6338	6.4157e-23	1.0612e-21	41.5011
chr5	151103752	151104644	CTB-113P19.5	1.83792	1.5495	2.12635	1.84954	12.6327	6.45075e-23	1.06671e-21	41.5065
chr5	141870342	141871424	AC005215.1	2.1323	1.79767	2.46693	1.81596	12.6325	6.4574e-23	1.06776e-21	41.5093
chr8	125846483	125847470	MIR4662A	1.44602	1.21901	1.67303	3.2406	12.6282	6.6009e-23	1.08979e-21	41.3275
chr3	20081194	20083591	KAT2B	0.812553	0.684991	0.940115	5.4763	12.628	6.60771e-23	1.09081e-21	40.8539
chr6	123839296	123840877	TRDN	1.7017	1.4345	1.9689	3.29543	12.6257	6.68511e-23	1.10298e-21	41.314
chr12	76665414	76666608	RP11-54A9.1	1.58357	1.33489	1.83224	2.67665	12.6243	6.73425e-23	1.11027e-21	41.3863
chr1	244094038	244095092	RP11-278H7.1	1.87657	1.5818	2.17135	1.66681	12.6206	6.86224e-23	1.13026e-21	41.456
chr7	66934990	66936016	AC006480.1	1.89647	1.59855	2.1944	1.60225	12.6195	6.89933e-23	1.13602e-21	41.4575
chr13	111173045	111174001	COL4A2-AS1	1.75311	1.47765	2.02857	2.58504	12.617	6.98939e-23	1.15013e-21	41.3485
chr10	50395985	50396967	C10orf128	1.76776	1.48996	2.04556	2.50752	12.6153	7.05065e-23	1.15955e-21	41.3574
chr11	44617545	44618287	CD82	2.07816	1.75156	2.40477	1.78477	12.6143	7.08611e-23	1.16496e-21	41.4184
chr14	78824737	78825473	AC007056.1	1.84954	1.55886	2.14022	1.61388	12.6141	7.09056e-23	1.16554e-21	41.433
chr11	108518146	108519369	DDX10	1.50883	1.27158	1.74609	3.36599	12.6074	7.33714e-23	1.2042e-21	41.2084
chr2	200796802	200797773	C2orf69	1.44653	1.21907	1.674	2.56092	12.6071	7.34798e-23	1.20582e-21	41.3115
chr12	50362804	50363379	AQP6	2.32499	1.95936	2.69062	1.06802	12.6063	7.37852e-23	1.21035e-21	41.4257
chr14	25258237	25259333	STXBP6	1.64499	1.38615	1.90384	2.82844	12.5987	7.67228e-23	1.25626e-21	41.2406
chr11	17002857	17004256	RP11-466H18.1	1.55186	1.30754	1.79619	3.24708	12.5918	7.94549e-23	1.29864e-21	41.1376
chr12	19591844	19593777	AEBP2	0.814695	0.686412	0.942978	4.8517	12.5901	8.01248e-23	1.30907e-21	40.8182
chr1	247094349	247095917	AHCTF1	0.864018	0.727967	1.00007	4.66483	12.59	8.01881e-23	1.31005e-21	40.8521
chr12	59543808	59544175	RP11-557F20.2	2.05022	1.72733	2.37311	1.09633	12.5878	8.11058e-23	1.32393e-21	41.3309
chr15	23815650	23815984	RP11-73C9.1	1.73971	1.46568	2.01375	1.03086	12.5856	8.20061e-23	1.33763e-21	41.3172
chrX	2845627	2847620	ARSD	1.62221	1.3665	1.87793	3.12843	12.5763	8.59695e-23	1.39811e-21	41.0741
chr5	92635402	92636334	POLD2P1	1.72856	1.45606	2.00107	2.46961	12.5751	8.65032e-23	1.40615e-21	41.1591
chr7	106808477	106809754	HBP1	0.958524	0.807401	1.10965	5.45383	12.5741	8.69503e-23	1.41299e-21	40.579
chr8	124285855	124287738	ZHX1	0.674791	0.56832	0.781261	5.64192	12.5644	9.13403e-23	1.4805e-21	40.4648
chr7	150075856	150076735	ZNF775	1.3665	1.15089	1.58212	3.31767	12.5644	9.13677e-23	1.48088e-21	40.9937
chr8	120918588	120919561	RNA5SP277	1.58662	1.3362	1.83704	2.78265	12.5604	9.32311e-23	1.50969e-21	41.0494
chr22	18916667	18917592	PRODH	1.82472	1.53667	2.11276	2.46226	12.5586	9.41095e-23	1.52299e-21	41.0767
chr8	5473088	5473659	RP11-281H11.1	2.06352	1.73763	2.38942	0.813835	12.5526	9.70097e-23	1.56664e-21	41.1627
chr10	134526879	134528776	INPP5A	1.92659	1.62229	2.2309	2.5402	12.5511	9.77553e-23	1.5782e-21	41.0258
chr16	67029949	67030864	CES4A	2.22656	1.87484	2.57828	1.781	12.5499	9.83551e-23	1.58746e-21	41.0992
chr8	4619988	4620600	PAICSP4	2.13491	1.79767	2.47215	1.49932	12.5499	9.83635e-23	1.58753e-21	41.1162
chr2	128402939	128403721	GPR17	2.42143	2.03875	2.80411	2.33524	12.5441	1.0131e-22	1.63291e-21	41.0259
chr2	69056099	69057205	AC097495.2	1.5054	1.26746	1.74335	2.88262	12.5422	1.02303e-22	1.64824e-21	40.9463
chr16	85343164	85344137	MIR5093	2.08289	1.75365	2.41213	2.10851	12.5417	1.0255e-22	1.65194e-21	41.0291
chr8	77585950	77586628	ZFHX4	1.76433	1.48539	2.04327	1.72196	12.5392	1.03869e-22	1.67231e-21	41.0434
chr21	32886798	32887689	TIAM1	1.61856	1.36266	1.87446	2.55945	12.5389	1.04022e-22	1.67469e-21	40.9617
chr1	96671783	96672649	RNU1-130P	2.11664	1.78189	2.45139	2.94704	12.5353	1.05976e-22	1.70474e-21	40.9086
chr1	40780555	40782733	COL9A2	2.23561	1.88205	2.58918	2.68113	12.5352	1.06031e-22	1.70556e-21	40.9372
chr2	86151541	86153033	RP11-548P2.2	2.10694	1.77361	2.44026	2.65105	12.5311	1.08271e-22	1.74039e-21	40.9186
chr11	73363170	73363854	PLEKHB1	2.40174	2.02173	2.78175	1.27109	12.5295	1.0913e-22	1.75344e-21	41.0222
chr12	94955725	94956296	MIR5700	1.72235	1.44977	1.99494	2.20634	12.5263	1.10955e-22	1.78122e-21	40.9337
chr8	27466051	27466795	CLU	1.61989	1.36348	1.8763	2.63495	12.5243	1.12073e-22	1.79775e-21	40.8802
chr2	215439699	215440598	VWC2L-IT1	1.08601	0.914093	1.25792	3.33653	12.5234	1.12583e-22	1.80546e-21	40.7774
chr8	105087221	105088205	RIMS2	1.72896	1.45526	2.00267	2.38022	12.523	1.12836e-22	1.80921e-21	40.9108
chr1	84543057	84544640	PRKACB	0.978978	0.823994	1.13396	4.25652	12.5225	1.13138e-22	1.81382e-21	40.6031
chr1	109515398	109516047	CLCC1	2.2372	1.88287	2.59153	1.58181	12.5171	1.1628e-22	1.86178e-21	40.9461
chr1	242368914	242369843	RP11-561I11.3	1.82077	1.5324	2.10915	1.75898	12.517	1.16325e-22	1.86234e-21	40.9286
chr18	11980409	11982002	IMPA2	1.42994	1.20338	1.65649	3.94513	12.5123	1.19144e-22	1.90499e-21	40.6156
chr16	1040655	1041396	RP11-161M6.3	2.16746	1.82389	2.51102	1.01518	12.5068	1.22537e-22	1.95681e-21	40.9221
chr21	32482638	32483734	TIAM1	1.31898	1.1099	1.52807	2.9343	12.5061	1.22965e-22	1.96329e-21	40.7494
chrX	50556809	50558519	SHROOM4	1.85272	1.55893	2.14651	2.73044	12.5021	1.25532e-22	2.00232e-21	40.757
chr2	6790317	6791002	hsa-mir-7515	1.86494	1.56921	2.16067	1.54772	12.5018	1.25704e-22	2.00487e-21	40.8677
chr18	56709075	56710102	OACYLP	1.58943	1.33736	1.8415	2.88129	12.5003	1.26669e-22	2.01939e-21	40.7244
chr1	76606492	76607241	ST6GALNAC3	1.93127	1.62497	2.23757	1.5786	12.4998	1.27025e-22	2.02463e-21	40.8555
chr5	168005942	168007345	PANK3	0.716576	0.602921	0.83023	5.3686	12.4991	1.27458e-22	2.03091e-21	40.2131
chr18	811581	813301	YES1	1.53962	1.29541	1.78383	3.0915	12.4985	1.27858e-22	2.03695e-21	40.6929
chr5	133865894	133866666	JADE2	2.12571	1.7885	2.46293	1.45256	12.4969	1.28911e-22	2.05282e-21	40.8464
chr2	79659625	79660595	AC010975.1	1.51911	1.27805	1.76018	2.51735	12.4929	1.31561e-22	2.09325e-21	40.7339
chr11	92517374	92518281	RP11-203F8.1	1.99028	1.67438	2.30618	2.33223	12.4903	1.33289e-22	2.1191e-21	40.7466
chr4	27124712	27125668	RP11-415C15.1	1.79364	1.50877	2.07851	2.43046	12.4822	1.38908e-22	2.20296e-21	40.6932
chr16	30381539	30382787	TBC1D10B	1.72562	1.45145	1.9998	3.71194	12.4772	1.42505e-22	2.25585e-21	40.4887
chr2	175556759	175557595	WIPF1	2.35529	1.98094	2.72964	1.82957	12.473	1.456e-22	2.30199e-21	40.7044
chr3	123303343	123304755	PTPLB	1.09555	0.921411	1.26969	4.38164	12.4722	1.46232e-22	2.3113e-21	40.315
chr2	121268692	121269562	AC073257.2	2.02914	1.70657	2.3517	1.89388	12.471	1.47134e-22	2.32475e-21	40.6802
chr10	23727255	23728501	OTUD1	0.797419	0.670646	0.924192	5.25993	12.4699	1.47931e-22	2.33645e-21	40.0955
chr6	149288267	149289374	RP11-162J8.2	1.8815	1.58234	2.18065	2.51743	12.4683	1.49128e-22	2.35456e-21	40.6095
chr4	10810111	10810697	RP11-61G19.1	1.86808	1.57101	2.16515	2.03961	12.4664	1.50572e-22	2.37634e-21	40.6472
chr9	34988865	34989845	DNAJB5	1.22318	1.02865	1.41772	4.06119	12.4651	1.5164e-22	2.39187e-21	40.3503
chr16	15743585	15744488	NDE1	2.11222	1.77627	2.44817	1.19534	12.4644	1.5219e-22	2.40004e-21	40.6984
chr12	121904710	121905768	KDM2B	1.8791	1.58013	2.17807	2.35625	12.4602	1.55459e-22	2.44846e-21	40.5881
chr2	95978048	95979154	KCNIP3	1.86518	1.56823	2.16213	2.81724	12.4519	1.6217e-22	2.5481e-21	40.4961
chr3	48467727	48468582	PLXNB1	2.62018	2.20297	3.03739	1.76323	12.4504	1.63452e-22	2.56714e-21	40.5984
chr5	176559133	176561322	NSD1	1.30148	1.09424	1.50872	3.66829	12.4499	1.63874e-22	2.57366e-21	40.354
chr8	22804223	22804785	PEBP4	2.08684	1.75446	2.41922	1.49228	12.4469	1.66398e-22	2.61121e-21	40.5883
chr5	10123714	10125211	CTD-2199O4.1	1.78579	1.5013	2.07029	3.92778	12.4442	1.68721e-22	2.64554e-21	40.2994
chr14	92966149	92967409	RIN3	1.66669	1.40116	1.93223	2.43213	12.4435	1.69281e-22	2.65375e-21	40.4872
chr8	4399324	4399788	RN7SL872P	1.87555	1.5767	2.1744	0.950929	12.4417	1.70808e-22	2.67589e-21	40.5943
chr7	66501363	66502391	TYW1	1.61561	1.35817	1.87305	1.88892	12.4412	1.71296e-22	2.6833e-21	40.5319
chrX	9572007	9573190	TBL1X	1.78946	1.50422	2.0747	1.94548	12.437	1.75014e-22	2.73795e-21	40.4972
chr1	76539887	76541321	ST6GALNAC3	0.963017	0.809504	1.11653	4.22779	12.4364	1.75558e-22	2.74611e-21	40.17
chr9	22079727	22080815	CDKN2B-AS1	1.60219	1.34677	1.85761	3.1806	12.4356	1.76236e-22	2.75614e-21	40.3561
chr14	70430223	70431172	SMOC1	2.25211	1.89306	2.61117	2.20722	12.4346	1.77158e-22	2.76963e-21	40.4767
chr5	167727224	167727884	WWC1	1.80495	1.51718	2.09272	1.85408	12.4344	1.77308e-22	2.77173e-21	40.4974
chr2	86012082	86012976	ATOH8	2.06112	1.7324	2.38985	2.18886	12.4302	1.81229e-22	2.8298e-21	40.4469
chr8	94372367	94373043	LINC00535	1.62439	1.36526	1.88352	2.22114	12.4274	1.83761e-22	2.86753e-21	40.4354
chr5	87436161	87437686	TMEM161B	0.740956	0.622742	0.85917	5.11215	12.4259	1.85204e-22	2.88835e-21	39.9116
chr13	28366329	28367284	GSX1	2.12011	1.7818	2.45842	1.72872	12.4237	1.87334e-22	2.91947e-21	40.4543
chr20	19957394	19958003	NAA20	1.86496	1.56736	2.16256	1.66044	12.4232	1.87744e-22	2.92549e-21	40.4614
chr18	3397040	3398114	IGLJCOR18	2.40106	2.01788	2.78424	2.18423	12.4223	1.88664e-22	2.93897e-21	40.4166
chr20	16553583	16554626	KIF16B	1.08593	0.9126	1.25926	3.52475	12.4204	1.90487e-22	2.96625e-21	40.2221
chr13	95511209	95512106	RPL21P112	1.64762	1.38457	1.91066	2.87549	12.4175	1.93357e-22	3.00892e-21	40.3078
chr9	71810338	71811213	TJP2	1.66048	1.3953	1.92566	2.27541	12.4135	1.97372e-22	3.06881e-21	40.3585
chr16	56665789	56666715	MT1M	2.15676	1.8123	2.50123	1.4596	12.4126	1.98253e-22	3.08186e-21	40.4154
chr5	137727334	137728218	KDM3B	2.09976	1.76427	2.43525	1.26543	12.4079	2.03062e-22	3.15266e-21	40.4108
chr11	91978987	91979630	RPL7AP57	1.92443	1.61694	2.23192	1.53602	12.4072	2.03755e-22	3.16249e-21	40.3855
chr3	132135583	132137060	DNAJC13	0.815242	0.684972	0.945511	4.58839	12.4065	2.04528e-22	3.17342e-21	39.9398
chr14	77413214	77414354	RP11-7F17.7	1.37957	1.15912	1.60003	3.07763	12.406	2.05073e-22	3.18148e-21	40.2201
chr18	42415592	42416168	MIR4319	1.65756	1.39263	1.92249	2.04898	12.4036	2.07542e-22	3.21735e-21	40.3244
chr1	32160289	32160927	COL16A1	2.18276	1.83372	2.53179	1.35157	12.3976	2.13997e-22	3.31174e-21	40.348
chr8	145082268	145082977	SPATC1	2.27618	1.91215	2.64021	0.871348	12.3958	2.15948e-22	3.34041e-21	40.3677
chr1	208198056	208198890	PLXNA2	1.82877	1.53626	2.12127	1.85582	12.3944	2.17588e-22	3.36451e-21	40.2908
chr18	42179242	42180124	CTC-782O7.1	1.35034	1.13434	1.56635	3.1208	12.3933	2.18819e-22	3.38227e-21	40.1499
chr17	35715408	35716883	ACACA	1.44942	1.21754	1.68131	3.11882	12.3916	2.20734e-22	3.41016e-21	40.1361
chr10	22843230	22844261	PIP4K2A	1.43265	1.20343	1.66187	2.76388	12.3906	2.21795e-22	3.42456e-21	40.184
chr1	85229796	85230795	AC104169.1	2.14933	1.8054	2.49326	2.13449	12.3892	2.23416e-22	3.4483e-21	40.243
chr1	48038145	48039119	ATP6V0E1P4	2.04045	1.71391	2.36699	2.21512	12.3878	2.25039e-22	3.47175e-21	40.2313
chr20	21488393	21488855	NKX2-2-AS1	2.2214	1.86589	2.5769	0.769683	12.3875	2.25418e-22	3.47702e-21	40.3284
chr8	6499740	6500694	CTD-2541M15.4	1.79791	1.51014	2.08568	1.88071	12.3859	2.27207e-22	3.50286e-21	40.2571
chr13	31773699	31775121	B3GALTL	1.17012	0.98283	1.35741	4.05385	12.3858	2.27386e-22	3.50533e-21	39.9555
chrX	19001970	19003510	PHKA2	1.33654	1.12257	1.55051	3.00959	12.383	2.30572e-22	3.55106e-21	40.099
chr11	80484855	80485537	RP11-686G23.2	1.98826	1.66995	2.30658	1.76538	12.3829	2.30715e-22	3.55311e-21	40.2475
chr3	8308232	8308973	RNU4ATAC17P	1.76263	1.48037	2.04489	1.46946	12.3801	2.34097e-22	3.60205e-21	40.2554
chr1	155293502	155294539	RUSC1	1.4956	1.2561	1.73509	2.73811	12.3799	2.34347e-22	3.60545e-21	40.1285
chr8	37228278	37229129	RP11-527N22.2	1.47168	1.236	1.70735	2.20645	12.3795	2.34776e-22	3.61145e-21	40.1805
chrX	48968539	48969566	WDR45	1.7399	1.46126	2.01854	1.70307	12.3789	2.35476e-22	3.62131e-21	40.2139
chr8	125788056	125788893	RP11-1082L8.4	1.7973	1.50945	2.08514	2.08872	12.3783	2.36158e-22	3.63135e-21	40.1976
chr2	152145783	152146857	NMI	1.57979	1.32677	1.8328	2.26669	12.3781	2.36476e-22	3.63563e-21	40.1782
chr7	56077147	56078043	PSPH	1.38352	1.16193	1.60511	2.90573	12.3778	2.36843e-22	3.64113e-21	40.1068
chr5	151073318	151074181	SPARC	2.30431	1.93522	2.67341	2.28477	12.3768	2.3805e-22	3.65847e-21	40.1775
chr13	27178716	27179639	RPS3AP44	1.89333	1.59002	2.19665	2.05672	12.3749	2.40386e-22	3.69222e-21	40.1826
chr2	7147330	7148997	RNF144A	1.04957	0.881424	1.21772	3.67114	12.3746	2.40775e-22	3.6979e-21	39.9546
chr10	45275754	45276343	EIF2AP4	2.13923	1.79651	2.48196	1.41972	12.3743	2.41055e-22	3.70188e-21	40.2336
chr7	36061323	36062252	AC083864.3	1.80518	1.51594	2.09442	2.50758	12.3729	2.4287e-22	3.72791e-21	40.1225
chr1	173508659	173509627	RP3-436N22.3	1.79147	1.50441	2.07852	2.45993	12.3721	2.43879e-22	3.74278e-21	40.1235
chrX	23840324	23841271	RPL9P7	1.67352	1.40534	1.9417	1.7254	12.3711	2.45055e-22	3.75958e-21	40.1797
chr2	241190482	241191475	AC124861.1	2.14653	1.8024	2.49066	1.87789	12.3658	2.51835e-22	3.85849e-21	40.1468
chr2	2773179	2774302	AC018685.2	1.47961	1.24237	1.71684	2.80215	12.3643	2.53745e-22	3.88599e-21	40.0386
chr5	9545946	9546707	SEMA5A	1.66393	1.39706	1.9308	2.63416	12.3605	2.58767e-22	3.95884e-21	40.044
chr7	148958496	148959893	ZNF783	1.2073	1.01357	1.40104	3.29646	12.3544	2.66938e-22	4.07724e-21	39.9242
chr12	13288282	13289255	GSG1	1.43891	1.20794	1.66989	2.3252	12.3502	2.72742e-22	4.16143e-21	40.0195
chr20	19866516	19867240	RIN2	1.55534	1.3056	1.80509	2.21186	12.3463	2.78255e-22	4.24049e-21	40.0189
chr11	27269879	27271093	RP11-1L12.3	1.81404	1.52275	2.10532	3.29212	12.346	2.78618e-22	4.24568e-21	39.8763
chr2	220462033	220463279	STK11IP	1.18978	0.998687	1.38087	3.4032	12.3433	2.82539e-22	4.30224e-21	39.8445
chr2	3381149	3382387	TSSC1	1.25206	1.05085	1.45328	3.33801	12.3358	2.93565e-22	4.45897e-21	39.8251
chr7	55086079	55087374	EGFR	1.65287	1.38716	1.91857	3.18005	12.3324	2.98766e-22	4.53424e-21	39.8265
chr4	89204554	89206441	PPM1K	0.661939	0.555503	0.768374	5.65106	12.3292	3.03617e-22	4.60428e-21	39.2701
chr1	67021721	67022541	SGIP1	1.82304	1.52987	2.1162	1.73045	12.3279	3.05609e-22	4.63241e-21	39.9606
chrX	144755258	144755782	RP13-150K15.1	1.77415	1.48883	2.05947	1.14528	12.3272	3.06691e-22	4.64785e-21	39.9967
chr3	187456195	187458127	BCL6	0.828713	0.695422	0.962004	4.6578	12.3256	3.09331e-22	4.68575e-21	39.5037
chr2	216300113	216301600	FN1	1.51218	1.26893	1.75544	3.1319	12.324	3.11867e-22	4.7209e-21	39.7904
chr1	111107830	111108902	KCNA2	1.91144	1.60384	2.21903	2.6161	12.3193	3.19462e-22	4.82836e-21	39.8432
chr11	111472470	111473920	SIK2	0.902132	0.756921	1.04734	4.35881	12.3162	3.24551e-22	4.90088e-21	39.5215
chrX	149693578	149694597	MAMLD1	1.53964	1.29181	1.78747	2.56395	12.3161	3.24729e-22	4.90318e-21	39.8141
chr4	188357245	188358044	RP11-91J3.1	1.95585	1.64099	2.27071	2.09523	12.3146	3.27183e-22	4.93881e-21	39.8692
chr3	55356530	55357113	RP11-64C1.1	2.02333	1.69756	2.3491	0.956976	12.3129	3.30025e-22	4.97928e-21	39.9388
chr1	154447138	154447820	RP11-350G8.9	1.90085	1.59456	2.20715	1.33996	12.3031	3.46957e-22	5.22454e-21	39.8718
chr1	108624365	108625160	RP11-356N1.2	1.80258	1.51211	2.09304	2.33291	12.3029	3.47384e-22	5.23033e-21	39.7838
chr18	46385461	46386943	CTIF	1.66747	1.39878	1.93617	3.06634	12.3028	3.4758e-22	5.23285e-21	39.7012
chr4	73177669	73178563	ADAMTS3	1.36551	1.14547	1.58556	3.48909	12.3024	3.4835e-22	5.24339e-21	39.6306
chr5	131335269	131335635	ACSL6	2.31948	1.94567	2.6933	1.35621	12.3009	3.50875e-22	5.27946e-21	39.8566
chr11	131400323	131400706	AP003025.2	2.08273	1.74707	2.41839	0.68152	12.3009	3.50964e-22	5.28059e-21	39.894
chr3	26760557	26761077	AC114877.3	1.73731	1.45732	2.01731	1.80588	12.3008	3.5113e-22	5.28287e-21	39.8285
chr3	122232899	122234268	KPNA1	1.23004	1.03179	1.42828	3.65434	12.3005	3.51603e-22	5.28955e-21	39.5921
chr20	20937049	20937934	RP5-1177M21.1	1.71227	1.43622	1.98831	2.38218	12.2968	3.58477e-22	5.3875e-21	39.7497
chr3	53879973	53880835	CHDH	2.05575	1.72429	2.38721	1.79163	12.2953	3.61068e-22	5.42535e-21	39.7958
chrX	139014208	139015967	ATP11C	1.27578	1.07008	1.48148	3.97506	12.2953	3.61122e-22	5.42594e-21	39.4999
chr10	14390880	14391558	FRMD4A	2.24994	1.88716	2.61273	1.06877	12.2949	3.61937e-22	5.43775e-21	39.8457
chr7	148361378	148361969	RP5-1136G13.1	1.92593	1.61536	2.23651	1.23778	12.2938	3.63981e-22	5.46668e-21	39.826
chr14	81125009	81125644	CEP128	1.63533	1.37159	1.89907	1.76372	12.2924	3.66631e-22	5.50491e-21	39.786
chr19	35605506	35606770	FXYD3	2.03169	1.70395	2.35943	2.21036	12.2893	3.72357e-22	5.58637e-21	39.7334
chr15	29362457	29363710	APBA2	1.47777	1.23938	1.71616	2.30994	12.289	3.73008e-22	5.59568e-21	39.7161
chr9	92051187	92052094	SEMA4D	1.68097	1.40968	1.95226	2.36047	12.2836	3.83352e-22	5.74016e-21	39.6842
chr11	125350994	125352039	FEZ1	1.69186	1.4188	1.96491	2.50514	12.2834	3.83912e-22	5.74809e-21	39.6698
chr7	117448261	117448907	CTTNBP2	1.68355	1.41179	1.95531	2.26549	12.2813	3.87925e-22	5.80443e-21	39.6881
chr3	14988540	14990369	NR2C2	0.883749	0.741083	1.02642	4.64704	12.2804	3.89797e-22	5.83007e-21	39.2782
chr4	113781860	113782756	RP11-119H12.5	1.71937	1.4418	1.99694	2.05222	12.2802	3.90138e-22	5.83471e-21	39.6988
chr4	72352810	72353757	LDHAL6EP	1.56389	1.31139	1.81638	2.81103	12.2789	3.9273e-22	5.87229e-21	39.6115
chr19	54931330	54932616	TTYH1	1.95528	1.63953	2.27104	2.96989	12.2762	3.98294e-22	5.95049e-21	39.5837
chr6	108910392	108911038	FOXO3	1.84432	1.54645	2.14219	1.81604	12.2748	4.01128e-22	5.9894e-21	39.6896
chr5	153572717	153573130	GALNT10	1.98702	1.66598	2.30805	1.70485	12.2703	4.10368e-22	6.11579e-21	39.6795
chr3	10231164	10231694	IRAK2	2.32859	1.9523	2.70487	1.03362	12.268	4.15233e-22	6.18555e-21	39.7135
chr1	116545085	116546353	RP11-159M11.2	1.68545	1.41307	1.95783	2.6797	12.2674	4.16617e-22	6.20493e-21	39.5641
chr2	210737246	210737917	UNC80	1.67589	1.40506	1.94673	1.57921	12.2673	4.16835e-22	6.20767e-21	39.6705
chr5	171591555	171592695	STK10	1.77894	1.49144	2.06643	2.39563	12.2669	4.17563e-22	6.21692e-21	39.5968
chr4	16227570	16229532	TAPT1	1.05606	0.88538	1.22673	4.22076	12.2664	4.18665e-22	6.23142e-21	39.3013
chr6	1575434	1576313	FOXC1	1.85393	1.55428	2.15357	1.72894	12.2657	4.20166e-22	6.2525e-21	39.6451
chr10	61408360	61409040	RP11-135D11.2	1.90645	1.59825	2.21464	1.4466	12.2633	4.2546e-22	6.32877e-21	39.6588
chr14	51974229	51975508	RNU6-1291P	1.24195	1.04117	1.44272	3.43767	12.263	4.26198e-22	6.33922e-21	39.4315
chr11	131368359	131369096	AP003025.2	1.91559	1.6059	2.22528	1.52823	12.2626	4.27022e-22	6.35045e-21	39.6548
chr13	36044747	36045621	MAB21L1	1.71904	1.44096	1.99712	2.21155	12.2551	4.43717e-22	6.58446e-21	39.5489
chr1	70686707	70687715	SRSF11	1.08396	0.908598	1.25931	3.7404	12.2544	4.45278e-22	6.60683e-21	39.3326
chr6	13915672	13916461	RNF182	1.84751	1.5486	2.14642	1.43415	12.2531	4.48156e-22	6.64543e-21	39.6077
chr8	1795384	1796343	ARHGEF10	1.88873	1.58314	2.19433	1.85965	12.2526	4.49514e-22	6.66488e-21	39.5753
chr2	121856982	121858053	AC067960.1	1.86536	1.56353	2.16719	2.3704	12.2519	4.50936e-22	6.68517e-21	39.5223
chr20	1791269	1792658	RP5-968J1.1	1.99161	1.66932	2.3139	1.89086	12.2506	4.53917e-22	6.72641e-21	39.5631
chr7	149579434	149580154	RP11-445N20.3	1.88761	1.58201	2.1932	1.61569	12.2454	4.66359e-22	6.89974e-21	39.5535
chr2	29287759	29288761	C2orf71	1.69081	1.41708	1.96454	2.13094	12.2453	4.66472e-22	6.90113e-21	39.5116
chr2	38977512	38979157	SRSF7	0.836408	0.700978	0.971837	4.66599	12.2436	4.70663e-22	6.95952e-21	39.0833
chr3	37224763	37226197	LRRFIP2	1.73616	1.45501	2.01732	2.22896	12.242	4.74502e-22	7.01497e-21	39.4893
chr16	75532413	75533166	CHST6	2.14227	1.79529	2.48925	1.02186	12.2398	4.79799e-22	7.0884e-21	39.5649
chr18	20787637	20788804	TMEM241	1.91421	1.60417	2.22426	2.61479	12.2396	4.80263e-22	7.09468e-21	39.4257
chrX	39536936	39538439	MIR3937	1.98264	1.66147	2.30381	2.5345	12.238	4.84206e-22	7.14837e-21	39.4319
chr3	149972936	149973957	RP11-167H9.6	1.62885	1.36498	1.89272	3.31085	12.2377	4.85056e-22	7.16035e-21	39.3266
chr3	11632523	11633354	VGLL4	1.74233	1.45998	2.02468	2.05457	12.2333	4.9602e-22	7.31287e-21	39.4581
chr2	3522153	3523855	ADI1	1.22847	1.02936	1.42758	4.15084	12.2316	5.00386e-22	7.37227e-21	39.1447
chr2	20649960	20650877	AC023137.2	1.17945	0.988213	1.37069	3.83871	12.2267	5.13275e-22	7.55256e-21	39.1778
chr12	114624134	114624943	RP11-139B1.1	2.0689	1.73343	2.40436	1.77559	12.2263	5.14297e-22	7.5667e-21	39.4504
chr3	5022014	5022305	BHLHE40	1.51759	1.27151	1.76368	2.09194	12.2257	5.15831e-22	7.58775e-21	39.412
chr4	170914329	170915365	MFAP3L	1.47923	1.23936	1.7191	2.88506	12.2255	5.16398e-22	7.5949e-21	39.3293
chr10	105486986	105487978	SH3PXD2A	1.59966	1.34023	1.8591	2.52186	12.2237	5.21091e-22	7.66013e-21	39.3525
chr5	145068607	145069466	CTB-78O21.1	1.78647	1.49673	2.07621	1.63666	12.2232	5.22433e-22	7.67847e-21	39.4464
chr11	123221613	123222625	RP11-109E10.2	1.96366	1.64512	2.28219	1.84949	12.2212	5.27768e-22	7.75201e-21	39.4188
chr1	232084919	232085628	DISC1-IT1	1.95908	1.64128	2.27688	1.44309	12.2209	5.28775e-22	7.76583e-21	39.4416
chr3	181961918	181962486	RP11-338L18.1	1.88318	1.57767	2.18869	1.84129	12.22	5.30966e-22	7.79616e-21	39.4082
chr7	4589300	4589839	CYP3A54P	2.0202	1.69242	2.34797	0.754856	12.2186	5.34949e-22	7.85122e-21	39.47
chr8	141068490	141069131	TRAPPC9	1.79438	1.5031	2.08567	1.54188	12.2123	5.52386e-22	8.09238e-21	39.3929
chr8	11318363	11319605	FAM167A	1.76607	1.47937	2.05277	2.63143	12.212	5.53435e-22	8.1068e-21	39.2839
chr2	121199277	121200316	LINC01101	1.77585	1.48746	2.06425	2.59884	12.2074	5.66392e-22	8.2884e-21	39.274
chrX	129065196	129067119	UTP14A	1.21475	1.01745	1.41206	4.04719	12.2054	5.72314e-22	8.37175e-21	39.0278
chr14	79099979	79100768	AC008045.1	1.69646	1.4209	1.97202	1.60701	12.2047	5.74487e-22	8.40093e-21	39.3496
chrX	3615521	3616401	PRKX	1.64324	1.3763	1.91019	2.17967	12.2035	5.77962e-22	8.44937e-21	39.2867
chr6	69684966	69685577	AL158051.1	1.75529	1.47014	2.04044	1.7921	12.2035	5.78043e-22	8.45022e-21	39.3304
chr2	218112838	218113683	RN7SKP43	1.77918	1.49011	2.06824	2.06661	12.202	5.82287e-22	8.50891e-21	39.2944
chr2	78490462	78491235	CYCSP6	2.31051	1.93503	2.68599	1.55519	12.199	5.91383e-22	8.63434e-21	39.3325
chr12	118810359	118811165	TAOK3	1.16343	0.974351	1.3525	3.41551	12.1985	5.92821e-22	8.65431e-21	39.0962
chr9	37676027	37677067	FRMPD1	1.46326	1.22545	1.70107	2.99187	12.1983	5.93626e-22	8.66548e-21	39.174
chr7	75317484	75318517	HIP1	2.10219	1.7604	2.44398	1.67967	12.1932	6.09295e-22	8.88151e-21	39.2873
chr5	172287310	172288593	ERGIC1	1.26143	1.05632	1.46653	3.13021	12.1924	6.11858e-22	8.91782e-21	39.1206
chr9	129884506	129885628	ANGPTL2	2.20072	1.84281	2.55864	2.26017	12.1896	6.20478e-22	9.03387e-21	39.2199
chr12	48134804	48135762	RAPGEF3	1.3389	1.12109	1.55671	2.93622	12.1865	6.30473e-22	9.17255e-21	39.1209
chr11	101980543	101982936	YAP1	1.36156	1.13998	1.58313	3.99776	12.1819	6.45586e-22	9.38026e-21	38.9198
chr13	101309974	101310965	TMTC4	1.82121	1.52481	2.1176	2.69313	12.1814	6.47366e-22	9.40318e-21	39.1282
chr5	109721945	109723416	TMEM232	1.67917	1.40582	1.95251	3.24366	12.1783	6.57793e-22	9.54753e-21	39.0417
chr3	15247166	15248300	CAPN7	1.15206	0.964519	1.33961	3.57605	12.1781	6.58441e-22	9.55506e-21	38.9733
chr10	11652856	11654393	USP6NL	1.19195	0.997898	1.38601	3.51845	12.177	6.6218e-22	9.60707e-21	38.9788
chr11	20009951	20010745	NAV2-AS3	1.49607	1.25243	1.73972	2.42486	12.1731	6.75479e-22	9.78698e-21	39.1103
chr12	39835823	39838103	KIF21A	0.90554	0.758037	1.05304	5.69037	12.1706	6.84068e-22	9.90408e-21	38.4536
chrX	55512970	55513948	USP51	1.50117	1.25649	1.74585	2.60162	12.163	7.11458e-22	1.02785e-20	39.0306
chr8	8483169	8483762	AC087269.2	1.99881	1.67298	2.32465	1.00753	12.1614	7.1729e-22	1.03592e-20	39.1694
chr1	60382271	60383755	CYP2J2	1.5565	1.3027	1.81029	2.61942	12.1582	7.28954e-22	1.05174e-20	39.018
chr21	38639217	38640619	DSCR3	0.850961	0.712203	0.989719	4.75325	12.1578	7.30459e-22	1.05383e-20	38.6225
chr11	83974955	83975726	DLG2	1.88293	1.57586	2.19	1.4505	12.1564	7.35625e-22	1.0607e-20	39.1184
chr2	75937373	75938623	GCFC2	1.16836	0.977798	1.35892	3.65449	12.1547	7.42121e-22	1.06944e-20	38.8433
chr15	29336085	29337149	APBA2	1.4798	1.23843	1.72117	1.9841	12.154	7.4483e-22	1.07318e-20	39.0563
chr5	38469131	38469747	CTD-2263F21.1	1.67639	1.4029	1.94988	2.11115	12.1518	7.53438e-22	1.08487e-20	39.0291
chr7	115956912	115957852	AC073130.3	1.6	1.3389	1.86109	2.9104	12.1483	7.6687e-22	1.10326e-20	38.9286
chr2	48541072	48542284	FOXN2	1.12682	0.942899	1.31074	4.47589	12.146	7.7615e-22	1.11601e-20	38.6375
chr3	81398348	81399556	RP11-564P9.1	1.5418	1.29012	1.79347	3.21628	12.1448	7.80743e-22	1.12222e-20	38.8679
chr12	15268695	15269481	RERG-IT1	1.67182	1.39891	1.94472	2.48743	12.1446	7.81568e-22	1.12328e-20	38.9669
chr11	106362231	106363039	RP11-680E19.2	1.66102	1.38983	1.93222	2.36559	12.1423	7.9107e-22	1.13636e-20	38.9611
chr4	47066739	47067665	GABRB1	1.80705	1.51199	2.10211	3.01115	12.1413	7.94998e-22	1.14169e-20	38.8896
chr2	220780965	220781507	MIR4268	1.8789	1.5719	2.18589	0.770603	12.1332	8.28848e-22	1.188e-20	39.0373
chr21	34436595	34437523	OLIG1	1.75369	1.46706	2.04031	2.0999	12.1294	8.45271e-22	1.21014e-20	38.9187
chr2	9066167	9067236	MBOAT2	2.06518	1.72761	2.40274	2.10869	12.1285	8.49155e-22	1.21525e-20	38.9223
chr4	15002853	15005011	CPEB2	0.675814	0.565337	0.78629	5.76111	12.1272	8.54623e-22	1.22272e-20	38.1978
chr7	148082035	148082732	U3	2.23609	1.87053	2.60166	1.65378	12.1264	8.58428e-22	1.22774e-20	38.9536
chr12	53719373	53719950	AAAS	2.30269	1.92619	2.6792	1.22083	12.1247	8.65895e-22	1.23785e-20	38.9688
chr22	17081861	17083293	TPTEP1	2.16983	1.81497	2.52469	2.16134	12.122	8.78052e-22	1.25431e-20	38.8837
chr2	85197352	85199328	KCMF1	1.0102	0.844964	1.17544	4.14516	12.1199	8.87306e-22	1.26709e-20	38.5693
chr8	133786904	133788233	PHF20L1	1.08514	0.907605	1.26267	4.13197	12.1174	8.98815e-22	1.28244e-20	38.5633
chr3	11036003	11036384	SLC6A1	2.07278	1.73362	2.41193	0.994	12.1159	9.05686e-22	1.29189e-20	38.9386
chr18	53052736	53053642	TCF4	1.52872	1.27847	1.77896	2.3803	12.1106	9.30836e-22	1.32639e-20	38.7958
chr1	236029339	236031122	LYST	1.01012	0.84474	1.17551	4.1101	12.1084	9.4127e-22	1.34064e-20	38.5099
chr7	68544074	68544873	RP11-123O1.1	1.87433	1.56737	2.18129	1.40282	12.1052	9.57002e-22	1.36168e-20	38.8571
chr21	32844255	32845447	AP000563.2	1.69421	1.41652	1.9719	2.88215	12.0951	1.00804e-21	1.43079e-20	38.6592
chr15	23810429	23811606	MKRN3	1.74921	1.46248	2.03593	2.52045	12.0942	1.01249e-21	1.43682e-20	38.6948
chr2	171362147	171363062	HMGB1P4	1.77354	1.4827	2.06438	2.3302	12.0891	1.03946e-21	1.4733e-20	38.6986
chr6	144605732	144607573	UTRN	1.26712	1.05932	1.47492	3.96935	12.0885	1.04269e-21	1.47771e-20	38.4429
chr7	117312988	117314274	CFTR	1.13716	0.95066	1.32365	3.53179	12.088	1.04534e-21	1.48123e-20	38.5229
chr2	86132207	86132919	RP11-548P2.2	2.04201	1.70709	2.37693	1.83732	12.0871	1.05028e-21	1.48784e-20	38.7293
chr8	3322488	3323152	CSMD1	1.92337	1.6079	2.23885	1.4771	12.0865	1.05348e-21	1.4921e-20	38.755
chr3	118710576	118711233	IGSF11	1.72883	1.44522	2.01245	2.01988	12.0847	1.06313e-21	1.50501e-20	38.7108
chr4	10064756	10065888	SLC2A9	1.45536	1.21661	1.69412	3.24313	12.0844	1.06494e-21	1.50746e-20	38.5532
chr12	56105800	56106433	ITGA7	2.19574	1.8355	2.55598	1.81332	12.0836	1.0693e-21	1.5131e-20	38.716
chr3	4508417	4509577	SUMF1	1.0298	0.860791	1.19881	3.66685	12.0795	1.09166e-21	1.54315e-20	38.4578
chr9	37027437	37028066	PAX5	2.23267	1.86621	2.59913	1.08048	12.0783	1.09885e-21	1.55248e-20	38.7415
chr2	55365518	55366459	RTN4	2.05662	1.71895	2.39429	1.94603	12.0744	1.12096e-21	1.58234e-20	38.6592
chr3	64673284	64674227	ADAMTS9	1.83959	1.53753	2.14166	2.51077	12.0733	1.12743e-21	1.59117e-20	38.5917
chr14	39417296	39418183	LINC00639	1.70965	1.42886	1.99044	2.67771	12.0705	1.14347e-21	1.6127e-20	38.5651
chr2	79519261	79520508	CTNNA2	1.597	1.33461	1.85939	2.89287	12.066	1.17013e-21	1.64773e-20	38.5146
chr8	17378670	17379649	SLC7A2	1.51234	1.26383	1.76086	2.43227	12.0643	1.18044e-21	1.66149e-20	38.5551
chr12	22464935	22465713	ST8SIA1	1.54507	1.29115	1.799	2.36612	12.0629	1.18927e-21	1.67329e-20	38.564
chr8	105022064	105023093	RIMS2	2.12821	1.77845	2.47797	2.24274	12.0628	1.18969e-21	1.67381e-20	38.5787
chr6	170600426	170601302	FAM120B	1.93047	1.61295	2.248	2.0109	12.0529	1.25181e-21	1.75653e-20	38.5386
chr13	107120327	107121355	RPL35P9	1.55683	1.30069	1.81297	2.71667	12.0493	1.27531e-21	1.78796e-20	38.4417
chr3	193549101	193549902	RP11-528A4.2	1.70554	1.42491	1.98617	1.94563	12.0485	1.28049e-21	1.79414e-20	38.5252
chr10	104387141	104388643	RP11-47A8.5	1.62075	1.35392	1.88759	2.60988	12.0416	1.3262e-21	1.85552e-20	38.4121
chr2	163174370	163175924	IFIH1	1.28819	1.07608	1.5003	3.52554	12.0397	1.33943e-21	1.87289e-20	38.2758
chr10	119311555	119312243	EMX2OS	1.86909	1.56125	2.17693	1.58492	12.0367	1.36037e-21	1.90088e-20	38.4885
chr5	139185498	139187056	PSD2	1.70376	1.42301	1.98452	2.33	12.0304	1.40474e-21	1.9597e-20	38.3933
chr14	90797877	90798824	NRDE2	1.10993	0.927019	1.29284	3.59785	12.0298	1.40931e-21	1.96557e-20	38.2018
chr5	171829786	171830799	AC011407.1	1.80755	1.50962	2.10548	2.26835	12.0277	1.4243e-21	1.98535e-20	38.3892
chr2	10424250	10424991	RN7SL66P	2.11148	1.76343	2.45953	1.78937	12.0269	1.43084e-21	1.99402e-20	38.4328
chr12	64237040	64238928	SRGAP1	0.751156	0.627279	0.875034	5.10512	12.0211	1.47409e-21	2.05059e-20	37.8301
chr1	155842189	155842771	SYT11	2.03503	1.69942	2.37064	1.29408	12.021	1.47462e-21	2.05117e-20	38.4346
chr7	72936007	72937372	BAZ1B	1.12647	0.940688	1.31226	3.64894	12.0202	1.48059e-21	2.05902e-20	38.1455
chr12	46122217	46123808	ARID2	0.794527	0.663458	0.925595	5.05118	12.0175	1.50131e-21	2.08634e-20	37.8242
chr16	7794326	7795584	SNORA40	1.54998	1.29429	1.80567	2.30549	12.0174	1.50206e-21	2.08715e-20	38.3323
chr21	44742730	44743736	LINC00322	1.96857	1.64377	2.29337	1.77144	12.0154	1.51728e-21	2.10688e-20	38.372
chr20	55864677	55865546	Y_RNA	2.13743	1.78477	2.49009	2.00358	12.0154	1.51752e-21	2.10712e-20	38.3516
chr8	102120475	102122455	KB-1460A1.1	1.13364	0.946584	1.32069	3.78667	12.0147	1.52328e-21	2.11471e-20	38.1033
chr22	33224724	33226209	Z73979.1	1.68763	1.40916	1.96609	2.13964	12.0147	1.52332e-21	2.11471e-20	38.3296
chr2	227606695	227607700	IRS1	1.82077	1.52033	2.12122	2.3717	12.0142	1.52677e-21	2.11935e-20	38.3068
chr6	69344313	69345626	BAI3	0.918829	0.767201	1.07046	5.00329	12.0132	1.53451e-21	2.12953e-20	37.828
chr8	36028156	36029609	RP11-89M20.1	1.61816	1.35105	1.88527	3.4121	12.0096	1.56363e-21	2.16775e-20	38.153
chr1	42083502	42084273	HIVEP3	2.15226	1.79693	2.5076	1.44256	12.0078	1.57837e-21	2.18687e-20	38.3586
chr7	139343473	139344425	HIPK2	1.7255	1.44061	2.01038	1.92887	12.0075	1.58052e-21	2.18953e-20	38.3149
chr8	39912130	39913192	RP11-359E19.1	2.09166	1.74629	2.43702	2.68744	12.0064	1.5891e-21	2.20026e-20	38.2395
chr8	38345768	38346761	FGFR1	1.53708	1.28321	1.79095	2.61642	12.0028	1.61887e-21	2.23947e-20	38.2189
chr6	155053851	155055801	SCAF8	0.663821	0.55418	0.773462	5.15138	12.0028	1.61935e-21	2.23991e-20	37.7233
chr3	52443598	52444966	PHF7	1.32604	1.10699	1.54508	3.40097	12.0013	1.63138e-21	2.25627e-20	38.0984
chr9	37916075	37917065	SLC25A51	1.61214	1.34582	1.87846	2.31318	12.0007	1.63653e-21	2.26298e-20	38.2419
chr8	2093403	2094825	MYOM2	1.7033	1.42188	1.98471	2.20955	11.9992	1.64952e-21	2.28042e-20	38.2405
chr11	1418125	1419292	BRSK2	1.90941	1.59391	2.22491	2.4753	11.9979	1.66066e-21	2.29471e-20	38.2098
chr7	17029188	17030445	AC098592.8	1.3742	1.14713	1.60128	3.51123	11.9973	1.66564e-21	2.30125e-20	38.0697
chr7	94839077	94839475	AC002429.5	1.85706	1.55018	2.16395	1.16172	11.9964	1.67308e-21	2.31102e-20	38.3243
chr13	80511830	80512456	LINC00382	1.51904	1.268	1.77008	2.98128	11.9957	1.67901e-21	2.31859e-20	38.1376
chr4	131068468	131069419	RP11-521E5.1	1.62885	1.35962	1.89809	2.5312	11.9937	1.69636e-21	2.34124e-20	38.1891
chr3	121634925	121635460	SLC15A2	1.91019	1.59441	2.22598	0.949105	11.992	1.7114e-21	2.36086e-20	38.3089
chr1	157003320	157004537	ARHGEF11	1.50502	1.25618	1.75385	2.3403	11.9903	1.72655e-21	2.38079e-20	38.1824
chr3	3840175	3841680	SUMF1	1.04771	0.874477	1.22094	4.33668	11.99	1.72927e-21	2.38436e-20	37.8555
chr1	23888560	23889193	ID3	2.30193	1.9213	2.68256	0.668801	11.9893	1.73546e-21	2.39263e-20	38.3085
chr3	161362633	161363383	OTOL1	1.68109	1.40309	1.95909	1.90499	11.9881	1.74653e-21	2.40682e-20	38.2242
chr4	74982495	74983508	MTHFD2L	1.57011	1.3104	1.82982	3.39646	11.9852	1.77206e-21	2.43991e-20	38.0306
chr10	8095184	8095920	GATA3	1.88753	1.57532	2.19975	1.64316	11.9851	1.7731e-21	2.44125e-20	38.2236
chr3	47583808	47584695	AC099778.1	2.33321	1.94724	2.71918	1.47883	11.9841	1.78234e-21	2.45315e-20	38.2307
chr13	30423835	30425221	UBL3	0.782372	0.652934	0.91181	4.64372	11.9827	1.79492e-21	2.46949e-20	37.7461
chr20	48228622	48229089	AL118525.1	2.25197	1.87939	2.62454	0.776501	11.9827	1.79575e-21	2.47041e-20	38.2711
chr2	74780195	74782052	LOXL3	1.46598	1.22332	1.70863	3.05795	11.9769	1.84935e-21	2.54029e-20	38.0244
chr10	115782466	115783109	ADRB1	1.76317	1.47128	2.05506	1.20049	11.9751	1.86649e-21	2.56212e-20	38.206
chr11	67572620	67573664	FAM86C2P	1.30918	1.09243	1.52592	3.69584	11.9744	1.87393e-21	2.57196e-20	37.8941
chr12	5122417	5123379	RP11-429A20.3	1.98371	1.65525	2.31217	1.94422	11.973	1.88715e-21	2.58934e-20	38.1382
chr11	126233512	126234375	ST3GAL4	1.76301	1.47109	2.05492	2.27843	11.9729	1.88817e-21	2.59055e-20	38.1097
chrX	80792894	80793884	XXyac-YR12DB5.1	2.47155	2.0623	2.8808	2.27807	11.9725	1.89156e-21	2.59462e-20	38.1
chr1	110419663	110420611	RP11-195M16.1	1.84723	1.54131	2.15315	2.05776	11.9705	1.9117e-21	2.62098e-20	38.1169
chr6	160695630	160697106	SLC22A2	1.5772	1.31597	1.83842	2.81059	11.9693	1.9235e-21	2.63599e-20	38.0255
chr16	85355371	85355985	MIR5093	1.94407	1.62204	2.26609	1.34656	11.9681	1.93494e-21	2.65137e-20	38.161
chr4	82486551	82487560	RASGEF1B	1.14463	0.955021	1.33425	3.07479	11.9674	1.94206e-21	2.66054e-20	37.9744
chr5	171710111	171711390	UBTD2	1.34704	1.1238	1.57028	3.24655	11.9623	1.99345e-21	2.72792e-20	37.922
chr11	34653410	34654431	EHF	1.42234	1.1866	1.65808	2.52562	11.9612	2.00543e-21	2.74302e-20	38.0208
chr2	16798500	16799135	FAM49A	1.51175	1.26119	1.76231	2.29271	11.9612	2.00545e-21	2.74302e-20	38.0317
chr12	6342230	6342878	Y_RNA	1.97656	1.6489	2.30422	1.61032	11.9589	2.02931e-21	2.77413e-20	38.0935
chr2	29298777	29299700	C2orf71	1.88035	1.56861	2.19209	2.10224	11.9576	2.04229e-21	2.79115e-20	38.0476
chr3	72384006	72384994	RP11-447M4.1	1.5619	1.30281	1.82099	2.65128	11.9511	2.11168e-21	2.88034e-20	37.9522
chr12	125230149	125231088	SCARB1	1.99601	1.6649	2.32711	2.07804	11.9508	2.11525e-21	2.88489e-20	38.0203
chr14	95965061	95965732	RP11-1070N10.3	1.70556	1.42254	1.98857	1.76573	11.947	2.15714e-21	2.93912e-20	38.021
chr1	113497993	113499822	SLC16A1	1.09212	0.9108	1.27345	4.38349	11.9404	2.23131e-21	3.03348e-20	37.5992
chr9	34048376	34049797	UBAP2	1.04293	0.869754	1.21611	4.28418	11.9391	2.24669e-21	3.05316e-20	37.6192
chr3	112994517	112995877	BOC	1.28137	1.0686	1.49414	3.21736	11.939	2.24779e-21	3.05443e-20	37.8068
chr18	25756084	25758609	CDH2	0.73495	0.612885	0.857016	5.28973	11.9363	2.27951e-21	3.09549e-20	37.355
chr1	234858850	234859331	LINC01132	1.94714	1.62373	2.27055	1.41483	11.9358	2.28522e-21	3.10289e-20	37.9894
chr2	61897995	61899455	AC108039.1	1.52461	1.27136	1.77787	2.6058	11.9343	2.3022e-21	3.12435e-20	37.8715
chr15	29276613	29277749	APBA2	1.36718	1.14003	1.59432	3.14764	11.9324	2.32521e-21	3.15454e-20	37.7852
chr11	65264460	65265438	MALAT1	1.89522	1.58029	2.21016	2.5832	11.9302	2.35176e-21	3.18893e-20	37.8567
chr16	67062389	67063977	CBFB	1.50385	1.25395	1.75375	2.67956	11.9301	2.3535e-21	3.19105e-20	37.8336
chr12	76952429	76954167	OSBPL8	0.754693	0.629282	0.880104	4.8032	11.93	2.35454e-21	3.19234e-20	37.4432
chr3	11033705	11034625	SLC6A1	1.75878	1.46649	2.05108	2.57014	11.9286	2.37135e-21	3.21396e-20	37.8479
chr15	59552060	59552862	MYO1E	1.63158	1.36042	1.90275	2.34896	11.9282	2.37656e-21	3.22067e-20	37.868
chr5	112549086	112550218	MCC	1.68823	1.40763	1.96883	3.30841	11.9276	2.38355e-21	3.22926e-20	37.7362
chr3	105118414	105118860	ALCAM	1.81606	1.51422	2.1179	1.58559	11.9276	2.38375e-21	3.22935e-20	37.9421
chr2	97572643	97573948	FAM178B	1.81062	1.50966	2.11158	1.90259	11.9267	2.39432e-21	3.24249e-20	37.8988
chr5	10600645	10602915	ANKRD33B-AS1	0.949492	0.791658	1.10733	4.54221	11.926	2.40286e-21	3.25322e-20	37.493
chr7	148870	150064	AC093627.10	1.30973	1.09199	1.52748	3.76107	11.9245	2.42225e-21	3.27815e-20	37.646
chr3	17236544	17237317	AC090644.1	1.52268	1.26952	1.77583	2.35598	11.924	2.4282e-21	3.28572e-20	37.8478
chr12	18636554	18637305	RP11-127B1.1	1.572	1.31064	1.83336	2.69324	11.9238	2.43002e-21	3.28783e-20	37.8045
chr4	26787178	26788225	STIM2	1.65971	1.38377	1.93566	2.33319	11.9238	2.43122e-21	3.28934e-20	37.8393
chr6	36965573	36967166	FGD2	1.6716	1.39362	1.94958	2.41573	11.9213	2.46193e-21	3.32808e-20	37.8245
chr4	24585276	24586818	DHX15	0.924567	0.770803	1.07833	4.28154	11.9203	2.47485e-21	3.34446e-20	37.5113
chr6	37641297	37642540	MDGA1	1.77566	1.48033	2.07099	2.39795	11.9196	2.48359e-21	3.35602e-20	37.8164
chr8	3452045	3453278	CSMD1	1.89954	1.58361	2.21548	1.91769	11.9195	2.48552e-21	3.35826e-20	37.8725
chr1	246729117	246730435	TFB2M	0.916032	0.763671	1.06839	4.42601	11.919	2.49089e-21	3.36466e-20	37.4731
chr1	211431689	211433314	RCOR3	1.0252	0.854665	1.19573	4.44884	11.9179	2.50543e-21	3.38355e-20	37.4617
chr7	128094281	128094937	RP11-212P7.3	1.8423	1.53577	2.14884	1.5776	11.9148	2.54625e-21	3.43593e-20	37.8697
chr3	11207126	11207904	HRH1	1.99536	1.66332	2.3274	1.38108	11.9134	2.564e-21	3.45862e-20	37.8825
chr21	43367739	43368809	C2CD2	1.33026	1.10888	1.55165	2.65558	11.9122	2.57986e-21	3.47888e-20	37.7471
chr8	22410058	22410731	SORBS3	1.66066	1.38429	1.93704	2.11406	11.9121	2.58149e-21	3.48082e-20	37.8116
chr8	23103682	23104783	CHMP7	0.980411	0.817244	1.14358	4.43337	11.9119	2.58412e-21	3.48411e-20	37.4401
chr20	11212466	11213460	RP4-734C18.1	1.32071	1.10085	1.54058	2.60789	11.9086	2.62856e-21	3.5403e-20	37.7346
chr1	90404359	90405814	RP11-302M6.5	1.35911	1.13283	1.58538	3.00061	11.9076	2.64136e-21	3.55702e-20	37.6847
chr1	108594079	108594564	RP11-356N1.2	1.61099	1.34272	1.87925	1.6349	11.9052	2.67535e-21	3.5986e-20	37.815
chr2	85621101	85621912	CAPG	1.57842	1.31558	1.84127	2.25994	11.9049	2.67917e-21	3.60362e-20	37.7539
chr15	40395208	40396243	BMF	1.36984	1.1416	1.59807	2.81295	11.8987	2.7659e-21	3.71274e-20	37.6575
chr11	85374898	85377055	CREBZF	0.747181	0.62269	0.871673	4.56153	11.8985	2.76881e-21	3.7165e-20	37.3385
chr1	17415708	17416638	PADI2	2.09378	1.74482	2.44273	1.38553	11.8951	2.81699e-21	3.77693e-20	37.7837
chr12	76477591	76479217	NAP1L1	0.63069	0.525572	0.735807	5.34961	11.8944	2.82713e-21	3.78998e-20	37.107
chr15	22479574	22480371	IGHV1OR15-4	2.14381	1.78635	2.50128	3.2904	11.8895	2.90029e-21	3.88076e-20	37.5563
chr7	34098168	34099332	BMPER	1.43394	1.19481	1.67307	3.06549	11.8877	2.92612e-21	3.91376e-20	37.5692
chr12	4889511	4890395	GALNT8	1.82929	1.52421	2.13438	2.01218	11.8868	2.9408e-21	3.93254e-20	37.683
chr14	92358077	92358960	FBLN5	1.57494	1.3121	1.83777	2.33281	11.8789	3.06206e-21	4.08557e-20	37.615
chr2	105458761	105460377	LINC01158	0.856687	0.713614	0.999759	4.49267	11.8705	3.1973e-21	4.2585e-20	37.2082
chr1	242153338	242153788	CFL1P4	1.93125	1.60866	2.25385	1.02859	11.8683	3.23484e-21	4.30509e-20	37.6696
chr3	139166722	139167570	RP11-319G6.3	1.82493	1.52007	2.12978	2.40234	11.8674	3.249e-21	4.32301e-20	37.5532
chr2	218578033	218579579	AC010886.2	1.34011	1.11625	1.56398	3.48819	11.8674	3.24984e-21	4.32396e-20	37.4022
chr12	22777336	22778394	ETNK1	0.794582	0.661843	0.927321	4.79048	11.8671	3.25498e-21	4.33034e-20	37.1213
chr3	134671904	134672869	EPHB1	1.85887	1.54832	2.16942	2.0686	11.8665	3.2647e-21	4.34187e-20	37.578
chr2	231879929	231881069	SPATA3	1.76835	1.47289	2.06382	3.03899	11.865	3.29006e-21	4.3734e-20	37.4626
chr11	67777498	67778543	ALDH3B1	2.01681	1.67975	2.35387	1.82531	11.8621	3.33962e-21	4.4353e-20	37.5727
chr3	58087244	58088086	FLNB	1.85755	1.54711	2.168	1.32036	11.862	3.34036e-21	4.43613e-20	37.6204
chr7	79081251	79082310	MAGI2-AS3	1.03049	0.858229	1.20275	3.99137	11.8593	3.38814e-21	4.49553e-20	37.2604
chr22	26668999	26669776	SEZ6L	1.94099	1.61652	2.26546	1.56605	11.8593	3.38851e-21	4.49571e-20	37.5888
chr11	111199897	111201285	MIR4491	1.48596	1.23755	1.73438	2.82613	11.8588	3.39611e-21	4.50499e-20	37.449
chr8	47840448	47841300	RP11-350F16.2	1.7899	1.49057	2.08924	2.53932	11.8543	3.47523e-21	4.60501e-20	37.4652
chr1	205216337	205217227	TMCC2	2.12019	1.76543	2.47494	1.94088	11.848	3.5898e-21	4.74817e-20	37.5005
chr1	120557249	120558523	NOTCH2	1.45131	1.20845	1.69416	3.06189	11.8474	3.60099e-21	4.76195e-20	37.3648
chr2	88381605	88383223	SMYD1	1.58882	1.3229	1.85473	2.99855	11.845	3.64711e-21	4.81932e-20	37.3675
chr18	32711321	32712228	MAPRE2	1.40149	1.16689	1.63609	2.24744	11.8429	3.68554e-21	4.86676e-20	37.4415
chr4	87514857	87516675	MAPK10	0.848058	0.706083	0.990033	4.92596	11.8418	3.70673e-21	4.89357e-20	36.9557
chr5	148442166	148443174	SH3TC2	2.14379	1.78485	2.50273	2.56793	11.8404	3.73322e-21	4.92732e-20	37.3955
chr5	173296347	173296704	CPEB4	2.18633	1.82024	2.55243	0.708019	11.8392	3.75644e-21	4.95584e-20	37.5393
chr5	149699447	149700264	ARSI	1.52856	1.2726	1.78451	1.9981	11.839	3.76153e-21	4.96203e-20	37.4493
[truncated: 36,673 more rows]

## Sheet: non-neuronal - MDD control spec
seqnames	start	end	Associated.Gene.Name	logFC	CI.L	CI.R	AveExpr	t	P.Value	adj.P.Val	B
[truncated: 20 more rows]

[truncated: 1 more sheets: non-neuronal - MDD case specifi]
