# Supplementary material for: Major Depressive Disorder associated dysregulation of ZBTB7A in orbitofrontal cortex promotes astrocyte-mediated stress susceptibility
Source: Neuron. Author manuscript; Available in PMC 2025 Jul 1. (PMC12210276; doi:10.1016/j.neuron.2025.05.023)
Supplement: 6 — Table S5_deseq2: DESEQ2 outputs for all RNA-seq experiments. Related to Figure 3 and Figure 5. [file NIHMS2084664-supplement-6.xlsx]

## Sheet: Legend of Column Headers
Legend
ENTREZID	Entrez Gene ID
baseMean	Mean of gene expression counts across all 4 groups
log2FoldChange	Fold change of mean gene expression between two compared groups
lfcSE	Standard Error of log fold change
stat	wald statistic of gene expression comparison test between two groups
pvalue	pvalue of gene expression comparison test between two groups
padj	FDR of of gene expression comparison test between two groups
ENSEMBL	Ensembl gene ID
SYMBOL	NCBI Gene ID
GENENAME	Name of Gene

## Sheet: Human MDD vs. control
DESEQ2 output; human postmortem bulk OFC tissue, MDD vs. control
Normalized with RUVr, k = 4
ENTREZID	baseMean	log2FoldChange	lfcSE	stat	pvalue	padj	ENSEMBL	SYMBOL	GENENAME
2617	4371.37	0.247887	0.0353727	7.00786	2.42e-12	3.43e-08	ENSG00000106105	GARS1	glycyl-tRNA synthetase 1
27147	1612.47	-0.44312	0.0702692	-6.30603	2.86e-10	2.03e-06	ENSG00000146966	DENND2A	DENN domain containing 2A
729515	1664.8	0.233252	0.0408564	5.70907	1.14e-08	5.37e-05	ENSG00000215712	TMEM242	transmembrane protein 242
963	607.568	1.44392	0.265339	5.4418	5.27e-08	0.000186861	ENSG00000143119	CD53	CD53 molecule
23500	7475.19	-0.918198	0.178486	-5.14436	2.68e-07	0.000738128	ENSG00000146122	DAAM2	dishevelled associated activator of morphogenesis 2
29979	7438.76	0.192601	0.0376487	5.11573	3.13e-07	0.000738128	ENSG00000135018	UBQLN1	ubiquilin 1
1213	21287.4	0.178785	0.0354841	5.03846	4.69e-07	0.000831294	ENSG00000141367	CLTC	clathrin heavy chain
24145	1683.09	0.300123	0.0593728	5.05489	4.31e-07	0.000831294	ENSG00000110218	PANX1	pannexin 1
79006	5884.36	-0.504988	0.10071	-5.01428	5.32e-07	0.000838156	ENSG00000103260	METRN	meteorin, glial cell differentiation regulator
23371	5050.46	-0.488114	0.0993768	-4.91175	9.03e-07	0.000854882	ENSG00000111077	TNS2	tensin 2
3093	5769.24	0.158233	0.0318532	4.96758	6.78e-07	0.000854882	ENSG00000078140	UBE2K	ubiquitin conjugating enzyme E2 K
57536	336.219	-0.337358	0.0682707	-4.94147	7.75e-07	0.000854882	ENSG00000150477	KIAA1328	KIAA1328
79719	2041.67	0.209389	0.0426343	4.91127	9.05e-07	0.000854882	ENSG00000103591	AAGAB	alpha and gamma adaptin binding protein
92154	32071.6	-0.497713	0.100642	-4.94536	7.6e-07	0.000854882	ENSG00000132613	MTSS2	MTSS I-BAR domain containing 2
9470	2959.35	0.199553	0.0406291	4.91157	9.03e-07	0.000854882	ENSG00000135930	EIF4E2	eukaryotic translation initiation factor 4E family member 2
10675	6205.96	-0.456701	0.0933498	-4.89237	9.96e-07	0.000882415	ENSG00000114646	CSPG5	chondroitin sulfate proteoglycan 5
7145	3905.37	-0.486443	0.100222	-4.85367	1.21e-06	0.00101027	ENSG00000079308	TNS1	tensin 1
5165	3814.17	0.401653	0.0836072	4.80404	1.55e-06	0.00122417	ENSG00000067992	PDK3	pyruvate dehydrogenase kinase 3
3895	5356.68	-0.286229	0.059847	-4.78268	1.73e-06	0.0012901	ENSG00000126777	KTN1	kinectin 1
9580	867.876	-0.347345	0.0728916	-4.76522	1.89e-06	0.00133666	ENSG00000143842	SOX13	SRY-box transcription factor 13
55284	2163.33	0.198193	0.0420191	4.71674	2.4e-06	0.00135967	ENSG00000104343	UBE2W	ubiquitin conjugating enzyme E2 W
5682	2703.94	0.206579	0.0437201	4.72503	2.3e-06	0.00135967	ENSG00000129084	PSMA1	proteasome 20S subunit alpha 1
6599	1629.42	-0.410987	0.0871371	-4.71656	2.4e-06	0.00135967	ENSG00000173473	SMARCC1	SWI/SNF related, matrix associated, actin dependent regulator of chromatin subfamily c member 1
8500	2116.68	-0.189203	0.03985	-4.74788	2.06e-06	0.00135967	ENSG00000131626	PPFIA1	PTPRF interacting protein alpha 1
8500	2116.68	-0.189203	0.03985	-4.74788	2.06e-06	0.00135967	ENSG00000288198	PPFIA1	PTPRF interacting protein alpha 1
9448	20300.6	-0.69254	0.146544	-4.72581	2.29e-06	0.00135967	ENSG00000071054	MAP4K4	mitogen-activated protein kinase kinase kinase kinase 4
64333	319.925	0.879767	0.186922	4.70659	2.52e-06	0.0013729	ENSG00000123329	ARHGAP9	Rho GTPase activating protein 9
11216	1559.16	0.233254	0.0502174	4.64488	3.4e-06	0.0016628	ENSG00000108599	AKAP10	A-kinase anchoring protein 10
55571	864.429	0.183363	0.0394703	4.64559	3.39e-06	0.0016628	ENSG00000158435	CNOT11	CCR4-NOT transcription complex subunit 11
65266	62.2361	-0.700447	0.150523	-4.65342	3.26e-06	0.0016628	ENSG00000126562	WNK4	WNK lysine deficient protein kinase 4
4176	2437.93	-0.688625	0.14875	-4.6294	3.67e-06	0.00173233	ENSG00000166508	MCM7	minichromosome maintenance complex component 7
5330	976.651	0.763584	0.165286	4.61976	3.84e-06	0.00173954	ENSG00000137841	PLCB2	phospholipase C beta 2
83872	77.1914	-0.92173	0.199718	-4.61515	3.93e-06	0.00173954	ENSG00000143341	HMCN1	hemicentin 1
113146	2098.82	0.442659	0.0960763	4.60737	4.08e-06	0.00175116	ENSG00000185567	AHNAK2	AHNAK nucleoprotein 2
26086	3560.76	-0.190966	0.0422696	-4.5178	6.25e-06	0.00260437	ENSG00000160360	GPSM1	G protein signaling modulator 1
10749	23855.3	-0.816951	0.183359	-4.45547	8.37e-06	0.00282764	ENSG00000129250	KIF1C	kinesin family member 1C
1299	2386.98	-0.624369	0.139115	-4.48814	7.18e-06	0.00282764	ENSG00000092758	COL9A3	collagen type IX alpha 3 chain
1471	51870.7	-0.58	0.1302	-4.4547	8.4e-06	0.00282764	ENSG00000101439	CST3	cystatin C
2806	5892.44	0.224832	0.0504379	4.4576	8.29e-06	0.00282764	ENSG00000125166	GOT2	glutamic-oxaloacetic transaminase 2
389084	1178.2	-0.798819	0.17937	-4.45346	8.45e-06	0.00282764	ENSG00000182600	SNORC	secondary ossification center associated regulator of chondrocyte maturation
476	35009.8	0.286055	0.0637763	4.48529	7.28e-06	0.00282764	ENSG00000163399	ATP1A1	ATPase Na+/K+ transporting subunit alpha 1
51411	200.381	1.18063	0.264112	4.47017	7.82e-06	0.00282764	ENSG00000110934	BIN2	bridging integrator 2
5322	368.405	-0.589775	0.131868	-4.47246	7.73e-06	0.00282764	ENSG00000127472	PLA2G5	phospholipase A2 group V
63827	11298.8	-0.452602	0.101704	-4.45017	8.58e-06	0.00282764	ENSG00000132692	BCAN	brevican
283335	471.471	-0.575113	0.129446	-4.44289	8.88e-06	0.00285863	ENSG00000257337	LOC283335	uncharacterized LOC283335
57642	1009.71	-0.664588	0.15055	-4.4144	1.01e-05	0.00312733	ENSG00000101203	COL20A1	collagen type XX alpha 1 chain
951	480.117	1.07386	0.243289	4.41392	1.02e-05	0.00312733	ENSG00000104894	CD37	CD37 molecule
51701	6272.15	0.204317	0.0464609	4.3976	1.09e-05	0.00330015	ENSG00000087095	NLK	nemo like kinase
143282	415.206	-0.474425	0.108053	-4.39067	1.13e-05	0.00333343	ENSG00000174721	FGFBP3	fibroblast growth factor binding protein 3
79957	26841.2	-0.870775	0.198519	-4.38636	1.15e-05	0.00333343	ENSG00000160781	PAQR6	progestin and adipoQ receptor family member 6
8736	572.743	-0.622246	0.142272	-4.37363	1.22e-05	0.00346331	ENSG00000101605	MYOM1	myomesin 1
9334	3058.41	0.224006	0.0512685	4.36927	1.25e-05	0.00346384	ENSG00000158470	B4GALT5	beta-1,4-galactosyltransferase 5
83543	7763.87	-0.773893	0.177767	-4.3534	1.34e-05	0.00365286	ENSG00000126878	AIF1L	allograft inflammatory factor 1 like
284695	1298.82	-0.412781	0.0953174	-4.33059	1.49e-05	0.0039025	ENSG00000162664	ZNF326	zinc finger protein 326
80760	1384.35	-0.768971	0.177419	-4.33421	1.46e-05	0.0039025	ENSG00000123243	ITIH5	inter-alpha-trypsin inhibitor heavy chain 5
147138	275.491	0.908788	0.211243	4.30209	1.69e-05	0.00393058	ENSG00000167895	TMC8	transmembrane channel like 8
151011	598.196	-0.550663	0.127733	-4.31104	1.62e-05	0.00393058	ENSG00000186522	SEPTIN10	septin 10
2745	988.993	0.63428	0.147132	4.31097	1.63e-05	0.00393058	ENSG00000173221	GLRX	glutaredoxin
55207	6847.83	0.159181	0.0369609	4.30673	1.66e-05	0.00393058	ENSG00000134108	ARL8B	ADP ribosylation factor like GTPase 8B
56099	251.851	-0.52309	0.121545	-4.30368	1.68e-05	0.00393058	ENSG00000254122	PCDHGB7	protocadherin gamma subfamily B, 7
85407	537.096	-0.53018	0.122668	-4.32208	1.55e-05	0.00393058	ENSG00000140807	NKD1	NKD inhibitor of WNT signaling pathway 1
9873	1964.71	-0.285506	0.0662517	-4.30941	1.64e-05	0.00393058	ENSG00000137478	FCHSD2	FCH and double SH3 domains 2
129080	1475.75	-0.454082	0.105675	-4.29698	1.73e-05	0.00395732	ENSG00000186998	EMID1	EMI domain containing 1
58473	35852.5	-0.665115	0.15512	-4.28774	1.8e-05	0.00406004	ENSG00000021300	PLEKHB1	pleckstrin homology domain containing B1
51719	5661.91	0.21702	0.050809	4.2713	1.94e-05	0.00423686	ENSG00000135932	CAB39	calcium binding protein 39
55827	5534.92	0.212564	0.0497425	4.27329	1.93e-05	0.00423686	ENSG00000143164	DCAF6	DDB1 and CUL4 associated factor 6
116448	7077.83	-0.67808	0.159094	-4.26213	2.02e-05	0.00425156	ENSG00000184221	OLIG1	oligodendrocyte transcription factor 1
254128	487.526	-0.578656	0.135769	-4.26206	2.03e-05	0.00425156	ENSG00000236859	NIFK-AS1	NIFK antisense RNA 1
25805	452.633	-0.424263	0.0995816	-4.26045	2.04e-05	0.00425156	ENSG00000095739	BAMBI	BMP and activin membrane bound inhibitor
10485	10227.8	-0.401704	0.0944242	-4.25424	2.1e-05	0.00426007	ENSG00000125462	MIR9-1HG	MIR9-1 host gene
7305	583.573	1.23157	0.28954	4.25352	2.1e-05	0.00426007	ENSG00000011600	TYROBP	transmembrane immune signaling adaptor TYROBP
143384	1800.87	0.176655	0.0418115	4.22504	2.39e-05	0.00470045	ENSG00000151893	CACUL1	CDK2 associated cullin domain 1
4720	5023.53	0.160807	0.038035	4.22788	2.36e-05	0.00470045	ENSG00000158864	NDUFS2	NADH:ubiquinone oxidoreductase core subunit S2
5757	12325.6	-0.270202	0.0639986	-4.22201	2.42e-05	0.00470045	ENSG00000187514	PTMA	prothymosin alpha
375704	10673.8	-0.46923	0.111237	-4.2183	2.46e-05	0.00471376	ENSG00000168913	ENHO	energy homeostasis associated
1798	746.987	0.248891	0.0592712	4.19919	2.68e-05	0.00486672	ENSG00000172269	DPAGT1	dolichyl-phosphate N-acetylglucosaminephosphotransferase 1
4303	3747.59	-0.601129	0.142972	-4.20453	2.62e-05	0.00486672	ENSG00000184481	FOXO4	forkhead box O4
79137	10282.3	0.150995	0.0358843	4.20781	2.58e-05	0.00486672	ENSG00000144567	RETREG2	reticulophagy regulator family member 2
9839	8730.01	-0.495258	0.117868	-4.20181	2.65e-05	0.00486672	ENSG00000169554	ZEB2	zinc finger E-box binding homeobox 2
352954	6018.41	-0.479516	0.114662	-4.18201	2.89e-05	0.0049935	ENSG00000239521	CASTOR3	CASTOR family member 3
3688	1789.06	-0.352497	0.0841372	-4.18954	2.8e-05	0.0049935	ENSG00000150093	ITGB1	integrin subunit beta 1
54491	213.804	0.503938	0.120479	4.1828	2.88e-05	0.0049935	ENSG00000145569	OTULINL	OTU deubiquitinase with linear linkage specificity like
6734	3153.71	0.250203	0.0597829	4.1852	2.85e-05	0.0049935	ENSG00000182934	SRPRA	SRP receptor subunit alpha
57513	2537.52	-0.346593	0.0830229	-4.17466	2.98e-05	0.00501227	ENSG00000177303	CASKIN2	CASK interacting protein 2
9025	1191.99	0.194401	0.0465668	4.17467	2.98e-05	0.00501227	ENSG00000112130	RNF8	ring finger protein 8
91369	6981.88	-0.573238	0.137369	-4.17298	3.01e-05	0.00501227	ENSG00000154945	ANKRD40	ankyrin repeat domain 40
54676	1198.11	0.259462	0.0623235	4.16315	3.14e-05	0.00511277	ENSG00000172432	GTPBP2	GTP binding protein 2
55002	1560.49	-0.344559	0.0827542	-4.16365	3.13e-05	0.00511277	ENSG00000150403	TMCO3	transmembrane and coiled-coil domains 3
3631	6459.19	0.234401	0.0563934	4.15653	3.23e-05	0.00511367	ENSG00000040933	INPP4A	inositol polyphosphate-4-phosphatase type I A
57552	4054.26	0.312173	0.0751817	4.15225	3.29e-05	0.00511367	ENSG00000144959	NCEH1	neutral cholesterol ester hydrolase 1
63971	1876.2	-0.380199	0.0915368	-4.15351	3.27e-05	0.00511367	ENSG00000137177	KIF13A	kinesin family member 13A
7454	324.849	0.794246	0.191143	4.15524	3.25e-05	0.00511367	ENSG00000015285	WAS	WASP actin nucleation promoting factor
80335	7398.57	0.0976445	0.0235409	4.14786	3.36e-05	0.00511367	ENSG00000164091	WDR82	WD repeat domain 82
85465	3088.08	0.184042	0.0443585	4.14896	3.34e-05	0.00511367	ENSG00000138018	SELENOI	selenoprotein I
1793	3120.49	-0.589089	0.14231	-4.13948	3.48e-05	0.00521234	ENSG00000150760	DOCK1	dedicator of cytokinesis 1
4134	35713.8	-0.449581	0.108631	-4.1386	3.49e-05	0.00521234	ENSG00000047849	MAP4	microtubule associated protein 4
100132911	84.3325	-0.705389	0.17157	-4.11137	3.93e-05	0.00552557	NA	DPH3P1	diphthamide biosynthesis 3 pseudogene 1
114548	156.844	0.521559	0.126841	4.11192	3.92e-05	0.00552557	ENSG00000162711	NLRP3	NLR family pyrin domain containing 3
51673	2794.45	-0.485921	0.118363	-4.10536	4.04e-05	0.00552557	ENSG00000159713	TPPP3	tubulin polymerization promoting protein family member 3
6768	221.766	1.15071	0.279513	4.11684	3.84e-05	0.00552557	ENSG00000149418	ST14	ST14 transmembrane serine protease matriptase
79856	1154.08	-0.735858	0.178924	-4.1127	3.91e-05	0.00552557	ENSG00000157734	SNX22	sorting nexin 22
79885	4587.48	-0.332009	0.0805568	-4.12143	3.77e-05	0.00552557	ENSG00000163517	HDAC11	histone deacetylase 11
83874	893.35	-0.284173	0.0692376	-4.10431	4.06e-05	0.00552557	ENSG00000099992	TBC1D10A	TBC1 domain family member 10A
8508	3536.37	0.149464	0.0364129	4.10469	4.05e-05	0.00552557	ENSG00000184117	NIPSNAP1	nipsnap homolog 1
89958	989.199	-0.641664	0.156136	-4.10965	3.96e-05	0.00552557	ENSG00000186193	SAPCD2	suppressor APC domain containing 2
10683	367	-0.413791	0.101113	-4.09234	4.27e-05	0.00576339	ENSG00000090932	DLL3	delta like canonical Notch ligand 3
6468	3988.39	-0.443897	0.108594	-4.08766	4.36e-05	0.00582553	ENSG00000107829	FBXW4	F-box and WD repeat domain containing 4
6688	833.603	0.913926	0.223798	4.08372	4.43e-05	0.00586989	ENSG00000066336	SPI1	Spi-1 proto-oncogene
2026	38654.2	0.22212	0.0544389	4.08016	4.5e-05	0.00590511	ENSG00000111674	ENO2	enolase 2
56901	1263.49	-0.569602	0.139843	-4.07315	4.64e-05	0.00603011	ENSG00000185633	NDUFA4L2	NDUFA4 mitochondrial complex associated like 2
125704	642.555	-0.640533	0.157599	-4.06431	4.82e-05	0.00604135	ENSG00000187773	DIPK1C	divergent protein kinase domain 1C
1871	976.315	0.218962	0.0538542	4.06583	4.79e-05	0.00604135	ENSG00000112242	E2F3	E2F transcription factor 3
257106	222.803	0.903251	0.221967	4.06931	4.72e-05	0.00604135	ENSG00000186517	ARHGAP30	Rho GTPase activating protein 30
6640	6742.13	-0.383853	0.094377	-4.06723	4.76e-05	0.00604135	ENSG00000101400	SNTA1	syntrophin alpha 1
23080	2924.11	0.171655	0.042328	4.05534	5.01e-05	0.00611444	ENSG00000105778	AVL9	AVL9 cell migration associated
23176	8687.26	-0.265671	0.0654708	-4.05785	4.95e-05	0.00611444	ENSG00000164402	SEPTIN8	septin 8
526	17631.8	0.335256	0.0827103	4.05338	5.05e-05	0.00611444	ENSG00000147416	ATP6V1B2	ATPase H+ transporting V1 subunit B2
54187	743.416	0.294899	0.072732	4.0546	5.02e-05	0.00611444	ENSG00000095380	NANS	N-acetylneuraminate synthase
92999	7508.67	-0.475868	0.117473	-4.05087	5.1e-05	0.00612798	ENSG00000114853	ZBTB47	zinc finger and BTB domain containing 47
349075	240.26	-0.437733	0.108312	-4.0414	5.31e-05	0.00617171	ENSG00000178665	ZNF713	zinc finger protein 713
3799	9999.14	-0.520714	0.128781	-4.04341	5.27e-05	0.00617171	ENSG00000170759	KIF5B	kinesin family member 5B
54947	386.583	0.766669	0.189607	4.04345	5.27e-05	0.00617171	ENSG00000087253	LPCAT2	lysophosphatidylcholine acyltransferase 2
7043	1392.51	-0.688704	0.170386	-4.04203	5.3e-05	0.00617171	ENSG00000119699	TGFB3	transforming growth factor beta 3
219654	7556.68	-0.683659	0.169753	-4.02739	5.64e-05	0.00644557	ENSG00000165424	ZCCHC24	zinc finger CCHC-type containing 24
6195	447.658	0.595396	0.147802	4.02834	5.62e-05	0.00644557	ENSG00000117676	RPS6KA1	ribosomal protein S6 kinase A1
6195	447.658	0.595396	0.147802	4.02834	5.62e-05	0.00644557	ENSG00000281877	RPS6KA1	ribosomal protein S6 kinase A1
91523	139.398	0.594782	0.147769	4.02508	5.7e-05	0.0064571	ENSG00000179715	PCED1B	PC-esterase domain containing 1B
3376	3855.25	0.25116	0.0624838	4.0196	5.83e-05	0.00655666	ENSG00000196305	IARS1	isoleucyl-tRNA synthetase 1
285533	1258.57	0.26709	0.0664984	4.01648	5.91e-05	0.00659034	ENSG00000145428	RNF175	ring finger protein 175
79169	764.657	-0.150308	0.0374396	-4.01468	5.95e-05	0.00659034	ENSG00000143793	C1orf35	chromosome 1 open reading frame 35
1436	1606.06	1.26593	0.316911	3.99458	6.48e-05	0.00711947	ENSG00000182578	CSF1R	colony stimulating factor 1 receptor
2043	6269.85	0.232648	0.0582779	3.99205	6.55e-05	0.00713674	ENSG00000116106	EPHA4	EPH receptor A4
8642	1707.25	-0.316925	0.0794228	-3.99036	6.6e-05	0.00713674	ENSG00000166341	DCHS1	dachsous cadherin-related 1
10541	3620.12	-0.445739	0.111915	-3.98283	6.81e-05	0.00726347	ENSG00000136938	ANP32B	acidic nuclear phosphoprotein 32 family member B
50619	191.983	0.75254	0.189042	3.9808	6.87e-05	0.00726347	ENSG00000023892	DEF6	DEF6 guanine nucleotide exchange factor
9016	826.424	0.182096	0.0457274	3.98221	6.83e-05	0.00726347	ENSG00000102078	SLC25A14	solute carrier family 25 member 14
4041	563.067	-0.432824	0.108846	-3.97646	6.99e-05	0.00734241	ENSG00000162337	LRP5	LDL receptor related protein 5
55074	8610.96	0.236945	0.0596263	3.97382	7.07e-05	0.00736972	ENSG00000164830	OXR1	oxidation resistance 1
79657	801.829	0.134155	0.0337917	3.97005	7.19e-05	0.00743287	ENSG00000005175	RPAP3	RNA polymerase II associated protein 3
79609	524.929	0.277093	0.0699012	3.96407	7.37e-05	0.00756643	ENSG00000100483	VCPKMT	valosin containing protein lysine methyltransferase
54432	912.445	0.293313	0.0740542	3.96079	7.47e-05	0.00761576	ENSG00000058799	YIPF1	Yip1 domain family member 1
221938	911.712	-0.630636	0.159555	-3.95248	7.73e-05	0.00762041	ENSG00000136297	MMD2	monocyte to macrophage differentiation associated 2
3164	4363.96	-0.980907	0.248197	-3.95214	7.75e-05	0.00762041	ENSG00000123358	NR4A1	nuclear receptor subfamily 4 group A member 1
54413	4797.07	-0.375172	0.0947984	-3.95758	7.57e-05	0.00762041	ENSG00000196338	NLGN3	neuroligin 3
55075	655.249	-0.41722	0.105459	-3.95623	7.61e-05	0.00762041	ENSG00000137831	UACA	uveal autoantigen with coiled-coil domains and ankyrin repeats
83875	202.366	0.45978	0.116303	3.9533	7.71e-05	0.00762041	ENSG00000197580	BCO2	beta-carotene oxygenase 2
8565	4782.02	0.264861	0.0670442	3.95055	7.8e-05	0.00762041	ENSG00000134684	YARS1	tyrosyl-tRNA synthetase 1
23258	7230.24	-0.265403	0.0672559	-3.94617	7.94e-05	0.00770774	ENSG00000184014	DENND5A	DENN domain containing 5A
7805	1885.91	1.25526	0.318367	3.94282	8.05e-05	0.00776322	ENSG00000162511	LAPTM5	lysosomal protein transmembrane 5
101243545	322.875	-0.305308	0.0775404	-3.93741	8.24e-05	0.00783365	ENSG00000240567	LINC02067	long intergenic non-protein coding RNA 2067
4059	1312.27	-0.352014	0.0893804	-3.93838	8.2e-05	0.00783365	ENSG00000187244	BCAM	basal cell adhesion molecule (Lutheran blood group)
284004	571.61	0.25251	0.064174	3.93477	8.33e-05	0.00786741	ENSG00000169660	HEXD	hexosaminidase D
28996	30646.7	-0.863986	0.219938	-3.92832	8.55e-05	0.00802801	ENSG00000064393	HIPK2	homeodomain interacting protein kinase 2
9908	9925.88	0.177735	0.0453585	3.91845	8.91e-05	0.0083088	ENSG00000138757	G3BP2	G3BP stress granule assembly factor 2
116372	315.769	-0.535295	0.136958	-3.90847	9.29e-05	0.00853051	ENSG00000150551	LYPD1	LY6/PLAUR domain containing 1
80312	83.9552	-0.591525	0.151387	-3.90737	9.33e-05	0.00853051	ENSG00000138336	TET1	tet methylcytosine dioxygenase 1
84433	208.028	0.947613	0.242482	3.90798	9.31e-05	0.00853051	ENSG00000198286	CARD11	caspase recruitment domain family member 11
5724	173.884	1.04297	0.267109	3.90467	9.44e-05	0.00857098	ENSG00000169403	PTAFR	platelet activating factor receptor
55959	3100.97	-0.453265	0.116292	-3.89763	9.71e-05	0.00873534	ENSG00000196562	SULF2	sulfatase 2
84868	330.605	0.997648	0.256005	3.89699	9.74e-05	0.00873534	ENSG00000135077	HAVCR2	hepatitis A virus cellular receptor 2
59342	1335.75	0.280088	0.0719127	3.89484	9.83e-05	0.0087578	ENSG00000121064	SCPEP1	serine carboxypeptidase 1
55274	607.062	-0.395991	0.101829	-3.88878	0.000100748	0.00886766	ENSG00000130024	PHF10	PHD finger protein 10
79640	1845.24	-0.439892	0.113079	-3.89012	0.000100194	0.00886766	ENSG00000184208	C22orf46	CTA-216E10.6
353322	125.488	-0.660606	0.169994	-3.88604	0.000101892	0.00891305	ENSG00000186352	ANKRD37	ankyrin repeat domain 37
2885	7759.02	0.208981	0.053811	3.8836	0.000102921	0.0089478	ENSG00000177885	GRB2	growth factor receptor bound protein 2
9846	3179.86	-0.580682	0.149635	-3.88065	0.000104178	0.0090019	ENSG00000033327	GAB2	GRB2 associated binding protein 2
2246	9152.01	-0.694334	0.179025	-3.87841	0.00010514	0.00900549	ENSG00000113578	FGF1	fibroblast growth factor 1
25902	750.438	0.409873	0.105703	3.8776	0.000105491	0.00900549	ENSG00000120254	MTHFD1L	methylenetetrahydrofolate dehydrogenase (NADP+ dependent) 1 like
54497	1904.9	0.147832	0.0381885	3.87112	0.000108336	0.00913825	ENSG00000008869	HEATR5B	HEAT repeat containing 5B
8099	6080.98	-0.255636	0.0660121	-3.87256	0.000107696	0.00913825	ENSG00000111328	CDK2AP1	cyclin dependent kinase 2 associated protein 1
54908	451.357	-0.339896	0.0878663	-3.86833	0.000109582	0.00918868	ENSG00000040275	SPDL1	spindle apparatus coiled-coil protein 1
1520	314.983	0.829137	0.214682	3.86216	0.000112389	0.00920612	ENSG00000163131	CTSS	cathepsin S
404093	1827.5	-0.317148	0.0821078	-3.86259	0.000112193	0.00920612	ENSG00000180891	CUEDC1	CUE domain containing 1
429	563.154	-0.533019	0.137973	-3.86322	0.000111902	0.00920612	ENSG00000139352	ASCL1	achaete-scute family bHLH transcription factor 1
57645	2841.66	-0.261762	0.0677727	-3.86235	0.0001123	0.00920612	ENSG00000143157	POGK	pogo transposable element derived with KRAB domain
51085	1420.62	0.415672	0.107846	3.85431	0.000116057	0.00945198	ENSG00000009950	MLXIPL	MLX interacting protein like
55741	326.275	0.262351	0.0681846	3.84766	0.00011925	0.00960163	ENSG00000088298	EDEM2	ER degradation enhancing alpha-mannosidase like protein 2
8792	290.866	0.690198	0.179376	3.84778	0.000119192	0.00960163	ENSG00000141655	TNFRSF11A	TNF receptor superfamily member 11a
27092	1855.57	-0.452346	0.117622	-3.84575	0.000120183	0.00961466	ENSG00000075461	CACNG4	calcium voltage-gated channel auxiliary subunit gamma 4
3663	263.6	0.872603	0.227052	3.84319	0.000121447	0.00961466	ENSG00000128604	IRF5	interferon regulatory factor 5
3684	297.065	1.05211	0.273693	3.84414	0.000120978	0.00961466	ENSG00000169896	ITGAM	integrin subunit alpha M
100507217	2075.83	-0.221196	0.0576001	-3.84021	0.000122928	0.00967789	NA	CHASERR	CHD2 adjacent suppressive regulatory RNA
1075	439.388	0.79962	0.208406	3.83685	0.000124624	0.00975719	ENSG00000109861	CTSC	cathepsin C
7402	2396.79	-0.339921	0.0887169	-3.83152	0.000127354	0.00991611	ENSG00000152818	UTRN	utrophin
718	2743.43	1.27117	0.332121	3.82743	0.000129489	0.0100024	ENSG00000125730	C3	complement C3
84106	151.489	0.77017	0.201309	3.8258	0.000130346	0.0100024	ENSG00000133246	PRAM1	PML-RARA regulated adaptor molecule 1
9913	2819.26	0.149407	0.0390569	3.82536	0.000130579	0.0100024	ENSG00000119760	SUPT7L	SPT7 like, STAGA complex subunit gamma
23092	5180.56	0.282419	0.0739002	3.82162	0.000132577	0.0101008	ENSG00000145819	ARHGAP26	Rho GTPase activating protein 26
167227	1638.5	0.25118	0.0658054	3.81701	0.000135077	0.010112	ENSG00000172795	DCP2	decapping mRNA 2
55585	3171.61	0.0931775	0.0244193	3.81574	0.000135777	0.010112	ENSG00000160714	UBE2Q1	ubiquitin conjugating enzyme E2 Q1
6271	3321.11	-0.493798	0.129443	-3.8148	0.000136292	0.010112	ENSG00000160678	S100A1	S100 calcium binding protein A1
80262	1049.57	0.291488	0.0764038	3.8151	0.000136128	0.010112	ENSG00000125149	C16orf70	chromosome 16 open reading frame 70
83440	875.19	0.293222	0.0767872	3.81863	0.000134197	0.010112	ENSG00000159322	ADPGK	ADP dependent glucokinase
22848	9087.13	0.188101	0.0493286	3.81322	0.000137167	0.0101239	ENSG00000115977	AAK1	AP2 associated kinase 1
5098	2911.55	-0.648141	0.170061	-3.81122	0.000138285	0.0101536	ENSG00000240184	PCDHGC3	protocadherin gamma subfamily C, 3
10818	1384.16	-0.243047	0.0638358	-3.80738	0.000140448	0.0102098	ENSG00000166225	FRS2	fibroblast growth factor receptor substrate 2
65125	16525	-0.502633	0.132018	-3.8073	0.000140492	0.0102098	ENSG00000060237	WNK1	WNK lysine deficient protein kinase 1
3964	1708.08	0.255091	0.0670715	3.80327	0.000142796	0.0103243	ENSG00000116977	LGALS8	galectin 8
10313	55432.3	0.182102	0.0479461	3.79805	0.000145837	0.010441	ENSG00000133318	RTN3	reticulon 3
4141	3999.13	0.210792	0.0555013	3.79797	0.000145884	0.010441	ENSG00000166986	MARS1	methionyl-tRNA synthetase 1
1441	473.65	0.913195	0.240734	3.79338	0.000148611	0.0105298	ENSG00000119535	CSF3R	colony stimulating factor 3 receptor
3280	759.621	-0.866844	0.228468	-3.79416	0.000148143	0.0105298	ENSG00000114315	HES1	hes family bHLH transcription factor 1
23533	168.318	0.963275	0.254245	3.78876	0.000151399	0.010674	ENSG00000141506	PIK3R5	phosphoinositide-3-kinase regulatory subunit 5
163859	491.787	-0.19811	0.0523889	-3.78152	0.000155873	0.0108278	ENSG00000143751	SDE2	SDE2 telomere maintenance homolog
2059	1027.19	-0.345126	0.0912586	-3.78185	0.000155668	0.0108278	ENSG00000151491	EPS8	epidermal growth factor receptor pathway substrate 8
79724	1658.66	-0.202479	0.0535351	-3.78218	0.000155459	0.0108278	ENSG00000169957	ZNF768	zinc finger protein 768
79651	537.8	1.00412	0.265824	3.77741	0.000158467	0.0109543	ENSG00000129667	RHBDF2	rhomboid 5 homolog 2
10550	5910	0.222682	0.0592168	3.76045	0.000169609	0.0112377	ENSG00000144746	ARL6IP5	ADP ribosylation factor like GTPase 6 interacting protein 5
114112	100.995	-0.395554	0.105404	-3.75275	0.000174907	0.0112377	ENSG00000197763	TXNRD3	thioredoxin reductase 3
1173	24956.3	0.11366	0.0302676	3.75516	0.000173231	0.0112377	ENSG00000161203	AP2M1	adaptor related protein complex 2 subunit mu 1
1760	3331.52	-0.201946	0.0536031	-3.76743	0.00016494	0.0112377	ENSG00000104936	DMPK	DM1 protein kinase
23077	11112	0.202517	0.053867	3.75958	0.000170198	0.0112377	ENSG00000005810	MYCBP2	MYC binding protein 2
26503	790.69	0.270153	0.0718385	3.76056	0.000169534	0.0112377	ENSG00000119899	SLC17A5	solute carrier family 17 member 5
30008	1569.95	-0.337313	0.0895735	-3.76576	0.000166041	0.0112377	ENSG00000172638	EFEMP2	EGF containing fibulin extracellular matrix protein 2
440	3656.47	0.256376	0.0681361	3.7627	0.000168087	0.0112377	ENSG00000070669	ASNS	asparagine synthetase (glutamine-hydrolyzing)
4542	456.713	0.847767	0.225936	3.75225	0.000175254	0.0112377	ENSG00000142347	MYO1F	myosin IF
51575	1001.27	-0.265388	0.0706284	-3.75753	0.000171599	0.0112377	ENSG00000089048	ESF1	ESF1 nucleolar pre-rRNA processing protein homolog
5176	2671.66	0.554797	0.147739	3.75525	0.00017317	0.0112377	ENSG00000132386	SERPINF1	serpin family F member 1
5176	2671.66	0.554797	0.147739	3.75525	0.00017317	0.0112377	ENSG00000282307	SERPINF1	serpin family F member 1
529	11226.5	0.153494	0.0408879	3.75402	0.000174022	0.0112377	ENSG00000131100	ATP6V1E1	ATPase H+ transporting V1 subunit E1
5324	159.29	0.399392	0.106362	3.75503	0.000173324	0.0112377	ENSG00000181690	PLAG1	PLAG1 zinc finger
7391	1931.83	0.144231	0.0383675	3.75919	0.000170464	0.0112377	ENSG00000158773	USF1	upstream transcription factor 1
80183	296.319	0.483058	0.128163	3.7691	0.000163836	0.0112377	ENSG00000102445	RUBCNL	rubicon like autophagy enhancer
9512	1983.82	0.155062	0.0412488	3.75918	0.000170469	0.0112377	ENSG00000105819	PMPCB	peptidase, mitochondrial processing subunit beta
338773	293.032	0.916582	0.244563	3.74784	0.000178363	0.0113855	ENSG00000183160	TMEM119	transmembrane protein 119
57698	9807.4	-0.468957	0.125174	-3.74643	0.000179369	0.0113984	ENSG00000187164	SHTN1	shootin 1
23554	236.827	-0.462323	0.123473	-3.74432	0.000180881	0.0114432	ENSG00000106025	TSPAN12	tetraspanin 12
55069	3765.18	0.138606	0.0370582	3.74023	0.00018385	0.0115793	ENSG00000106609	TMEM248	transmembrane protein 248
220382	1933.27	-0.415458	0.111229	-3.73514	0.000187611	0.0116607	ENSG00000182103	FAM181B	family with sequence similarity 181 member B
6696	14799.7	1.88225	0.503828	3.73591	0.000187037	0.0116607	ENSG00000118785	SPP1	secreted phosphoprotein 1
9770	5801.28	-0.613907	0.164299	-3.73652	0.000186583	0.0116607	ENSG00000101265	RASSF2	Ras association domain family member 2
9056	183.046	0.948526	0.254119	3.7326	0.000189516	0.0117276	ENSG00000155465	SLC7A7	solute carrier family 7 member 7
1175	3188.4	0.206748	0.0554549	3.72822	0.000192838	0.0117448	ENSG00000042753	AP2S1	adaptor related protein complex 2 subunit sigma 1
1783	13983.6	-0.433466	0.116444	-3.72251	0.000197252	0.0117448	ENSG00000135720	DYNC1LI2	dynein cytoplasmic 1 light intermediate chain 2
26226	83.0652	-0.443819	0.119065	-3.72753	0.000193362	0.0117448	ENSG00000230701	FBXW4P1	F-box and WD repeat domain containing 4 pseudogene 1
51751	246.397	-0.505923	0.135793	-3.72569	0.000194784	0.0117448	ENSG00000131097	HIGD1B	HIG1 hypoxia inducible domain family member 1B
528	9557.67	0.213085	0.0571583	3.72798	0.000193019	0.0117448	ENSG00000155097	ATP6V1C1	ATPase H+ transporting V1 subunit C1
58476	31308.2	-0.92732	0.249086	-3.72289	0.000196956	0.0117448	ENSG00000078804	TP53INP2	tumor protein p53 inducible nuclear protein 2
6285	9226.72	-0.538098	0.144393	-3.72661	0.000194069	0.0117448	ENSG00000160307	S100B	S100 calcium binding protein B
6945	836.45	0.242935	0.0652552	3.72285	0.000196989	0.0117448	ENSG00000108788	MLX	MAX dimerization protein MLX
9423	515.682	-0.468124	0.125575	-3.72785	0.000193118	0.0117448	ENSG00000065320	NTN1	netrin 1
363	88.2768	-0.645901	0.173664	-3.71925	0.000199817	0.0118477	ENSG00000086159	AQP6	aquaporin 6
27095	1546.17	0.147437	0.0397016	3.71364	0.000204299	0.0118653	ENSG00000054116	TRAPPC3	trafficking protein particle complex 3
547	72501.9	-0.262473	0.0706316	-3.71608	0.000202334	0.0118653	ENSG00000130294	KIF1A	kinesin family member 1A
643314	134.581	-0.551528	0.1485	-3.71398	0.000204022	0.0118653	NA	KIAA0754	KIAA0754
81034	911.002	0.192454	0.0517939	3.71578	0.000202579	0.0118653	ENSG00000164933	SLC25A32	solute carrier family 25 member 32
81704	224.123	0.900932	0.242517	3.71492	0.000203271	0.0118653	ENSG00000107099	DOCK8	dedicator of cytokinesis 8
8940	352.787	0.291306	0.0785513	3.70848	0.000208504	0.01206	ENSG00000100038	TOP3B	DNA topoisomerase III beta
8480	942.371	0.26855	0.0724452	3.70694	0.000209781	0.0120846	ENSG00000101146	RAE1	ribonucleic acid export 1
7027	1637.65	-0.203266	0.054933	-3.70025	0.000215387	0.0123573	ENSG00000198176	TFDP1	transcription factor Dp-1
10732	2278.27	-0.564291	0.152671	-3.69614	0.000218906	0.0124583	ENSG00000101190	TCFL5	transcription factor like 5
64805	607.745	1.05647	0.2858	3.69653	0.00021857	0.0124583	ENSG00000169313	P2RY12	purinergic receptor P2Y12
3055	216.637	1.08144	0.292904	3.69213	0.000222382	0.0125553	ENSG00000101336	HCK	HCK proto-oncogene, Src family tyrosine kinase
64926	179.327	1.03056	0.279117	3.6922	0.000222319	0.0125553	ENSG00000105122	RASAL3	RAS protein activator like 3
9415	7670.77	-0.326284	0.0884054	-3.69078	0.000223572	0.0125724	ENSG00000134824	FADS2	fatty acid desaturase 2
6642	3299.61	-0.123066	0.033364	-3.68859	0.000225497	0.0126305	ENSG00000028528	SNX1	sorting nexin 1
11069	27571.7	-0.528705	0.143445	-3.68578	0.000228007	0.0126955	ENSG00000091428	RAPGEF4	Rap guanine nucleotide exchange factor 4
22887	3263.46	0.163637	0.0444028	3.68528	0.000228449	0.0126955	ENSG00000198815	FOXJ3	forkhead box J3
203228	1398	0.232676	0.0631558	3.68415	0.000229468	0.0127023	ENSG00000147894	C9orf72	C9orf72-SMCR8 complex subunit
58533	1441.05	-0.274389	0.0745098	-3.68259	0.000230873	0.0127304	ENSG00000129515	SNX6	sorting nexin 6
7423	4077.74	-0.315444	0.0857191	-3.67998	0.000233256	0.0128119	ENSG00000173511	VEGFB	vascular endothelial growth factor B
10884	616.934	0.211985	0.057654	3.67685	0.000236132	0.0128567	ENSG00000112996	MRPS30	mitochondrial ribosomal protein S30
199731	8698.45	-0.25578	0.0695785	-3.67614	0.000236794	0.0128567	ENSG00000105767	CADM4	cell adhesion molecule 4
8893	1853.57	0.165637	0.0450556	3.67628	0.000236656	0.0128567	ENSG00000145191	EIF2B5	eukaryotic translation initiation factor 2B subunit epsilon
51571	4646.57	0.290227	0.0790519	3.67135	0.00024127	0.012902	ENSG00000153310	CYRIB	CYFIP related Rac1 interactor B
5253	2086.38	-0.147439	0.0401539	-3.67185	0.000240799	0.012902	ENSG00000197724	PHF2	PHD finger protein 2
79784	3061.65	-0.397785	0.108319	-3.67233	0.000240349	0.012902	ENSG00000105357	MYH14	myosin heavy chain 14
84168	1741.23	-0.506161	0.137865	-3.67143	0.000241199	0.012902	ENSG00000169604	ANTXR1	ANTXR cell adhesion molecule 1
5431	2917.74	0.131657	0.0358852	3.66885	0.000243645	0.0129801	ENSG00000047315	POLR2B	RNA polymerase II subunit B
26227	3449.49	-0.551973	0.150711	-3.66245	0.000249812	0.0132588	ENSG00000092621	PHGDH	phosphoglycerate dehydrogenase
51372	2847.49	-0.189981	0.0519118	-3.65968	0.000252527	0.0133032	ENSG00000232112	TMA7	translation machinery associated 7 homolog
84572	3318.99	-0.134746	0.0368153	-3.66005	0.000252169	0.0133032	ENSG00000090581	GNPTG	N-acetylglucosamine-1-phosphate transferase subunit gamma
122618	200.462	0.862484	0.23575	3.65847	0.000253722	0.0133167	ENSG00000166428	PLD4	phospholipase D family member 4
140609	1990.81	-0.501376	0.13738	-3.64957	0.000262684	0.013478	ENSG00000151414	NEK7	NIMA related kinase 7
4549	494771	-0.43849	0.120126	-3.65026	0.000261978	0.013478	NA	RNR1	s-rRNA
6518	540.769	1.00682	0.275659	3.6524	0.0002598	0.013478	ENSG00000142583	SLC2A5	solute carrier family 2 member 5
713	2678.07	1.46827	0.401928	3.65306	0.00025913	0.013478	ENSG00000173369	C1QB	complement C1q B chain
9026	5783.51	-0.400652	0.109803	-3.64881	0.000263454	0.013478	ENSG00000130787	HIP1R	huntingtin interacting protein 1 related
9320	4866.53	0.0983203	0.026942	3.64933	0.000262926	0.013478	ENSG00000153827	TRIP12	thyroid hormone receptor interactor 12
9731	1219.06	-0.267538	0.0732093	-3.65443	0.000257758	0.013478	ENSG00000116198	CEP104	centrosomal protein 104
144348	5366.25	-0.337239	0.0925227	-3.64493	0.000267469	0.0136342	ENSG00000179195	ZNF664	zinc finger protein 664
64077	4341.26	-0.402851	0.110563	-3.64362	0.000268826	0.0136543	ENSG00000107902	LHPP	phospholysine phosphohistidine inorganic pyrophosphate phosphatase
3059	591.318	1.09999	0.302101	3.64113	0.000271446	0.0136562	ENSG00000180353	HCLS1	hematopoietic cell-specific Lyn substrate 1
5058	16204.4	0.340245	0.0934116	3.64243	0.000270073	0.0136562	ENSG00000149269	PAK1	p21 (RAC1) activated kinase 1
50862	4374.44	-0.297383	0.08168	-3.64083	0.000271756	0.0136562	ENSG00000110315	RNF141	ring finger protein 141
100499466	3601.01	-0.284762	0.0783217	-3.6358	0.00027712	0.0138765	NA	LINC00674	long intergenic non-protein coding RNA 674
147111	141.576	-0.657212	0.181368	-3.62363	0.000290492	0.0144949	ENSG00000185269	NOTUM	notum, palmitoleoyl-protein carboxylesterase
54680	975.37	-0.251593	0.0695215	-3.61893	0.000295828	0.014658	ENSG00000117174	ZNHIT6	zinc finger HIT-type containing 6
64759	6980.92	-0.499952	0.138123	-3.61962	0.000295039	0.014658	ENSG00000136205	TNS3	tensin 3
9926	3808.48	0.14877	0.0411319	3.6169	0.000298148	0.0147215	ENSG00000123684	LPGAT1	lysophosphatidylglycerol acyltransferase 1
1271	3869.87	-0.467682	0.129392	-3.61447	0.000300965	0.0147629	ENSG00000122756	CNTFR	ciliary neurotrophic factor receptor
23302	1661.9	-0.41243	0.114108	-3.61438	0.000301072	0.0147629	ENSG00000179314	WSCD1	WSC domain containing 1
9382	2786.94	0.223959	0.0619867	3.61302	0.000302655	0.0147894	ENSG00000166685	COG1	component of oligomeric golgi complex 1
80346	212.985	0.437961	0.121422	3.60693	0.000309839	0.0150884	ENSG00000168476	REEP4	receptor accessory protein 4
50859	3891.62	-0.40538	0.11244	-3.6053	0.000311797	0.0150911	ENSG00000196104	SPOCK3	SPARC (osteonectin), cwcv and kazal like domains proteoglycan 3
857	405.696	-0.444557	0.123313	-3.60511	0.000312023	0.0150911	ENSG00000105974	CAV1	caveolin 1
339505	120.435	0.774471	0.215201	3.59882	0.000319665	0.0154081	NA	LINC01141	long intergenic non-protein coding RNA 1141
100505573	1256.61	0.190511	0.0529504	3.59792	0.000320774	0.0154091	ENSG00000259330	INAFM2	InaF motif containing 2
11099	691.769	-0.241566	0.0672119	-3.5941	0.000325517	0.0155316	ENSG00000070778	PTPN21	protein tyrosine phosphatase non-receptor type 21
23163	2470.8	0.220807	0.0614226	3.59488	0.000324541	0.0155316	ENSG00000125447	GGA3	golgi associated, gamma adaptin ear containing, ARF binding protein 3
5341	219.089	0.928434	0.258554	3.59087	0.000329579	0.0156203	ENSG00000115956	PLEK	pleckstrin
5788	244.495	0.945602	0.263295	3.59141	0.000328891	0.0156203	ENSG00000081237	PTPRC	protein tyrosine phosphatase receptor type C
5788	244.495	0.945602	0.263295	3.59141	0.000328891	0.0156203	ENSG00000262418	PTPRC	protein tyrosine phosphatase receptor type C
3687	703.188	1.01392	0.282464	3.58955	0.000331244	0.0156357	ENSG00000140678	ITGAX	integrin subunit alpha X
375612	992.922	-0.52216	0.145494	-3.58887	0.000332112	0.0156357	ENSG00000187416	LHFPL3	LHFPL tetraspan subfamily member 3
9110	3353.99	0.156807	0.0437547	3.58377	0.000338666	0.0158915	ENSG00000108389	MTMR4	myotubularin related protein 4
222166	94436.8	-0.6528	0.182333	-3.58025	0.000343265	0.0159975	ENSG00000180354	MTURN	maturin, neural progenitor differentiation regulator homolog
2653	803.88	-0.359565	0.100452	-3.57946	0.000344311	0.0159975	ENSG00000140905	GCSH	glycine cleavage system protein H
84842	61.3192	-0.676417	0.188933	-3.58019	0.000343342	0.0159975	ENSG00000186603	HPDL	4-hydroxyphenylpyruvate dioxygenase like
147650	589.909	-0.370987	0.10373	-3.57647	0.000348271	0.0161286	ENSG00000182310	SPACA6	sperm acrosome associated 6
1059	5679.88	-0.482147	0.134948	-3.57284	0.000353131	0.0161521	ENSG00000125817	CENPB	centromere protein B
1632	925.411	-0.189668	0.0530703	-3.5739	0.000351704	0.0161521	ENSG00000167969	ECI1	enoyl-CoA delta isomerase 1
79713	153.277	0.490631	0.137328	3.57269	0.000353338	0.0161521	ENSG00000126246	IGFLR1	IGF like family receptor 1
8030	3104.29	0.29279	0.0819519	3.57271	0.000353312	0.0161521	ENSG00000108091	CCDC6	coiled-coil domain containing 6
9446	2283.64	0.23914	0.0669632	3.57121	0.000355332	0.016191	ENSG00000148834	GSTO1	glutathione S-transferase omega 1
800	2692.74	-0.257922	0.0723515	-3.56484	0.000364079	0.0165364	ENSG00000122786	CALD1	caldesmon 1
11073	1209.71	0.172551	0.048421	3.56355	0.000365876	0.0165649	ENSG00000163781	TOPBP1	DNA topoisomerase II binding protein 1
100507421	4829.38	0.166872	0.0468721	3.56016	0.000370633	0.0166528	ENSG00000261115	TMEM178B	transmembrane protein 178B
3587	277.402	0.854613	0.240139	3.55883	0.000372517	0.0166528	ENSG00000110324	IL10RA	interleukin 10 receptor subunit alpha
537	10910.6	0.232936	0.0654523	3.55887	0.000372453	0.0166528	ENSG00000071553	ATP6AP1	ATPase H+ transporting accessory protein 1
84803	121.453	0.479348	0.134634	3.56038	0.000370313	0.0166528	ENSG00000138678	GPAT3	glycerol-3-phosphate acyltransferase 3
4714	7020.28	-0.178401	0.0501895	-3.55455	0.000378624	0.0168726	ENSG00000166136	NDUFB8	NADH:ubiquinone oxidoreductase subunit B8
79705	997.279	0.582906	0.164027	3.55372	0.000379828	0.0168732	ENSG00000154237	LRRK1	leucine rich repeat kinase 1
83852	547.68	0.156076	0.043983	3.54855	0.000387361	0.017154	ENSG00000136169	SETDB2	SET domain bifurcated histone lysine methyltransferase 2
90933	4579.72	-0.466217	0.131506	-3.54523	0.000392276	0.0173176	ENSG00000146063	TRIM41	tripartite motif containing 41
22794	5617.09	-0.288766	0.0814746	-3.54425	0.000393731	0.0173278	ENSG00000108349	CASC3	CASC3 exon junction complex subunit
64975	4275.07	-0.198167	0.0559577	-3.54136	0.000398065	0.0174643	ENSG00000182154	MRPL41	mitochondrial ribosomal protein L41
2207	330.627	1.34087	0.37884	3.5394	0.000401035	0.0175404	ENSG00000158869	FCER1G	Fc fragment of IgE receptor Ig
7941	116.198	0.654139	0.184916	3.5375	0.000403936	0.0176128	ENSG00000146070	PLA2G7	phospholipase A2 group VII
10723	74.9202	-0.68465	0.193713	-3.53435	0.000408783	0.0176769	ENSG00000113504	SLC12A7	solute carrier family 12 member 7
10723	74.9202	-0.68465	0.193713	-3.53435	0.000408783	0.0176769	ENSG00000276482	SLC12A7	solute carrier family 12 member 7
57019	1475.83	0.178841	0.0505991	3.53447	0.000408593	0.0176769	ENSG00000005194	CIAPIN1	cytokine induced apoptosis inhibitor 1
7296	2354.2	0.341601	0.0966582	3.53411	0.000409147	0.0176769	ENSG00000198431	TXNRD1	thioredoxin reductase 1
8436	938.684	-0.616615	0.174531	-3.53297	0.000410915	0.0176993	ENSG00000168497	CAVIN2	caveolae associated protein 2
4670	5118.46	-0.193308	0.0547286	-3.53211	0.000412255	0.0177032	ENSG00000099783	HNRNPM	heterogeneous nuclear ribonucleoprotein M
2905	2525.38	-0.586708	0.166213	-3.52985	0.000415794	0.0178013	ENSG00000161509	GRIN2C	glutamate ionotropic receptor NMDA type subunit 2C
3773	610.317	-0.540231	0.15317	-3.52701	0.000420284	0.0179393	ENSG00000153822	KCNJ16	potassium inwardly rectifying channel subfamily J member 16
4854	2080.4	-0.497619	0.141311	-3.52145	0.000429187	0.0182144	ENSG00000074181	NOTCH3	notch receptor 3
79961	73.8682	0.86161	0.244679	3.52138	0.0004293	0.0182144	ENSG00000162777	DENND2D	DENN domain containing 2D
127687	2770.22	-0.233324	0.0662895	-3.51977	0.000431924	0.0182167	ENSG00000197982	C1orf122	chromosome 1 open reading frame 122
27128	318.889	1.18276	0.335975	3.52037	0.00043094	0.0182167	ENSG00000100055	CYTH4	cytohesin 4
7392	8052.03	-0.194518	0.055299	-3.51757	0.000435512	0.0183135	ENSG00000105698	USF2	upstream transcription factor 2, c-fos interacting
93145	7676.79	-0.35986	0.102336	-3.51645	0.000437365	0.018337	ENSG00000105088	OLFM2	olfactomedin 2
55177	3052.07	-0.17642	0.0502162	-3.51321	0.000442731	0.0185072	ENSG00000137824	RMDN3	regulator of microtubule dynamics 3
3689	1015.58	1.19228	0.339533	3.51153	0.000445527	0.0185693	ENSG00000160255	ITGB2	integrin subunit beta 2
10097	11525.8	0.163339	0.0465508	3.50883	0.000450084	0.0186048	ENSG00000138071	ACTR2	actin related protein 2
23179	4050.26	0.227321	0.0647933	3.50841	0.000450793	0.0186048	ENSG00000143344	RGL1	ral guanine nucleotide dissociation stimulator like 1
51499	458.221	0.247483	0.0705451	3.50815	0.00045123	0.0186048	ENSG00000170855	TRIAP1	TP53 regulated inhibitor of apoptosis 1
7078	4790.54	-0.37815	0.107799	-3.50792	0.000451631	0.0186048	ENSG00000100234	TIMP3	TIMP metallopeptidase inhibitor 3
3937	497.156	0.570311	0.162654	3.50628	0.00045441	0.0186264	ENSG00000043462	LCP2	lymphocyte cytosolic protein 2
6917	1485.33	-0.184742	0.0526921	-3.50606	0.000454784	0.0186264	ENSG00000187735	TCEA1	transcription elongation factor A1
54914	2262.13	0.218454	0.062357	3.50328	0.000459568	0.0187681	ENSG00000188352	FOCAD	focadhesin
283932	128.29	-0.52879	0.151147	-3.49851	0.000467866	0.0189432	ENSG00000260852	FBXL19-AS1	FBXL19 antisense RNA 1
389337	1612.18	-0.511073	0.146038	-3.49958	0.000465988	0.0189432	ENSG00000183111	ARHGEF37	Rho guanine nucleotide exchange factor 37
545	951.162	0.19234	0.0549705	3.49896	0.000467075	0.0189432	ENSG00000175054	ATR	ATR serine/threonine kinase
3735	2271.45	0.135793	0.0388318	3.49696	0.000470591	0.0189993	ENSG00000065427	KARS1	lysyl-tRNA synthetase 1
11128	2159.33	0.183337	0.052474	3.49386	0.000476097	0.019005	ENSG00000148606	POLR3A	RNA polymerase III subunit A
128346	297.11	0.703778	0.201327	3.49569	0.00047284	0.019005	ENSG00000143110	C1orf162	chromosome 1 open reading frame 162
9318	2136.49	0.140715	0.0402664	3.49461	0.00047476	0.019005	ENSG00000166200	COPS2	COP9 signalosome subunit 2
968	1007.7	1.11831	0.320045	3.49422	0.000475442	0.019005	ENSG00000129226	CD68	CD68 molecule
130535	472.669	-0.259268	0.0742904	-3.48993	0.000483154	0.0191097	ENSG00000155729	KCTD18	potassium channel tetramerization domain containing 18
23048	4080.13	-0.283016	0.0811074	-3.4894	0.000484115	0.0191097	ENSG00000187239	FNBP1	formin binding protein 1
374655	2913.41	-0.224682	0.0643685	-3.49055	0.000482019	0.0191097	ENSG00000140548	ZNF710	zinc finger protein 710
714	3206.44	1.39217	0.398956	3.48953	0.000483878	0.0191097	ENSG00000159189	C1QC	complement C1q C chain
10915	2951.42	0.172816	0.0495648	3.48667	0.000489066	0.0192509	ENSG00000113649	TCERG1	transcription elongation regulator 1
348110	1186.74	-0.274564	0.0788132	-3.48373	0.000494483	0.0192509	ENSG00000242498	ARPIN	actin related protein 2/3 complex inhibitor
51606	6783.39	0.215267	0.0617678	3.48511	0.000491939	0.0192509	ENSG00000047249	ATP6V1H	ATPase H+ transporting V1 subunit H
58515	1552.16	-0.138701	0.0398039	-3.4846	0.000492873	0.0192509	ENSG00000113811	SELENOK	selenoprotein K
9747	1754.75	0.166782	0.0478663	3.48434	0.000493359	0.0192509	ENSG00000198420	TCAF1	TRPM8 channel associated factor 1
56301	696.026	-0.648544	0.186406	-3.4792	0.00050292	0.0192957	ENSG00000130876	SLC7A10	solute carrier family 7 member 10
64094	302.166	-0.580485	0.166804	-3.48003	0.000501352	0.0192957	ENSG00000112562	SMOC2	SPARC related modular calcium binding 2
641638	1592.59	-0.305052	0.087623	-3.48142	0.00049876	0.0192957	ENSG00000245910	SNHG6	small nucleolar RNA host gene 6
65264	4316.66	0.146473	0.0421055	3.47873	0.000503805	0.0192957	ENSG00000159202	UBE2Z	ubiquitin conjugating enzyme E2 Z
84950	1345.95	-0.205038	0.0589287	-3.47943	0.000502486	0.0192957	ENSG00000134748	PRPF38A	pre-mRNA processing factor 38A
92703	2691.83	0.20422	0.0586667	3.48103	0.00049949	0.0192957	ENSG00000163444	TMEM183A	transmembrane protein 183A
23411	671.792	-0.212624	0.0611529	-3.47693	0.000507197	0.0193212	ENSG00000096717	SIRT1	sirtuin 1
8050	2028.98	0.120786	0.0347321	3.47763	0.00050586	0.0193212	ENSG00000110435	PDHX	pyruvate dehydrogenase complex component X
80762	20187.2	0.13764	0.0395992	3.47581	0.000509308	0.0193496	ENSG00000131507	NDFIP1	Nedd4 family interacting protein 1
5226	2914.83	0.245303	0.0706312	3.47301	0.000514657	0.0194485	ENSG00000142657	PGD	phosphogluconate dehydrogenase
6579	5080.41	-0.852303	0.245358	-3.47371	0.000513309	0.0194485	ENSG00000084453	SLCO1A2	solute carrier organic anion transporter family member 1A2
135112	4543.58	0.278831	0.0803182	3.47158	0.000517405	0.0194487	ENSG00000111912	NCOA7	nuclear receptor coactivator 7
51024	3905.5	-0.180069	0.0518611	-3.47215	0.000516311	0.0194487	ENSG00000214253	FIS1	fission, mitochondrial 1
4048	1440.69	0.171072	0.0493075	3.46949	0.000521455	0.019549	ENSG00000111144	LTA4H	leukotriene A4 hydrolase
219738	1499.83	0.252582	0.0729424	3.46276	0.000534673	0.0198868	ENSG00000171224	FAM241B	family with sequence similarity 241 member B
2321	3467.77	-0.540638	0.156116	-3.46306	0.000534075	0.0198868	ENSG00000102755	FLT1	fms related receptor tyrosine kinase 1
5566	7127.16	0.150344	0.0434073	3.46357	0.000533064	0.0198868	ENSG00000072062	PRKACA	protein kinase cAMP-activated catalytic subunit alpha
5566	7127.16	0.150344	0.0434073	3.46357	0.000533064	0.0198868	ENSG00000288516	PRKACA	protein kinase cAMP-activated catalytic subunit alpha
8624	652.362	0.219127	0.0633212	3.46056	0.000539045	0.0199969	ENSG00000183527	PSMG1	proteasome assembly chaperone 1
112574	841.57	-0.273576	0.0790929	-3.45891	0.000542359	0.0200341	ENSG00000178996	SNX18	sorting nexin 18
113	996.567	0.493949	0.142815	3.45866	0.000542876	0.0200341	ENSG00000121281	ADCY7	adenylate cyclase 7
153328	516.526	-0.500341	0.144988	-3.4509	0.000558711	0.0201246	ENSG00000145832	SLC25A48	solute carrier family 25 member 48
23157	1898.38	0.225273	0.0653081	3.44939	0.000561862	0.0201246	ENSG00000125354	SEPTIN6	septin 6
26099	2023.28	-0.222237	0.0644326	-3.44914	0.000562369	0.0201246	ENSG00000055070	SZRD1	SUZ RNA binding domain containing 1
2852	504.622	-0.482377	0.139688	-3.45325	0.000553873	0.0201246	ENSG00000164850	GPER1	G protein-coupled estrogen receptor 1
307	732.584	-0.252213	0.0730349	-3.45333	0.000553718	0.0201246	ENSG00000196975	ANXA4	annexin A4
400961	5365.5	-1.03624	0.300325	-3.4504	0.000559751	0.0201246	ENSG00000124374	PAIP2B	poly(A) binding protein interacting protein 2B
4907	827.486	-0.478057	0.138378	-3.45471	0.000550883	0.0201246	ENSG00000135318	NT5E	5'-nucleotidase ecto
4952	2717.87	0.16874	0.0489142	3.44972	0.000561174	0.0201246	ENSG00000122126	OCRL	OCRL inositol polyphosphate-5-phosphatase
51088	3690.72	-0.35307	0.102158	-3.45613	0.000547999	0.0201246	ENSG00000109790	KLHL5	kelch like family member 5
58499	548.998	-0.349488	0.101325	-3.44918	0.000562302	0.0201246	ENSG00000148143	ZNF462	zinc finger protein 462
85360	393.577	-0.329477	0.0954819	-3.45068	0.000559181	0.0201246	ENSG00000105137	SYDE1	synapse defective Rho GTPase homolog 1
9746	16997.3	0.22946	0.0664463	3.45332	0.000553724	0.0201246	ENSG00000139182	CLSTN3	calsyntenin 3
9746	16997.3	0.22946	0.0664463	3.45332	0.000553724	0.0201246	ENSG00000288427	CLSTN3	calsyntenin 3
2965	1341.8	0.144566	0.0420268	3.43985	0.000582037	0.0207527	ENSG00000110768	GTF2H1	general transcription factor IIH subunit 1
2965	1341.8	0.144566	0.0420268	3.43985	0.000582037	0.0207527	ENSG00000288114	GTF2H1	general transcription factor IIH subunit 1
6319	33098.3	-0.584502	0.169939	-3.43947	0.00058285	0.0207527	ENSG00000099194	SCD	stearoyl-CoA desaturase
54749	4362.28	0.245546	0.0714733	3.43549	0.000591485	0.0210074	ENSG00000086289	EPDR1	ependymin related 1
10491	4724.29	-0.35611	0.103765	-3.4319	0.000599376	0.0210591	ENSG00000170275	CRTAP	cartilage associated protein
26258	3120.21	0.180388	0.0526294	3.42751	0.000609142	0.0210591	ENSG00000104164	BLOC1S6	biogenesis of lysosomal organelles complex 1 subunit 6
3420	3092.59	0.126843	0.0370075	3.42748	0.000609204	0.0210591	ENSG00000101365	IDH3B	isocitrate dehydrogenase (NAD(+)) 3 non-catalytic subunit beta
393	1055.36	0.571574	0.166764	3.42745	0.000609288	0.0210591	ENSG00000089820	ARHGAP4	Rho GTPase activating protein 4
51279	397.614	0.42394	0.123533	3.43179	0.000599621	0.0210591	ENSG00000139178	C1RL	complement C1r subcomponent like
51279	397.614	0.42394	0.123533	3.43179	0.000599621	0.0210591	ENSG00000288124	C1RL	complement C1r subcomponent like
55361	2597.16	0.181899	0.0530568	3.42838	0.000607194	0.0210591	ENSG00000155252	PI4K2A	phosphatidylinositol 4-kinase type 2 alpha
57496	9019.54	0.329851	0.096098	3.43244	0.000598177	0.0210591	ENSG00000186260	MRTFB	myocardin related transcription factor B
7532	50873.8	0.236342	0.0689341	3.42852	0.000606884	0.0210591	ENSG00000170027	YWHAG	tyrosine 3-monooxygenase/tryptophan 5-monooxygenase activation protein gamma
83636	2428.23	0.145105	0.0423301	3.42794	0.00060819	0.0210591	ENSG00000131943	C19orf12	chromosome 19 open reading frame 12
9644	6624.21	-0.403414	0.117619	-3.42984	0.000603945	0.0210591	ENSG00000107957	SH3PXD2A	SH3 and PX domains 2A
9865	2962.02	-0.661414	0.192818	-3.43025	0.000603015	0.0210591	ENSG00000255690	TRIL	TLR4 interactor with leucine rich repeats
10540	6206.83	0.13072	0.038161	3.42549	0.000613691	0.0211083	ENSG00000175203	DCTN2	dynactin subunit 2
145508	78.2952	-0.382729	0.111715	-3.42596	0.000612637	0.0211083	ENSG00000100629	CEP128	centrosomal protein 128
51155	2431.51	0.281138	0.0821076	3.42402	0.000617016	0.0211201	ENSG00000189159	JPT1	Jupiter microtubule associated homolog 1
64098	1269.95	0.543201	0.158614	3.42467	0.000615537	0.0211201	ENSG00000138964	PARVG	parvin gamma
102724814	98.0415	0.578805	0.169115	3.42256	0.000620346	0.021183	ENSG00000258727	LOC102724814	uncharacterized LOC102724814
957	565.832	-0.249581	0.0729908	-3.41935	0.000627702	0.0213826	ENSG00000187097	ENTPD5	ectonucleoside triphosphate diphosphohydrolase 5 (inactive)
114805	1188.7	-0.294108	0.0861094	-3.41551	0.000636627	0.0215805	ENSG00000144278	GALNT13	polypeptide N-acetylgalactosaminyltransferase 13
5774	1270.44	0.36033	0.10553	3.41449	0.000639023	0.0215805	ENSG00000070159	PTPN3	protein tyrosine phosphatase non-receptor type 3
7905	15404	0.155034	0.0453928	3.41539	0.0006369	0.0215805	ENSG00000129625	REEP5	receptor accessory protein 5
79930	341.865	0.659614	0.193195	3.41424	0.000639602	0.0215805	ENSG00000146094	DOK3	docking protein 3
79582	1030.49	-0.250997	0.0735742	-3.41147	0.000646129	0.0217489	ENSG00000144451	SPAG16	sperm associated antigen 16
56254	2006.6	-0.230374	0.0675756	-3.40913	0.000651714	0.0218849	ENSG00000155827	RNF20	ring finger protein 20
53344	2346.96	0.179134	0.0525863	3.40648	0.000658061	0.0219938	ENSG00000204116	CHIC1	cysteine rich hydrophobic domain 1
8537	25127.3	-1.06443	0.312416	-3.40709	0.000656605	0.0219938	ENSG00000064787	BCAS1	brain enriched myelin associated protein 1
9037	1584.23	-0.462614	0.13584	-3.40558	0.000660231	0.0219943	ENSG00000112902	SEMA5A	semaphorin 5A
91137	3729.39	0.112135	0.0329305	3.40519	0.000661179	0.0219943	ENSG00000164209	SLC25A46	solute carrier family 25 member 46
4487	448.949	-0.66607	0.195879	-3.40041	0.000672851	0.022278	ENSG00000163132	MSX1	msh homeobox 1
55333	1306.04	-0.276427	0.0812907	-3.40048	0.000672677	0.022278	ENSG00000213463	SYNJ2BP	synaptojanin 2 binding protein
6301	7862.18	0.162466	0.0478575	3.39479	0.000686802	0.0226869	ENSG00000031698	SARS1	seryl-tRNA synthetase 1
10228	2482.19	0.167659	0.0494092	3.39327	0.000690623	0.0227376	ENSG00000135823	STX6	syntaxin 6
3418	4673.97	-0.192264	0.0566666	-3.39291	0.000691545	0.0227376	ENSG00000182054	IDH2	isocitrate dehydrogenase (NADP(+)) 2
1859	3662.26	0.133382	0.0393241	3.39186	0.000694198	0.0227719	ENSG00000157540	DYRK1A	dual specificity tyrosine phosphorylation regulated kinase 1A
6234	2634.95	-0.239899	0.0707618	-3.39024	0.000698325	0.0228544	ENSG00000233927	RPS28	ribosomal protein S28
5001	635.408	0.167898	0.0495453	3.38877	0.000702063	0.0229238	ENSG00000164815	ORC5	origin recognition complex subunit 5
9767	213.431	-0.397812	0.117463	-3.3867	0.000707375	0.0230442	ENSG00000102221	JADE3	jade family PHD finger 3
22998	7893.68	-0.285853	0.084496	-3.38304	0.000716878	0.023179	ENSG00000064042	LIMCH1	LIM and calponin homology domains 1
377677	184.065	0.383275	0.11331	3.38253	0.000718209	0.023179	ENSG00000185015	CA13	carbonic anhydrase 13
4354	2542.79	0.280431	0.0828759	3.38375	0.000715035	0.023179	ENSG00000130830	MPP1	membrane palmitoylated protein 1
57447	68421.6	-0.509193	0.150493	-3.3835	0.000715684	0.023179	ENSG00000165795	NDRG2	NDRG family member 2
8479	1295.77	-0.248299	0.0734185	-3.38197	0.000719692	0.023179	ENSG00000149929	HIRIP3	HIRA interacting protein 3
64744	6754.29	0.281679	0.0833322	3.38019	0.000724353	0.0232762	ENSG00000084070	SMAP2	small ArfGAP2
10787	12665.6	0.090046	0.0266445	3.37953	0.000726092	0.0232793	ENSG00000061676	NCKAP1	NCK associated protein 1
1508	22360.7	0.465877	0.137951	3.37711	0.000732505	0.0233266	ENSG00000164733	CTSB	cathepsin B
1508	22360.7	0.465877	0.137951	3.37711	0.000732505	0.0233266	ENSG00000285132	CTSB	cathepsin B
8243	2069.28	-0.236293	0.0699667	-3.37722	0.000732232	0.0233266	ENSG00000072501	SMC1A	structural maintenance of chromosomes 1A
84249	5737.55	-0.45668	0.135193	-3.378	0.000730157	0.0233266	ENSG00000146005	PSD2	pleckstrin and Sec7 domain containing 2
122553	3271.45	0.186837	0.0553374	3.37633	0.000734603	0.0233409	ENSG00000182400	TRAPPC6B	trafficking protein particle complex 6B
54808	1369.04	0.12088	0.0358246	3.37422	0.000740253	0.023434	ENSG00000141627	DYM	dymeclin
6655	1385.61	-0.305329	0.0904946	-3.374	0.000740841	0.023434	ENSG00000100485	SOS2	SOS Ras/Rho guanine nucleotide exchange factor 2
412	2376.01	0.246017	0.0729514	3.37235	0.000745305	0.0235104	ENSG00000101846	STS	steroid sulfatase
85444	549.782	-0.39674	0.117661	-3.37188	0.000746573	0.0235104	ENSG00000133739	LRRCC1	leucine rich repeat and coiled-coil centrosomal protein 1
29937	2131.44	-0.212124	0.062933	-3.37063	0.000749958	0.0235646	ENSG00000117691	NENF	neudesin neurotrophic factor
10570	2704.67	-0.166889	0.0495243	-3.36984	0.000752129	0.0235742	ENSG00000151640	DPYSL4	dihydropyrimidinase like 4
23659	954.23	0.444949	0.13206	3.3693	0.00075359	0.0235742	ENSG00000103066	PLA2G15	phospholipase A2 group XV
6576	1342.4	-0.158446	0.0470587	-3.36699	0.000759933	0.0237203	ENSG00000100075	SLC25A1	solute carrier family 25 member 1
5641	2145.93	0.464753	0.138162	3.36382	0.000768722	0.0238744	ENSG00000100600	LGMN	legumain
6813	312.192	0.680891	0.202442	3.36339	0.000769925	0.0238744	ENSG00000076944	STXBP2	syntaxin binding protein 2
7525	875.575	-0.356912	0.106095	-3.36407	0.000768017	0.0238744	ENSG00000176105	YES1	YES proto-oncogene 1, Src family tyrosine kinase
54925	550.924	-0.235525	0.0700702	-3.36127	0.000775863	0.0239537	ENSG00000140987	ZSCAN32	zinc finger and SCAN domain containing 32
89853	3084.8	-0.298619	0.088834	-3.36155	0.000775077	0.0239537	ENSG00000196814	MVB12B	multivesicular body subunit 12B
259217	9659.38	0.17476	0.0520175	3.35965	0.00078042	0.0239704	ENSG00000165868	HSPA12A	heat shock protein family A (Hsp70) member 12A
53	1607.34	0.177696	0.052879	3.36042	0.000778231	0.0239704	ENSG00000134575	ACP2	acid phosphatase 2, lysosomal
83660	8686.98	0.188694	0.0561712	3.35927	0.000781477	0.0239704	ENSG00000171914	TLN2	talin 2
4190	19737.5	0.226695	0.067541	3.3564	0.000789644	0.0240342	ENSG00000014641	MDH1	malate dehydrogenase 1
5603	1062.02	0.519968	0.154904	3.3567	0.000788782	0.0240342	ENSG00000156711	MAPK13	mitogen-activated protein kinase 13
57136	4783.39	0.159252	0.0474508	3.35616	0.000790342	0.0240342	ENSG00000101474	APMAP	adipocyte plasma membrane associated protein
5836	411.078	0.670101	0.199605	3.35713	0.000787564	0.0240342	ENSG00000100504	PYGL	glycogen phosphorylase L
84280	3174.75	0.161601	0.0481699	3.35481	0.000794181	0.0240992	ENSG00000148925	BTBD10	BTB domain containing 10
56548	609.978	-0.393252	0.117251	-3.35394	0.00079671	0.0241243	ENSG00000147119	CHST7	carbohydrate sulfotransferase 7
400027	537.078	-0.272595	0.0812991	-3.35298	0.000799457	0.0241559	NA	LINC00938	long intergenic non-protein coding RNA 938
54495	2824.14	0.135226	0.0403447	3.35177	0.000802955	0.0241585	ENSG00000166479	TMX3	thioredoxin related transmembrane protein 3
6416	5684.9	0.173891	0.0518726	3.35227	0.000801514	0.0241585	ENSG00000065559	MAP2K4	mitogen-activated protein kinase kinase 4
3992	3518.89	-0.364446	0.108844	-3.34834	0.000812976	0.0243566	ENSG00000149485	FADS1	fatty acid desaturase 1
9043	8206.61	-0.225421	0.0673171	-3.34864	0.000812089	0.0243566	ENSG00000008294	SPAG9	sperm associated antigen 9
10715	1966.94	-0.2295	0.0685904	-3.34595	0.000820017	0.0243811	ENSG00000223802	CERS1	ceramide synthase 1
283635	1405.4	-0.245905	0.0734943	-3.34591	0.000820125	0.0243811	ENSG00000151327	FAM177A1	family with sequence similarity 177 member A1
284119	1934.68	-0.368357	0.110098	-3.34573	0.000820674	0.0243811	ENSG00000177469	CAVIN1	caveolae associated protein 1
8543	16368.1	0.166397	0.0497151	3.34701	0.000816884	0.0243811	ENSG00000143013	LMO4	LIM domain only 4
3140	335.673	0.298104	0.0891465	3.34398	0.000825871	0.0243821	ENSG00000153029	MR1	major histocompatibility complex, class I-related
66036	2795.05	0.121545	0.0363379	3.34484	0.000823293	0.0243821	ENSG00000104643	MTMR9	myotubularin related protein 9
66036	2795.05	0.121545	0.0363379	3.34484	0.000823293	0.0243821	ENSG00000285032	MTMR9	myotubularin related protein 9
716	1066.34	0.497588	0.148776	3.34454	0.0008242	0.0243821	ENSG00000182326	C1S	complement C1s
575	10554.8	-0.280714	0.0840032	-3.3417	0.000832668	0.0245317	ENSG00000181790	ADGRB1	adhesion G protein-coupled receptor B1
147495	2982.56	-0.475603	0.142363	-3.34078	0.000835433	0.0245621	ENSG00000154856	APCDD1	APC down-regulated 1
5532	11389.7	0.195771	0.058657	3.33756	0.000845172	0.024797	ENSG00000107758	PPP3CB	protein phosphatase 3 catalytic subunit beta
22882	1001.27	-0.372272	0.111602	-3.33572	0.00085079	0.0248624	ENSG00000178764	ZHX2	zinc fingers and homeoboxes 2
55502	1332.44	-0.504787	0.15133	-3.33568	0.00085091	0.0248624	ENSG00000144485	HES6	hes family bHLH transcription factor 6
284385	173.827	-0.24165	0.0724666	-3.33464	0.000854112	0.0249046	NA	ZNF561-AS1	ZNF561 antisense RNA 1 (head to head)
216	2969.81	-0.556016	0.166901	-3.33142	0.000864045	0.0251425	ENSG00000165092	ALDH1A1	aldehyde dehydrogenase 1 family member A1
29959	2994.39	0.123482	0.0370725	3.33083	0.000865889	0.0251445	ENSG00000115216	NRBP1	nuclear receptor binding protein 1
55841	1087.55	-0.226191	0.0679352	-3.32951	0.000869976	0.0252115	ENSG00000047644	WWC3	WWC family member 3
4040	1310.77	-0.202018	0.0607469	-3.32556	0.000882416	0.0255198	ENSG00000070018	LRP6	LDL receptor related protein 6
4040	1310.77	-0.202018	0.0607469	-3.32556	0.000882416	0.0255198	ENSG00000281324	LRP6	LDL receptor related protein 6
54511	784.423	0.2968	0.0893165	3.32302	0.000890494	0.0256488	ENSG00000146151	HMGCLL1	3-hydroxymethyl-3-methylglutaryl-CoA lyase like 1
9126	1145.57	-0.15682	0.0471868	-3.32338	0.000889334	0.0256488	ENSG00000108055	SMC3	structural maintenance of chromosomes 3
163702	52.3191	0.625264	0.188196	3.32242	0.000892409	0.0256518	ENSG00000185436	IFNLR1	interferon lambda receptor 1
100463488	57.9506	-0.527033	0.158721	-3.3205	0.000898579	0.0257248	ENSG00000256045	MTRNR2L10	MT-RNR2 like 10
6334	8207.3	0.204209	0.0614975	3.32061	0.000898224	0.0257248	ENSG00000196876	SCN8A	sodium voltage-gated channel alpha subunit 8
11320	2161.53	0.377485	0.113748	3.31861	0.000904659	0.0258216	ENSG00000071073	MGAT4A	alpha-1,3-mannosyl-glycoprotein 4-beta-N-acetylglucosaminyltransferase A
388419	177.289	-0.721102	0.217383	-3.3172	0.000909249	0.0258216	ENSG00000204347	BTBD17	BTB domain containing 17
6141	7887.99	-0.169991	0.0512392	-3.3176	0.00090793	0.0258216	ENSG00000063177	RPL18	ribosomal protein L18
8774	3736.32	0.123486	0.0372186	3.31787	0.000907075	0.0258216	ENSG00000134265	NAPG	NSF attachment protein gamma
23522	1789.99	-0.244729	0.0738159	-3.31539	0.000915149	0.0258449	ENSG00000156650	KAT6B	lysine acetyltransferase 6B
23522	1789.99	-0.244729	0.0738159	-3.31539	0.000915149	0.0258449	ENSG00000281813	KAT6B	lysine acetyltransferase 6B
5110	8709.84	0.154788	0.0466758	3.31622	0.000912428	0.0258449	ENSG00000120265	PCMT1	protein-L-isoaspartate (D-aspartate) O-methyltransferase
712	1563.77	1.20643	0.363901	3.31527	0.000915542	0.0258449	ENSG00000173372	C1QA	complement C1q A chain
23559	300.458	-0.301708	0.0910496	-3.31367	0.000920807	0.0259419	ENSG00000239779	WBP1	WW domain binding protein 1
497661	326.086	-0.273236	0.0825452	-3.31014	0.000932496	0.0262191	ENSG00000177576	C18orf32	chromosome 18 open reading frame 32
129642	3167.04	-0.202053	0.0610526	-3.3095	0.000934636	0.0262272	ENSG00000143797	MBOAT2	membrane bound O-acyltransferase domain containing 2
9972	1425.79	0.107562	0.0325397	3.30557	0.00094784	0.0265451	ENSG00000124789	NUP153	nucleoporin 153
9283	6225.4	-0.605398	0.183223	-3.30416	0.000952605	0.026626	ENSG00000170075	GPR37L1	G protein-coupled receptor 37 like 1
8460	873.434	0.399352	0.120887	3.3035	0.000954852	0.0266362	ENSG00000169902	TPST1	tyrosylprotein sulfotransferase 1
1462	1871.5	-0.583571	0.176876	-3.29933	0.00096917	0.0267721	ENSG00000038427	VCAN	versican
26578	1368.14	0.28617	0.0866902	3.30106	0.000963203	0.0267721	ENSG00000134996	OSTF1	osteoclast stimulating factor 1
27065	3728.15	0.343104	0.103978	3.29977	0.00096763	0.0267721	ENSG00000168824	NSG1	neuronal vesicle trafficking associated 1
441172	224.512	-0.4331	0.131264	-3.29946	0.000968726	0.0267721	NA	FLJ46906	uncharacterized LOC441172
5414	20252	-0.60467	0.183199	-3.30061	0.000964733	0.0267721	ENSG00000108387	SEPTIN4	septin 4
55179	345.875	-0.239614	0.0726505	-3.29817	0.000973157	0.02683	ENSG00000158234	FAIM	Fas apoptotic inhibitory molecule
5919	595.742	-0.354062	0.107382	-3.29721	0.000976507	0.0268701	ENSG00000106538	RARRES2	retinoic acid receptor responder 2
5730	26604.5	-0.448148	0.136002	-3.29517	0.000983628	0.0270136	ENSG00000107317	PTGDS	prostaglandin D2 synthase
81793	68.4725	0.758426	0.230216	3.2944	0.000986305	0.027028	ENSG00000174123	TLR10	toll like receptor 10
9351	4568.91	-0.364742	0.110732	-3.29393	0.000987968	0.027028	ENSG00000065054	SLC9A3R2	SLC9A3 regulator 2
100506248	31.0417	-0.553426	0.168157	-3.29112	0.000997906	0.0272473	NA	PTMAP9	prothymosin alpha pseudogene 9
23647	2009.89	0.146666	0.0445801	3.28994	0.00100208	0.0273087	ENSG00000132254	ARFIP2	ADP ribosylation factor interacting protein 2
29082	1510.64	-0.215584	0.0655578	-3.28846	0.00100737	0.0274	ENSG00000254505	CHMP4A	charged multivesicular body protein 4A
29082	1510.64	-0.215584	0.0655578	-3.28846	0.00100737	0.0274	ENSG00000285302	CHMP4A	charged multivesicular body protein 4A
7133	648.866	0.568808	0.173037	3.2872	0.00101187	0.0274698	ENSG00000028137	TNFRSF1B	TNF receptor superfamily member 1B
65005	1178.86	0.127699	0.0388608	3.28607	0.00101597	0.0275283	ENSG00000143436	MRPL9	mitochondrial ribosomal protein L9
56833	71.4414	0.805906	0.245461	3.28323	0.00102625	0.0276657	ENSG00000158714	SLAMF8	SLAM family member 8
5764	8194.22	-0.35062	0.106769	-3.2839	0.00102382	0.0276657	ENSG00000105894	PTN	pleiotrophin
83549	1775.35	-0.165949	0.0505473	-3.28305	0.0010269	0.0276657	ENSG00000130717	UCK1	uridine-cytidine kinase 1
595	1013.1	-0.49773	0.151691	-3.28121	0.00103364	0.0277946	ENSG00000110092	CCND1	cyclin D1
100505641	6724.86	-0.16004	0.0487858	-3.28047	0.00103635	0.0278145	ENSG00000225733	FGD5-AS1	FGD5 antisense RNA 1
100463486	445.29	-0.441058	0.134485	-3.2796	0.00103954	0.0278474	ENSG00000255823	MTRNR2L8	MT-RNR2 like 8
84081	1396.4	-0.342119	0.104369	-3.27798	0.00104553	0.0279552	ENSG00000126653	NSRP1	nuclear speckle splicing regulatory protein 1
2840	1042.66	-0.690264	0.210893	-3.27304	0.00106396	0.0283942	ENSG00000144230	GPR17	G protein-coupled receptor 17
79443	684.451	-0.359658	0.109904	-3.27248	0.00106609	0.0283976	ENSG00000163820	FYCO1	FYVE and coiled-coil domain autophagy adaptor 1
54507	165.378	0.672993	0.205727	3.27129	0.00107058	0.0284638	ENSG00000143382	ADAMTSL4	ADAMTS like 4
5438	1608.24	-0.203027	0.0621081	-3.26893	0.00107956	0.0286489	ENSG00000105258	POLR2I	RNA polymerase II subunit I
1121	1829.5	0.130319	0.0398887	3.26706	0.00108672	0.028735	ENSG00000188419	CHM	CHM Rab escort protein
114908	2227.07	-0.343511	0.105158	-3.26661	0.00108843	0.028735	ENSG00000152558	TMEM123	transmembrane protein 123
1820	99.9182	0.408168	0.124956	3.26649	0.00108889	0.028735	ENSG00000116017	ARID3A	AT-rich interaction domain 3A
29883	3130.94	0.131358	0.0402273	3.2654	0.00109309	0.0287921	ENSG00000198791	CNOT7	CCR4-NOT transcription complex subunit 7
150372	122.13	0.670729	0.205489	3.26406	0.00109827	0.0288705	ENSG00000235568	NFAM1	NFAT activating protein with ITAM motif 1
29078	1857.35	0.183976	0.0563724	3.26358	0.00110014	0.0288705	ENSG00000123545	NDUFAF4	NADH:ubiquinone oxidoreductase complex assembly factor 4
5887	5576.76	0.112301	0.0344418	3.26059	0.0011118	0.0291226	ENSG00000119318	RAD23B	RAD23 homolog B, nucleotide excision repair protein
26953	1818.21	0.184052	0.0564933	3.25795	0.00112221	0.0292511	ENSG00000137040	RANBP6	RAN binding protein 6
29117	1909.1	-0.224866	0.0690071	-3.25859	0.00111966	0.0292511	ENSG00000166164	BRD7	bromodomain containing 7
84465	303.841	-0.414408	0.127206	-3.25777	0.0011229	0.0292511	ENSG00000157890	MEGF11	multiple EGF like domains 11
84465	303.841	-0.414408	0.127206	-3.25777	0.0011229	0.0292511	ENSG00000277848	MEGF11	multiple EGF like domains 11
100616408	407.321	0.374227	0.115059	3.25246	0.0011441	0.0293461	ENSG00000284368	MIR5047	microRNA 5047
117177	2204.07	-0.359214	0.110387	-3.25414	0.00113737	0.0293461	ENSG00000127328	RAB3IP	RAB3A interacting protein
1861	1360.97	0.117945	0.0362684	3.25201	0.0011459	0.0293461	ENSG00000136827	TOR1A	torsin family 1 member A
22905	3036.2	-0.349025	0.107246	-3.25443	0.0011362	0.0293461	ENSG00000072134	EPN2	epsin 2
23166	2180.21	1.17624	0.361296	3.25561	0.00113148	0.0293461	ENSG00000010327	STAB1	stabilin 1
3718	580.57	0.450446	0.138358	3.25567	0.00113126	0.0293461	ENSG00000105639	JAK3	Janus kinase 3
6400	3695.45	0.139517	0.0428772	3.25388	0.00113842	0.0293461	ENSG00000071537	SEL1L	SEL1L adaptor subunit of ERAD E3 ubiquitin ligase
6560	1058.87	-0.400676	0.123224	-3.25161	0.00114753	0.0293461	ENSG00000124067	SLC12A4	solute carrier family 12 member 4
8073	10373.6	-0.411382	0.126534	-3.25117	0.00114933	0.0293461	ENSG00000184007	PTP4A2	protein tyrosine phosphatase 4A2
9097	2770.18	0.132387	0.0406949	3.25317	0.00114124	0.0293461	ENSG00000101557	USP14	ubiquitin specific peptidase 14
972	5632.47	0.867711	0.266744	3.25297	0.00114204	0.0293461	ENSG00000019582	CD74	CD74 molecule
64799	84.8348	0.378468	0.116478	3.24926	0.00115707	0.0294907	ENSG00000103599	IQCH	IQ motif containing H
4817	963.592	0.176613	0.0543845	3.24749	0.00116428	0.0295476	ENSG00000158793	NIT1	nitrilase 1
50813	5783.91	0.12347	0.0380297	3.24667	0.00116764	0.0295476	ENSG00000111652	COPS7A	COP9 signalosome subunit 7A
54498	2163.86	-0.357594	0.110125	-3.24717	0.00116559	0.0295476	ENSG00000088826	SMOX	spermine oxidase
8502	12869.8	-0.573371	0.176597	-3.24678	0.00116717	0.0295476	ENSG00000144283	PKP4	plakophilin 4
2192	795.045	-0.464307	0.143103	-3.24456	0.00117632	0.0297141	ENSG00000077942	FBLN1	fibulin 1
1240	148.442	0.722297	0.222849	3.24119	0.00119032	0.0299609	ENSG00000174600	CMKLR1	chemerin chemokine-like receptor 1
8539	3328.01	0.0854482	0.0263615	3.24141	0.00118941	0.0299609	ENSG00000166181	API5	apoptosis inhibitor 5
85403	1775.29	0.224098	0.0691941	3.23869	0.00120081	0.0301714	ENSG00000144597	EAF1	ELL associated factor 1
6510	171.634	0.875509	0.270471	3.23698	0.00120803	0.0302991	ENSG00000105281	SLC1A5	solute carrier family 1 member 5
127700	590.76	0.169743	0.0524511	3.2362	0.00121131	0.0303276	ENSG00000116885	OSCP1	organic solute carrier partner 1
10735	1951.55	-0.214047	0.0661997	-3.23336	0.00122345	0.0305775	ENSG00000101972	STAG2	stromal antigen 2
5159	2248.01	-0.313487	0.0970279	-3.23089	0.00123406	0.0307884	ENSG00000113721	PDGFRB	platelet derived growth factor receptor beta
3635	760.492	0.459228	0.142172	3.23009	0.00123751	0.0308011	ENSG00000168918	INPP5D	inositol polyphosphate-5-phosphatase D
3635	760.492	0.459228	0.142172	3.23009	0.00123751	0.0308011	ENSG00000281614	INPP5D	inositol polyphosphate-5-phosphatase D
5243	1264.03	-0.49677	0.15381	-3.22977	0.00123891	0.0308011	ENSG00000085563	ABCB1	ATP binding cassette subfamily B member 1
166929	239.592	-0.442982	0.137265	-3.2272	0.00125009	0.0309163	ENSG00000164023	SGMS2	sphingomyelin synthase 2
26354	1612.09	0.201839	0.0625271	3.22802	0.0012465	0.0309163	ENSG00000163938	GNL3	G protein nucleolar 3
8546	872.344	-0.164254	0.0508951	-3.22731	0.00124959	0.0309163	ENSG00000132842	AP3B1	adaptor related protein complex 3 subunit beta 1
79089	2005.84	0.152149	0.0471539	3.22665	0.00125248	0.0309213	ENSG00000168591	TMUB2	transmembrane and ubiquitin like domain containing 2
6209	4890.12	-0.192883	0.0597939	-3.2258	0.00125622	0.0309598	ENSG00000115268	RPS15	ribosomal protein S15
60386	181.436	0.363059	0.112604	3.22421	0.00126319	0.0310776	ENSG00000125454	SLC25A19	solute carrier family 25 member 19
25852	2021.42	0.110387	0.034253	3.22268	0.00126995	0.0311024	ENSG00000114098	ARMC8	armadillo repeat containing 8
283643	592.432	-0.21097	0.0654761	-3.22209	0.00127258	0.0311024	ENSG00000185347	TEDC1	tubulin epsilon and delta complex 1
54467	2498.95	-0.192243	0.0596594	-3.22235	0.00127143	0.0311024	ENSG00000001629	ANKIB1	ankyrin repeat and IBR domain containing 1
7416	9714.97	0.176413	0.0547527	3.222	0.00127298	0.0311024	ENSG00000213585	VDAC1	voltage dependent anion channel 1
57705	136.295	0.830071	0.257921	3.21832	0.00128944	0.0314505	ENSG00000128815	WDFY4	WDFY family member 4
404550	109.211	-0.533129	0.16571	-3.21724	0.00129429	0.0315144	ENSG00000154102	C16orf74	chromosome 16 open reading frame 74
2665	2958.56	0.161971	0.0503676	3.21577	0.00130097	0.0315145	ENSG00000057608	GDI2	GDP dissociation inhibitor 2
285266	60.8842	-0.505045	0.157052	-3.21577	0.00130094	0.0315145	ENSG00000223797	ENTPD3-AS1	ENTPD3 antisense RNA 1
3800	26091.7	-0.268572	0.0834967	-3.21656	0.0012974	0.0315145	ENSG00000168280	KIF5C	kinesin family member 5C
3800	26091.7	-0.268572	0.0834967	-3.21656	0.0012974	0.0315145	ENSG00000276734	KIF5C	kinesin family member 5C
345778	1957.08	0.155856	0.0485323	3.2114	0.00132092	0.0318346	ENSG00000177034	MTX3	metaxin 3
388389	278.322	0.397259	0.123686	3.21184	0.00131888	0.0318346	ENSG00000167131	CCDC103	coiled-coil domain containing 103
4651	5115.7	-0.515713	0.160558	-3.212	0.00131817	0.0318346	ENSG00000145555	MYO10	myosin X
148103	93.2059	-0.33309	0.103796	-3.20909	0.00133157	0.0319426	ENSG00000153896	ZNF599	zinc finger protein 599
1956	462.614	-0.487741	0.151949	-3.20989	0.00132784	0.0319426	ENSG00000146648	EGFR	epidermal growth factor receptor
9474	1248.01	0.154859	0.0482585	3.20896	0.00133216	0.0319426	ENSG00000057663	ATG5	autophagy related 5
79837	3615.69	0.199744	0.0622852	3.20693	0.00134159	0.0321143	ENSG00000166908	PIP4K2C	phosphatidylinositol-5-phosphate 4-kinase type 2 gamma
5550	1623.43	0.168919	0.0526927	3.20573	0.00134719	0.032194	ENSG00000085377	PREP	prolyl endopeptidase
2294	263.023	-0.753423	0.235087	-3.20487	0.00135123	0.0322361	ENSG00000103241	FOXF1	forkhead box F1
3965	827.738	0.686607	0.214323	3.2036	0.0013572	0.0323243	ENSG00000168961	LGALS9	galectin 9
133308	1932.43	0.169649	0.0530124	3.20018	0.00137342	0.0325955	ENSG00000164038	SLC9B2	solute carrier family 9 member B2
23095	22415.4	-0.185454	0.057945	-3.20052	0.0013718	0.0325955	ENSG00000054523	KIF1B	kinesin family member 1B
51084	2160.15	-0.274214	0.0856989	-3.19974	0.00137549	0.0325955	ENSG00000165475	CRYL1	crystallin lambda 1
655	1854.95	-0.449694	0.14058	-3.19885	0.00137977	0.0326422	ENSG00000101144	BMP7	bone morphogenetic protein 7
127703	7048.9	0.207197	0.0647876	3.1981	0.00138335	0.0326648	ENSG00000142686	C1orf216	chromosome 1 open reading frame 216
135295	441.608	0.208338	0.0651532	3.19766	0.00138546	0.0326648	ENSG00000154548	SRSF12	serine and arginine rich splicing factor 12
54887	835.112	0.161952	0.050654	3.19721	0.00138764	0.0326648	ENSG00000065060	UHRF1BP1	UHRF1 binding protein 1
374654	293.062	-0.286125	0.089533	-3.19575	0.0013947	0.0327537	ENSG00000166813	KIF7	kinesin family member 7
5018	1938.58	0.158601	0.0496404	3.19499	0.00139835	0.0327537	ENSG00000155463	OXA1L	OXA1L mitochondrial inner membrane protein
80025	1281.31	0.200656	0.0627962	3.19536	0.00139657	0.0327537	ENSG00000125779	PANK2	pantothenate kinase 2
57446	9180.75	0.133154	0.041689	3.19398	0.00140327	0.0328147	ENSG00000101079	NDRG3	NDRG family member 3
4793	1530.31	-0.258266	0.0808751	-3.1934	0.00140609	0.0328265	ENSG00000104825	NFKBIB	NFKB inhibitor beta
4793	1530.31	-0.258266	0.0808751	-3.1934	0.00140609	0.0328265	ENSG00000282905	NFKBIB	NFKB inhibitor beta
23493	261.172	-0.373265	0.116993	-3.19048	0.00142034	0.0330739	ENSG00000135547	HEY2	hes related family bHLH transcription factor with YRPW motif 2
54753	2028.61	-0.348662	0.109289	-3.19028	0.00142135	0.0330739	ENSG00000236609	ZNF853	zinc finger protein 853
10597	133.127	0.250609	0.0785979	3.18849	0.00143019	0.0331706	ENSG00000256060	TRAPPC2B	trafficking protein particle complex 2B
55653	509.833	0.222992	0.0699299	3.1888	0.00142863	0.0331706	ENSG00000124243	BCAS4	breast carcinoma amplified sequence 4
5860	9864.29	-0.284569	0.0892838	-3.18725	0.00143634	0.0332588	ENSG00000151552	QDPR	quinoid dihydropteridine reductase
144577	240.442	0.241447	0.0757836	3.186	0.00144254	0.0332935	ENSG00000174206	C12orf66	chromosome 12 open reading frame 66
3837	4526.16	0.128688	0.0403872	3.18637	0.00144071	0.0332935	ENSG00000108424	KPNB1	karyopherin subunit beta 1
10083	171.99	-0.855973	0.268788	-3.18457	0.00144971	0.033333	ENSG00000006611	USH1C	USH1 protein network component harmonin
55890	419.422	-0.407155	0.127865	-3.18425	0.0014513	0.033333	ENSG00000170412	GPRC5C	G protein-coupled receptor class C group 5 member C
6282	515.34	0.769836	0.241715	3.18489	0.00144811	0.033333	ENSG00000163191	S100A11	S100 calcium binding protein A11
4842	854.081	-0.399002	0.125393	-3.18202	0.00146254	0.0335365	ENSG00000089250	NOS1	nitric oxide synthase 1
127428	395.177	-0.395392	0.124306	-3.18079	0.00146874	0.0335702	ENSG00000116205	TCEANC2	transcription elongation factor A N-terminal and central domain containing 2
55324	2575.79	0.121575	0.0382191	3.181	0.00146767	0.0335702	ENSG00000161204	ABCF3	ATP binding cassette subfamily F member 3
79573	656.294	0.19436	0.0611337	3.17926	0.0014765	0.0336932	ENSG00000143643	TTC13	tetratricopeptide repeat domain 13
4713	2587.2	-0.139229	0.043802	-3.17861	0.00147985	0.0337155	ENSG00000099795	NDUFB7	NADH:ubiquinone oxidoreductase subunit B7
51126	1510.22	0.187099	0.0588954	3.17681	0.00148905	0.0337776	ENSG00000173418	NAA20	N-alpha-acetyltransferase 20, NatB catalytic subunit
55614	544.32	-0.208297	0.0655708	-3.17668	0.00148973	0.0337776	ENSG00000089177	KIF16B	kinesin family member 16B
7266	3484.16	0.142992	0.0450084	3.177	0.00148805	0.0337776	ENSG00000168259	DNAJC7	DnaJ heat shock protein family (Hsp40) member C7
403313	447.023	0.209179	0.0658681	3.17572	0.00149463	0.0338346	ENSG00000205808	PLPP6	phospholipid phosphatase 6
10327	1340.05	0.167966	0.0530785	3.16448	0.00155358	0.0338856	ENSG00000117448	AKR1A1	aldo-keto reductase family 1 member A1
10437	701.221	1.1139	0.351269	3.17108	0.00151871	0.0338856	ENSG00000216490	IFI30	IFI30 lysosomal thiol reductase
155054	275.591	-0.20031	0.0631998	-3.16948	0.00152712	0.0338856	ENSG00000204947	ZNF425	zinc finger protein 425
2195	2354.69	-0.373144	0.117644	-3.17181	0.00151494	0.0338856	ENSG00000083857	FAT1	FAT atypical cadherin 1
224	1999.38	0.231408	0.072929	3.17305	0.00150844	0.0338856	ENSG00000072210	ALDH3A2	aldehyde dehydrogenase 3 family member A2
22820	4639.01	0.132691	0.0418142	3.17335	0.00150689	0.0338856	ENSG00000181789	COPG1	COPI coat complex subunit gamma 1
22933	7353.57	-0.199845	0.0631365	-3.16528	0.00154933	0.0338856	ENSG00000068903	SIRT2	sirtuin 2
22933	7353.57	-0.199845	0.0631365	-3.16528	0.00154933	0.0338856	ENSG00000283100	SIRT2	sirtuin 2
2314	2461.28	0.209917	0.0662942	3.16645	0.00154313	0.0338856	ENSG00000177731	FLII	FLII actin remodeling protein
2314	2461.28	0.209917	0.0662942	3.16645	0.00154313	0.0338856	ENSG00000284571	FLII	FLII actin remodeling protein
23761	2620.67	0.200229	0.0632038	3.168	0.00153492	0.0338856	ENSG00000241878	PISD	phosphatidylserine decarboxylase
283481	108.234	-0.477571	0.150628	-3.17054	0.00152158	0.0338856	ENSG00000272143	FGF14-AS2	FGF14 antisense RNA 2
29789	4338.57	0.180394	0.0568685	3.17214	0.00151322	0.0338856	ENSG00000138430	OLA1	Obg like ATPase 1
409	4013.05	0.339674	0.107323	3.16497	0.001551	0.0338856	ENSG00000141480	ARRB2	arrestin beta 2
416	105.762	-0.602789	0.190021	-3.17222	0.00151279	0.0338856	ENSG00000062096	ARSF	arylsulfatase F
441631	480.666	-0.526176	0.166002	-3.1697	0.00152598	0.0338856	ENSG00000110900	TSPAN11	tetraspanin 11
55335	539.61	0.223286	0.0705101	3.16673	0.00154163	0.0338856	ENSG00000165028	NIPSNAP3B	nipsnap homolog 3B
55611	7761.39	0.118619	0.0374633	3.16627	0.00154409	0.0338856	ENSG00000167770	OTUB1	OTU deubiquitinase, ubiquitin aldehyde binding 1
5686	2092.53	0.14778	0.0466249	3.16954	0.0015268	0.0338856	ENSG00000143106	PSMA5	proteasome 20S subunit alpha 5
58484	68.8154	0.57756	0.181992	3.17355	0.00150588	0.0338856	ENSG00000091106	NLRC4	NLR family CARD domain containing 4
5962	2881.89	-0.271602	0.0857884	-3.16595	0.00154575	0.0338856	ENSG00000137710	RDX	radixin
64097	1310.07	-0.306839	0.0968904	-3.16687	0.0015409	0.0338856	ENSG00000129595	EPB41L4A	erythrocyte membrane protein band 4.1 like 4A
7533	42483.6	0.348806	0.11023	3.16435	0.00155427	0.0338856	ENSG00000128245	YWHAH	tyrosine 3-monooxygenase/tryptophan 5-monooxygenase activation protein eta
80218	2560.07	0.143312	0.0452717	3.1656	0.00154764	0.0338856	ENSG00000121579	NAA50	N-alpha-acetyltransferase 50, NatE catalytic subunit
80273	1091.31	0.173991	0.0549759	3.16486	0.00155158	0.0338856	ENSG00000109519	GRPEL1	GrpE like 1, mitochondrial
84302	4029.95	0.213362	0.067265	3.17196	0.00151412	0.0338856	ENSG00000165152	PGAP4	post-GPI attachment to proteins GalNAc transferase 4
10159	9156.35	0.136193	0.0431398	3.15701	0.00159394	0.0346971	ENSG00000182220	ATP6AP2	ATPase H+ transporting accessory protein 2
6001	275.62	0.636063	0.201537	3.15605	0.00159921	0.0347582	ENSG00000148908	RGS10	regulator of G protein signaling 10
2805	10660.7	0.224011	0.0710309	3.15372	0.00161204	0.0349835	ENSG00000120053	GOT1	glutamic-oxaloacetic transaminase 1
8562	2275.22	0.147087	0.0466862	3.15054	0.00162969	0.0353125	ENSG00000139726	DENR	density regulated re-initiation and release factor
64841	768.794	0.161441	0.0512565	3.14967	0.00163455	0.0353638	ENSG00000100522	GNPNAT1	glucosamine-phosphate N-acetyltransferase 1
23224	1177.96	-0.266582	0.0846863	-3.14787	0.00164464	0.0354736	ENSG00000054654	SYNE2	spectrin repeat containing nuclear envelope protein 2
285971	467.217	-0.247717	0.0786916	-3.14795	0.0016442	0.0354736	ENSG00000196456	ZNF775	zinc finger protein 775
29992	148.251	0.628192	0.199594	3.14735	0.0016476	0.0354835	ENSG00000085514	PILRA	paired immunoglobin like type 2 receptor alpha
311	5515.51	0.247711	0.0787627	3.14502	0.00166073	0.0357121	ENSG00000122359	ANXA11	annexin A11
285512	109.87	0.399583	0.127162	3.14231	0.00167622	0.0359431	ENSG00000248019	FAM13A-AS1	FAM13A antisense RNA 1
6503	360.788	0.807813	0.257081	3.14225	0.00167655	0.0359431	ENSG00000155926	SLA	Src like adaptor
55359	666.528	0.41232	0.131248	3.14153	0.00168067	0.035948	ENSG00000060140	STYK1	serine/threonine/tyrosine kinase 1
8630	673.433	-0.56097	0.178577	-3.14133	0.00168185	0.035948	ENSG00000025423	HSD17B6	hydroxysteroid 17-beta dehydrogenase 6
4126	581.027	0.257732	0.0820598	3.14078	0.00168498	0.0359605	ENSG00000109323	MANBA	mannosidase beta
210	5473.14	-0.303889	0.0968193	-3.13872	0.00169688	0.0361519	ENSG00000148218	ALAD	aminolevulinate dehydratase
8490	11433.7	-0.444935	0.141774	-3.13835	0.00169905	0.0361519	ENSG00000143248	RGS5	regulator of G protein signaling 5
8490	11433.7	-0.444935	0.141774	-3.13835	0.00169905	0.0361519	ENSG00000232995	RGS5	regulator of G protein signaling 5
3798	65501	-0.486246	0.155104	-3.13497	0.00171873	0.0365159	ENSG00000155980	KIF5A	kinesin family member 5A
81844	437.539	-0.414363	0.132205	-3.13423	0.00172304	0.0365526	ENSG00000169871	TRIM56	tripartite motif containing 56
10312	713.362	0.604771	0.193044	3.13281	0.0017314	0.0365657	ENSG00000110719	TCIRG1	T cell immune regulator 1, ATPase H+ transporting V0 subunit a3
286437	302.932	-0.323133	0.103129	-3.13329	0.00172861	0.0365657	NA	LOC286437	uncharacterized LOC286437
84632	2040.56	-0.24178	0.0771715	-3.13302	0.00173016	0.0365657	ENSG00000169129	AFAP1L2	actin filament associated protein 1 like 2
2533	293.491	0.945398	0.301877	3.13174	0.00173775	0.0366453	ENSG00000082074	FYB1	FYN binding protein 1
6284	2533.6	-0.354059	0.113143	-3.1293	0.00175223	0.0368957	ENSG00000189171	S100A13	S100 calcium binding protein A13
1968	2947.9	0.117559	0.0375876	3.12761	0.00176234	0.0369987	ENSG00000130741	EIF2S3	eukaryotic translation initiation factor 2 subunit gamma
5800	1642.05	0.39045	0.124831	3.12783	0.00176104	0.0369987	ENSG00000151490	PTPRO	protein tyrosine phosphatase receptor type O
54458	2087.04	0.199091	0.063705	3.1252	0.00177685	0.0370388	ENSG00000205352	PRR13	proline rich 13
58526	4241.24	-0.376293	0.120401	-3.12534	0.001776	0.0370388	ENSG00000165175	MID1IP1	MID1 interacting protein 1
7127	922.28	0.464649	0.148651	3.12578	0.00177333	0.0370388	ENSG00000185215	TNFAIP2	TNF alpha induced protein 2
80150	4482.77	-0.275797	0.0882403	-3.12553	0.00177486	0.0370388	ENSG00000162174	ASRGL1	asparaginase and isoaspartyl peptidase 1
8996	1085.76	-0.327959	0.104943	-3.12512	0.00177732	0.0370388	ENSG00000140939	NOL3	nucleolar protein 3
9452	2679.57	-0.499361	0.159842	-3.1241	0.0017835	0.0371131	ENSG00000078596	ITM2A	integral membrane protein 2A
1298	2734.59	-0.386422	0.123775	-3.12198	0.00179641	0.0372015	ENSG00000049089	COL9A2	collagen type IX alpha 2 chain
5261	1233.83	0.132076	0.0423026	3.12219	0.00179514	0.0372015	ENSG00000156873	PHKG2	phosphorylase kinase catalytic subunit gamma 2
8100	499.191	-0.23755	0.076088	-3.12205	0.00179598	0.0372015	ENSG00000032742	IFT88	intraflagellar transport 88
9274	542.986	-0.229053	0.073375	-3.12168	0.00179825	0.0372015	ENSG00000099385	BCL7C	BAF chromatin remodeling complex subunit BCL7C
5825	1559.58	-0.183762	0.058892	-3.12033	0.0018065	0.0373176	ENSG00000117528	ABCD3	ATP binding cassette subfamily D member 3
56952	765.009	-0.25754	0.0825508	-3.11977	0.0018099	0.0373334	ENSG00000099256	PRTFDC1	phosphoribosyl transferase domain containing 1
79628	926.776	-0.670102	0.21484	-3.11907	0.00181422	0.0373682	ENSG00000169247	SH3TC2	SH3 domain and tetratricopeptide repeats 2
8872	1664.1	0.152134	0.0487908	3.11809	0.00182029	0.0374388	ENSG00000151465	CDC123	cell division cycle 123
4601	3942.46	-0.256054	0.0821573	-3.11663	0.00182931	0.0375154	ENSG00000119950	MXI1	MAX interactor 1, dimerization protein
51115	1376.21	-0.322891	0.103595	-3.11684	0.00182799	0.0375154	ENSG00000176623	RMDN1	regulator of microtubule dynamics 1
2047	1180.07	-0.415427	0.133331	-3.11577	0.00183468	0.0375711	ENSG00000154928	EPHB1	EPH receptor B1
253982	5477.38	-0.392776	0.126171	-3.11305	0.00185167	0.0378242	ENSG00000174939	ASPHD1	aspartate beta-hydroxylase domain containing 1
2619	202.935	-0.300821	0.0966358	-3.11293	0.00185238	0.0378242	ENSG00000180447	GAS1	growth arrest specific 1
103	11535	0.198636	0.0638339	3.11176	0.00185976	0.0379203	ENSG00000160710	ADAR	adenosine deaminase RNA specific
2730	882.418	0.348615	0.112137	3.10883	0.0018783	0.0382435	ENSG00000023909	GCLM	glutamate-cysteine ligase modifier subunit
11094	781.942	-0.212884	0.0684988	-3.10785	0.00188455	0.0383155	ENSG00000160325	CACFD1	calcium channel flower domain containing 1
11094	781.942	-0.212884	0.0684988	-3.10785	0.00188455	0.0383155	ENSG00000280479	CACFD1	calcium channel flower domain containing 1
2744	14593.3	0.239516	0.0770943	3.1068	0.00189127	0.0383421	ENSG00000115419	GLS	glutaminase
79650	1916.37	0.164209	0.0528504	3.10705	0.00188965	0.0383421	ENSG00000103005	USB1	U6 snRNA biogenesis phosphodiesterase 1
100128822	442.227	-0.329831	0.106278	-3.10349	0.00191255	0.038678	ENSG00000261455	LINC01003	long intergenic non-protein coding RNA 1003
66008	4844.77	-0.407991	0.131467	-3.10337	0.00191329	0.038678	ENSG00000115993	TRAK2	trafficking kinesin protein 2
441478	796.089	-0.384769	0.124073	-3.10114	0.00192776	0.0389149	ENSG00000198435	NRARP	NOTCH regulated ankyrin repeat protein
5538	6256.24	0.137484	0.044368	3.09873	0.00194352	0.0391773	ENSG00000131238	PPT1	palmitoyl-protein thioesterase 1
113444	1690.8	0.172784	0.0557707	3.09811	0.00194759	0.0392035	ENSG00000163866	SMIM12	small integral membrane protein 12
51660	2208.66	-0.172165	0.0555882	-3.09715	0.0019539	0.0392748	ENSG00000060762	MPC1	mitochondrial pyruvate carrier 1
5455	1938.94	-0.391364	0.126393	-3.0964	0.00195886	0.0393187	ENSG00000198914	POU3F3	POU class 3 homeobox 3
128077	803.436	-0.241815	0.0781327	-3.09493	0.0019686	0.0394583	ENSG00000271601	LIX1L	limb and CNS expressed 1 like
114971	1150.5	-0.162469	0.0525361	-3.09253	0.00198461	0.0395012	ENSG00000110536	PTPMT1	protein tyrosine phosphatase mitochondrial 1
114971	1150.5	-0.162469	0.0525361	-3.09253	0.00198461	0.0395012	ENSG00000285206	PTPMT1	protein tyrosine phosphatase mitochondrial 1
223082	398.091	0.261306	0.0844918	3.09268	0.00198355	0.0395012	ENSG00000180233	ZNRF2	zinc and ring finger 2
26301	221.25	0.411928	0.133185	3.09289	0.00198219	0.0395012	ENSG00000148288	GBGT1	globoside alpha-1,3-N-acetylgalactosaminyltransferase 1 (FORS blood group)
4744	5720.44	0.560281	0.181173	3.09252	0.00198467	0.0395012	ENSG00000100285	NEFH	neurofilament heavy
6147	4269.64	-0.214553	0.069354	-3.09359	0.0019775	0.0395012	ENSG00000198242	RPL23A	ribosomal protein L23a
2937	1515.51	0.153957	0.0497975	3.09167	0.00199035	0.0395586	ENSG00000100983	GSS	glutathione synthetase
637	1727.42	0.166211	0.0538287	3.08778	0.00201661	0.0400243	ENSG00000015475	BID	BH3 interacting domain death agonist
2034	7566.73	-0.291064	0.09431	-3.08625	0.00202701	0.0401745	ENSG00000116016	EPAS1	endothelial PAS domain protein 1
1464	1551.28	-0.492508	0.159604	-3.08581	0.00203001	0.0401778	ENSG00000173546	CSPG4	chondroitin sulfate proteoglycan 4
140809	2013.86	0.279634	0.0906978	3.08314	0.00204827	0.04022	ENSG00000271303	SRXN1	sulfiredoxin 1
401152	6604.01	-0.276809	0.0897852	-3.08301	0.00204917	0.04022	ENSG00000164096	C4orf3	chromosome 4 open reading frame 3
55737	6194.44	0.12231	0.0396664	3.08347	0.00204601	0.04022	ENSG00000069329	VPS35	VPS35 retromer complex component
65108	10379.4	-0.334875	0.108562	-3.08464	0.00203798	0.04022	ENSG00000175130	MARCKSL1	MARCKS like 1
929	887.779	1.28629	0.417162	3.08343	0.00204628	0.04022	ENSG00000170458	CD14	CD14 molecule
9735	234.166	0.283558	0.0919487	3.08388	0.00204323	0.04022	ENSG00000184445	KNTC1	kinetochore associated 1
211	2081.77	0.225437	0.0731568	3.08156	0.00205918	0.0403605	ENSG00000023330	ALAS1	5'-aminolevulinate synthase 1
28969	946.685	0.259449	0.0842351	3.08006	0.00206957	0.0405081	ENSG00000136261	BZW2	basic leucine zipper and W2 domains 2
23303	2312.06	-0.376702	0.122355	-3.07876	0.00207865	0.0406297	ENSG00000197892	KIF13B	kinesin family member 13B
6529	14935.5	-0.343511	0.111601	-3.07802	0.00208381	0.0406744	ENSG00000157103	SLC6A1	solute carrier family 6 member 1
63893	4414.73	0.158853	0.0516866	3.07338	0.00211647	0.0412551	ENSG00000175931	UBE2O	ubiquitin conjugating enzyme E2 O
22928	1930.12	0.245326	0.0798376	3.07281	0.00212052	0.0412772	ENSG00000179918	SEPHS2	selenophosphate synthetase 2
1297	800.638	-0.403946	0.131572	-3.07016	0.00213941	0.0414176	ENSG00000112280	COL9A1	collagen type IX alpha 1 chain
441208	114.695	-0.53637	0.174655	-3.07103	0.00213324	0.0414176	NA	ZNRF2P1	zinc and ring finger 2 pseudogene 1
55364	995.886	-0.210754	0.0686371	-3.07056	0.00213656	0.0414176	ENSG00000154059	IMPACT	impact RWD domain protein
9098	105.771	0.466295	0.151853	3.07069	0.00213562	0.0414176	ENSG00000129204	USP6	ubiquitin specific peptidase 6
92597	1751.73	0.229473	0.074754	3.06971	0.00214264	0.0414234	ENSG00000173542	MOB1B	MOB kinase activator 1B
399947	5840.68	0.256406	0.0835544	3.06874	0.00214965	0.0415024	ENSG00000185742	C11orf87	chromosome 11 open reading frame 87
9868	4301.54	0.134831	0.0439592	3.06719	0.00216079	0.0416605	ENSG00000154174	TOMM70	translocase of outer mitochondrial membrane 70
23380	3085.5	0.310866	0.101373	3.06656	0.0021654	0.0416928	ENSG00000266028	SRGAP2	SLIT-ROBO Rho GTPase activating protein 2
199857	246.939	0.227174	0.0741408	3.06409	0.00218333	0.0419461	ENSG00000172339	ALG14	ALG14 UDP-N-acetylglucosaminyltransferase subunit
8634	1405.63	0.146268	0.0477387	3.06393	0.00218448	0.0419461	ENSG00000137996	RTCA	RNA 3'-terminal phosphate cyclase
2030	1810.15	0.322094	0.10519	3.06203	0.00219844	0.0420598	ENSG00000112759	SLC29A1	solute carrier family 29 member 1 (Augustine blood group)
4747	36469.4	0.360281	0.117665	3.06191	0.0021993	0.0420598	ENSG00000277586	NEFL	neurofilament light
94274	1372.02	-0.535814	0.174973	-3.06227	0.00219662	0.0420598	ENSG00000167641	PPP1R14A	protein phosphatase 1 regulatory inhibitor subunit 14A
79607	763.043	-0.205232	0.0670385	-3.0614	0.00220307	0.042075	ENSG00000197798	FAM118B	family with sequence similarity 118 member B
137886	2024.56	0.14399	0.0470561	3.05996	0.00221367	0.0421639	ENSG00000215114	UBXN2B	UBX domain protein 2B
29103	1411.97	-0.350228	0.114451	-3.06007	0.00221288	0.0421639	ENSG00000120675	DNAJC15	DnaJ heat shock protein family (Hsp40) member C15
1995	11263.5	-0.203137	0.0664097	-3.05884	0.00222192	0.0422324	ENSG00000196361	ELAVL3	ELAV like RNA binding protein 3
83444	38.9538	0.379298	0.124008	3.05867	0.00222323	0.0422324	ENSG00000115274	INO80B	INO80 complex subunit B
85445	2781.14	-0.323689	0.105865	-3.05757	0.00223136	0.0423302	ENSG00000152910	CNTNAP4	contactin associated protein family member 4
4511	1555.88	-1.15273	0.377114	-3.05671	0.00223778	0.0423526	NA	TRNC	tRNA
5048	17426.3	0.113487	0.0371283	3.05661	0.00223852	0.0423526	ENSG00000007168	PAFAH1B1	platelet activating factor acetylhydrolase 1b regulatory subunit 1
54518	6364.14	1.0217	0.334331	3.05596	0.00224341	0.0423885	ENSG00000077420	APBB1IP	amyloid beta precursor protein binding family B member 1 interacting protein
60685	3050.05	-0.134453	0.0440061	-3.05533	0.0022481	0.0424205	ENSG00000156639	ZFAND3	zinc finger AN1-type containing 3
65110	2076.97	-0.203807	0.0667207	-3.05462	0.00225346	0.042465	ENSG00000169062	UPF3A	UPF3A regulator of nonsense mediated mRNA decay
3727	10003.7	-0.206335	0.0675622	-3.054	0.00225812	0.0424965	ENSG00000130522	JUND	JunD proto-oncogene, AP-1 transcription factor subunit
22921	1336.78	-0.144981	0.0475214	-3.05087	0.00228182	0.0428855	ENSG00000148450	MSRB2	methionine sulfoxide reductase B2
84922	1164.84	-0.267596	0.0877336	-3.0501	0.00228764	0.042938	ENSG00000179943	FIZ1	FLT3 interacting zinc finger 1
146880	1108.48	0.28587	0.0937878	3.04805	0.00230333	0.0431183	NA	ARHGAP27P1	Rho GTPase activating protein 27 pseudogene 1
8453	1671.27	0.116182	0.0381155	3.04817	0.00230239	0.0431183	ENSG00000108094	CUL2	cullin 2
10473	1227.59	0.143197	0.04704	3.04415	0.00233339	0.0436233	ENSG00000182952	HMGN4	high mobility group nucleosomal binding domain 4
3797	17466.4	0.227738	0.0748333	3.04326	0.00234027	0.0436943	ENSG00000084731	KIF3C	kinesin family member 3C
2878	2310.66	0.465795	0.153103	3.04237	0.00234724	0.0437668	ENSG00000211445	GPX3	glutathione peroxidase 3
10276	1741.95	-0.390706	0.12844	-3.04195	0.00235053	0.0437705	ENSG00000173848	NET1	neuroepithelial cell transforming 1
2517	456.764	0.315822	0.103861	3.04082	0.00235932	0.0438766	ENSG00000179163	FUCA1	alpha-L-fucosidase 1
10296	2412.35	0.131346	0.0432242	3.03871	0.00237596	0.0440127	ENSG00000090316	MAEA	macrophage erythroblast attacher, E3 ubiquitin ligase
4155	709351	-1.11469	0.366767	-3.03923	0.00237184	0.0440127	ENSG00000197971	MBP	myelin basic protein
6093	914.274	-0.223865	0.0736642	-3.039	0.00237369	0.0440127	ENSG00000067900	ROCK1	Rho associated coiled-coil containing protein kinase 1
11166	621.842	-0.50931	0.167678	-3.03744	0.00238599	0.0440259	ENSG00000125285	SOX21	SRY-box transcription factor 21
57633	1379.43	-0.317903	0.104661	-3.03747	0.00238575	0.0440259	ENSG00000175928	LRRN1	leucine rich repeat neuronal 1
8766	6217.36	0.117957	0.0388332	3.03754	0.00238521	0.0440259	ENSG00000103769	RAB11A	RAB11A, member RAS oncogene family
100996492	1226.45	-0.349417	0.115071	-3.03653	0.00239317	0.0440617	ENSG00000259417	CTXND1	cortexin domain containing 1
22853	6196.63	0.152327	0.0501764	3.03583	0.00239873	0.0440617	ENSG00000164715	LMTK2	lemur tyrosine kinase 2
51362	1374.42	0.197375	0.0650278	3.03524	0.00240348	0.0440617	ENSG00000168438	CDC40	cell division cycle 40
55320	264.836	0.309801	0.102059	3.03551	0.00240129	0.0440617	ENSG00000129534	MIS18BP1	MIS18 binding protein 1
644873	402.349	-0.289369	0.0953193	-3.03579	0.00239907	0.0440617	ENSG00000245937	LINC01184	long intergenic non-protein coding RNA 1184
10397	11879.8	-0.36689	0.120915	-3.03429	0.00241103	0.044143	ENSG00000104419	NDRG1	N-myc downstream regulated 1
23242	8916.4	-0.338275	0.111557	-3.03231	0.00242693	0.0441508	ENSG00000106078	COBL	cordon-bleu WH2 repeat protein
55532	330.262	-0.37503	0.12362	-3.03373	0.0024155	0.0441508	ENSG00000196660	SLC30A10	solute carrier family 30 member 10
55577	1310.54	0.23788	0.078422	3.03334	0.00241865	0.0441508	ENSG00000124357	NAGK	N-acetylglucosamine kinase
7041	115.396	-0.41902	0.138203	-3.03191	0.00243015	0.0441508	ENSG00000140682	TGFB1I1	transforming growth factor beta 1 induced transcript 1
9592	1909.49	-0.346052	0.114131	-3.03206	0.00242889	0.0441508	ENSG00000160888	IER2	immediate early response 2
989	18294.5	-0.208947	0.0689097	-3.03218	0.00242791	0.0441508	ENSG00000122545	SEPTIN7	septin 7
7844	2308.58	-0.159678	0.0526789	-3.03116	0.00243619	0.0442039	ENSG00000239305	RNF103	ring finger protein 103
8569	1202.6	0.268699	0.0886625	3.03058	0.00244085	0.0442318	ENSG00000079277	MKNK1	MAPK interacting serine/threonine kinase 1
2280	6982.71	0.237008	0.0782446	3.02907	0.00245309	0.0442838	ENSG00000088832	FKBP1A	FKBP prolyl isomerase 1A
8635	1225.78	0.471002	0.155471	3.02951	0.00244953	0.0442838	ENSG00000026297	RNASET2	ribonuclease T2
9031	3098.04	-0.176491	0.0582598	-3.02938	0.00245054	0.0442838	ENSG00000009954	BAZ1B	bromodomain adjacent to zinc finger domain 1B
10943	1435.66	0.177593	0.0586582	3.02759	0.00246514	0.0443318	ENSG00000005302	MSL3	MSL complex subunit 3
257397	1482.09	0.118338	0.0390866	3.02759	0.0024651	0.0443318	ENSG00000157625	TAB3	TGF-beta activated kinase 1 (MAP3K7) binding protein 3
9201	17077	0.283899	0.0937509	3.02822	0.00245995	0.0443318	ENSG00000133083	DCLK1	doublecortin like kinase 1
3015	3507.91	0.196332	0.0649065	3.02484	0.00248764	0.0446798	ENSG00000164032	H2AZ1	H2A.Z variant histone 1
81628	7804.26	-0.332589	0.109987	-3.0239	0.00249535	0.0447615	ENSG00000166925	TSC22D4	TSC22 domain family member 4
25758	11761.9	0.226964	0.0750943	3.02239	0.00250791	0.0449299	ENSG00000110427	KIAA1549L	KIAA1549 like
7289	544.708	-0.275967	0.091348	-3.02105	0.00251899	0.0450714	ENSG00000078246	TULP3	TUB like protein 3
29899	660.644	-0.395658	0.13106	-3.01892	0.0025368	0.0452838	ENSG00000121957	GPSM2	G protein signaling modulator 2
4074	1539.01	0.196253	0.0650164	3.01852	0.00254012	0.0452838	ENSG00000003056	M6PR	mannose-6-phosphate receptor, cation dependent
8649	2283.55	0.152843	0.0506358	3.01848	0.00254045	0.0452838	ENSG00000109270	LAMTOR3	late endosomal/lysosomal adaptor, MAPK and MTOR activator 3
8935	1517.37	0.365802	0.121215	3.0178	0.00254621	0.0453295	ENSG00000005020	SKAP2	src kinase associated phosphoprotein 2
282991	2540.8	0.125573	0.0416172	3.01732	0.00255017	0.0453431	ENSG00000196072	BLOC1S2	biogenesis of lysosomal organelles complex 1 subunit 2
9343	2447.24	0.163312	0.0541407	3.01644	0.0025576	0.0454182	ENSG00000108883	EFTUD2	elongation factor Tu GTP binding domain containing 2
1908	267.137	-0.5691	0.188818	-3.01402	0.00257812	0.0456681	ENSG00000124205	EDN3	endothelin 3
5334	2080.32	-0.315645	0.104713	-3.01439	0.00257494	0.0456681	ENSG00000115896	PLCL1	phospholipase C like 1 (inactive)
5366	127.287	-0.758476	0.251736	-3.01299	0.00258691	0.0457666	ENSG00000141682	PMAIP1	phorbol-12-myristate-13-acetate-induced protein 1
56113	110.97	-0.448106	0.148744	-3.01259	0.00259029	0.0457693	ENSG00000081853	PCDHGA2	protocadherin gamma subfamily A, 2
54107	1718.75	0.152336	0.0505926	3.01103	0.00260363	0.0459477	ENSG00000148229	POLE3	DNA polymerase epsilon 3, accessory subunit
3074	1091.55	0.266529	0.0885377	3.01035	0.00260949	0.0459939	ENSG00000049860	HEXB	hexosaminidase subunit beta
124359	1741.06	0.257786	0.0856935	3.00823	0.00262774	0.0460863	ENSG00000166446	CDYL2	chromodomain Y like 2
643763	2003.21	-0.563526	0.187264	-3.00925	0.00261889	0.0460863	NA	NA	NA
6926	238.454	-0.426401	0.14174	-3.00834	0.0026268	0.0460863	ENSG00000135111	TBX3	T-box transcription factor 3
8601	867.304	-0.308463	0.102539	-3.00826	0.00262745	0.0460863	ENSG00000147509	RGS20	regulator of G protein signaling 20
4336	25943.2	-1.08761	0.361707	-3.00687	0.0026395	0.0462353	ENSG00000168314	MOBP	myelin associated oligodendrocyte basic protein
286336	672.054	0.382518	0.127236	3.00637	0.00264388	0.0462548	ENSG00000126882	FAM78A	family with sequence similarity 78 member A
6715	999.301	0.242678	0.0807323	3.00596	0.00264742	0.0462596	ENSG00000145545	SRD5A1	steroid 5 alpha-reductase 1
353116	1173.68	-0.21237	0.0706706	-3.00506	0.00265524	0.0462822	ENSG00000188026	RILPL1	Rab interacting lysosomal protein like 1
9638	13797.7	-0.185708	0.0617919	-3.00538	0.00265251	0.0462822	ENSG00000149557	FEZ1	fasciculation and elongation protein zeta 1
100509894	231.831	-0.70369	0.234354	-3.00268	0.00267617	0.0464755	ENSG00000235903	CPB2-AS1	CPB2 antisense RNA 1
283234	629.331	0.43323	0.144276	3.00277	0.00267532	0.0464755	ENSG00000168071	CCDC88B	coiled-coil domain containing 88B
51631	394.94	-0.307158	0.102284	-3.003	0.00267335	0.0464755	ENSG00000146963	LUC7L2	LUC7 like 2, pre-mRNA splicing factor
2120	651.995	0.411925	0.137243	3.00143	0.00268715	0.0466091	ENSG00000139083	ETV6	ETS variant transcription factor 6
118490	102.976	0.363994	0.12132	3.00027	0.00269738	0.046695	ENSG00000166343	MSS51	MSS51 mitochondrial translational activator
5422	373.685	-0.188182	0.0627247	-3.00012	0.00269869	0.046695	ENSG00000101868	POLA1	DNA polymerase alpha 1, catalytic subunit
10161	500.081	0.634415	0.211564	2.9987	0.00271138	0.0467121	ENSG00000139679	LPAR6	lysophosphatidic acid receptor 6
10762	1718.52	0.133262	0.0444424	2.99853	0.00271287	0.0467121	ENSG00000093000	NUP50	nucleoporin 50
2717	286.551	0.260472	0.0868606	2.99874	0.00271103	0.0467121	ENSG00000102393	GLA	galactosidase alpha
64210	2614.16	0.111896	0.037308	2.99926	0.00270637	0.0467121	ENSG00000155229	MMS19	MMS19 homolog, cytosolic iron-sulfur assembly component
26064	388.77	-0.361008	0.120427	-2.99774	0.00271993	0.0467769	ENSG00000039560	RAI14	retinoic acid induced 14
25937	982.608	-0.316078	0.105523	-2.99535	0.00274128	0.0470869	ENSG00000018408	WWTR1	WW domain containing transcription regulator 1
51382	5211.99	0.152897	0.051057	2.99463	0.00274778	0.0471413	ENSG00000100554	ATP6V1D	ATPase H+ transporting V1 subunit D
397	1151.63	0.489415	0.163539	2.99264	0.00276575	0.0472779	ENSG00000111348	ARHGDIB	Rho GDP dissociation inhibitor beta
79091	291.43	0.187302	0.0625843	2.9928	0.00276427	0.0472779	ENSG00000067365	METTL22	methyltransferase like 22
84912	2212.53	0.161846	0.0540725	2.99313	0.00276133	0.0472779	ENSG00000205060	SLC35B4	solute carrier family 35 member B4
10220	2192.16	-0.355588	0.118943	-2.98957	0.00279371	0.0472986	ENSG00000135414	GDF11	growth differentiation factor 11
11261	4451.3	0.225	0.0752665	2.98938	0.00279541	0.0472986	ENSG00000187446	CHP1	calcineurin like EF-hand protein 1
23097	2388.89	-0.282796	0.0945662	-2.99046	0.00278561	0.0472986	ENSG00000155111	CDK19	cyclin dependent kinase 19
28971	205.046	-0.279467	0.0934918	-2.98921	0.00279699	0.0472986	ENSG00000087884	AAMDC	adipogenesis associated Mth938 domain containing
4205	4916.5	0.226255	0.0756421	2.99112	0.00277956	0.0472986	ENSG00000068305	MEF2A	myocyte enhancer factor 2A
4741	23276.4	0.428787	0.143361	2.99097	0.00278095	0.0472986	ENSG00000104722	NEFM	neurofilament medium
51138	2115.32	0.151899	0.0508	2.99014	0.00278849	0.0472986	ENSG00000138663	COPS4	COP9 signalosome subunit 4
7415	7516.99	0.121793	0.0407181	2.99112	0.0027796	0.0472986	ENSG00000165280	VCP	valosin containing protein
79980	331.828	0.199317	0.0666366	2.9911	0.00277972	0.0472986	ENSG00000149636	DSN1	DSN1 component of MIS12 kinetochore complex
143884	582.695	-0.217747	0.072921	-2.98607	0.0028259	0.0476736	ENSG00000152404	CWF19L2	CWF19 like cell cycle control factor 2
55421	1158.4	-0.152882	0.0511962	-2.9862	0.00282472	0.0476736	ENSG00000074356	NCBP3	nuclear cap binding subunit 3
8850	2537.27	-0.3566	0.119491	-2.98432	0.00284212	0.0478902	ENSG00000114166	KAT2B	lysine acetyltransferase 2B
4735	10433.3	-0.246358	0.0825618	-2.98392	0.00284585	0.0478961	ENSG00000168385	SEPTIN2	septin 2
5837	1404.8	-0.602683	0.202183	-2.98087	0.00287427	0.048317	ENSG00000068976	PYGM	glycogen phosphorylase, muscle associated
23177	2467.19	0.138252	0.0464322	2.9775	0.00290608	0.0484514	ENSG00000011523	CEP68	centrosomal protein 68
23469	2076.49	-0.148292	0.0498016	-2.97764	0.00290472	0.0484514	ENSG00000118482	PHF3	PHD finger protein 3
2531	1827.11	-0.204428	0.0686663	-2.97713	0.00290961	0.0484514	ENSG00000119537	KDSR	3-ketodihydrosphingosine reductase
26130	1595.94	0.134489	0.0451466	2.97894	0.00289252	0.0484514	ENSG00000165219	GAPVD1	GTPase activating protein and VPS9 domains 1
5885	6616.4	-0.150712	0.0506212	-2.97724	0.00290854	0.0484514	ENSG00000164754	RAD21	RAD21 cohesin complex component
64420	600.372	0.28876	0.0969528	2.97836	0.00289793	0.0484514	ENSG00000106868	SUSD1	sushi domain containing 1
6641	364.522	-0.394526	0.132465	-2.97835	0.00289804	0.0484514	ENSG00000172164	SNTB1	syntrophin beta 1
80765	73.1179	0.461563	0.155001	2.9778	0.00290329	0.0484514	ENSG00000172345	STARD5	StAR related lipid transfer domain containing 5
55239	1084.84	0.191981	0.0645	2.97645	0.00291604	0.0485014	ENSG00000087263	OGFOD1	2-oxoglutarate and iron dependent oxygenase domain containing 1
1739	4736.26	-0.21085	0.0708644	-2.97541	0.00292602	0.0485076	ENSG00000075711	DLG1	discs large MAGUK scaffold protein 1
23307	1329.75	0.15613	0.0524722	2.97547	0.00292538	0.0485076	ENSG00000119321	FKBP15	FKBP prolyl isomerase 15
26276	963.271	0.150547	0.0505985	2.97534	0.00292668	0.0485076	ENSG00000184056	VPS33B	VPS33B late endosome and lysosome associated
23192	3404.82	0.14133	0.0475173	2.97428	0.00293677	0.0485159	ENSG00000168397	ATG4B	autophagy related 4B cysteine peptidase
57537	2068.72	-0.289028	0.097178	-2.97421	0.00293745	0.0485159	ENSG00000184985	SORCS2	sortilin related VPS10 domain containing receptor 2
9858	2369.14	-0.15472	0.0520139	-2.97459	0.00293378	0.0485159	ENSG00000196422	PPP1R26	protein phosphatase 1 regulatory subunit 26
3043	4015.01	-1.19886	0.403322	-2.97247	0.00295417	0.0487353	ENSG00000244734	HBB	hemoglobin subunit beta
10771	6237.45	-0.173027	0.0582318	-2.97134	0.00296502	0.0488006	ENSG00000015171	ZMYND11	zinc finger MYND-type containing 11
91452	2965.64	-0.216631	0.0729024	-2.97151	0.00296336	0.0488006	ENSG00000107897	ACBD5	acyl-CoA binding domain containing 5
7351	534.306	0.679637	0.228762	2.97093	0.002969	0.0488094	ENSG00000175567	UCP2	uncoupling protein 2
80339	92.8346	-0.534927	0.180128	-2.96971	0.00298079	0.0489465	ENSG00000100344	PNPLA3	patatin like phospholipase domain containing 3
205251	520.46	0.229044	0.0771386	2.96925	0.00298523	0.0489626	ENSG00000175701	MTLN	mitoregulin
3936	445.851	0.890919	0.300153	2.96822	0.00299528	0.0490707	ENSG00000136167	LCP1	lymphocyte cytosolic protein 1
5291	2762.87	0.161793	0.0545234	2.9674	0.00300325	0.0491445	ENSG00000051382	PIK3CB	phosphatidylinositol-4,5-bisphosphate 3-kinase catalytic subunit beta
2556	2326.71	0.268968	0.0906781	2.96618	0.00301523	0.0491797	ENSG00000011677	GABRA3	gamma-aminobutyric acid type A receptor subunit alpha3
51422	2208.11	0.208361	0.0702504	2.96598	0.00301719	0.0491797	ENSG00000106617	PRKAG2	protein kinase AMP-activated non-catalytic subunit gamma 2
55697	1841.4	0.12119	0.0408629	2.96577	0.00301929	0.0491797	ENSG00000103043	VAC14	VAC14 component of PIKFYVE complex
85464	1292.22	0.287465	0.0969138	2.96619	0.00301512	0.0491797	ENSG00000141298	SSH2	slingshot protein phosphatase 2
10215	1767.09	-0.529066	0.17853	-2.96345	0.0030421	0.0492118	ENSG00000205927	OLIG2	oligodendrocyte transcription factor 2
1734	3559.17	-0.583871	0.197014	-2.9636	0.0030406	0.0492118	ENSG00000211448	DIO2	iodothyronine deiodinase 2
23189	2084.62	-0.335378	0.113158	-2.96381	0.00303856	0.0492118	ENSG00000107104	KANK1	KN motif and ankyrin repeat domains 1
4330	947.918	-0.352496	0.118932	-2.96384	0.00303824	0.0492118	ENSG00000169184	MN1	MN1 proto-oncogene, transcriptional regulator
80305	924.322	0.199963	0.0674649	2.96395	0.00303719	0.0492118	ENSG00000170638	TRABD	TraB domain containing
9588	4810.27	-0.263988	0.0890676	-2.96391	0.00303757	0.0492118	ENSG00000117592	PRDX6	peroxiredoxin 6
1757	299.987	-0.328605	0.110937	-2.9621	0.00305548	0.0493608	ENSG00000123453	SARDH	sarcosine dehydrogenase
4539	182569	-0.555959	0.187709	-2.96182	0.00305827	0.0493608	ENSG00000212907	ND4L	NADH dehydrogenase subunit 4L
27020	15766.3	0.212328	0.0717239	2.96035	0.00307289	0.0495402	ENSG00000156642	NPTN	neuroplastin
6663	3282.98	-0.430658	0.145506	-2.95972	0.00307919	0.0495854	ENSG00000100146	SOX10	SRY-box transcription factor 10
10193	3372.64	0.120391	0.0406863	2.959	0.00308638	0.0495885	ENSG00000181852	RNF41	ring finger protein 41
57577	377.717	-0.222038	0.0750307	-2.9593	0.00308337	0.0495885	ENSG00000163617	CCDC191	coiled-coil domain containing 191
10094	3607.44	0.218042	0.0737176	2.9578	0.0030984	0.0496814	ENSG00000111229	ARPC3	actin related protein 2/3 complex subunit 3
79829	959.277	0.160747	0.0543481	2.95773	0.00309917	0.0496814	ENSG00000110583	NAA40	N-alpha-acetyltransferase 40, NatD catalytic subunit
54103	520.404	0.264143	0.0893318	2.95687	0.00310779	0.0497633	ENSG00000186088	GSAP	gamma-secretase activating protein
10121	4745.81	0.116685	0.039471	2.95623	0.00311428	0.0498109	ENSG00000138107	ACTR1A	actin related protein 1A
29119	1137.38	-0.975887	0.330274	-2.95478	0.00312894	0.0499889	ENSG00000183230	CTNNA3	catenin alpha 3
7107	1238.49	-0.264757	0.0896261	-2.95401	0.00313671	0.0500566	ENSG00000077585	GPR137B	G protein-coupled receptor 137B
2199	686.466	-0.55745	0.18885	-2.95181	0.00315916	0.050341	ENSG00000163520	FBLN2	fibulin 2
55205	3205.68	-0.171531	0.0581153	-2.95157	0.00316163	0.050341	ENSG00000074657	ZNF532	zinc finger protein 532
118788	164.771	0.763937	0.258955	2.95007	0.00317698	0.0505286	ENSG00000155629	PIK3AP1	phosphoinositide-3-kinase adaptor protein 1
51187	2659.66	0.139903	0.0474425	2.94888	0.00318923	0.0506665	ENSG00000137876	RSL24D1	ribosomal L24 domain containing 1
9473	318.193	0.570096	0.19346	2.94685	0.00321031	0.0509292	ENSG00000130775	THEMIS2	thymocyte selection associated family member 2
9854	3744.38	0.196674	0.0667462	2.94659	0.00321295	0.0509292	ENSG00000172375	C2CD2L	C2CD2 like
10810	9538.92	-0.235608	0.0799976	-2.94519	0.00322756	0.0511036	ENSG00000132970	WASF3	WASP family member 3
10694	4026.81	0.175193	0.0595137	2.94374	0.00324275	0.0512868	ENSG00000156261	CCT8	chaperonin containing TCP1 subunit 8
11321	910.507	0.172054	0.0584831	2.94195	0.00326152	0.0515262	ENSG00000198522	GPN1	GPN-loop GTPase 1
10953	2195.36	0.233877	0.0795302	2.94073	0.00327438	0.0516718	ENSG00000025772	TOMM34	translocase of outer mitochondrial membrane 34
10007	1619.21	0.179358	0.0610038	2.94012	0.00328087	0.0517166	ENSG00000113552	GNPDA1	glucosamine-6-phosphate deaminase 1
10484	2336.58	0.0995	0.0338514	2.93931	0.00328941	0.0517936	ENSG00000100934	SEC23A	Sec23 homolog A, COPII coat complex component
139596	545.34	0.131252	0.044669	2.93832	0.00329998	0.0518508	ENSG00000094841	UPRT	uracil phosphoribosyltransferase homolog
4644	20101.9	0.231011	0.0786395	2.9376	0.00330764	0.0518508	ENSG00000197535	MYO5A	myosin VA
64131	2477.8	-0.263081	0.0895566	-2.9376	0.00330768	0.0518508	ENSG00000103489	XYLT1	xylosyltransferase 1
64131	2477.8	-0.263081	0.0895566	-2.9376	0.00330768	0.0518508	ENSG00000285395	XYLT1	xylosyltransferase 1
9232	154.008	0.376008	0.127982	2.93798	0.00330361	0.0518508	ENSG00000164611	PTTG1	PTTG1 regulator of sister chromatid separation, securin
112616	88.9906	0.722389	0.246095	2.93541	0.00333112	0.0520455	ENSG00000153551	CMTM7	CKLF like MARVEL transmembrane domain containing 7
84002	153.76	0.649671	0.221318	2.93546	0.00333055	0.0520455	ENSG00000176597	B3GNT5	UDP-GlcNAc:betaGal beta-1,3-N-acetylglucosaminyltransferase 5
9057	1218	0.174183	0.0593379	2.93544	0.00333079	0.0520455	ENSG00000103064	SLC7A6	solute carrier family 7 member 6
523	11077.6	0.209878	0.0715794	2.93211	0.00336672	0.0525438	ENSG00000114573	ATP6V1A	ATPase H+ transporting V1 subunit A
7357	1496.22	0.377531	0.128866	2.92963	0.00339365	0.0528477	ENSG00000148154	UGCG	UDP-glucose ceramide glucosyltransferase
8867	6680.11	0.189289	0.0646058	2.92991	0.00339058	0.0528477	ENSG00000159082	SYNJ1	synaptojanin 1
6232	3297.12	-0.24028	0.0820302	-2.92917	0.00339868	0.0528679	ENSG00000177954	RPS27	ribosomal protein S27
123099	200.531	-0.427651	0.146023	-2.92865	0.00340442	0.0528991	ENSG00000168350	DEGS2	delta 4-desaturase, sphingolipid 2
51542	698.368	-0.131134	0.0447852	-2.92806	0.00341087	0.0529378	ENSG00000143952	VPS54	VPS54 subunit of GARP complex
7095	9549.82	-0.162748	0.0555883	-2.92774	0.00341438	0.0529378	ENSG00000008952	SEC62	SEC62 homolog, preprotein translocation factor
7205	1017.1	-0.28434	0.0971688	-2.92625	0.00343073	0.0531331	ENSG00000087077	TRIP6	thyroid hormone receptor interactor 6
2733	817.549	0.117857	0.0402881	2.92534	0.00344078	0.0532307	ENSG00000119392	GLE1	GLE1 RNA export mediator
10991	1445.37	-0.38811	0.13271	-2.9245	0.00345015	0.0533174	ENSG00000188338	SLC38A3	solute carrier family 38 member 3
5476	2802.66	0.168027	0.0574708	2.9237	0.00345903	0.0533384	ENSG00000064601	CTSA	cathepsin A
8312	1133.9	-0.162033	0.0554146	-2.92401	0.00345558	0.0533384	ENSG00000103126	AXIN1	axin 1
23207	13184.5	-0.264739	0.0905805	-2.9227	0.00347013	0.0534513	ENSG00000116786	PLEKHM2	pleckstrin homology and RUN domain containing M2
4578	142.687	-0.746802	0.255559	-2.92223	0.00347533	0.0534733	NA	TRNW	tRNA
23534	1922.52	0.141455	0.0484508	2.91957	0.00350519	0.0538742	ENSG00000064419	TNPO3	transportin 3
10575	4395.98	0.18287	0.0626856	2.91725	0.00353131	0.0541887	ENSG00000115484	CCT4	chaperonin containing TCP1 subunit 4
57333	377.211	0.430814	0.147687	2.91708	0.0035333	0.0541887	ENSG00000142552	RCN3	reticulocalbin 3
23191	1486.01	0.262547	0.0900517	2.91551	0.00355104	0.0544019	ENSG00000273749	CYFIP1	cytoplasmic FMR1 interacting protein 1
23191	1486.01	0.262547	0.0900517	2.91551	0.00355104	0.0544019	ENSG00000280618	CYFIP1	cytoplasmic FMR1 interacting protein 1
23191	1486.01	0.262547	0.0900517	2.91551	0.00355104	0.0544019	ENSG00000288461	CYFIP1	cytoplasmic FMR1 interacting protein 1
6664	164.469	-0.355889	0.122176	-2.91293	0.00358051	0.0547942	ENSG00000176887	SOX11	SRY-box transcription factor 11
100506753	93.9833	-0.362743	0.12463	-2.91056	0.00360782	0.0551525	NA	MAILR	macrophage interferon regulatory lncRNA
1879	168.148	-0.381419	0.131164	-2.90796	0.00363798	0.0555536	ENSG00000164330	EBF1	EBF transcription factor 1
30812	4473.68	-0.365749	0.125792	-2.90757	0.0036425	0.0555628	ENSG00000005513	SOX8	SRY-box transcription factor 8
23358	2767.25	-0.145967	0.0502114	-2.90705	0.00364856	0.0555955	ENSG00000162402	USP24	ubiquitin specific peptidase 24
116441	385.35	-0.487401	0.167779	-2.90501	0.00367238	0.0558983	ENSG00000163762	TM4SF18	transmembrane 4 L six family member 18
51560	26340.4	0.1665	0.0573387	2.9038	0.00368664	0.055995	ENSG00000154917	RAB6B	RAB6B, member RAS oncogene family
7737	414.362	0.183899	0.0633257	2.90401	0.00368413	0.055995	ENSG00000125352	RNF113A	ring finger protein 113A
29094	1069.4	0.155756	0.0536677	2.90223	0.00370512	0.0562155	ENSG00000119862	LGALSL	galectin like
387486	905.92	-0.482815	0.166394	-2.90164	0.00371217	0.0562599	ENSG00000224924	LINC00320	long intergenic non-protein coding RNA 320
79081	40.255	0.399489	0.137708	2.90098	0.00371996	0.0562599	ENSG00000162194	LBHD1	LBH domain containing 1
9314	556.477	-0.932017	0.321248	-2.90124	0.0037169	0.0562599	ENSG00000136826	KLF4	Kruppel like factor 4
5202	1841.99	-0.168234	0.058002	-2.90048	0.00372591	0.0562898	ENSG00000143256	PFDN2	prefoldin subunit 2
83439	429.098	-0.280329	0.0966651	-2.9	0.00373162	0.056316	ENSG00000152284	TCF7L1	transcription factor 7 like 1
22936	2859.77	0.355317	0.122774	2.89408	0.00380273	0.0570248	ENSG00000118985	ELL2	elongation factor for RNA polymerase II 2
342977	396.664	-0.250665	0.0865862	-2.89498	0.00379181	0.0570248	ENSG00000187556	NANOS3	nanos C2HC-type zinc finger 3
342977	396.664	-0.250665	0.0865862	-2.89498	0.00379181	0.0570248	ENSG00000288505	NANOS3	nanos C2HC-type zinc finger 3
4784	8465.07	-0.260073	0.0898495	-2.89455	0.00379707	0.0570248	ENSG00000008441	NFIX	nuclear factor I X
56270	4247.24	-0.123033	0.0424906	-2.89553	0.00378516	0.0570248	ENSG00000141580	WDR45B	WD repeat domain 45B
85453	1943.82	0.102686	0.0354776	2.89438	0.00379906	0.0570248	ENSG00000180543	TSPYL5	TSPY like 5
9815	2164.77	0.179324	0.0619529	2.89452	0.00379735	0.0570248	ENSG00000139436	GIT2	GIT ArfGAP 2
7461	11314.9	-0.23866	0.0825125	-2.89241	0.00382293	0.0572136	ENSG00000106665	CLIP2	CAP-Gly domain containing linker protein 2
9364	983.531	-0.136972	0.0473564	-2.89238	0.00382339	0.0572136	ENSG00000157869	RAB28	RAB28, member RAS oncogene family
100506548	3949.41	-0.283388	0.0979906	-2.89199	0.00382806	0.057223	NA	NA	NA
30846	1408.68	-0.297163	0.102817	-2.89022	0.00384974	0.0574865	ENSG00000024422	EHD2	EH domain containing 2
1615	2122.65	-0.178708	0.0618517	-2.8893	0.00386098	0.0575936	ENSG00000115866	DARS1	aspartyl-tRNA synthetase 1
222161	254.154	0.252968	0.0875965	2.88788	0.00387851	0.0577559	NA	DKFZP586I1420	uncharacterized protein DKFZp586I1420
23091	4222.13	-0.229772	0.0795676	-2.88776	0.00388001	0.0577559	ENSG00000123200	ZC3H13	zinc finger CCCH-type containing 13
286144	1484.66	0.121485	0.0420772	2.88719	0.003887	0.0577993	ENSG00000205133	TRIQK	triple QxxK/R motif containing
100131089	335.665	-0.390597	0.135349	-2.88584	0.00390368	0.0579257	ENSG00000248508	SRP14-AS1	SRP14 antisense RNA1 (head to head)
54585	1956.58	0.167107	0.057903	2.88599	0.00390189	0.0579257	ENSG00000163818	LZTFL1	leucine zipper transcription factor like 1
64121	1148.95	0.167537	0.0580816	2.88451	0.00392017	0.0581096	ENSG00000116954	RRAGC	Ras related GTP binding C
85437	2754.01	-0.240767	0.0834895	-2.8838	0.00392904	0.0581802	ENSG00000139168	ZCRB1	zinc finger CCHC-type and RNA binding motif containing 1
147645	210.386	0.296623	0.102872	2.88342	0.00393379	0.0581897	ENSG00000186806	VSIG10L	V-set and immunoglobulin domain containing 10 like
104	2841.75	0.210652	0.0730762	2.88264	0.00394357	0.0582456	ENSG00000197381	ADARB1	adenosine deaminase RNA specific B1
817	5365.54	0.245129	0.0850416	2.88246	0.00394579	0.0582456	ENSG00000145349	CAMK2D	calcium/calmodulin dependent protein kinase II delta
5601	9291.86	0.148202	0.0514252	2.8819	0.00395285	0.0582891	ENSG00000050748	MAPK9	mitogen-activated protein kinase 9
9669	6173.26	-0.25726	0.0893039	-2.88073	0.00396759	0.0584456	ENSG00000158417	EIF5B	eukaryotic translation initiation factor 5B
64859	161.529	0.67515	0.234417	2.88013	0.00397514	0.0584961	ENSG00000173559	NABP1	nucleic acid binding protein 1
8668	3106.88	0.102905	0.0357341	2.87975	0.00397988	0.0585051	ENSG00000084623	EIF3I	eukaryotic translation initiation factor 3 subunit I
131544	367.668	-0.332116	0.115355	-2.87909	0.00398829	0.058568	ENSG00000080200	CRYBG3	crystallin beta-gamma domain containing 3
10574	5389.93	0.116903	0.0406265	2.87751	0.00400826	0.0586286	ENSG00000135624	CCT7	chaperonin containing TCP1 subunit 7
115827	11317.9	0.299772	0.104201	2.87686	0.00401657	0.0586286	ENSG00000152932	RAB3C	RAB3C, member RAS oncogene family
4677	7099.29	0.117755	0.0409326	2.8768	0.00401724	0.0586286	ENSG00000134440	NARS1	asparaginyl-tRNA synthetase 1
55521	1641.28	0.219945	0.0764297	2.87774	0.00400535	0.0586286	ENSG00000152503	TRIM36	tripartite motif containing 36
79709	1352.95	0.358856	0.1247	2.87775	0.00400523	0.0586286	ENSG00000130309	COLGALT1	collagen beta(1-O)galactosyltransferase 1
94234	302.72	-0.55935	0.194431	-2.87685	0.00401666	0.0586286	ENSG00000164379	FOXQ1	forkhead box Q1
283237	615.508	0.150557	0.0523461	2.87619	0.00402512	0.0586418	ENSG00000162222	TTC9C	tetratricopeptide repeat domain 9C
29109	621.1	0.483814	0.168247	2.87562	0.00403237	0.0586418	ENSG00000135723	FHOD1	formin homology 2 domain containing 1
55253	404.341	-0.234609	0.0816	-2.87511	0.00403884	0.0586418	ENSG00000198874	TYW1	tRNA-yW synthesizing protein 1 homolog
5654	12041.7	-0.309627	0.107671	-2.87568	0.00403152	0.0586418	ENSG00000166033	HTRA1	HtrA serine peptidase 1
5803	9310.55	-0.412158	0.143349	-2.87521	0.00403759	0.0586418	ENSG00000106278	PTPRZ1	protein tyrosine phosphatase receptor type Z1
100302650	126.751	-0.825469	0.287224	-2.87396	0.00405362	0.0587361	NA	BABAM2-AS1	BABAM2 antisense RNA 1
53822	6520.31	-0.251495	0.0875061	-2.87403	0.00405268	0.0587361	ENSG00000221946	FXYD7	FXYD domain containing ion transport regulator 7
2109	2602.82	-0.178061	0.0619819	-2.87279	0.00406869	0.0588341	ENSG00000105379	ETFB	electron transfer flavoprotein subunit beta
7398	1052.26	-0.137076	0.0477142	-2.87286	0.00406775	0.0588341	ENSG00000162607	USP1	ubiquitin specific peptidase 1
6935	3158.23	-0.145705	0.0507406	-2.87156	0.00408452	0.0590028	ENSG00000148516	ZEB1	zinc finger E-box binding homeobox 1
84930	239.826	0.226195	0.0787819	2.87115	0.00408984	0.0590195	ENSG00000120539	MASTL	microtubule associated serine/threonine kinase like
11224	5950.68	-0.170625	0.0594485	-2.87013	0.00410301	0.0590891	ENSG00000136942	RPL35	ribosomal protein L35
6648	3828.24	0.40632	0.141554	2.87042	0.00409933	0.0590891	ENSG00000112096	SOD2	superoxide dismutase 2
57542	3390.24	0.0943317	0.0328818	2.86881	0.00412016	0.0592759	ENSG00000087448	KLHL42	kelch like family member 42
1509	17567	0.273896	0.0955399	2.86682	0.00414615	0.0595578	ENSG00000117984	CTSD	cathepsin D
8813	886.302	0.161293	0.0562648	2.86667	0.00414816	0.0595578	ENSG00000000419	DPM1	dolichyl-phosphate mannosyltransferase subunit 1, catalytic
120224	44.7653	-0.534053	0.186353	-2.86581	0.00415944	0.0596594	ENSG00000151715	TMEM45B	transmembrane protein 45B
10398	960.387	-0.496603	0.173429	-2.86344	0.00419074	0.0600194	ENSG00000101335	MYL9	myosin light chain 9
1839	565.285	-0.38204	0.133438	-2.86306	0.00419577	0.0600194	ENSG00000113070	HBEGF	heparin binding EGF like growth factor
3146	7119.37	-0.157798	0.0551176	-2.86294	0.00419725	0.0600194	ENSG00000189403	HMGB1	high mobility group box 1
10984	282.761	-0.31938	0.111595	-2.86196	0.00421027	0.0601449	ENSG00000269821	KCNQ1OT1	KCNQ1 opposite strand/antisense transcript 1
2799	1991.34	0.162937	0.0569857	2.85926	0.0042463	0.0605985	ENSG00000135677	GNS	glucosamine (N-acetyl)-6-sulfatase
231	3126.79	0.168488	0.0589433	2.85847	0.00425687	0.0606018	ENSG00000085662	AKR1B1	aldo-keto reductase family 1 member B
5294	87.1307	0.725322	0.253761	2.85829	0.00425936	0.0606018	ENSG00000105851	PIK3CG	phosphatidylinositol-4,5-bisphosphate 3-kinase catalytic subunit gamma
57105	77.2089	-0.608906	0.212999	-2.85872	0.00425349	0.0606018	ENSG00000152207	CYSLTR2	cysteinyl leukotriene receptor 2
8745	6130.83	0.201709	0.0705822	2.85779	0.004266	0.0606353	ENSG00000114948	ADAM23	ADAM metallopeptidase domain 23
116442	1193.08	0.151431	0.0529984	2.85728	0.00427283	0.0606716	ENSG00000155961	RAB39B	RAB39B, member RAS oncogene family
283659	122.234	-0.439649	0.153922	-2.85632	0.00428583	0.0607953	ENSG00000166450	PRTG	protogenin
2844	335.502	0.357284	0.125174	2.8543	0.00431319	0.0610794	ENSG00000188394	GPR21	G protein-coupled receptor 21
56731	1538.33	-0.269771	0.0945169	-2.8542	0.00431448	0.0610794	ENSG00000125520	SLC2A4RG	SLC2A4 regulator
4440	662.934	-0.249609	0.0875341	-2.85156	0.00435056	0.0615287	ENSG00000135097	MSI1	musashi RNA binding protein 1
27106	2152.48	-0.327446	0.114862	-2.85078	0.00436128	0.0616188	ENSG00000105643	ARRDC2	arrestin domain containing 2
1902	7402.13	-0.84435	0.296363	-2.84904	0.00438507	0.0618933	ENSG00000198121	LPAR1	lysophosphatidic acid receptor 1
347733	7392.92	-0.30603	0.10745	-2.8481	0.00439809	0.0620153	ENSG00000137285	TUBB2B	tubulin beta 2B class IIb
3913	1864.21	-0.253707	0.0891238	-2.84668	0.00441772	0.0622301	ENSG00000172037	LAMB2	laminin subunit beta 2
283629	69.344	-0.43628	0.153436	-2.84341	0.00446342	0.0626249	ENSG00000139908	TSSK4	testis specific serine kinase 4
283629	69.344	-0.43628	0.153436	-2.84341	0.00446342	0.0626249	ENSG00000285140	TSSK4	testis specific serine kinase 4
56061	3092.03	0.15247	0.0536188	2.84359	0.0044608	0.0626249	ENSG00000103353	UBFD1	ubiquitin family domain containing 1
5634	1432.17	0.285164	0.100284	2.84357	0.00446119	0.0626249	ENSG00000101911	PRPS2	phosphoribosyl pyrophosphate synthetase 2
8325	485.527	-0.464553	0.163371	-2.84355	0.00446138	0.0626249	ENSG00000177283	FZD8	frizzled class receptor 8
22994	507.701	-0.156089	0.0549383	-2.84117	0.00449485	0.0630035	ENSG00000141577	CEP131	centrosomal protein 131
145788	71.0134	0.332368	0.117003	2.84068	0.00450177	0.0630381	ENSG00000261652	C15orf65	chromosome 15 open reading frame 65
6194	14137	-0.2467	0.0868601	-2.84019	0.0045086	0.0630715	ENSG00000137154	RPS6	ribosomal protein S6
389524	121.394	-0.341144	0.120145	-2.83944	0.00451927	0.0630962	ENSG00000174428	GTF2IRD2B	GTF2I repeat domain containing 2B
4520	702.562	-0.126001	0.044373	-2.83958	0.00451736	0.0630962	ENSG00000188786	MTF1	metal regulatory transcription factor 1
340152	80.2293	0.50646	0.178414	2.83868	0.00453003	0.0631841	ENSG00000178199	ZC3H12D	zinc finger CCCH-type containing 12D
84553	2754.71	0.204384	0.0720212	2.83783	0.00454208	0.0632899	ENSG00000146267	FAXC	failed axon connections homolog, metaxin like GST domain containing
4753	14816.3	0.283243	0.0998364	2.83708	0.00455287	0.063378	ENSG00000184613	NELL2	neural EGFL like 2
5684	1168.87	0.129807	0.0457847	2.83515	0.00458036	0.0635527	ENSG00000100567	PSMA3	proteasome 20S subunit alpha 3
7422	1768.93	-0.457421	0.161348	-2.835	0.00458256	0.0635527	ENSG00000112715	VEGFA	vascular endothelial growth factor A
79811	3205.22	-0.150712	0.0531577	-2.83518	0.00458003	0.0635527	ENSG00000137776	SLTM	SAFB like transcription modulator
84881	770.236	0.153931	0.0542976	2.83494	0.00458337	0.0635527	ENSG00000165526	RPUSD4	RNA pseudouridine synthase D4
5580	1596.66	0.445653	0.157268	2.83372	0.00460093	0.0637339	ENSG00000163932	PRKCD	protein kinase C delta
51665	3040.87	-0.301427	0.106418	-2.8325	0.00461861	0.0638539	ENSG00000065802	ASB1	ankyrin repeat and SOCS box containing 1
65217	497.168	-0.433246	0.152942	-2.83275	0.00461491	0.0638539	ENSG00000150275	PCDH15	protocadherin related 15
114134	4594.52	0.170109	0.060066	2.83203	0.0046254	0.0638855	ENSG00000151229	SLC2A13	solute carrier family 2 member 13
29886	1779.38	-0.252346	0.0891292	-2.83123	0.00463688	0.0639195	ENSG00000106266	SNX8	sorting nexin 8
55745	2307.71	0.134398	0.0474666	2.83143	0.00463397	0.0639195	ENSG00000053770	AP5M1	adaptor related protein complex 5 subunit mu 1
91408	2079.56	0.116476	0.041145	2.83087	0.00464211	0.0639293	ENSG00000134717	BTF3L4	basic transcription factor 3 like 4
81611	2559.32	-0.1934	0.0683758	-2.82848	0.00467693	0.0643464	ENSG00000143401	ANP32E	acidic nuclear phosphoprotein 32 family member E
23710	21246	0.188402	0.0666497	2.82675	0.00470236	0.0644508	ENSG00000139112	GABARAPL1	GABA type A receptor associated protein like 1
554235	1287.03	-0.321863	0.113864	-2.82672	0.00470271	0.0644508	ENSG00000204653	ASPDH	aspartate dehydrogenase domain containing
7226	2475.57	0.330308	0.11684	2.82702	0.00469832	0.0644508	ENSG00000142185	TRPM2	transient receptor potential cation channel subfamily M member 2
81846	1423.93	-0.161774	0.0572256	-2.82695	0.00469936	0.0644508	ENSG00000133812	SBF2	SET binding factor 2
51170	838.021	0.221721	0.078468	2.82563	0.00471884	0.0646094	ENSG00000198189	HSD17B11	hydroxysteroid 17-beta dehydrogenase 11
8019	1827.2	-0.285561	0.101087	-2.82491	0.00472944	0.0646919	ENSG00000169925	BRD3	bromodomain containing 3
26781	64.5189	0.532376	0.188514	2.82406	0.00474196	0.0647382	ENSG00000277985	SNORA67	small nucleolar RNA, H/ACA box 67
7994	1777.61	-0.135721	0.0480577	-2.82413	0.00474098	0.0647382	ENSG00000083168	KAT6A	lysine acetyltransferase 6A
140862	72.7643	-0.405137	0.143484	-2.82358	0.00474909	0.0647732	ENSG00000101230	ISM1	isthmin 1
26053	1926.56	-0.171261	0.0606838	-2.82218	0.00476986	0.0648798	ENSG00000158321	AUTS2	activator of transcription and developmental regulator AUTS2
4646	3519.34	-0.219716	0.0778633	-2.82182	0.00477522	0.0648798	ENSG00000196586	MYO6	myosin VI
5917	1044.3	0.173795	0.0615872	2.82194	0.00477345	0.0648798	ENSG00000113643	RARS1	arginyl-tRNA synthetase 1
7531	118.173	-0.866059	0.306882	-2.82212	0.00477068	0.0648798	ENSG00000108953	YWHAE	tyrosine 3-monooxygenase/tryptophan 5-monooxygenase activation protein epsilon
7531	118.173	-0.866059	0.306882	-2.82212	0.00477068	0.0648798	ENSG00000274474	YWHAE	tyrosine 3-monooxygenase/tryptophan 5-monooxygenase activation protein epsilon
55290	561.454	0.155777	0.0552149	2.82129	0.00478316	0.0649255	ENSG00000104221	BRF2	BRF2 RNA polymerase III transcription initiation factor subunit
81688	6124.16	0.14325	0.0507806	2.82095	0.00478817	0.0649312	ENSG00000112308	C6orf62	chromosome 6 open reading frame 62
1004	649.075	-0.300215	0.106535	-2.818	0.00483242	0.0651734	ENSG00000113361	CDH6	cadherin 6
10564	3299.05	0.183253	0.0650102	2.81884	0.00481982	0.0651734	ENSG00000124198	ARFGEF2	ADP ribosylation factor guanine nucleotide exchange factor 2
195828	113.829	0.305189	0.108323	2.8174	0.00484141	0.0651734	ENSG00000165244	ZNF367	zinc finger protein 367
2171	507.114	0.375543	0.133295	2.81738	0.00484178	0.0651734	ENSG00000164687	FABP5	fatty acid binding protein 5
590	327.529	-0.478562	0.169837	-2.81777	0.00483579	0.0651734	ENSG00000114200	BCHE	butyrylcholinesterase
6235	3637.05	-0.207632	0.0737066	-2.817	0.00484742	0.0651734	ENSG00000213741	RPS29	ribosomal protein S29
7572	2687.98	-0.178628	0.0633982	-2.81755	0.00483915	0.0651734	ENSG00000172466	ZNF24	zinc finger protein 24
85452	241.968	0.369999	0.131343	2.81705	0.00484671	0.0651734	ENSG00000142609	CFAP74	cilia and flagella associated protein 74
8780	1430.81	0.135368	0.0480238	2.81877	0.00482083	0.0651734	ENSG00000101782	RIOK3	RIO kinase 3
10287	348.191	0.452425	0.160716	2.81507	0.00487665	0.0652569	ENSG00000171700	RGS19	regulator of G protein signaling 19
116154	4881.65	-0.274913	0.097629	-2.8159	0.00486414	0.0652569	ENSG00000087495	PHACTR3	phosphatase and actin regulator 3
2308	604.527	-0.318316	0.113074	-2.81511	0.00487608	0.0652569	ENSG00000150907	FOXO1	forkhead box O1
3092	1903.32	-0.31761	0.112817	-2.81526	0.00487375	0.0652569	ENSG00000127946	HIP1	huntingtin interacting protein 1
6167	6106.94	-0.225889	0.0802285	-2.81557	0.00486913	0.0652569	ENSG00000145592	RPL37	ribosomal protein L37
6404	478.977	0.755228	0.268332	2.81453	0.00488491	0.0653057	ENSG00000110876	SELPLG	selectin P ligand
388135	5423.33	-0.214602	0.0762625	-2.81399	0.00489313	0.0653539	ENSG00000205363	INSYN1	inhibitory synaptic factor 1
23367	9404.25	0.122354	0.0434877	2.81353	0.00490004	0.0653847	ENSG00000155506	LARP1	La ribonucleoprotein 1, translational regulator
23328	3724.97	-0.327332	0.116381	-2.8126	0.00491428	0.065513	ENSG00000111961	SASH1	SAM and SH3 domain containing 1
55679	1302.21	-0.300647	0.10691	-2.81216	0.00492097	0.0655404	ENSG00000072163	LIMS2	LIM zinc finger domain containing 2
26056	4255.95	0.21981	0.0781855	2.81139	0.00493284	0.0656369	ENSG00000135631	RAB11FIP5	RAB11 family interacting protein 5
9441	341.621	0.251495	0.0894944	2.81018	0.00495138	0.0658218	ENSG00000105085	MED26	mediator complex subunit 26
7477	663.544	-0.401503	0.142906	-2.80957	0.00496076	0.0658847	ENSG00000188064	WNT7B	Wnt family member 7B
29062	949.298	0.1724	0.0613847	2.80851	0.00497711	0.0659782	ENSG00000105875	WDR91	WD repeat domain 91
8862	1049.34	-0.448615	0.159731	-2.80857	0.00497615	0.0659782	ENSG00000171388	APLN	apelin
23028	2275.72	0.111282	0.039647	2.80683	0.00500322	0.0660029	ENSG00000004487	KDM1A	lysine demethylase 1A
23526	829.79	0.452644	0.161361	2.80516	0.00502915	0.0660029	ENSG00000180448	ARHGAP45	Rho GTPase activating protein 45
23636	1517.06	0.173938	0.0619924	2.8058	0.00501915	0.0660029	ENSG00000213024	NUP62	nucleoporin 62
4553	1163.94	-1.10388	0.3933	-2.80671	0.00500502	0.0660029	NA	TRNA	tRNA
57095	5610.57	0.127716	0.0454923	2.80741	0.00499411	0.0660029	ENSG00000057757	PITHD1	PITH domain containing 1
64218	2022.75	-0.288404	0.102775	-2.80616	0.00501353	0.0660029	ENSG00000196189	SEMA4A	semaphorin 4A
6778	2133.3	0.262563	0.0936023	2.80509	0.00503021	0.0660029	ENSG00000166888	STAT6	signal transducer and activator of transcription 6
78987	3373.63	0.138792	0.0494323	2.80773	0.00498926	0.0660029	ENSG00000163703	CRELD1	cysteine rich with EGF like domains 1
78987	3373.63	0.138792	0.0494323	2.80773	0.00498926	0.0660029	ENSG00000288550	CRELD1	cysteine rich with EGF like domains 1
84620	1183.91	-0.254139	0.0905085	-2.8079	0.00498652	0.0660029	ENSG00000144057	ST6GAL2	ST6 beta-galactoside alpha-2,6-sialyltransferase 2
91404	2854.94	-0.186311	0.0663971	-2.806	0.005016	0.0660029	ENSG00000187231	SESTD1	SEC14 and spectrin domain containing 1
9745	1094.49	-0.336808	0.12007	-2.8051	0.00503015	0.0660029	ENSG00000198597	ZNF536	zinc finger protein 536
85315	6057.6	-0.452632	0.161401	-2.80439	0.0050412	0.0660859	ENSG00000170915	PAQR8	progestin and adipoQ receptor family member 8
11151	3662.45	0.394474	0.140713	2.80339	0.00505688	0.0662302	ENSG00000102879	CORO1A	coronin 1A
6556	997.957	1.35445	0.483209	2.80303	0.00506255	0.0662433	ENSG00000018280	SLC11A1	solute carrier family 11 member 1
8879	1378.36	-0.17701	0.0631636	-2.8024	0.00507242	0.0663112	ENSG00000166224	SGPL1	sphingosine-1-phosphate lyase 1
124446	3106.52	-0.131209	0.0468311	-2.80174	0.00508279	0.0663855	ENSG00000149932	TMEM219	transmembrane protein 219
84705	531.823	0.203584	0.0726754	2.80128	0.00509	0.0664184	ENSG00000130299	GTPBP3	GTP binding protein 3, mitochondrial
112936	4883.91	0.11472	0.0409795	2.79946	0.00511886	0.0666588	ENSG00000151502	VPS26B	VPS26, retromer complex component B
2013	746.689	-0.387698	0.138502	-2.79923	0.00512253	0.0666588	ENSG00000213853	EMP2	epithelial membrane protein 2
51333	902.712	-0.1808	0.0645767	-2.79977	0.00511397	0.0666588	ENSG00000179965	ZNF771	zinc finger protein 771
10274	896.325	-0.169542	0.0605875	-2.7983	0.00513721	0.0667273	ENSG00000118007	STAG1	stromal antigen 1
51226	201.167	-0.344437	0.123075	-2.79859	0.00513261	0.0667273	ENSG00000005243	COPZ2	COPI coat complex subunit zeta 2
112840	314.668	-0.150801	0.0539138	-2.79708	0.00515668	0.0667531	ENSG00000140006	WDR89	WD repeat domain 89
1160	226.807	-0.417967	0.149434	-2.79699	0.00515804	0.0667531	ENSG00000131730	CKMT2	creatine kinase, mitochondrial 2
147949	247.543	-0.235362	0.0841332	-2.79749	0.00515012	0.0667531	ENSG00000198440	ZNF583	zinc finger protein 583
4851	2187.78	-0.258435	0.0923789	-2.79755	0.00514918	0.0667531	ENSG00000148400	NOTCH1	notch receptor 1
11251	186.545	-0.599954	0.214601	-2.79567	0.00517928	0.0669232	ENSG00000183134	PTGDR2	prostaglandin D2 receptor 2
2317	2405.57	-0.260186	0.0930705	-2.79558	0.00518063	0.0669232	ENSG00000136068	FLNB	filamin B
1845	7672.16	0.199838	0.0714941	2.79517	0.0051872	0.0669387	ENSG00000108861	DUSP3	dual specificity phosphatase 3
280636	2413.09	0.151276	0.0541311	2.79462	0.00519601	0.0669387	ENSG00000211450	SELENOH	selenoprotein H
5348	2917.77	-0.296536	0.106102	-2.79482	0.00519287	0.0669387	ENSG00000266964	FXYD1	FXYD domain containing ion transport regulator 1
7143	1670.3	-0.437607	0.156658	-2.79339	0.00521582	0.067133	ENSG00000116147	TNR	tenascin R
399687	4308.77	-0.191946	0.068756	-2.7917	0.00524317	0.0674237	ENSG00000196535	MYO18A	myosin XVIIIA
90333	170.233	0.329635	0.118102	2.79109	0.00525302	0.0674892	ENSG00000204604	ZNF468	zinc finger protein 468
23335	4269.97	0.152896	0.0548007	2.79004	0.00527014	0.0676115	ENSG00000091157	WDR7	WD repeat domain 7
9368	3086.66	-0.425947	0.152673	-2.78992	0.00527209	0.0676115	ENSG00000109062	SLC9A3R1	SLC9A3 regulator 1
9500	9847.06	0.118742	0.0425674	2.7895	0.00527896	0.0676384	ENSG00000179222	MAGED1	MAGE family member D1
891	281.188	0.260835	0.0935517	2.78814	0.00530115	0.0678614	ENSG00000134057	CCNB1	cyclin B1
164	3552.55	0.122669	0.0440204	2.78664	0.00532575	0.0679309	ENSG00000166747	AP1G1	adaptor related protein complex 1 subunit gamma 1
400793	173.664	-0.322207	0.115606	-2.7871	0.00531813	0.0679309	ENSG00000239887	C1orf226	chromosome 1 open reading frame 226
6608	454.013	-0.420585	0.150922	-2.78678	0.0053235	0.0679309	ENSG00000128602	SMO	smoothened, frizzled class receptor
79801	75.1883	0.393289	0.141132	2.78668	0.00532507	0.0679309	ENSG00000171241	SHCBP1	SHC binding and spindle associated 1
23247	1107.34	-0.182979	0.0656811	-2.78587	0.00533835	0.0680303	ENSG00000047578	KATNIP	katanin interacting protein
57593	1255.43	-0.295292	0.106134	-2.78227	0.00539809	0.0686755	ENSG00000088881	EBF4	EBF family member 4
79621	734.95	0.236137	0.0848732	2.78223	0.00539867	0.0686755	ENSG00000136104	RNASEH2B	ribonuclease H2 subunit B
85019	424.079	0.212356	0.0763437	2.78157	0.00540958	0.0687527	ENSG00000134490	TMEM241	transmembrane protein 241
100505832	122.072	-0.673425	0.242216	-2.78027	0.00543133	0.068798	ENSG00000230461	PROX1-AS1	PROX1 antisense RNA 1
22974	150.975	0.309866	0.111482	2.7795	0.00544418	0.068798	ENSG00000088325	TPX2	TPX2 microtubule nucleation factor
60495	609.349	-0.576	0.207166	-2.78038	0.00542959	0.068798	ENSG00000172987	HPSE2	heparanase 2 (inactive)
728392	14368.2	0.208043	0.0748538	2.77933	0.00544713	0.068798	ENSG00000286190	LOC728392	uncharacterized LOC728392
7957	918.039	-0.310534	0.111718	-2.77962	0.0054422	0.068798	ENSG00000112425	EPM2A	EPM2A glucan phosphatase, laforin
9728	7430.16	-0.244652	0.0880197	-2.77952	0.005444	0.068798	ENSG00000138593	SECISBP2L	SECIS binding protein 2 like
996	2327.3	0.0983123	0.0353611	2.78024	0.00543182	0.068798	ENSG00000004897	CDC27	cell division cycle 27
9891	8445.97	0.160834	0.0578838	2.77856	0.00546004	0.0688996	ENSG00000074590	NUAK1	NUAK family kinase 1
162979	67.6486	-0.363391	0.130903	-2.77604	0.00550262	0.0691905	ENSG00000170684	ZNF296	zinc finger protein 296
5660	50755.5	0.17793	0.0640895	2.77627	0.00549867	0.0691905	ENSG00000197746	PSAP	prosaposin
8120	5493.05	0.104269	0.037558	2.77621	0.00549966	0.0691905	ENSG00000103723	AP3B2	adaptor related protein complex 3 subunit beta 2
9218	6906.19	0.0738557	0.0266004	2.77649	0.0054949	0.0691905	ENSG00000101558	VAPA	VAMP associated protein A
101927359	255.335	-0.3426	0.123456	-2.77508	0.0055188	0.0693114	ENSG00000250241	LOC101927359	uncharacterized LOC101927359
140886	94.2378	-0.289084	0.104179	-2.77489	0.00552202	0.0693114	ENSG00000174740	PABPC5	poly(A) binding protein cytoplasmic 5
51291	689.944	0.474344	0.171072	2.77277	0.00555812	0.0697028	ENSG00000089639	GMIP	GEM interacting protein
593	1759.06	-0.16848	0.060769	-2.77247	0.0055633	0.069706	ENSG00000248098	BCKDHA	branched chain keto acid dehydrogenase E1 subunit alpha
1741	4516.56	0.129238	0.0466498	2.77038	0.00559913	0.0700308	ENSG00000082458	DLG3	discs large MAGUK scaffold protein 3
23218	704.889	0.328452	0.118583	2.7698	0.00560899	0.0700308	ENSG00000160796	NBEAL2	neurobeachin like 2
57540	451.458	-0.350266	0.126444	-2.77012	0.00560353	0.0700308	ENSG00000204624	DISP3	dispatched RND transporter family member 3
5874	2144.3	0.354722	0.128064	2.76988	0.00560775	0.0700308	ENSG00000041353	RAB27B	RAB27B, member RAS oncogene family
100132215	115.282	-0.348675	0.125922	-2.76897	0.00562339	0.0701489	ENSG00000231609	LOC100132215	uncharacterized LOC100132215
57449	3280.08	0.288631	0.104259	2.76841	0.00563309	0.070208	ENSG00000171680	PLEKHG5	pleckstrin homology and RhoGEF domain containing G5
285668	109.469	-0.698133	0.252213	-2.76803	0.00563957	0.070227	ENSG00000178722	C5orf64	chromosome 5 putative open reading frame 64
3603	211.878	0.39361	0.142235	2.76731	0.00565204	0.0703205	ENSG00000172349	IL16	interleukin 16
84343	461.184	0.244975	0.0885638	2.76609	0.00567335	0.0705237	ENSG00000163755	HPS3	HPS3 biogenesis of lysosomal organelles complex 2 subunit 1
10284	6841.86	-0.184092	0.06657	-2.76539	0.00568546	0.0706123	ENSG00000150459	SAP18	Sin3A associated protein 18
2998	542.64	-0.46016	0.166607	-2.76195	0.00574575	0.071174	ENSG00000111713	GYS2	glycogen synthase 2
51762	1343.86	0.157279	0.05694	2.76218	0.00574167	0.071174	ENSG00000166128	RAB8B	RAB8B, member RAS oncogene family
652968	455.797	-0.343708	0.124433	-2.7622	0.00574137	0.071174	ENSG00000239282	CASTOR1	cytosolic arginine sensor for mTORC1 subunit 1
55151	237.375	-0.304833	0.110409	-2.76095	0.00576331	0.0713291	ENSG00000095209	TMEM38B	transmembrane protein 38B
9230	7850.58	-0.134718	0.0488044	-2.76036	0.00577373	0.0713335	ENSG00000185236	RAB11B	RAB11B, member RAS oncogene family
9909	4879.44	0.220011	0.0797027	2.76039	0.00577317	0.0713335	ENSG00000198837	DENND4B	DENN domain containing 4B
28985	1907.83	0.122113	0.0442493	2.75966	0.00578621	0.0714254	ENSG00000232119	MCTS1	MCTS1 re-initiation and release factor
28985	1907.83	0.122113	0.0442493	2.75966	0.00578621	0.0714254	ENSG00000288295	MCTS1	MCTS1 re-initiation and release factor
149345	5970.87	-0.200072	0.0725121	-2.75915	0.00579527	0.071475	ENSG00000198892	SHISA4	shisa family member 4
163882	2669.7	0.221265	0.0802193	2.75824	0.00581126	0.0716099	ENSG00000162852	CNST	consortin, connexin sorting protein
57863	14316.2	0.213553	0.0775013	2.75548	0.00586063	0.0719679	ENSG00000162706	CADM3	cell adhesion molecule 3
84709	89.8767	-0.326562	0.11849	-2.75603	0.00585069	0.0719679	ENSG00000137463	MGARP	mitochondria localized glutamic acid rich protein
8725	1938.54	-0.209419	0.0759984	-2.75558	0.00585887	0.0719679	ENSG00000105176	URI1	URI1 prefoldin like chaperone
9187	286.685	-0.240704	0.0873439	-2.75582	0.00585453	0.0719679	ENSG00000074621	SLC24A1	solute carrier family 24 member 1
3159	3080.57	0.314729	0.11427	2.75425	0.00588267	0.072176	ENSG00000137309	HMGA1	high mobility group AT-hook 1
4774	2200.85	-0.300458	0.109133	-2.75313	0.00590278	0.0723602	ENSG00000162599	NFIA	nuclear factor I A
29893	127.855	-0.326833	0.118993	-2.74664	0.00602085	0.0737437	ENSG00000131470	PSMC3IP	PSMC3 interacting protein
645121	192.785	-0.290349	0.105725	-2.74626	0.00602796	0.073767	ENSG00000205089	CCNI2	cyclin I family member 2
26469	1914.99	0.162093	0.0590502	2.745	0.00605114	0.0739868	ENSG00000072135	PTPN18	protein tyrosine phosphatase non-receptor type 18
10060	492.169	-0.28307	0.10321	-2.74266	0.00609441	0.0743973	ENSG00000069431	ABCC9	ATP binding cassette subfamily C member 9
5152	467.95	-0.295768	0.107842	-2.74261	0.00609521	0.0743973	ENSG00000160191	PDE9A	phosphodiesterase 9A
1535	1437.11	0.668212	0.243786	2.74097	0.00612572	0.0746677	ENSG00000051523	CYBA	cytochrome b-245 alpha chain
91156	124.174	-0.785108	0.286446	-2.74086	0.0061279	0.0746677	ENSG00000163395	IGFN1	immunoglobulin like and fibronectin type III domain containing 1
59352	111.18	-0.784249	0.286172	-2.74048	0.00613497	0.0746896	ENSG00000133067	LGR6	leucine rich repeat containing G protein-coupled receptor 6
55326	2128.87	-0.166849	0.0609184	-2.73889	0.00616461	0.074986	ENSG00000155189	AGPAT5	1-acylglycerol-3-phosphate O-acyltransferase 5
55326	2128.87	-0.166849	0.0609184	-2.73889	0.00616461	0.074986	ENSG00000284980	AGPAT5	1-acylglycerol-3-phosphate O-acyltransferase 5
11066	615.429	-0.244401	0.0892446	-2.73855	0.00617111	0.0750006	ENSG00000184209	SNRNP35	small nuclear ribonucleoprotein U11/U12 subunit 35
53346	1705.83	0.284111	0.10378	2.73763	0.00618837	0.0750174	ENSG00000136404	TM6SF1	transmembrane 6 superfamily member 1
5875	965.489	0.149815	0.0547215	2.73776	0.00618587	0.0750174	ENSG00000100949	RABGGTA	Rab geranylgeranyltransferase subunit alpha
5875	965.489	0.149815	0.0547215	2.73776	0.00618587	0.0750174	ENSG00000285193	RABGGTA	Rab geranylgeranyltransferase subunit alpha
774	4563.19	0.164829	0.0602025	2.73792	0.00618296	0.0750174	ENSG00000148408	CACNA1B	calcium voltage-gated channel subunit alpha1 B
11145	3009.03	-0.272029	0.0993986	-2.73675	0.00620501	0.0750907	ENSG00000176485	PLAAT3	phospholipase A and acyltransferase 3
64170	136.765	0.513902	0.187777	2.73678	0.00620446	0.0750907	ENSG00000187796	CARD9	caspase recruitment domain family member 9
10650	394.947	-0.177383	0.0648752	-2.73421	0.00625297	0.0754134	ENSG00000141391	PRELID3A	PRELI domain containing 3A
1116	4960.08	0.802793	0.293553	2.73474	0.00624286	0.0754134	ENSG00000133048	CHI3L1	chitinase 3 like 1
442578	91.1562	-0.394289	0.144171	-2.73488	0.00624035	0.0754134	NA	STAG3L3	stromal antigen 3-like 3 (pseudogene)
5523	518.689	-0.179029	0.0654765	-2.73424	0.00625239	0.0754134	ENSG00000073711	PPP2R3A	protein phosphatase 2 regulatory subunit B''alpha
54856	1042.12	0.131784	0.0482096	2.73357	0.00626527	0.0754976	ENSG00000116580	GON4L	gon-4 like
5297	19692.8	0.191268	0.0700018	2.73233	0.00628872	0.0757158	ENSG00000241973	PI4KA	phosphatidylinositol 4-kinase alpha
57758	217.781	-0.354653	0.129822	-2.73184	0.00629816	0.0757651	ENSG00000175356	SCUBE2	signal peptide, CUB domain and EGF like domain containing 2
23090	820.58	-0.2926	0.107182	-2.72992	0.00633494	0.0761429	ENSG00000102935	ZNF423	zinc finger protein 423
84959	565.323	0.453782	0.166245	2.72959	0.00634122	0.0761537	ENSG00000154127	UBASH3B	ubiquitin associated and SH3 domain containing B
112770	525.64	0.19252	0.0705706	2.72804	0.00637114	0.0763836	ENSG00000198715	GLMP	glycosylated lysosomal membrane protein
5609	2522.16	-0.218359	0.0800376	-2.72821	0.00636797	0.0763836	ENSG00000076984	MAP2K7	mitogen-activated protein kinase kinase 7
1731	266.522	-0.309767	0.113575	-2.72741	0.00638328	0.0764645	ENSG00000180096	SEPTIN1	septin 1
3796	2481.83	-0.19291	0.0708027	-2.72461	0.00643773	0.0770516	ENSG00000068796	KIF2A	kinesin family member 2A
23158	3279.12	0.216068	0.0793139	2.72422	0.00644543	0.0770691	ENSG00000109436	TBC1D9	TBC1 domain family member 9
79090	532.703	-0.156243	0.0573655	-2.72365	0.00645649	0.0770691	ENSG00000007255	TRAPPC6A	trafficking protein particle complex 6A
8574	1017.49	-0.21939	0.080557	-2.72341	0.0064611	0.0770691	ENSG00000053371	AKR7A2	aldo-keto reductase family 7 member A2
9040	4414.22	-0.151218	0.0555182	-2.72375	0.00645459	0.0770691	ENSG00000130725	UBE2M	ubiquitin conjugating enzyme E2 M
9672	16947.9	-0.210591	0.0773337	-2.72314	0.00646638	0.0770691	ENSG00000162512	SDC3	syndecan 3
2332	2898.65	-0.132685	0.0487626	-2.72104	0.00650769	0.0773013	ENSG00000102081	FMR1	FMRP translational regulator 1
2896	2622.09	0.365765	0.134382	2.72184	0.00649192	0.0773013	ENSG00000030582	GRN	granulin precursor
55531	4754.88	0.193312	0.0710374	2.72127	0.00650308	0.0773013	ENSG00000110675	ELMOD1	ELMO domain containing 1
83860	799.136	-0.212103	0.0779457	-2.72117	0.00650518	0.0773013	ENSG00000165632	TAF3	TATA-box binding protein associated factor 3
58494	2053.68	-0.264061	0.0970571	-2.72068	0.00651485	0.0773215	ENSG00000154721	JAM2	junctional adhesion molecule 2
7832	1548.19	-0.460603	0.169366	-2.71957	0.00653669	0.0775159	ENSG00000159388	BTG2	BTG anti-proliferation factor 2
22920	7390.69	0.106637	0.0392597	2.7162	0.00660368	0.0782447	ENSG00000075945	KIFAP3	kinesin associated protein 3
26027	158.694	-0.464691	0.171183	-2.71458	0.00663595	0.0785053	ENSG00000162390	ACOT11	acyl-CoA thioesterase 11
533	5395.54	0.215269	0.079306	2.71442	0.00663929	0.0785053	ENSG00000117410	ATP6V0B	ATPase H+ transporting V0 subunit b
53342	3721.66	-0.311082	0.11461	-2.71427	0.00664229	0.0785053	ENSG00000172458	IL17D	interleukin 17D
26133	3597.21	0.114694	0.042271	2.71331	0.00666138	0.0785998	ENSG00000100991	TRPC4AP	transient receptor potential cation channel subfamily C member 4 associated protein
3189	4546.66	-0.169519	0.0624723	-2.7135	0.00665763	0.0785998	ENSG00000096746	HNRNPH3	heterogeneous nuclear ribonucleoprotein H3
23516	1527.15	0.417499	0.153904	2.71273	0.00667322	0.0786741	ENSG00000104635	SLC39A14	solute carrier family 39 member 14
2135	1809.39	0.20236	0.0746281	2.71158	0.0066964	0.0788817	ENSG00000162694	EXTL2	exostosin like glycosyltransferase 2
672	164.04	-0.32558	0.120092	-2.71108	0.00670651	0.0789352	ENSG00000012048	BRCA1	BRCA1 DNA repair associated
9789	1159.08	-0.159716	0.0589343	-2.71007	0.00672699	0.0791105	ENSG00000118363	SPCS2	signal peptidase complex subunit 2
4563	212.014	-0.563149	0.207864	-2.70922	0.00674406	0.0792455	NA	TRNG	tRNA
11273	6012.73	0.146747	0.0541718	2.70892	0.00675034	0.0792536	ENSG00000168488	ATXN2L	ataxin 2 like
140606	2136.12	-0.147118	0.0543533	-2.70669	0.0067957	0.0795381	ENSG00000198832	SELENOM	selenoprotein M
23518	9166.13	0.209016	0.0772134	2.70699	0.00678957	0.0795381	ENSG00000048991	R3HDM1	R3H domain containing 1
25800	2074.61	-0.0999603	0.0369403	-2.706	0.00680999	0.0795381	ENSG00000141424	SLC39A6	solute carrier family 39 member 6
2903	9557.32	0.15987	0.0590655	2.70665	0.00679651	0.0795381	ENSG00000183454	GRIN2A	glutamate ionotropic receptor NMDA type subunit 2A
55240	143.647	0.482296	0.178263	2.70553	0.00681947	0.0795381	ENSG00000115107	STEAP3	STEAP3 metalloreductase
8458	156.962	0.315633	0.11666	2.70557	0.00681879	0.0795381	ENSG00000116830	TTF2	transcription termination factor 2
920	546.239	0.461919	0.170669	2.70652	0.00679932	0.0795381	ENSG00000010610	CD4	CD4 molecule
9934	138.167	-0.510649	0.188722	-2.70582	0.00681357	0.0795381	ENSG00000174944	P2RY14	purinergic receptor P2Y14
262	4205.25	0.15143	0.0559853	2.70482	0.00683421	0.0796444	ENSG00000123505	AMD1	adenosylmethionine decarboxylase 1
861	213.557	0.967769	0.357846	2.70443	0.00684224	0.0796725	ENSG00000159216	RUNX1	RUNX family transcription factor 1
401474	2366.25	0.168278	0.0622429	2.70357	0.00685983	0.0798117	ENSG00000177570	SAMD12	sterile alpha motif domain containing 12
9673	3339.58	0.118904	0.043995	2.70268	0.00687826	0.0799605	ENSG00000160785	SLC25A44	solute carrier family 25 member 44
151188	387.462	-0.227232	0.0841002	-2.70191	0.00689415	0.0799634	ENSG00000177917	ARL6IP6	ADP ribosylation factor like GTPase 6 interacting protein 6
23620	1217.75	-0.501338	0.18553	-2.70219	0.00688837	0.0799634	ENSG00000169006	NTSR2	neurotensin receptor 2
284996	799.452	0.217266	0.0804321	2.70123	0.00690837	0.0799634	ENSG00000163162	RNF149	ring finger protein 149
50484	1666.84	0.133521	0.0494321	2.7011	0.00691113	0.0799634	ENSG00000048392	RRM2B	ribonucleotide reductase regulatory TP53 inducible subunit M2B
51318	2212.1	0.112948	0.0418165	2.70104	0.00691236	0.0799634	ENSG00000132313	MRPL35	mitochondrial ribosomal protein L35
5454	1104.74	-0.302633	0.112018	-2.70164	0.00689988	0.0799634	ENSG00000184486	POU3F2	POU class 3 homeobox 2
55612	184.682	-0.491485	0.182054	-2.69968	0.00694072	0.0802259	ENSG00000101311	FERMT1	fermitin family member 1
10068	379.866	0.43333	0.160618	2.69789	0.00697805	0.0803526	ENSG00000137496	IL18BP	interleukin 18 binding protein
4801	2135.01	-0.242668	0.0899596	-2.69753	0.0069857	0.0803526	ENSG00000120837	NFYB	nuclear transcription factor Y subunit beta
56900	2067.38	0.137881	0.0511062	2.69793	0.00697729	0.0803526	ENSG00000215717	TMEM167B	transmembrane protein 167B
6675	1095.81	0.122657	0.0454699	2.69755	0.0069852	0.0803526	ENSG00000117143	UAP1	UDP-N-acetylglucosamine pyrophosphorylase 1
89953	1567.47	-0.176638	0.0654566	-2.69856	0.00696406	0.0803526	ENSG00000137171	KLC4	kinesin light chain 4
9619	1814.84	0.278244	0.103116	2.69835	0.00696847	0.0803526	ENSG00000160179	ABCG1	ATP binding cassette subfamily G member 1
4154	2884.12	0.171867	0.063723	2.69709	0.00699476	0.0803916	ENSG00000152601	MBNL1	muscleblind like splicing regulator 1
60559	3581.3	0.150457	0.0558218	2.69531	0.00703234	0.0806925	ENSG00000129128	SPCS3	signal peptidase complex subunit 3
81622	384.306	0.354487	0.131509	2.69554	0.00702745	0.0806925	ENSG00000110057	UNC93B1	unc-93 homolog B1, TLR signaling regulator
345630	1140.72	-0.197929	0.0734687	-2.69406	0.00705873	0.0809298	ENSG00000188573	FBLL1	fibrillarin like 1
100506119	147.942	0.358625	0.133191	2.69255	0.00709077	0.0811661	ENSG00000233901	LINC01503	long intergenic non-protein coding RNA 1503
83463	112.73	0.371174	0.137852	2.69255	0.0070908	0.0811661	ENSG00000213347	MXD3	MAX dimerization protein 3
55273	189.405	-0.509587	0.189322	-2.69163	0.00711031	0.0813238	ENSG00000166292	TMEM100	transmembrane protein 100
10924	392.761	0.260643	0.0968495	2.69121	0.00711927	0.0813606	ENSG00000172594	SMPDL3A	sphingomyelin phosphodiesterase acid like 3A
2275	419.768	0.220416	0.0819668	2.68909	0.00716479	0.081625	ENSG00000183386	FHL3	four and a half LIM domains 3
51776	774.228	-0.239091	0.0889127	-2.68906	0.00716544	0.081625	ENSG00000091436	MAP3K20	mitogen-activated protein kinase kinase kinase 20
645958	83.2275	-0.244806	0.0910303	-2.68928	0.00716053	0.081625	NA	RPS18P9	ribosomal protein S18 pseudogene 9
7482	182.221	0.407305	0.151443	2.6895	0.00715591	0.081625	ENSG00000134245	WNT2B	Wnt family member 2B
57130	2176.86	0.150322	0.0559345	2.68747	0.00719962	0.0817515	ENSG00000105726	ATP13A1	ATPase 13A1
57586	8569.64	0.268981	0.100069	2.68794	0.0071894	0.0817515	ENSG00000019505	SYT13	synaptotagmin 13
84898	1102.56	0.494165	0.183829	2.68818	0.00718437	0.0817515	ENSG00000120594	PLXDC2	plexin domain containing 2
93010	341.644	-0.511216	0.190209	-2.68765	0.00719561	0.0817515	ENSG00000156966	B3GNT7	UDP-GlcNAc:betaGal beta-1,3-N-acetylglucosaminyltransferase 7
51167	322.938	0.206816	0.0770274	2.68497	0.00725373	0.0822341	ENSG00000065615	CYB5R4	cytochrome b5 reductase 4
5692	4293.56	0.0868644	0.0323501	2.68514	0.00725004	0.0822341	ENSG00000159377	PSMB4	proteasome 20S subunit beta 4
7083	61.9067	0.520202	0.1938	2.68421	0.00727007	0.0823517	ENSG00000167900	TK1	thymidine kinase 1
8482	2357.72	0.240078	0.0894495	2.68395	0.00727573	0.0823517	ENSG00000138623	SEMA7A	semaphorin 7A (John Milton Hagen blood group)
8482	2357.72	0.240078	0.0894495	2.68395	0.00727573	0.0823517	ENSG00000288455	SEMA7A	semaphorin 7A (John Milton Hagen blood group)
5833	2502.92	-0.151427	0.0564333	-2.68329	0.00729021	0.0824498	ENSG00000185813	PCYT2	phosphate cytidylyltransferase 2, ethanolamine
51171	796.208	-0.239332	0.0892294	-2.68221	0.00731379	0.0826505	ENSG00000087076	HSD17B14	hydroxysteroid 17-beta dehydrogenase 14
7325	2196.35	0.21252	0.0793084	2.67967	0.00736953	0.083214	ENSG00000182247	UBE2E2	ubiquitin conjugating enzyme E2 E2
398	7426.39	-0.184925	0.0690272	-2.67902	0.00738378	0.0832423	ENSG00000242173	ARHGDIG	Rho GDP dissociation inhibitor gamma
8439	946.903	0.153022	0.057118	2.67906	0.0073829	0.0832423	ENSG00000035681	NSMAF	neutral sphingomyelinase activation associated factor
146850	83.4742	0.619232	0.231418	2.67582	0.00745466	0.0839276	ENSG00000276231	PIK3R6	phosphoinositide-3-kinase regulatory subunit 6
4509	166594	-0.485872	0.181584	-2.67574	0.00745641	0.0839276	ENSG00000228253	ATP8	ATP synthase F0 subunit 8
56204	860.801	-0.17554	0.065614	-2.67535	0.0074651	0.0839587	ENSG00000047346	FAM214A	family with sequence similarity 214 member A
56130	160.747	-0.302879	0.113314	-2.67293	0.00751919	0.0845	ENSG00000113211	PCDHB6	protocadherin beta 6
59349	2083.04	0.121214	0.0453609	2.67221	0.0075353	0.0846139	ENSG00000117153	KLHL12	kelch like family member 12
51646	5680.87	0.171584	0.0642196	2.67183	0.00754398	0.0846443	ENSG00000119801	YPEL5	yippee like 5
23276	1221.02	0.147649	0.0552721	2.67131	0.00755565	0.0847015	ENSG00000114648	KLHL18	kelch like family member 18
27143	1089.14	0.317955	0.119093	2.66981	0.00758952	0.0847015	ENSG00000107719	PALD1	phosphatase domain containing paladin 1
29090	873.617	-0.158819	0.0594706	-2.67055	0.0075728	0.0847015	ENSG00000075336	TIMM21	translocase of inner mitochondrial membrane 21
309	12919.6	0.168562	0.0631298	2.67009	0.00758314	0.0847015	ENSG00000197043	ANXA6	annexin A6
4570	1937.42	-1.02727	0.384714	-2.67023	0.00757992	0.0847015	NA	TRNN	tRNA
65220	1283.96	0.193795	0.0725895	2.66974	0.00759103	0.0847015	ENSG00000008130	NADK	NAD kinase
80014	778.701	-0.236276	0.0885101	-2.66948	0.00759689	0.0847015	ENSG00000151718	WWC2	WW and C2 domain containing 2
8326	278.427	-0.348931	0.130699	-2.66973	0.00759115	0.0847015	ENSG00000188763	FZD9	frizzled class receptor 9
9587	515.568	0.181695	0.0680914	2.6684	0.0076213	0.0849068	ENSG00000124688	MAD2L1BP	MAD2L1 binding protein
80216	140.509	0.588848	0.220725	2.66779	0.00763517	0.0849945	ENSG00000073331	ALPK1	alpha kinase 1
113177	411.221	-0.323793	0.121478	-2.66545	0.00768864	0.0853937	ENSG00000099840	IZUMO4	IZUMO family member 4
57153	5496.12	-0.202419	0.0759323	-2.66579	0.0076808	0.0853937	ENSG00000129353	SLC44A2	solute carrier family 44 member 2
6193	5312.53	-0.180364	0.0676682	-2.66543	0.0076891	0.0853937	ENSG00000083845	RPS5	ribosomal protein S5
55249	2230.25	0.118682	0.0445411	2.66454	0.00770938	0.0855517	ENSG00000163374	YY1AP1	YY1 associated protein 1
124930	2233.84	-0.171109	0.064253	-2.66306	0.00774346	0.0855523	ENSG00000198720	ANKRD13B	ankyrin repeat domain 13B
4208	18224.9	0.195136	0.0732603	2.6636	0.00773094	0.0855523	ENSG00000081189	MEF2C	myocyte enhancer factor 2C
440279	4622.95	-0.364423	0.136842	-2.66309	0.00774278	0.0855523	ENSG00000137766	UNC13C	unc-13 homolog C
5777	293.96	0.711859	0.267258	2.66357	0.00773164	0.0855523	ENSG00000111679	PTPN6	protein tyrosine phosphatase non-receptor type 6
5947	872.272	-0.331862	0.124613	-2.66314	0.00774161	0.0855523	ENSG00000114115	RBP1	retinol binding protein 1
618	4005.19	-0.39198	0.147197	-2.66296	0.00774565	0.0855523	ENSG00000236824	BCYRN1	brain cytoplasmic RNA 1
157769	1291.79	0.141347	0.0530855	2.66263	0.00775332	0.0855703	ENSG00000176853	FAM91A1	family with sequence similarity 91 member A1
552889	9917.93	0.106517	0.0400123	2.6621	0.00776558	0.085639	ENSG00000253719	ATXN7L3B	ataxin 7 like 3B
23062	2157.19	0.157049	0.0590336	2.66034	0.00780622	0.085714	ENSG00000103365	GGA2	golgi associated, gamma adaptin ear containing, ARF binding protein 2
26259	439.584	-0.172624	0.0648787	-2.66071	0.0077975	0.085714	ENSG00000174989	FBXW8	F-box and WD repeat domain containing 8
29919	666.187	0.143803	0.0540567	2.66023	0.00780868	0.085714	ENSG00000141452	RMC1	regulator of MON1-CCZ1
55744	1199.86	0.114929	0.0431986	2.66049	0.00780279	0.085714	ENSG00000106603	COA1	cytochrome c oxidase assembly factor 1 homolog
8110	503.931	-0.279153	0.104933	-2.6603	0.00780707	0.085714	ENSG00000205683	DPF3	double PHD fingers 3
8654	264.539	-0.293563	0.110299	-2.66151	0.00777913	0.085714	ENSG00000138735	PDE5A	phosphodiesterase 5A
5495	3488.92	-0.120469	0.0453236	-2.65798	0.00786109	0.0862225	ENSG00000138032	PPM1B	protein phosphatase, Mg2+/Mn2+ dependent 1B
8454	3035.86	0.0852106	0.0320646	2.65747	0.00787298	0.0862862	ENSG00000055130	CUL1	cullin 1
7534	35011.7	0.161228	0.0606795	2.65704	0.00788294	0.0863285	ENSG00000164924	YWHAZ	tyrosine 3-monooxygenase/tryptophan 5-monooxygenase activation protein zeta
7342	3209.43	0.107349	0.0404312	2.65511	0.00792827	0.0867579	ENSG00000153560	UBP1	upstream binding protein 1
157567	3398.83	0.142846	0.0538159	2.65434	0.00794627	0.0868879	ENSG00000186106	ANKRD46	ankyrin repeat domain 46
54453	1006.39	-0.254858	0.0960919	-2.65224	0.00799608	0.087365	ENSG00000132669	RIN2	Ras and Rab interactor 2
117247	53.2931	0.452553	0.170718	2.65089	0.00802808	0.0875849	ENSG00000112394	SLC16A10	solute carrier family 16 member 10
197370	1016.16	-0.1324	0.0499459	-2.65087	0.00802857	0.0875849	ENSG00000169189	NSMCE1	NSE1 homolog, SMC5-SMC6 complex component
10533	1103.68	0.142565	0.0538332	2.64827	0.00809053	0.088104	ENSG00000197548	ATG7	autophagy related 7
57575	5921.09	-0.182615	0.0689518	-2.64844	0.00808644	0.088104	ENSG00000138650	PCDH10	protocadherin 10
8545	3067.01	0.105329	0.0397755	2.64809	0.0080948	0.088104	ENSG00000163320	CGGBP1	CGG triplet repeat binding protein 1
374890	159.962	-0.609899	0.23037	-2.64747	0.00810964	0.0881978	ENSG00000268038	LINC01785	long intergenic non-protein coding RNA 1785
79066	803.15	-0.17198	0.0649669	-2.64719	0.00811635	0.0882031	ENSG00000127804	METTL16	methyltransferase like 16
64750	1001.53	-0.177459	0.0670572	-2.64638	0.0081358	0.0883467	ENSG00000108854	SMURF2	SMAD specific E3 ubiquitin protein ligase 2
3151	1708.33	-0.162232	0.0613261	-2.6454	0.00815954	0.0885366	ENSG00000198830	HMGN2	high mobility group nucleosomal binding domain 2
23759	1595.7	0.0991966	0.0375048	2.6449	0.00817149	0.0885985	ENSG00000100023	PPIL2	peptidylprolyl isomerase like 2
25977	6977.35	0.161026	0.0608945	2.64433	0.00818516	0.0886789	ENSG00000089818	NECAP1	NECAP endocytosis associated 1
11188	10747.6	0.167735	0.0634694	2.64277	0.00822301	0.0890209	ENSG00000010322	NISCH	nischarin
56944	334.466	0.665892	0.252208	2.64024	0.00828461	0.0896193	ENSG00000116774	OLFML3	olfactomedin like 3
55296	294.796	0.155088	0.0587499	2.63981	0.00829535	0.089667	ENSG00000109680	TBC1D19	TBC1 domain family member 19
27044	3414.45	0.146744	0.0556426	2.63725	0.00835803	0.0902757	ENSG00000197157	SND1	staphylococcal nuclease and tudor domain containing 1
9308	1137.95	0.418566	0.15873	2.63698	0.00836481	0.09028	ENSG00000112149	CD83	CD83 molecule
3491	1026.47	-0.680943	0.258329	-2.63596	0.00839004	0.090346	ENSG00000142871	CCN1	cellular communication network factor 1
51020	2598.72	-0.259086	0.0982828	-2.63613	0.00838573	0.090346	ENSG00000111906	HDDC2	HD domain containing 2
55041	10463.4	0.13665	0.0518349	2.63626	0.00838248	0.090346	ENSG00000115762	PLEKHB2	pleckstrin homology domain containing B2
1729	2288.8	0.193591	0.0734526	2.63559	0.00839915	0.0903753	ENSG00000131504	DIAPH1	diaphanous related formin 1
54014	6827.88	0.0941227	0.0357195	2.63505	0.00841246	0.0904499	ENSG00000185658	BRWD1	bromodomain and WD repeat domain containing 1
102724532	228.112	-0.287336	0.109127	-2.63305	0.0084622	0.0909157	ENSG00000264920	LOC102724532	uncharacterized LOC102724532
4567	13359.6	-0.527441	0.200429	-2.63156	0.00849944	0.0912466	NA	TRNL1	tRNA
11138	688.23	0.247485	0.0940607	2.63112	0.00851046	0.0912957	ENSG00000204634	TBC1D8	TBC1 domain family member 8
64067	1424.65	-0.281057	0.106839	-2.63065	0.00852227	0.0913534	ENSG00000151322	NPAS3	neuronal PAS domain protein 3
6535	5507.95	-0.196648	0.0747635	-2.63027	0.00853167	0.091385	ENSG00000130821	SLC6A8	solute carrier family 6 member 8
100506409	74.3335	-0.404886	0.154036	-2.62851	0.00857604	0.0917342	ENSG00000230314	ELOVL2-AS1	ELOVL2 antisense RNA 1
642361	75.0922	-0.319838	0.121683	-2.62846	0.00857722	0.0917342	ENSG00000272447	LOC642361	uncharacterized LOC642361
11163	3038.38	0.225605	0.0858685	2.62734	0.00860564	0.0919687	ENSG00000173598	NUDT4	nudix hydrolase 4
9813	4159.09	-0.187696	0.071448	-2.62703	0.00861342	0.0919826	ENSG00000159658	EFCAB14	EF-hand calcium binding domain 14
26505	1232.24	-0.166546	0.0634137	-2.62635	0.0086306	0.0920966	ENSG00000168763	CNNM3	cyclin and CBS domain divalent metal cation transport mediator 3
100506299	75.1866	-0.280667	0.10691	-2.62527	0.00865795	0.0921159	NA	ID2-AS1	ID2 antisense RNA 1
10087	2998.77	0.0869042	0.0331005	2.62547	0.00865304	0.0921159	ENSG00000113163	CERT1	ceramide transporter 1
195814	313.845	0.312329	0.118994	2.62474	0.00867142	0.0921159	ENSG00000170786	SDR16C5	short chain dehydrogenase/reductase family 16C member 5
23211	1653.73	-0.186134	0.0708925	-2.62558	0.00865007	0.0921159	ENSG00000130749	ZC3H4	zinc finger CCCH-type containing 4
29763	683.254	-0.245976	0.0937033	-2.62505	0.00866372	0.0921159	ENSG00000165912	PACSIN3	protein kinase C and casein kinase substrate in neurons 3
5507	1546.22	-0.475049	0.180974	-2.62495	0.00866608	0.0921159	ENSG00000119938	PPP1R3C	protein phosphatase 1 regulatory subunit 3C
84957	696.767	0.324491	0.123665	2.62396	0.00869135	0.0922585	ENSG00000054967	RELT	RELT TNF receptor
1874	1511.11	0.149426	0.0569706	2.62285	0.00871968	0.09249	ENSG00000205250	E2F4	E2F transcription factor 4
10057	4073.28	0.217006	0.0827602	2.6221	0.00873886	0.0925468	ENSG00000114770	ABCC5	ATP binding cassette subfamily C member 5
375444	109.369	0.274912	0.104845	2.62209	0.00873922	0.0925468	ENSG00000172244	C5orf34	chromosome 5 open reading frame 34
4706	2698.66	0.117531	0.0448283	2.6218	0.00874661	0.0925468	ENSG00000004779	NDUFAB1	NADH:ubiquinone oxidoreductase subunit AB1
51060	1326.93	0.10423	0.0397579	2.62163	0.00875116	0.0925468	ENSG00000117862	TXNDC12	thioredoxin domain containing 12
374920	1955.36	-0.32179	0.122834	-2.61972	0.00880027	0.0926836	ENSG00000185453	ZSWIM9	zinc finger SWIM-type containing 9
51474	806.179	-0.276048	0.105363	-2.61996	0.00879399	0.0926836	ENSG00000050405	LIMA1	LIM domain and actin binding 1
5305	6792.43	-0.323325	0.123385	-2.62045	0.00878146	0.0926836	ENSG00000150867	PIP4K2A	phosphatidylinositol-5-phosphate 4-kinase type 2 alpha
55277	243.496	-0.256158	0.0977753	-2.61986	0.00879657	0.0926836	ENSG00000172456	FGGY	FGGY carbohydrate kinase domain containing
7323	7505.18	0.141133	0.0538569	2.62053	0.00877933	0.0926836	ENSG00000109332	UBE2D3	ubiquitin conjugating enzyme E2 D3
84897	5399.3	0.139663	0.0533146	2.6196	0.00880334	0.0926836	ENSG00000154144	TBRG1	transforming growth factor beta regulator 1
166647	1503.6	-0.44778	0.17098	-2.61891	0.00882117	0.0928024	ENSG00000152990	ADGRA3	adhesion G protein-coupled receptor A3
11010	545.874	0.421993	0.161213	2.6176	0.00885501	0.0930892	ENSG00000139278	GLIPR1	GLI pathogenesis related 1
57556	1730.74	-0.2641	0.10096	-2.6159	0.00889934	0.093486	ENSG00000092421	SEMA6A	semaphorin 6A
7444	228.824	-0.451308	0.172688	-2.61343	0.00896379	0.0940932	ENSG00000028116	VRK2	VRK serine/threonine kinase 2
5589	5019.35	-0.122551	0.0469119	-2.61237	0.00899157	0.0941755	ENSG00000130175	PRKCSH	protein kinase C substrate 80K-H
8787	227.824	-0.39906	0.152749	-2.61252	0.00898778	0.0941755	ENSG00000108370	RGS9	regulator of G protein signaling 9
9581	15699.4	0.206858	0.079174	2.6127	0.00898288	0.0941755	ENSG00000138078	PREPL	prolyl endopeptidase like
143888	318.192	-0.222958	0.0853661	-2.61178	0.00900717	0.0942692	ENSG00000178202	POGLUT3	protein O-glucosyltransferase 3
10352	256	0.247346	0.0947717	2.60992	0.00905645	0.0946542	ENSG00000116874	WARS2	tryptophanyl tRNA synthetase 2, mitochondrial
203197	3002.24	0.202988	0.0777765	2.60988	0.00905731	0.0946542	ENSG00000157693	TMEM268	transmembrane protein 268
23339	4933.16	0.126055	0.0483249	2.60849	0.00909438	0.0949716	ENSG00000166887	VPS39	VPS39 subunit of HOPS complex
146556	715.535	-0.434157	0.16655	-2.60677	0.00914014	0.095309	ENSG00000153446	C16orf89	chromosome 16 open reading frame 89
54567	344.755	-0.476514	0.182799	-2.60677	0.00914006	0.095309	ENSG00000128917	DLL4	delta like canonical Notch ligand 4
25900	1842.81	0.206816	0.0793917	2.60501	0.00918712	0.0957285	ENSG00000010295	IFFO1	intermediate filament family orphan 1
5981	1494.04	-0.14187	0.0544807	-2.60405	0.00921297	0.0958568	ENSG00000035928	RFC1	replication factor C subunit 1
79699	4343.39	0.123476	0.0474137	2.60424	0.00920789	0.0958568	ENSG00000162378	ZYG11B	zyg-11 family member B, cell cycle regulator
91392	172.865	-0.231251	0.0888758	-2.60196	0.00926925	0.0963716	ENSG00000196653	ZNF502	zinc finger protein 502
91392	172.865	-0.231251	0.0888758	-2.60196	0.00926925	0.0963716	ENSG00000281448	ZNF502	zinc finger protein 502
5387	98.3038	-0.277151	0.106611	-2.59965	0.00933188	0.0969388	ENSG00000127957	PMS2P3	PMS1 homolog 2, mismatch repair system component pseudogene 3
79442	721.839	0.456071	0.17545	2.59944	0.00933748	0.0969388	ENSG00000163827	LRRC2	leucine rich repeat containing 2
1503	805.378	0.175811	0.0676673	2.59816	0.00937237	0.0970967	ENSG00000171793	CTPS1	CTP synthase 1
1514	2338.16	0.204378	0.0786633	2.59813	0.00937325	0.0970967	ENSG00000135047	CTSL	cathepsin L
4540	530427	-0.602202	0.231763	-2.59835	0.00936717	0.0970967	ENSG00000198786	ND5	NADH dehydrogenase subunit 5
93109	437.112	0.187648	0.0722337	2.59778	0.00938273	0.097124	ENSG00000145014	TMEM44	transmembrane protein 44
11101	1449.14	0.0915551	0.035297	2.59385	0.00949084	0.0974046	ENSG00000107669	ATE1	arginyltransferase 1
1241	145.191	0.464625	0.179044	2.59502	0.00945841	0.0974046	ENSG00000213903	LTB4R	leukotriene B4 receptor
1241	145.191	0.464625	0.179044	2.59502	0.00945841	0.0974046	ENSG00000285456	LTB4R	leukotriene B4 receptor
130132	1054.15	-0.424746	0.163817	-2.5928	0.00951982	0.0974046	ENSG00000162944	RFTN2	raftlin family member 2
23479	6192.38	0.149332	0.0575482	2.5949	0.00946195	0.0974046	ENSG00000136003	ISCU	iron-sulfur cluster assembly enzyme
284716	2802.22	0.199343	0.0768218	2.59488	0.0094624	0.0974046	ENSG00000177181	RIMKLA	ribosomal modification protein rimK like family member A
3607	2925.67	0.0931532	0.0358973	2.59499	0.00945938	0.0974046	ENSG00000141568	FOXK2	forkhead box K2
376497	2302.81	-0.237067	0.0914175	-2.59323	0.00950781	0.0974046	ENSG00000130304	SLC27A1	solute carrier family 27 member 1
53405	376.394	-0.380578	0.146737	-2.5936	0.00949768	0.0974046	ENSG00000112782	CLIC5	chloride intracellular channel 5
64601	1140.1	0.144797	0.0557771	2.59599	0.00943198	0.0974046	ENSG00000215305	VPS16	VPS16 core subunit of CORVET and HOPS complexes
7476	383.751	-0.448326	0.172686	-2.59619	0.00942633	0.0974046	ENSG00000154764	WNT7A	Wnt family member 7A
79956	1411.42	-0.19559	0.0753487	-2.59579	0.00943735	0.0974046	ENSG00000099219	ERMP1	endoplasmic reticulum metallopeptidase 1
84268	1108.45	0.104874	0.0404386	2.59341	0.00950306	0.0974046	ENSG00000129197	RPAIN	RPA interacting protein
84915	879.627	-0.317793	0.122533	-2.59353	0.00949971	0.0974046	ENSG00000139438	FAM222A	family with sequence similarity 222 member A
9256	15460.8	-0.302965	0.116764	-2.59467	0.00946814	0.0974046	ENSG00000005379	TSPOAP1	TSPO associated protein 1
92799	593.18	0.282524	0.108892	2.59454	0.00947173	0.0974046	ENSG00000160410	SHKBP1	SH3KBP1 binding protein 1
9429	1569.27	-0.506511	0.195351	-2.59282	0.00951923	0.0974046	ENSG00000118777	ABCG2	ATP binding cassette subfamily G member 2 (Junior blood group)
11018	513.514	-0.118275	0.0456221	-2.5925	0.00952806	0.0974185	ENSG00000099203	TMED1	transmembrane p24 trafficking protein 1
93550	167.249	-0.233263	0.0900141	-2.59141	0.00955835	0.0976578	ENSG00000172671	ZFAND4	zinc finger AN1-type containing 4
57514	1076.4	-0.293044	0.113115	-2.59066	0.00957921	0.0978004	ENSG00000031081	ARHGAP31	Rho GTPase activating protein 31
131540	40.6583	0.487816	0.188318	2.59038	0.00958692	0.0978087	ENSG00000163958	ZDHHC19	zinc finger DHHC-type palmitoyltransferase 19
6137	16057.9	-0.163671	0.0631976	-2.58982	0.0096025	0.0978971	ENSG00000167526	RPL13	ribosomal protein L13
9252	647.12	-0.261286	0.10091	-2.58929	0.00961754	0.09798	ENSG00000100784	RPS6KA5	ribosomal protein S6 kinase A5
5147	998.837	-0.140126	0.0541277	-2.5888	0.00963106	0.0980098	ENSG00000156973	PDE6D	phosphodiesterase 6D
8939	1981.17	-0.135071	0.0521776	-2.58869	0.0096343	0.0980098	ENSG00000107164	FUBP3	far upstream element binding protein 3
101929407	184.744	-0.458186	0.177032	-2.58815	0.00964922	0.0980209	ENSG00000225706	PTPRD-AS1	PTPRD antisense RNA 1
2547	6238.77	0.108648	0.0419786	2.58818	0.00964832	0.0980209	ENSG00000196419	XRCC6	X-ray repair cross complementing 6
51125	3105.35	-0.19024	0.0735439	-2.58676	0.00968844	0.0983488	ENSG00000147533	GOLGA7	golgin A7
155370	1281.59	-0.182629	0.07061	-2.58645	0.00969709	0.0983661	ENSG00000225648	SBDSP1	SBDS pseudogene 1
8618	7476.51	0.245144	0.0947974	2.58598	0.00971018	0.0984284	ENSG00000163618	CADPS	calcium dependent secretion activator
10505	1586.73	0.205918	0.0796707	2.58461	0.00974885	0.0987498	ENSG00000135622	SEMA4F	ssemaphorin 4F
2868	311.783	-0.235432	0.0911027	-2.58425	0.0097591	0.098783	ENSG00000125388	GRK4	G protein-coupled receptor kinase 4
22950	1969.43	0.119072	0.0461269	2.58141	0.00983985	0.0994583	ENSG00000163798	SLC4A1AP	solute carrier family 4 member 1 adaptor protein
4214	380.581	-0.227808	0.0882456	-2.58152	0.00983671	0.0994583	ENSG00000095015	MAP3K1	mitogen-activated protein kinase kinase kinase 1
9123	445.039	0.520748	0.201757	2.58106	0.00984967	0.0994866	ENSG00000141526	SLC16A3	solute carrier family 16 member 3
647087	1119.09	-0.171396	0.0664188	-2.58053	0.0098648	0.0995684	ENSG00000243317	STMP1	short transmembrane mitochondrial protein 1
101929767	198.072	-0.219267	0.0849861	-2.58004	0.009879	0.0995699	NA	LOC101929767	uncharacterized LOC101929767
165257	1100.78	-0.509583	0.197501	-2.58016	0.00987556	0.0995699	ENSG00000144119	C1QL2	complement C1q like 2
51250	481.399	-0.18111	0.0702318	-2.57874	0.00991612	0.0998021	ENSG00000130349	MTRES1	mitochondrial transcription rescue factor 1
8301	5101.77	0.122032	0.0473195	2.5789	0.00991159	0.0998021	ENSG00000073921	PICALM	phosphatidylinositol binding clathrin assembly protein
51773	2443.3	-0.130059	0.0504517	-2.57789	0.00994054	0.0999122	ENSG00000048649	RSF1	remodeling and spacing factor 1
7798	3888.94	0.257993	0.10008	2.57787	0.00994116	0.0999122	ENSG00000169641	LUZP1	leucine zipper protein 1
23677	711.079	-0.276225	0.107171	-2.57742	0.00995417	0.0999596	ENSG00000130147	SH3BP4	SH3 domain binding protein 4
729440	273.384	-0.171487	0.0665397	-2.57722	0.00995999	0.0999596	ENSG00000104983	CCDC61	coiled-coil domain containing 61
58190	1588.25	-0.218203	0.0846874	-2.57658	0.00997845	0.100074	ENSG00000144579	CTDSP1	CTD small phosphatase 1
25946	6666.92	-0.209323	0.0812535	-2.57618	0.00998992	0.100118	ENSG00000161642	ZNF385A	zinc finger protein 385A
55432	650.878	0.221494	0.0860028	2.57543	0.0100116	0.100264	ENSG00000180667	YOD1	YOD1 deubiquitinase
100506730	386.241	-0.237208	0.0921396	-2.57444	0.0100402	0.10048	NA	LOC100506730	uncharacterized LOC100506730
9663	4093.94	0.110477	0.0429245	2.57374	0.0100606	0.100613	ENSG00000101577	LPIN2	lipin 2
4591	7098.58	0.168454	0.0654666	2.57313	0.0100783	0.100719	ENSG00000108395	TRIM37	tripartite motif containing 37
2615	819.368	-0.462061	0.179632	-2.57226	0.0101036	0.100757	ENSG00000137507	LRRC32	leucine rich repeat containing 32
518	5882.65	0.116709	0.0453694	2.57242	0.0100991	0.100757	ENSG00000154518	ATP5MC3	ATP synthase membrane subunit c locus 3
54503	477.688	0.152268	0.0592014	2.57203	0.0101105	0.100757	ENSG00000177054	ZDHHC13	zinc finger DHHC-type palmitoyltransferase 13
57493	1591.66	-0.249676	0.0970479	-2.57271	0.0100906	0.100757	ENSG00000173706	HEG1	heart development protein with EGF like domains 1
5445	5639.66	-0.330814	0.128719	-2.57004	0.0101686	0.101264	ENSG00000105854	PON2	paraoxonase 2
10147	9119.73	0.112202	0.0436674	2.56946	0.0101857	0.101356	ENSG00000064607	SUGP2	SURP and G-patch domain containing 2
5443	75.4211	-0.5617	0.218625	-2.56924	0.0101921	0.101356	ENSG00000115138	POMC	proopiomelanocortin
11100	7705.07	-0.160743	0.0625844	-2.56842	0.0102164	0.101527	ENSG00000105323	HNRNPUL1	heterogeneous nuclear ribonucleoprotein U like 1
1039	951.393	0.162216	0.0631979	2.5668	0.0102642	0.101792	ENSG00000140743	CDR2	cerebellar degeneration related protein 2
146923	1677.18	0.095506	0.0372048	2.56703	0.0102573	0.101792	ENSG00000198863	RUNDC1	RUN domain containing 1
201780	206.336	-0.357435	0.13926	-2.56667	0.0102682	0.101792	ENSG00000145248	SLC10A4	solute carrier family 10 member 4
4556	2342.77	-0.67706	0.263803	-2.56654	0.0102719	0.101792	NA	TRNE	tRNA
1312	2580.94	-0.163483	0.0637571	-2.56415	0.0103429	0.102173	ENSG00000093010	COMT	catechol-O-methyltransferase
285484	275.02	0.265308	0.103448	2.56466	0.0103277	0.102173	NA	LINC02495	long intergenic non-protein coding RNA 2495
388963	370.428	-0.230518	0.0898875	-2.56452	0.0103319	0.102173	ENSG00000284308	C2orf81	chromosome 2 open reading frame 81
5534	16466.1	0.205437	0.0801045	2.56461	0.0103291	0.102173	ENSG00000221823	PPP3R1	protein phosphatase 3 regulatory subunit B, alpha
9885	2499.04	-0.124944	0.0487296	-2.56403	0.0103464	0.102173	ENSG00000130703	OSBPL2	oxysterol binding protein like 2
3770	104.828	-0.549743	0.214454	-2.56345	0.0103637	0.102216	ENSG00000182324	KCNJ14	potassium inwardly rectifying channel subfamily J member 14
90113	3939.92	-0.35746	0.139447	-2.5634	0.0103652	0.102216	ENSG00000145198	VWA5B2	von Willebrand factor A domain containing 5B2
29982	675.509	0.198417	0.0774484	2.56192	0.0104095	0.102582	ENSG00000148572	NRBF2	nuclear receptor binding factor 2
10095	878.75	0.422753	0.165074	2.561	0.0104372	0.10276	ENSG00000130429	ARPC1B	actin related protein 2/3 complex subunit 1B
134957	4518.3	0.115928	0.0452695	2.56084	0.010442	0.10276	ENSG00000164506	STXBP5	syntaxin binding protein 5
57614	2344.24	0.105478	0.0412016	2.56005	0.0104658	0.102778	ENSG00000134444	RELCH	RAB11 binding and LisH domain, coiled-coil and HEAT repeat containing
83593	1008.55	0.359224	0.140332	2.55981	0.0104729	0.102778	ENSG00000266094	RASSF5	Ras association domain family member 5
83699	3511.5	0.164051	0.0640821	2.56001	0.010467	0.102778	ENSG00000198478	SH3BGRL2	SH3 domain binding glutamate rich protein like 2
84681	725.318	-0.153982	0.0601461	-2.56013	0.0104632	0.102778	ENSG00000137133	HINT2	histidine triad nucleotide binding protein 2
4218	1036.08	0.14992	0.0585829	2.55911	0.010494	0.102847	ENSG00000167461	RAB8A	RAB8A, member RAS oncogene family
51204	731.853	0.0930018	0.0363417	2.5591	0.0104945	0.102847	ENSG00000136463	TACO1	translational activator of cytochrome c oxidase I
22872	3360.78	0.0860068	0.0336122	2.55879	0.0105036	0.102866	ENSG00000138674	SEC31A	SEC31 homolog A, COPII coat complex component
10289	3673.86	0.105335	0.0412303	2.55479	0.0106251	0.103724	ENSG00000114784	EIF1B	eukaryotic translation initiation factor 1B
1101	296.487	-0.463641	0.181459	-2.55507	0.0106166	0.103724	ENSG00000136457	CHAD	chondroadherin
117583	341.099	-0.418592	0.163847	-2.55477	0.0106258	0.103724	ENSG00000116117	PARD3B	par-3 family cell polarity regulator beta
266722	5100.8	0.270024	0.105704	2.55454	0.0106329	0.103724	ENSG00000185352	HS6ST3	heparan sulfate 6-O-sulfotransferase 3
353274	1247.17	-0.141769	0.0554985	-2.55446	0.0106352	0.103724	ENSG00000185219	ZNF445	zinc finger protein 445
353274	1247.17	-0.141769	0.0554985	-2.55446	0.0106352	0.103724	ENSG00000283034	ZNF445	zinc finger protein 445
646627	311.597	0.364514	0.142676	2.55483	0.0106238	0.103724	ENSG00000259823	LYPD8	LY6/PLAUR domain containing 8
2593	1859.5	-0.176818	0.0692339	-2.55393	0.0106515	0.103812	ENSG00000130005	GAMT	guanidinoacetate N-methyltransferase
64747	1026.92	0.179698	0.070405	2.55235	0.0106999	0.104069	ENSG00000118855	MFSD1	major facilitator superfamily domain containing 1
81579	387.953	-0.211792	0.0829668	-2.55273	0.0106883	0.104069	ENSG00000123739	PLA2G12A	phospholipase A2 group XIIA
84100	1132.87	0.160934	0.0630501	2.55249	0.0106957	0.104069	ENSG00000113966	ARL6	ADP ribosylation factor like GTPase 6
55831	2031.41	0.128939	0.0505264	2.55192	0.0107132	0.104127	ENSG00000125037	EMC3	ER membrane protein complex subunit 3
100499467	393.219	-0.193383	0.0758009	-2.5512	0.0107354	0.104128	ENSG00000227036	LINC00673	long intergenic non-protein coding RNA 673
5452	776.065	0.350692	0.137441	2.55158	0.0107235	0.104128	ENSG00000028277	POU2F2	POU class 2 homeobox 2
653857	95.9312	0.350694	0.13745	2.55142	0.0107284	0.104128	ENSG00000106526	ACTR3C	actin related protein 3C
11230	3044.21	0.137215	0.0538126	2.54986	0.0107766	0.104167	ENSG00000243279	PRAF2	PRA1 domain family member 2
23288	2924.1	-0.24308	0.0953379	-2.54966	0.0107827	0.104167	ENSG00000106012	IQCE	IQ motif containing E
2582	643.061	0.13782	0.054075	2.54869	0.0108129	0.104167	ENSG00000117308	GALE	UDP-galactose-4-epimerase
3838	1664.01	0.168413	0.066066	2.54916	0.0107983	0.104167	ENSG00000182481	KPNA2	karyopherin subunit alpha 2
4052	427.818	-0.315319	0.123646	-2.55019	0.0107665	0.104167	ENSG00000049323	LTBP1	latent transforming growth factor beta binding protein 1
4094	1643.77	0.315223	0.123652	2.54928	0.0107945	0.104167	ENSG00000178573	MAF	MAF bZIP transcription factor
51268	538.656	-0.426368	0.167277	-2.54888	0.010807	0.104167	ENSG00000179761	PIPOX	pipecolic acid and sarcosine oxidase
7841	1350.54	0.175222	0.0687217	2.54973	0.0107806	0.104167	ENSG00000115275	MOGS	mannosyl-oligosaccharide glucosidase
79629	567.823	0.195809	0.0768253	2.54875	0.0108109	0.104167	ENSG00000099330	OCEL1	occludin/ELL domain containing 1
79785	207.33	-0.520729	0.204166	-2.55052	0.0107563	0.104167	ENSG00000111404	RERGL	RERG like
26230	858.855	0.349369	0.137112	2.54806	0.0108325	0.104285	ENSG00000146426	TIAM2	TIAM Rac1 associated GEF 2
116150	1083.58	0.100746	0.0395429	2.54777	0.0108413	0.104299	ENSG00000153989	NUS1	NUS1 dehydrodolichyl diphosphate synthase subunit
10237	1396.03	0.172201	0.0676053	2.54715	0.0108605	0.104413	ENSG00000121073	SLC35B1	solute carrier family 35 member B1
7432	1111.95	-0.386579	0.151857	-2.54567	0.0109068	0.104787	ENSG00000146469	VIP	vasoactive intestinal peptide
8204	1390.42	0.216892	0.0852108	2.54536	0.0109166	0.104809	ENSG00000180530	NRIP1	nuclear receptor interacting protein 1
101929544	209.105	-0.389898	0.153202	-2.54499	0.0109279	0.104848	ENSG00000248455	LINC02217	long intergenic non-protein coding RNA 2217
10752	14159.2	0.13298	0.0522569	2.54473	0.0109363	0.104857	ENSG00000134121	CHL1	cell adhesion molecule L1 like
124401	1057.02	-0.130827	0.0514205	-2.54426	0.0109508	0.104869	ENSG00000168096	ANKS3	ankyrin repeat and sterile alpha motif domain containing 3
785	4295.35	0.181562	0.0713629	2.54421	0.0109524	0.104869	ENSG00000182389	CACNB4	calcium voltage-gated channel auxiliary subunit beta 4
64216	272.93	0.196709	0.0773376	2.54351	0.0109745	0.10501	ENSG00000162851	TFB2M	transcription factor B2, mitochondrial
6623	6653.54	0.253384	0.0996529	2.54267	0.011001	0.105121	ENSG00000173267	SNCG	synuclein gamma
83752	2565.02	0.11486	0.0451699	2.54284	0.0109956	0.105121	ENSG00000102910	LONP2	lon peptidase 2, peroxisomal
10116	4632.76	0.127643	0.0502141	2.54198	0.0110227	0.105257	ENSG00000169018	FEM1B	fem-1 homolog B
92745	1078.81	-0.46985	0.184862	-2.54162	0.0110339	0.105294	ENSG00000017483	SLC38A5	solute carrier family 38 member 5
1958	6517.44	-0.658267	0.25907	-2.54089	0.0110571	0.105433	ENSG00000120738	EGR1	early growth response 1
23446	4329.08	-0.233026	0.0917292	-2.54037	0.0110735	0.105433	ENSG00000070214	SLC44A1	solute carrier family 44 member 1
256714	4197.22	0.163268	0.064279	2.53999	0.0110857	0.105433	ENSG00000184368	MAP7D2	MAP7 domain containing 2
81671	1692.82	0.173626	0.0683448	2.54044	0.0110713	0.105433	ENSG00000062716	VMP1	vacuole membrane protein 1
83877	1626.72	0.161	0.0633851	2.54003	0.0110844	0.105433	ENSG00000169490	TM2D2	TM2 domain containing 2
3955	701.298	-0.477069	0.187933	-2.5385	0.0111328	0.105802	ENSG00000106003	LFNG	LFNG O-fucosylpeptide 3-beta-N-acetylglucosaminyltransferase
5793	2345.04	-0.18298	0.072091	-2.53818	0.0111432	0.105802	ENSG00000144724	PTPRG	protein tyrosine phosphatase receptor type G
83541	200.373	0.428692	0.168906	2.53806	0.0111469	0.105802	ENSG00000125898	FAM110A	family with sequence similarity 110 member A
3178	5456.64	-0.190511	0.0750972	-2.53686	0.011185	0.106022	ENSG00000135486	HNRNPA1	heterogeneous nuclear ribonucleoprotein A1
3382	1542.06	0.132019	0.0520394	2.53691	0.0111836	0.106022	ENSG00000003147	ICA1	islet cell autoantigen 1
5602	11373.8	0.135691	0.0534926	2.53663	0.0111926	0.106023	ENSG00000109339	MAPK10	mitogen-activated protein kinase 10
4571	3835.65	-0.56379	0.222294	-2.53623	0.0112052	0.106027	NA	TRNP	tRNA
59277	1324.03	-0.264824	0.10442	-2.53615	0.011208	0.106027	ENSG00000074527	NTN4	netrin 4
83758	84.8377	0.33969	0.134005	2.5349	0.0112481	0.106335	ENSG00000139194	RBP5	retinol binding protein 5
83758	84.8377	0.33969	0.134005	2.5349	0.0112481	0.106335	ENSG00000288369	RBP5	retinol binding protein 5
831	2141.41	0.19153	0.0755968	2.53357	0.0112906	0.106666	ENSG00000153113	CAST	calpastatin
51645	1081.39	0.140603	0.0555129	2.5328	0.0113155	0.106759	ENSG00000137168	PPIL1	peptidylprolyl isomerase like 1
9203	2912.98	0.114768	0.0453118	2.53284	0.0113143	0.106759	ENSG00000147130	ZMYM3	zinc finger MYM-type containing 3
23598	1089.24	-0.144757	0.0571595	-2.53252	0.0113246	0.106774	ENSG00000100105	PATZ1	POZ/BTB and AT hook containing zinc finger 1
92106	496.489	0.119664	0.0472567	2.53221	0.0113346	0.106797	ENSG00000154814	OXNAD1	oxidoreductase NAD binding domain containing 1
9403	2795.08	-0.104552	0.0412949	-2.53184	0.0113467	0.10684	ENSG00000183291	SELENOF	selenoprotein F
131870	4918.9	-0.270622	0.106923	-2.531	0.0113739	0.106954	ENSG00000198585	NUDT16	nudix hydrolase 16
51028	2755.98	0.107858	0.0426119	2.53117	0.0113682	0.106954	ENSG00000136100	VPS36	vacuolar protein sorting 36 homolog
149478	69.2121	0.432008	0.170751	2.53005	0.0114046	0.1071	ENSG00000222009	BTBD19	BTB domain containing 19
220074	536.738	-0.233669	0.0923538	-2.53015	0.0114014	0.1071	ENSG00000184154	LRTOMT	leucine rich transmembrane and O-methyltransferase domain containing
220074	536.738	-0.233669	0.0923538	-2.53015	0.0114014	0.1071	ENSG00000284922	LRTOMT	leucine rich transmembrane and O-methyltransferase domain containing
127602	69.7724	0.280163	0.11079	2.52877	0.0114462	0.10742	ENSG00000185842	DNAH14	dynein axonemal heavy chain 14
83759	635.787	-0.21834	0.0863528	-2.52846	0.0114564	0.107444	ENSG00000173914	RBM4B	RNA binding motif protein 4B
6017	420.164	-0.448154	0.177261	-2.52822	0.0114643	0.107448	ENSG00000140522	RLBP1	retinaldehyde binding protein 1
2263	3412.59	-0.397512	0.157248	-2.52793	0.0114736	0.107463	ENSG00000066468	FGFR2	fibroblast growth factor receptor 2
28956	1024.81	0.1182	0.0467626	2.52765	0.0114828	0.107478	ENSG00000116586	LAMTOR2	late endosomal/lysosomal adaptor, MAPK and MTOR activator 2
100506527	1763.08	0.423529	0.167608	2.5269	0.0115075	0.107584	ENSG00000233123	LINC01007	long intergenic non-protein coding RNA 1007
10242	293.865	-0.264387	0.104641	-2.52661	0.0115169	0.107584	ENSG00000197584	KCNMB2	potassium calcium-activated channel subfamily M regulatory beta subunit 2
9183	366.389	0.137759	0.0545212	2.5267	0.0115141	0.107584	ENSG00000086827	ZW10	zw10 kinetochore protein
11155	792.833	-0.437875	0.173379	-2.52553	0.0115524	0.10778	ENSG00000122367	LDB3	LIM domain binding 3
5156	2609.8	-0.595645	0.235873	-2.52528	0.0115606	0.10778	ENSG00000134853	PDGFRA	platelet derived growth factor receptor alpha
9991	1111.69	0.227928	0.090256	2.52535	0.0115583	0.10778	ENSG00000119314	PTBP3	polypyrimidine tract binding protein 3
23286	3190.05	-0.141824	0.0561698	-2.52492	0.0115726	0.107821	ENSG00000113645	WWC1	WW and C2 domain containing 1
10154	1613.74	0.253522	0.100429	2.5244	0.0115897	0.107839	ENSG00000136040	PLXNC1	plexin C1
64745	504.866	0.161071	0.0638038	2.52448	0.0115871	0.107839	ENSG00000165792	METTL17	methyltransferase like 17
57102	1039.09	0.16534	0.0655143	2.52372	0.0116119	0.107974	ENSG00000047621	C12orf4	chromosome 12 open reading frame 4
84275	851.05	-0.230149	0.091265	-2.52177	0.0116767	0.108506	ENSG00000171612	SLC25A33	solute carrier family 25 member 33
3570	458.018	0.349558	0.138639	2.52135	0.0116907	0.108564	ENSG00000160712	IL6R	interleukin 6 receptor
9583	3384.23	0.160393	0.063639	2.52035	0.0117237	0.108799	ENSG00000197217	ENTPD4	ectonucleoside triphosphate diphosphohydrolase 4
9980	1132.12	0.185834	0.0737428	2.52003	0.0117346	0.108829	ENSG00000142197	DOP1B	DOP1 leucine zipper like protein B
8857	1107.03	1.00343	0.39827	2.51947	0.0117532	0.108931	ENSG00000275395	FCGBP	Fc fragment of IgG binding protein
8857	1107.03	1.00343	0.39827	2.51947	0.0117532	0.108931	ENSG00000281123	FCGBP	Fc fragment of IgG binding protein
23623	3851.83	0.168314	0.0668208	2.51889	0.0117725	0.108947	ENSG00000160753	RUSC1	RUN and SH3 domain containing 1
2791	693.7	-0.235086	0.0933355	-2.51872	0.0117781	0.108947	ENSG00000127920	GNG11	G protein subunit gamma 11
6457	2779.71	-0.28256	0.112177	-2.51888	0.0117729	0.108947	ENSG00000140600	SH3GL3	SH3 domain containing GRB2 like 3, endophilin A3
10362	834.923	-0.194292	0.0772271	-2.51585	0.0118746	0.109769	ENSG00000064961	HMG20B	high mobility group 20B
221955	1336.56	0.19221	0.0764176	2.51525	0.0118947	0.109877	ENSG00000164535	DAGLB	diacylglycerol lipase beta
23299	2135.39	0.132321	0.052612	2.51504	0.0119019	0.109877	ENSG00000185963	BICD2	BICD cargo adaptor 2
1606	1044.22	0.262153	0.10427	2.51417	0.0119313	0.110077	ENSG00000065357	DGKA	diacylglycerol kinase alpha
6540	310.357	-0.462973	0.184182	-2.51368	0.011948	0.11016	ENSG00000010379	SLC6A13	solute carrier family 6 member 13
27034	1494.78	0.10208	0.0406237	2.51282	0.0119769	0.110354	ENSG00000151498	ACAD8	acyl-CoA dehydrogenase family member 8
100133331	48.3846	0.624042	0.248381	2.51244	0.0119899	0.110402	NA	NA	NA
100287225	93.4224	-0.499554	0.198879	-2.51185	0.0120099	0.110431	ENSG00000227115	LINC01630	long intergenic non-protein coding RNA 1630
25	2645.7	-0.136577	0.0543771	-2.51166	0.0120164	0.110431	ENSG00000097007	ABL1	ABL proto-oncogene 1, non-receptor tyrosine kinase
27154	2934.5	-0.137903	0.0549036	-2.51173	0.0120142	0.110431	ENSG00000096070	BRPF3	bromodomain and PHD finger containing 3
26873	484.595	-0.335223	0.133502	-2.51101	0.0120387	0.110443	ENSG00000178814	OPLAH	5-oxoprolinase, ATP-hydrolysing
54529	1619.17	0.123951	0.0493637	2.51098	0.0120396	0.110443	ENSG00000138381	ASNSD1	asparagine synthetase domain containing 1
5648	344.952	-0.448924	0.178788	-2.51094	0.0120411	0.110443	ENSG00000127241	MASP1	mannan binding lectin serine peptidase 1
92806	502.824	0.136903	0.0545357	2.51034	0.0120614	0.110558	ENSG00000177946	CENPBD1	CENPB DNA-binding domain containing 1
586	1602.42	0.297125	0.118392	2.50968	0.0120842	0.110695	ENSG00000060982	BCAT1	branched chain amino acid transaminase 1
5292	728.535	0.474017	0.188926	2.509	0.0121073	0.110835	ENSG00000137193	PIM1	Pim-1 proto-oncogene, serine/threonine kinase
1006	2329.68	0.195238	0.0778392	2.50823	0.0121339	0.110935	ENSG00000150394	CDH8	cadherin 8
90378	1268.03	-0.236995	0.0944834	-2.50832	0.0121307	0.110935	ENSG00000141858	SAMD1	sterile alpha motif domain containing 1
90378	1268.03	-0.236995	0.0944834	-2.50832	0.0121307	0.110935	ENSG00000288488	SAMD1	sterile alpha motif domain containing 1
25959	983.051	-0.240075	0.0957785	-2.50657	0.012191	0.111385	ENSG00000197256	KANK2	KN motif and ankyrin repeat domains 2
283143	139.621	0.33336	0.133054	2.50545	0.0122297	0.111667	NA	LINC00900	long intergenic non-protein coding RNA 900
55212	1445.5	0.119161	0.0475716	2.50488	0.0122492	0.111689	ENSG00000138686	BBS7	Bardet-Biedl syndrome 7
79133	696.426	0.164805	0.0658001	2.50463	0.0122581	0.111689	ENSG00000101247	NDUFAF5	NADH:ubiquinone oxidoreductase complex assembly factor 5
8195	2470.69	0.114054	0.0455404	2.50447	0.0122636	0.111689	ENSG00000125863	MKKS	McKusick-Kaufman syndrome
9823	2450.6	0.115971	0.0463032	2.5046	0.0122591	0.111689	ENSG00000184867	ARMCX2	armadillo repeat containing X-linked 2
201294	221.871	0.363862	0.145361	2.50316	0.012309	0.111815	ENSG00000092929	UNC13D	unc-13 homolog D
55901	361.816	-0.277572	0.110873	-2.50351	0.0122969	0.111815	ENSG00000136114	THSD1	thrombospondin type 1 domain containing 1
5781	12559.8	-0.243227	0.0971634	-2.50328	0.0123048	0.111815	ENSG00000179295	PTPN11	protein tyrosine phosphatase non-receptor type 11
6206	8197.87	-0.219601	0.0877248	-2.50329	0.0123044	0.111815	ENSG00000112306	RPS12	ribosomal protein S12
100132356	79.7936	-0.277744	0.111019	-2.50176	0.0123577	0.112141	NA	LOC100132356	uncharacterized LOC100132356
9914	310.549	-0.427058	0.170709	-2.50167	0.0123608	0.112141	ENSG00000064270	ATP2C2	ATPase secretory pathway Ca2+ transporting 2
8842	306.42	-0.471	0.188306	-2.50125	0.0123757	0.112205	ENSG00000007062	PROM1	prominin 1
51258	2157.29	-0.133713	0.0534724	-2.5006	0.0123982	0.112265	ENSG00000111639	MRPL51	mitochondrial ribosomal protein L51
55102	3047.19	0.120609	0.0482296	2.50072	0.0123941	0.112265	ENSG00000066739	ATG2B	autophagy related 2B
80204	4492.15	0.0751752	0.0300691	2.50008	0.0124164	0.112358	ENSG00000138081	FBXO11	F-box protein 11
116238	225.951	-0.509155	0.203713	-2.49937	0.0124414	0.112396	ENSG00000160606	TLCD1	TLC domain containing 1
4357	681.557	-0.188489	0.0754074	-2.49961	0.012433	0.112396	ENSG00000128309	MPST	mercaptopyruvate sulfurtransferase
8841	1517.36	0.110391	0.0441693	2.49928	0.0124447	0.112396	ENSG00000171720	HDAC3	histone deacetylase 3
9240	11364.7	0.108708	0.0434997	2.49906	0.0124523	0.112396	ENSG00000176903	PNMA1	PNMA family member 1
4800	1221.48	-0.17208	0.0689117	-2.49711	0.0125211	0.112945	ENSG00000001167	NFYA	nuclear transcription factor Y subunit alpha
26137	2152.25	-0.347157	0.13912	-2.49538	0.0125821	0.113423	ENSG00000181722	ZBTB20	zinc finger and BTB domain containing 20
200150	208.692	-0.418648	0.167796	-2.49498	0.0125963	0.113479	ENSG00000180287	PLD5	phospholipase D family member 5
22876	10313.2	0.17405	0.0697993	2.49358	0.0126462	0.113789	ENSG00000198825	INPP5F	inositol polyphosphate-5-phosphatase F
64236	971.337	-0.224051	0.0898678	-2.49311	0.0126628	0.113789	ENSG00000120913	PDLIM2	PDZ and LIM domain 2
6539	1282.03	-0.419966	0.168442	-2.49324	0.0126582	0.113789	ENSG00000111181	SLC6A12	solute carrier family 6 member 12
84193	3208.6	-0.152031	0.0609759	-2.49329	0.0126564	0.113789	ENSG00000183576	SETD3	SET domain containing 3, actin histidine methyltransferase
91768	4135.77	-0.399425	0.160234	-2.49276	0.0126753	0.113829	ENSG00000134508	CABLES1	Cdk5 and Abl enzyme substrate 1
85369	2182.51	0.104541	0.0419425	2.49249	0.0126852	0.113845	ENSG00000143093	STRIP1	striatin interacting protein 1
1050	1147.76	0.456176	0.183163	2.49054	0.0127548	0.114397	ENSG00000245848	CEBPA	CCAAT enhancer binding protein alpha
25827	2422.3	0.14917	0.0599086	2.48995	0.012776	0.114443	ENSG00000153558	FBXL2	F-box and leucine rich repeat protein 2
64081	266.864	-0.255453	0.102591	-2.49002	0.0127737	0.114443	ENSG00000108187	PBLD	phenazine biosynthesis like protein domain containing
27295	436.015	-0.300705	0.120868	-2.48788	0.0128509	0.114998	ENSG00000154553	PDLIM3	PDZ and LIM domain 3
6422	870.055	-0.395589	0.159013	-2.48778	0.0128542	0.114998	ENSG00000104332	SFRP1	secreted frizzled related protein 1
23209	14071.7	-0.433138	0.17422	-2.48616	0.0129129	0.115252	ENSG00000100427	MLC1	modulator of VRAC current 1
23362	17576.3	0.230664	0.0927813	2.4861	0.0129151	0.115252	ENSG00000156011	PSD3	pleckstrin and Sec7 domain containing 3
23630	76.1907	-0.526025	0.211561	-2.4864	0.0129044	0.115252	ENSG00000176076	KCNE5	potassium voltage-gated channel subfamily E regulatory subunit 5
729177	123.006	-0.250093	0.100586	-2.48635	0.012906	0.115252	NA	NBAT1	neuroblastoma associated transcript 1
25891	1514.52	-0.294299	0.118389	-2.48587	0.0129236	0.115255	ENSG00000149090	PAMR1	peptidase domain containing associated with muscle regeneration 1
128338	564.453	0.241062	0.0969837	2.48559	0.0129338	0.115273	ENSG00000156171	DRAM2	DNA damage regulated autophagy modulator 2
55608	2278.57	0.146229	0.0588457	2.48495	0.0129569	0.115406	ENSG00000088448	ANKRD10	ankyrin repeat domain 10
144110	311.709	0.277443	0.111754	2.48261	0.0130422	0.116062	ENSG00000151117	TMEM86A	transmembrane protein 86A
51026	1900.44	0.145811	0.0587358	2.48249	0.0130469	0.116062	ENSG00000111711	GOLT1B	golgi transport 1B
54756	648.859	-0.308372	0.12425	-2.48187	0.0130696	0.116119	ENSG00000144730	IL17RD	interleukin 17 receptor D
9508	275.946	0.350781	0.141335	2.48191	0.0130682	0.116119	ENSG00000156140	ADAMTS3	ADAM metallopeptidase with thrombospondin type 1 motif 3
1183	6089.38	0.0855883	0.0344937	2.48128	0.0130913	0.116239	ENSG00000073464	CLCN4	chloride voltage-gated channel 4
6168	14143.2	-0.205417	0.0828272	-2.48007	0.0131357	0.116341	ENSG00000197756	RPL37A	ribosomal protein L37a
6666	2047.87	-0.175839	0.0708961	-2.48024	0.0131295	0.116341	ENSG00000177732	SOX12	SRY-box transcription factor 12
80763	134.237	-0.511381	0.206156	-2.48055	0.0131179	0.116341	ENSG00000134548	SPX	spexin hormone
8165	2521.43	-0.181657	0.0732342	-2.48049	0.0131201	0.116341	ENSG00000121057	AKAP1	A-kinase anchoring protein 1
10797	223.958	0.644015	0.259853	2.47838	0.013198	0.116456	ENSG00000065911	MTHFD2	methylenetetrahydrofolate dehydrogenase (NADP+ dependent) 2, methenyltetrahydrofolate cyclohydrolase
143872	171.272	-0.350078	0.141236	-2.47867	0.0131874	0.116456	ENSG00000165895	ARHGAP42	Rho GTPase activating protein 42
353088	295.721	-0.187575	0.0756775	-2.47861	0.0131895	0.116456	ENSG00000197013	ZNF429	zinc finger protein 429
51529	1820.33	-0.111814	0.0451134	-2.4785	0.0131935	0.116456	ENSG00000141552	ANAPC11	anaphase promoting complex subunit 11
783	2560.28	0.174956	0.0705819	2.47877	0.0131837	0.116456	ENSG00000165995	CACNB2	calcium voltage-gated channel auxiliary subunit beta 2
8405	2376.66	-0.128204	0.0517204	-2.47878	0.0131831	0.116456	ENSG00000121067	SPOP	speckle type BTB/POZ protein
284406	223.313	-0.207591	0.0837814	-2.47777	0.0132208	0.116585	ENSG00000181007	ZFP82	ZFP82 zinc finger protein
645323	1891.99	-0.268636	0.108445	-2.47715	0.0132434	0.116589	ENSG00000245526	LINC00461	long intergenic non-protein coding RNA 461
80757	627.635	-0.26184	0.105705	-2.47709	0.013246	0.116589	ENSG00000184986	TMEM121	transmembrane protein 121
9499	135.727	-0.445646	0.179897	-2.47723	0.0132405	0.116589	ENSG00000120729	MYOT	myotilin
3728	773.289	-0.290075	0.117143	-2.47626	0.0132767	0.116787	ENSG00000173801	JUP	junction plakoglobin
152559	1401.61	0.191534	0.0773557	2.47601	0.0132859	0.116796	ENSG00000163291	PAQR3	progestin and adipoQ receptor family member 3
10278	1583.39	-0.390373	0.157729	-2.47495	0.0133254	0.116997	ENSG00000100842	EFS	embryonal Fyn-associated substrate
284611	2745.02	0.239266	0.0966742	2.47498	0.0133245	0.116997	ENSG00000162636	FAM102B	family with sequence similarity 102 member B
83857	1910.98	0.222559	0.0899448	2.47439	0.0133462	0.117108	ENSG00000133687	TMTC1	transmembrane O-mannosyltransferase targeting cadherins 1
23101	3613.77	-0.376574	0.152214	-2.47398	0.0133618	0.117172	ENSG00000053524	MCF2L2	MCF.2 cell line derived transforming sequence-like 2
28999	1055.81	-0.444951	0.179888	-2.4735	0.0133798	0.117258	ENSG00000163884	KLF15	Kruppel like factor 15
55711	1095.72	0.153283	0.0620051	2.4721	0.0134321	0.117643	ENSG00000064763	FAR2	fatty acyl-CoA reductase 2
1890	373.609	0.941035	0.380825	2.47104	0.013472	0.11792	ENSG00000025708	TYMP	thymidine phosphorylase
4647	370.895	0.478039	0.193609	2.46909	0.0135458	0.118492	ENSG00000137474	MYO7A	myosin VIIA
100505894	507.8	-0.163141	0.0661056	-2.46789	0.0135911	0.118515	ENSG00000247828	TMEM161B-AS1	TMEM161B antisense RNA 1
10969	2343.59	0.140309	0.0568648	2.46741	0.0136096	0.118515	ENSG00000117395	EBNA1BP2	EBNA1 binding protein 2
22949	805.695	0.229922	0.0931617	2.46798	0.0135876	0.118515	ENSG00000106853	PTGR1	prostaglandin reductase 1
27244	2514.27	0.228292	0.0925129	2.46767	0.0135994	0.118515	ENSG00000080546	SESN1	sestrin 1
79366	520.938	-0.290718	0.117803	-2.46783	0.0135935	0.118515	ENSG00000198157	HMGN5	high mobility group nucleosome binding domain 5
79864	147.346	0.306732	0.124321	2.46726	0.0136153	0.118515	ENSG00000109944	JHY	junctional cadherin complex regulator
90592	222.078	0.253085	0.102545	2.46805	0.013585	0.118515	ENSG00000196757	ZNF700	zinc finger protein 700
9677	1417.2	0.139963	0.0566996	2.4685	0.0135681	0.118515	ENSG00000168781	PPIP5K1	diphosphoinositol pentakisphosphate kinase 1
5690	3120.54	0.089487	0.0362876	2.46605	0.0136613	0.118842	ENSG00000126067	PSMB2	proteasome 20S subunit beta 2
51761	4059.15	0.178181	0.0722931	2.46471	0.0137124	0.119196	ENSG00000132932	ATP8A2	ATPase phospholipid transporting 8A2
90417	366.152	0.224352	0.0910317	2.46454	0.0137187	0.119196	ENSG00000128944	KNSTRN	kinetochore localized astrin (SPAG5) binding protein
4253	653.423	0.157937	0.0641115	2.46347	0.0137599	0.119457	ENSG00000150527	MIA2	MIA SH3 domain ER export factor 2
7543	830.627	-0.142231	0.0577396	-2.46332	0.0137656	0.119457	ENSG00000005889	ZFX	zinc finger protein X-linked
133418	259.702	0.462492	0.187769	2.46309	0.0137744	0.11946	ENSG00000170571	EMB	embigin
23138	1068.4	0.209846	0.0852272	2.4622	0.0138089	0.119686	ENSG00000145911	N4BP3	NEDD4 binding protein 3
30061	442.884	-0.27799	0.112959	-2.46099	0.0138554	0.119942	ENSG00000138449	SLC40A1	solute carrier family 40 member 1
3309	9503.08	0.23701	0.0963038	2.46107	0.0138524	0.119942	ENSG00000044574	HSPA5	heat shock protein family A (Hsp70) member 5
57134	2378.55	0.256058	0.104083	2.46013	0.0138887	0.120157	ENSG00000117643	MAN1C1	mannosidase alpha class 1C member 1
10629	808.065	-0.0926138	0.0376624	-2.45905	0.0139304	0.120444	ENSG00000162227	TAF6L	TATA-box binding protein associated factor 6 like
9542	370.189	-0.157844	0.0641993	-2.45866	0.0139455	0.120501	ENSG00000158458	NRG2	neuregulin 2
9937	613.839	0.143184	0.0582437	2.45837	0.013957	0.120527	ENSG00000198924	DCLRE1A	DNA cross-link repair 1A
338645	919.163	-0.300751	0.122455	-2.45602	0.0140487	0.121171	ENSG00000187398	LUZP2	leucine zipper protein 2
51477	943.309	-0.230045	0.0936627	-2.4561	0.0140453	0.121171	ENSG00000105655	ISYNA1	inositol-3-phosphate synthase 1
2824	25477.8	-0.208934	0.0850797	-2.45575	0.0140593	0.121189	ENSG00000046653	GPM6B	glycoprotein M6B
8738	287.79	-0.174088	0.0709032	-2.45529	0.014077	0.121267	ENSG00000169372	CRADD	CASP2 and RIPK1 domain containing adaptor with death domain
134637	313.749	0.231635	0.0943637	2.4547	0.0141001	0.121392	ENSG00000189007	ADAT2	adenosine deaminase tRNA specific 2
170961	3611.33	-0.157511	0.0641728	-2.45449	0.0141086	0.121392	ENSG00000089847	ANKRD24	ankyrin repeat domain 24
81855	3140.13	0.152274	0.0620576	2.45376	0.0141371	0.121544	ENSG00000107819	SFXN3	sideroflexin 3
908	4345.03	0.111591	0.0454805	2.4536	0.0141434	0.121544	ENSG00000146731	CCT6A	chaperonin containing TCP1 subunit 6A
8744	166.747	0.336449	0.137153	2.45309	0.0141636	0.121644	ENSG00000125657	TNFSF9	TNF superfamily member 9
7161	43.837	-0.379645	0.15485	-2.45169	0.0142186	0.122043	ENSG00000078900	TP73	tumor protein p73
10449	1501.08	-0.313431	0.127889	-2.4508	0.0142538	0.122196	ENSG00000167315	ACAA2	acetyl-CoA acyltransferase 2
26108	391.335	-0.257208	0.104948	-2.45082	0.0142533	0.122196	ENSG00000171016	PYGO1	pygopus family PHD finger 1
338328	524.889	-0.486161	0.198398	-2.45043	0.0142685	0.122199	ENSG00000277494	GPIHBP1	glycosylphosphatidylinositol anchored high density lipoprotein binding protein 1
375775	1291.63	-0.273913	0.111785	-2.45036	0.0142713	0.122199	ENSG00000130653	PNPLA7	patatin like phospholipase domain containing 7
23118	2518.13	0.202572	0.0826835	2.44997	0.0142867	0.122257	ENSG00000055208	TAB2	TGF-beta activated kinase 1 (MAP3K7) binding protein 2
23118	2518.13	0.202572	0.0826835	2.44997	0.0142867	0.122257	ENSG00000228408	TAB2	TGF-beta activated kinase 1 (MAP3K7) binding protein 2
4254	1635.79	0.266443	0.108816	2.44856	0.0143429	0.122516	ENSG00000049130	KITLG	KIT ligand
51317	2224.65	-0.124901	0.051007	-2.44871	0.0143371	0.122516	ENSG00000135365	PHF21A	PHD finger protein 21A
5937	690.976	0.222955	0.0910471	2.44879	0.0143339	0.122516	ENSG00000153250	RBMS1	RNA binding motif single stranded interacting protein 1
4337	850.221	-0.176261	0.0719976	-2.44815	0.0143591	0.12258	ENSG00000124615	MOCS1	molybdenum cofactor synthesis 1
9071	1182.2	-0.497007	0.20304	-2.44783	0.0143718	0.122614	ENSG00000134873	CLDN10	claudin 10
10266	451.636	-0.393705	0.160899	-2.4469	0.014409	0.122849	ENSG00000131477	RAMP2	receptor activity modifying protein 2
126526	557.012	-0.178671	0.0730267	-2.44666	0.0144188	0.122849	ENSG00000160392	C19orf47	chromosome 19 open reading frame 47
8079	15676	0.0877233	0.0358567	2.4465	0.0144253	0.122849	ENSG00000089693	MLF2	myeloid leukemia factor 2
10184	771.108	0.382027	0.156237	2.44519	0.0144778	0.123222	ENSG00000145685	LHFPL2	LHFPL tetraspan subfamily member 2
90121	5987.15	-0.201697	0.0824971	-2.4449	0.0144892	0.123246	ENSG00000158526	TSR2	TSR2 ribosome maturation factor
55017	718.781	0.147651	0.0604016	2.44448	0.0145061	0.123315	ENSG00000179933	C14orf119	chromosome 14 open reading frame 119
100506922	146.388	-0.337464	0.138071	-2.44414	0.0145199	0.123358	ENSG00000236682	MAP3K2-DT	MAP3K2 divergent transcript
128977	1686.5	-0.115283	0.0471758	-2.44369	0.0145378	0.123436	ENSG00000242259	C22orf39	chromosome 22 open reading frame 39
119	3348.42	0.228385	0.0934776	2.44321	0.0145572	0.123527	ENSG00000075340	ADD2	adducin 2
10525	6432.56	0.213421	0.0873802	2.44244	0.0145885	0.123718	ENSG00000149428	HYOU1	hypoxia up-regulated 1
10525	6432.56	0.213421	0.0873802	2.44244	0.0145885	0.123718	ENSG00000280682	HYOU1	hypoxia up-regulated 1
23508	2508.51	0.27502	0.11263	2.4418	0.0146144	0.12383	ENSG00000133985	TTC9	tetratricopeptide repeat domain 9
50940	93.2419	-0.417681	0.171065	-2.44166	0.0146201	0.12383	ENSG00000128655	PDE11A	phosphodiesterase 11A
50940	93.2419	-0.417681	0.171065	-2.44166	0.0146201	0.12383	ENSG00000284741	PDE11A	phosphodiesterase 11A
6156	6670.2	-0.208803	0.0855314	-2.44125	0.0146366	0.12383	ENSG00000156482	RPL30	ribosomal protein L30
81890	1883.81	-0.106061	0.0434427	-2.44141	0.01463	0.12383	ENSG00000213339	QTRT1	queuine tRNA-ribosyltransferase catalytic subunit 1
3098	12742.2	0.105509	0.0432622	2.43883	0.0147349	0.124587	ENSG00000156515	HK1	hexokinase 1
9296	5247.47	0.147175	0.0603556	2.43847	0.0147497	0.124638	ENSG00000128524	ATP6V1F	ATPase H+ transporting V1 subunit F
1607	3246.17	0.238669	0.0979248	2.43727	0.0147988	0.12483	ENSG00000136267	DGKB	diacylglycerol kinase beta
55238	1191.5	0.160365	0.0657854	2.43769	0.0147812	0.12483	ENSG00000103042	SLC38A7	solute carrier family 38 member 7
581	665.13	0.269779	0.110682	2.43741	0.0147927	0.12483	ENSG00000087088	BAX	BCL2 associated X, apoptosis regulator
54329	920.234	-0.370549	0.152104	-2.43615	0.0148447	0.125033	ENSG00000164604	GPR85	G protein-coupled receptor 85
93377	4194.62	-0.595155	0.244272	-2.43644	0.0148325	0.125033	ENSG00000197430	OPALIN	oligodendrocytic myelin paranodal and inner loop protein
9784	3566.19	0.125774	0.0516307	2.43603	0.0148494	0.125033	ENSG00000115234	SNX17	sorting nexin 17
221895	2425.06	0.254663	0.104577	2.43517	0.0148849	0.125085	ENSG00000153814	JAZF1	JAZF zinc finger 1
342371	1779.35	-0.162408	0.0667004	-2.43488	0.0148966	0.125085	ENSG00000224470	ATXN1L	ataxin 1 like
5451	1468.96	-0.174566	0.0716739	-2.43556	0.0148688	0.125085	ENSG00000143190	POU2F1	POU class 2 homeobox 1
5984	320.824	0.213018	0.0874885	2.43481	0.0148997	0.125085	ENSG00000163918	RFC4	replication factor C subunit 4
9829	14931.9	0.146784	0.0602723	2.43535	0.0148775	0.125085	ENSG00000116675	DNAJC6	DnaJ heat shock protein family (Hsp40) member C6
221184	1497.19	-0.233237	0.095837	-2.43368	0.0149461	0.12524	ENSG00000140848	CPNE2	copine 2
64101	4117.54	0.140964	0.0579199	2.43377	0.0149424	0.12524	ENSG00000128594	LRRC4	leucine rich repeat containing 4
65981	2685.07	0.156814	0.0644395	2.4335	0.0149535	0.12524	ENSG00000110888	CAPRIN2	caprin family member 2
7277	10814	0.182829	0.0751228	2.43374	0.0149439	0.12524	ENSG00000127824	TUBA4A	tubulin alpha 4a
51225	221.407	0.642943	0.264244	2.43314	0.0149685	0.125291	ENSG00000108798	ABI3	ABI family member 3
158	805.345	0.1497	0.0615519	2.43209	0.0150121	0.125582	ENSG00000239900	ADSL	adenylosuccinate lyase
56180	288.055	0.187102	0.0769449	2.43164	0.0150307	0.125663	ENSG00000101928	MOSPD1	motile sperm domain containing 1
220965	1027.82	-0.188642	0.0776167	-2.43042	0.0150812	0.125863	ENSG00000148541	FAM13C	family with sequence similarity 13 member C
286183	165.912	-0.478012	0.196674	-2.43048	0.015079	0.125863	ENSG00000185942	NKAIN3	sodium/potassium transporting ATPase interacting 3
6657	3615.04	-0.37399	0.153878	-2.43043	0.0150809	0.125863	ENSG00000181449	SOX2	SRY-box transcription factor 2
6144	603.009	-0.221933	0.0913246	-2.43015	0.0150925	0.125883	ENSG00000122026	RPL21	ribosomal protein L21
4716	2263.31	-0.101623	0.0418305	-2.4294	0.0151239	0.126071	ENSG00000140990	NDUFB10	NADH:ubiquinone oxidoreductase subunit B10
81926	4721.86	-0.162993	0.067103	-2.429	0.0151404	0.126134	ENSG00000129968	ABHD17A	abhydrolase domain containing 17A, depalmitoylase
112849	474.007	0.312053	0.128503	2.42837	0.0151667	0.126279	ENSG00000126790	L3HYPDH	trans-L-3-hydroxyproline dehydratase
29800	382.584	-0.149217	0.0614616	-2.4278	0.0151907	0.126405	ENSG00000159714	ZDHHC1	zinc finger DHHC-type containing 1
3033	959.911	-0.139307	0.0573992	-2.42699	0.0152249	0.126571	ENSG00000138796	HADH	hydroxyacyl-CoA dehydrogenase
51700	290.935	-0.360145	0.148397	-2.4269	0.0152286	0.126571	ENSG00000166394	CYB5R2	cytochrome b5 reductase 2
150946	1956.23	-0.432249	0.178144	-2.4264	0.0152495	0.126671	ENSG00000157833	GAREM2	GRB2 associated regulator of MAPK1 subtype 2
22898	2539.55	0.313535	0.129233	2.42612	0.0152611	0.126693	ENSG00000105339	DENND3	DENN domain containing 3
139285	283.942	0.224872	0.092752	2.42444	0.015332	0.126769	ENSG00000184675	AMER1	APC membrane recruitment protein 1
4577	1880.2	-0.375331	0.154777	-2.42498	0.0153091	0.126769	NA	TRNV	tRNA
53834	1981.17	-0.369113	0.152225	-2.42478	0.0153177	0.126769	ENSG00000127418	FGFRL1	fibroblast growth factor receptor like 1
55740	3064.4	-0.166696	0.0687337	-2.42525	0.0152979	0.126769	ENSG00000154380	ENAH	ENAH actin regulator
65095	827.8	-0.180596	0.0744905	-2.42442	0.0153328	0.126769	ENSG00000129347	KRI1	KRI1 homolog
682	22109.6	-0.209031	0.0862138	-2.42456	0.0153269	0.126769	ENSG00000172270	BSG	basigin (Ok blood group)
9718	1209.76	-0.277747	0.114552	-2.42464	0.0153236	0.126769	ENSG00000145194	ECE2	endothelin converting enzyme 2
7474	316.096	0.413576	0.170675	2.42317	0.0153856	0.127131	ENSG00000114251	WNT5A	Wnt family member 5A
25780	605.225	-0.436852	0.180366	-2.42203	0.0154342	0.127348	ENSG00000152689	RASGRP3	RAS guanyl releasing protein 3
5877	832.824	0.115373	0.0476372	2.42192	0.0154389	0.127348	ENSG00000183155	RABIF	RAB interacting factor
9652	3166.35	0.110255	0.0455169	2.42229	0.015423	0.127348	ENSG00000198677	TTC37	tetratricopeptide repeat domain 37
101928323	154.054	-0.350961	0.144926	-2.42165	0.0154502	0.127367	NA	LOC101928323	uncharacterized LOC101928323
8895	1310.45	-0.201681	0.0832987	-2.42118	0.0154703	0.127459	ENSG00000085719	CPNE3	copine 3
9699	5022.54	-0.313222	0.129386	-2.42083	0.015485	0.127506	ENSG00000176406	RIMS2	regulating synaptic membrane exocytosis 2
387978	319.012	0.280486	0.115887	2.42035	0.0155056	0.127602	ENSG00000186960	LINC01551	long intergenic non-protein coding RNA 1551
55055	329.755	0.224346	0.0927618	2.41851	0.0155841	0.128173	ENSG00000174442	ZWILCH	zwilch kinetochore protein
150356	644.733	-0.382293	0.158099	-2.41806	0.0156034	0.128257	ENSG00000100399	CHADL	chondroadherin like
116228	189.704	-0.246123	0.101831	-2.41697	0.0156502	0.12848	ENSG00000203667	COX20	cytochrome c oxidase assembly factor COX20
25776	627.414	-0.151767	0.062786	-2.41721	0.0156399	0.12848	ENSG00000100211	CBY1	chibby family member 1, beta catenin antagonist
4541	243229	-0.640952	0.265207	-2.4168	0.0156576	0.12848	ENSG00000198695	ND6	NADH dehydrogenase subunit 6
1389	3098.15	0.160628	0.0664763	2.41632	0.0156784	0.128575	ENSG00000111269	CREBL2	cAMP responsive element binding protein like 2
1827	3068.78	-0.150297	0.0622215	-2.41552	0.0157129	0.128784	ENSG00000159200	RCAN1	regulator of calcineurin 1
6854	20019.7	0.276123	0.114328	2.41518	0.0157276	0.12883	ENSG00000157152	SYN2	synapsin II
10347	763.001	0.261485	0.10832	2.414	0.0157783	0.129059	ENSG00000064687	ABCA7	ATP binding cassette subfamily A member 7
56965	3424.84	0.116055	0.0480778	2.4139	0.0157828	0.129059	ENSG00000137817	PARP6	poly(ADP-ribose) polymerase family member 6
57462	3731.14	-0.406543	0.168395	-2.41423	0.0157686	0.129059	ENSG00000164976	MYORG	myogenesis regulating glycosidase (putative)
3030	3870.57	-0.146206	0.0605802	-2.41343	0.0158033	0.129077	ENSG00000084754	HADHA	hydroxyacyl-CoA dehydrogenase trifunctional multienzyme complex subunit alpha
4038	5081.48	-0.373897	0.154911	-2.41362	0.015795	0.129077	ENSG00000134569	LRP4	LDL receptor related protein 4
114790	805.69	0.161553	0.0669753	2.41213	0.0158597	0.129463	ENSG00000144589	STK11IP	serine/threonine kinase 11 interacting protein
11316	3819.63	-0.0980074	0.0406498	-2.41102	0.015908	0.129783	ENSG00000105669	COPE	COPI coat complex subunit epsilon
162993	288.267	-0.249286	0.103404	-2.41079	0.0159178	0.129788	ENSG00000196605	ZNF846	zinc finger protein 846
196996	161.155	0.416524	0.172824	2.4101	0.015948	0.12981	ENSG00000175318	GRAMD2A	GRAM domain containing 2A
23039	3842.66	0.0730762	0.0303166	2.41044	0.0159334	0.12981	ENSG00000130227	XPO7	exportin 7
80018	1162.8	0.168409	0.0698736	2.4102	0.0159437	0.12981	ENSG00000111300	NAA25	N-alpha-acetyltransferase 25, NatB auxiliary subunit
84918	3597.22	0.0936435	0.0388602	2.40975	0.0159632	0.129859	ENSG00000120256	LRP11	LDL receptor related protein 11
102577424	82.8282	-0.370413	0.153792	-2.40853	0.0160168	0.130101	ENSG00000248859	LINC01574	long intergenic non-protein coding RNA 1574
284184	1149.42	-0.240987	0.100068	-2.40824	0.0160297	0.130101	ENSG00000224877	NDUFAF8	NADH:ubiquinone oxidoreductase complex assembly factor 8
388886	426.296	-0.160505	0.0666446	-2.40837	0.0160238	0.130101	ENSG00000178026	LRRC75B	leucine rich repeat containing 75B
4054	6430.74	-0.225564	0.0936493	-2.4086	0.0160138	0.130101	ENSG00000168056	LTBP3	latent transforming growth factor beta binding protein 3
4821	525.461	-0.413836	0.171883	-2.40766	0.0160549	0.130231	ENSG00000125820	NKX2-2	NK2 homeobox 2
89849	995.66	0.31258	0.129879	2.4067	0.0160973	0.1305	ENSG00000168010	ATG16L2	autophagy related 16 like 2
55634	585.806	0.235522	0.0979156	2.40536	0.0161567	0.130907	ENSG00000147121	KRBOX4	KRAB box domain containing 4
408263	573.474	0.370502	0.154141	2.40366	0.0162318	0.13144	ENSG00000172568	FNDC9	fibronectin type III domain containing 9
23344	1992.72	0.229739	0.0955995	2.40314	0.0162551	0.131554	ENSG00000139641	ESYT1	extended synaptotagmin 1
377	30864.6	0.0857029	0.0356767	2.40221	0.0162964	0.131715	ENSG00000134287	ARF3	ADP ribosylation factor 3
64754	672.634	0.14495	0.0603397	2.40224	0.0162952	0.131715	ENSG00000185420	SMYD3	SET and MYND domain containing 3
7754	2352.01	0.245863	0.102355	2.40206	0.0163029	0.131715	NA	ZNF204P	zinc finger protein 204, pseudogene
10487	6312.79	0.162329	0.0676257	2.40041	0.0163767	0.132053	ENSG00000131236	CAP1	cyclase associated actin cytoskeleton regulatory protein 1
7086	6276.8	0.141421	0.0589081	2.40071	0.0163632	0.132053	ENSG00000163931	TKT	transketolase
84303	1576.66	0.110422	0.0460037	2.40029	0.0163819	0.132053	ENSG00000159685	CHCHD6	coiled-coil-helix-coiled-coil-helix domain containing 6
94239	6406.65	-0.134058	0.05585	-2.40032	0.0163808	0.132053	ENSG00000105968	H2AZ2	H2A.Z variant histone 2
115704	5391.83	-0.171719	0.0715825	-2.3989	0.0164443	0.132448	ENSG00000142459	EVI5L	ecotropic viral integration site 5 like
8560	2131.49	0.128711	0.0536569	2.39878	0.0164496	0.132448	ENSG00000143753	DEGS1	delta 4-desaturase, sphingolipid 1
2738	554.976	-0.167319	0.0697727	-2.39805	0.0164824	0.132635	ENSG00000250571	GLI4	GLI family zinc finger 4
9355	3705.17	-0.220738	0.0920567	-2.39785	0.0164917	0.132635	ENSG00000106689	LHX2	LIM homeobox 2
4047	295.064	-0.274291	0.11441	-2.39745	0.0165098	0.132706	ENSG00000160285	LSS	lanosterol synthase
4047	295.064	-0.274291	0.11441	-2.39745	0.0165098	0.132706	ENSG00000281289	LSS	lanosterol synthase
2548	2424.6	0.268881	0.112192	2.39661	0.0165474	0.132932	ENSG00000171298	GAA	glucosidase alpha, acid
22841	2510.66	0.0951976	0.0397269	2.3963	0.0165614	0.13297	ENSG00000107560	RAB11FIP2	RAB11 family interacting protein 2
79084	1033.8	0.178963	0.0746929	2.39599	0.0165756	0.133009	ENSG00000116455	WDR77	WD repeat domain 77
1840	2549.16	-0.139443	0.0582224	-2.39501	0.0166201	0.13329	ENSG00000135144	DTX1	deltex E3 ubiquitin ligase 1
5638	915.638	-0.278259	0.116193	-2.39479	0.0166297	0.133292	ENSG00000130962	PRRG1	proline rich and Gla domain 1
23025	18709.8	0.175721	0.0734233	2.39326	0.0166994	0.133404	ENSG00000130477	UNC13A	unc-13 homolog A
3977	2792.95	-0.302144	0.126224	-2.39371	0.0166789	0.133404	ENSG00000113594	LIFR	LIF receptor subunit alpha
80308	778.029	0.125886	0.0526008	2.39324	0.0167002	0.133404	ENSG00000160688	FLAD1	flavin adenine dinucleotide synthetase 1
8036	2263.14	0.0940089	0.0392806	2.39327	0.0166991	0.133404	ENSG00000108061	SHOC2	SHOC2 leucine rich repeat scaffold protein
9114	6763.59	0.15023	0.0627695	2.39336	0.016695	0.133404	ENSG00000159720	ATP6V0D1	ATPase H+ transporting V0 subunit d1
9124	299.1	0.752408	0.314269	2.39416	0.0166586	0.133404	ENSG00000107438	PDLIM1	PDZ and LIM domain 1
272	837.121	0.232902	0.0973345	2.3928	0.0167201	0.133413	ENSG00000133805	AMPD3	adenosine monophosphate deaminase 3
51705	277.311	-0.298431	0.124716	-2.39288	0.0167165	0.133413	ENSG00000164035	EMCN	endomucin
284111	660.342	-0.413314	0.172778	-2.39217	0.016749	0.133568	ENSG00000141485	SLC13A5	solute carrier family 13 member 5
153527	4646.72	0.147051	0.0614847	2.39167	0.0167718	0.133674	ENSG00000146007	ZMAT2	zinc finger matrin-type 2
5522	17335.8	-0.240775	0.100714	-2.39069	0.0168167	0.133882	ENSG00000074211	PPP2R2C	protein phosphatase 2 regulatory subunit Bgamma
55793	684.649	-0.309597	0.129497	-2.39077	0.016813	0.133882	ENSG00000143409	MINDY1	MINDY lysine 48 deubiquitinase 1
3052	769.317	0.142748	0.059721	2.39024	0.0168373	0.133971	ENSG00000004961	HCCS	holocytochrome c synthase
50509	5002.53	-0.348715	0.145926	-2.38967	0.0168635	0.134103	ENSG00000080573	COL5A3	collagen type V alpha 3 chain
3040	946.258	-0.822914	0.344575	-2.3882	0.016931	0.134339	ENSG00000188536	HBA2	hemoglobin subunit alpha 2
3672	306.732	-0.324376	0.135824	-2.38821	0.0169309	0.134339	ENSG00000213949	ITGA1	integrin subunit alpha 1
55701	1435.66	-0.208497	0.0873031	-2.3882	0.016931	0.134339	ENSG00000165801	ARHGEF40	Rho guanine nucleotide exchange factor 40
56097	1679.87	0.344594	0.144266	2.3886	0.0169126	0.134339	ENSG00000240764	PCDHGC5	protocadherin gamma subfamily C, 5
6184	3666.73	0.111693	0.0467781	2.38772	0.0169534	0.134366	ENSG00000163902	RPN1	ribophorin I
643246	249.116	0.188623	0.0789922	2.38787	0.0169461	0.134366	ENSG00000258102	MAP1LC3B2	microtubule associated protein 1 light chain 3 beta 2
23597	454.424	0.144206	0.0604103	2.3871	0.0169818	0.134441	ENSG00000123130	ACOT9	acyl-CoA thioesterase 9
6909	431.57	-0.334271	0.140024	-2.38724	0.0169753	0.134441	ENSG00000121068	TBX2	T-box transcription factor 2
1808	27966.1	0.122902	0.0514936	2.38675	0.0169982	0.134496	ENSG00000092964	DPYSL2	dihydropyrimidinase like 2
138151	8336.48	-0.239875	0.100522	-2.3863	0.0170189	0.134584	ENSG00000148411	NACC2	NACC family member 2
116028	117.29	0.444751	0.186428	2.38564	0.0170492	0.134749	ENSG00000175643	RMI2	RecQ mediated genome instability 2
10297	17215.5	-0.226115	0.0948062	-2.38502	0.017078	0.134798	ENSG00000115266	APC2	APC regulator of WNT signaling pathway 2
4125	805.181	0.289739	0.121497	2.38475	0.0170909	0.134798	ENSG00000104774	MAN2B1	mannosidase alpha class 2B member 1
6879	3690.02	0.188545	0.0790647	2.38469	0.0170935	0.134798	ENSG00000178913	TAF7	TATA-box binding protein associated factor 7
7504	751.754	0.280886	0.117762	2.38521	0.0170696	0.134798	ENSG00000047597	XK	X-linked Kx blood group
2631	2666.45	-0.170491	0.0715196	-2.38384	0.0171333	0.134946	ENSG00000146729	NIPSNAP2	nipsnap homolog 2
7263	605.997	-0.340853	0.142995	-2.38367	0.0171409	0.134946	ENSG00000128311	TST	thiosulfate sulfurtransferase
8945	4088.07	0.109659	0.0460025	2.38376	0.0171366	0.134946	ENSG00000166167	BTRC	beta-transducin repeat containing E3 ubiquitin protein ligase
5880	124.575	0.68244	0.28634	2.38332	0.0171573	0.135001	ENSG00000128340	RAC2	Rac family small GTPase 2
10600	1518.52	-0.137558	0.0577261	-2.38294	0.0171752	0.135066	ENSG00000156256	USP16	ubiquitin specific peptidase 16
100128511	68.0993	-0.291702	0.122447	-2.38226	0.0172065	0.135238	ENSG00000231920	NEBL-AS1	NEBL antisense RNA 1
4598	709.574	-0.196877	0.0826566	-2.38187	0.0172251	0.135309	ENSG00000110921	MVK	mevalonate kinase
23341	1157.32	0.121946	0.0512311	2.3803	0.0172984	0.135809	ENSG00000116138	DNAJC16	DnaJ heat shock protein family (Hsp40) member C16
203259	9039.55	-0.199408	0.0837959	-2.37969	0.0173274	0.135854	ENSG00000164970	FAM219A	family with sequence similarity 219 member A
7097	192.47	0.961664	0.404134	2.37957	0.0173329	0.135854	ENSG00000137462	TLR2	toll like receptor 2
829	2125.17	0.136036	0.0571662	2.37966	0.0173286	0.135854	ENSG00000116489	CAPZA1	capping actin protein of muscle Z-line subunit alpha 1
54436	342.034	0.569925	0.239597	2.37869	0.0173744	0.136104	ENSG00000125089	SH3TC1	SH3 domain and tetratricopeptide repeats 1
1901	2852.6	-0.37464	0.15754	-2.37806	0.0174041	0.136261	ENSG00000170989	S1PR1	sphingosine-1-phosphate receptor 1
7094	3554.51	-0.143779	0.0604802	-2.3773	0.0174401	0.136468	ENSG00000137076	TLN1	talin 1
9878	3077.99	0.0857092	0.0360604	2.37682	0.0174624	0.136567	ENSG00000092203	TOX4	TOX high mobility group box family member 4
80342	60.7598	0.538973	0.226801	2.37641	0.017482	0.136645	ENSG00000009790	TRAF3IP3	TRAF3 interacting protein 3
3065	802.698	-0.183947	0.0774128	-2.37618	0.0174928	0.136654	ENSG00000116478	HDAC1	histone deacetylase 1
1690	102.069	-0.300367	0.126422	-2.37591	0.0175057	0.136679	ENSG00000100473	COCH	cochlin
151742	4459.15	0.107944	0.0454472	2.37517	0.0175411	0.136741	ENSG00000163590	PPM1L	protein phosphatase, Mg2+/Mn2+ dependent 1L
2542	603.779	0.155451	0.0654539	2.37497	0.0175502	0.136741	ENSG00000137700	SLC37A4	solute carrier family 37 member 4
2542	603.779	0.155451	0.0654539	2.37497	0.0175502	0.136741	ENSG00000281500	SLC37A4	solute carrier family 37 member 4
41	2829.63	-0.230604	0.0970993	-2.37493	0.0175522	0.136741	ENSG00000110881	ASIC1	acid sensing ion channel subunit 1
8323	281.487	-0.229903	0.0968006	-2.37502	0.0175479	0.136741	ENSG00000164930	FZD6	frizzled class receptor 6
3996	2832.57	-0.287981	0.121285	-2.37441	0.0175768	0.136857	ENSG00000131899	LLGL1	LLGL scribble cell polarity complex component 1
3996	2832.57	-0.287981	0.121285	-2.37441	0.0175768	0.136857	ENSG00000284137	LLGL1	LLGL scribble cell polarity complex component 1
388566	654.801	-0.165705	0.0698052	-2.37382	0.0176052	0.136985	ENSG00000197016	ZNF470	zinc finger protein 470
4718	1820.51	0.107964	0.0454841	2.37367	0.0176125	0.136985	ENSG00000151366	NDUFC2	NADH:ubiquinone oxidoreductase subunit C2
83641	2223.36	-0.39798	0.167711	-2.37301	0.0176439	0.137154	ENSG00000065809	FAM107B	family with sequence similarity 107 member B
26284	1831.55	0.0906284	0.0382043	2.3722	0.0176824	0.137303	ENSG00000132591	ERAL1	Era like 12S mitochondrial rRNA chaperone 1
3162	646.07	0.779519	0.328605	2.3722	0.0176823	0.137303	ENSG00000100292	HMOX1	heme oxygenase 1
100128264	622.774	0.273922	0.115486	2.3719	0.0176968	0.137339	ENSG00000220575	HTR5A-AS1	HTR5A antisense RNA 1
11030	528.538	-0.316817	0.133585	-2.37165	0.0177087	0.137357	ENSG00000157110	RBPMS	RNA binding protein, mRNA processing factor
10668	600.275	-0.165564	0.0698197	-2.3713	0.0177256	0.137369	ENSG00000100532	CGRRF1	cell growth regulator with ring finger domain 1
63976	1260.03	-0.366426	0.154531	-2.37121	0.0177297	0.137369	ENSG00000142611	PRDM16	PR/SET domain 16
6855	54004.6	0.194382	0.0819843	2.37096	0.0177417	0.137387	ENSG00000102003	SYP	synaptophysin
8799	2363.59	0.0996593	0.0420509	2.36997	0.0177895	0.137682	ENSG00000131779	PEX11B	peroxisomal biogenesis factor 11 beta
11344	2203.61	0.206484	0.0871374	2.36963	0.0178059	0.137733	ENSG00000247596	TWF2	twinfilin actin binding protein 2
54549	683.139	-0.267784	0.113079	-2.36812	0.0178787	0.138221	ENSG00000069188	SDK2	sidekick cell adhesion molecule 2
11078	981.73	-0.183321	0.0775264	-2.36462	0.0180486	0.138609	ENSG00000100106	TRIOBP	TRIO and F-actin binding protein
2035	503.794	0.283777	0.119962	2.36555	0.0180033	0.138609	ENSG00000159023	EPB41	erythrocyte membrane protein band 4.1
23401	331.008	0.218786	0.0925479	2.36403	0.0180775	0.138609	ENSG00000181274	FRAT2	FRAT regulator of WNT signaling pathway 2
2674	960.456	-0.403838	0.170757	-2.36498	0.0180309	0.138609	ENSG00000151892	GFRA1	GDNF family receptor alpha 1
440503	357.061	-0.510265	0.215621	-2.36649	0.0179574	0.138609	ENSG00000214456	PLIN5	perilipin 5
4576	210.111	-0.474298	0.200576	-2.36468	0.0180457	0.138609	NA	TRNT	tRNA
480	74.2399	-0.659384	0.278652	-2.36633	0.0179653	0.138609	ENSG00000132681	ATP1A4	ATPase Na+/K+ transporting subunit alpha 4
51012	647.744	-0.149221	0.0631418	-2.36326	0.0181148	0.138609	ENSG00000101166	PRELID3B	PRELI domain containing 3B
51133	1894.62	-0.138676	0.0586734	-2.36353	0.0181017	0.138609	ENSG00000136636	KCTD3	potassium channel tetramerization domain containing 3
5153	4654.04	0.194632	0.0822824	2.36541	0.0180102	0.138609	ENSG00000123360	PDE1B	phosphodiesterase 1B
53947	218.902	-0.347212	0.146811	-2.36503	0.0180285	0.138609	ENSG00000128274	A4GALT	alpha 1,4-galactosyltransferase (P blood group)
5468	164.206	0.512229	0.216678	2.36401	0.0180786	0.138609	ENSG00000132170	PPARG	peroxisome proliferator activated receptor gamma
55325	761.57	-0.136029	0.0575433	-2.36394	0.0180818	0.138609	ENSG00000109775	UFSP2	UFM1 specific peptidase 2
55654	4156.05	0.136492	0.0577122	2.36505	0.0180277	0.138609	ENSG00000135956	TMEM127	transmembrane protein 127
55720	904.201	-0.180665	0.0763539	-2.36615	0.0179743	0.138609	ENSG00000167721	TSR1	TSR1 ribosome maturation factor
7079	172.036	-0.503882	0.213148	-2.364	0.0180786	0.138609	ENSG00000157150	TIMP4	TIMP metallopeptidase inhibitor 4
80017	2497.44	-0.162216	0.0686349	-2.36347	0.0181049	0.138609	ENSG00000133943	DGLUCY	D-glutamate cyclase
94097	12118	-0.246926	0.104452	-2.36402	0.0180777	0.138609	ENSG00000144040	SFXN5	sideroflexin 5
9694	1428.46	-0.150824	0.0638179	-2.36335	0.0181106	0.138609	ENSG00000104412	EMC2	ER membrane protein complex subunit 2
56957	1134.59	-0.266984	0.112993	-2.36283	0.0181361	0.138697	ENSG00000264522	OTUD7B	OTU deubiquitinase 7B
1163	107.875	-0.26823	0.11357	-2.36181	0.0181862	0.138891	ENSG00000173207	CKS1B	CDC28 protein kinase regulatory subunit 1B
1286	176.593	-0.25675	0.108736	-2.36122	0.0182147	0.138891	ENSG00000081052	COL4A4	collagen type IV alpha 4 chain
220296	2639.91	-0.432555	0.1832	-2.36111	0.0182202	0.138891	ENSG00000165478	HEPACAM	hepatic and glial cell adhesion molecule
7184	11527.8	0.162135	0.0686452	2.36193	0.0181802	0.138891	ENSG00000166598	HSP90B1	heat shock protein 90 beta family member 1
84285	548.965	0.21873	0.0926332	2.36125	0.0182134	0.138891	ENSG00000175376	EIF1AD	eukaryotic translation initiation factor 1A domain containing
90427	86.9165	0.546642	0.231465	2.36166	0.0181935	0.138891	ENSG00000104081	BMF	Bcl2 modifying factor
1264	174.319	-0.382682	0.162114	-2.36057	0.0182468	0.139019	ENSG00000130176	CNN1	calponin 1
10263	1746.55	-0.1679	0.0711532	-2.35969	0.0182902	0.1392	ENSG00000167797	CDK2AP2	cyclin dependent kinase 2 associated protein 2
23589	1292.88	-0.260952	0.110583	-2.35978	0.0182857	0.1392	ENSG00000153048	CARHSP1	calcium regulated heat stable protein 1
7637	1992.52	-0.126668	0.0536846	-2.35949	0.0183001	0.139201	ENSG00000198040	ZNF84	zinc finger protein 84
5395	834.193	0.184814	0.0783413	2.35909	0.0183199	0.139276	ENSG00000122512	PMS2	PMS1 homolog 2, mismatch repair system component
116254	698.991	-0.172694	0.0732194	-2.35859	0.0183448	0.139294	ENSG00000055211	GINM1	glycoprotein integral membrane 1
5354	82075.4	-0.544085	0.230662	-2.3588	0.0183342	0.139294	ENSG00000123560	PLP1	proteolipid protein 1
6133	3751.05	-0.292971	0.124222	-2.35844	0.0183518	0.139294	ENSG00000163682	RPL9	ribosomal protein L9
286042	68.0959	0.467486	0.198236	2.35823	0.0183622	0.139299	ENSG00000173295	FAM86B3P	family with sequence similarity 86, member A pseudogene
286042	68.0959	0.467486	0.198236	2.35823	0.0183622	0.139299	ENSG00000285119	FAM86B3P	family with sequence similarity 86, member A pseudogene
400931	170.944	-0.424968	0.180249	-2.35768	0.0183897	0.139359	ENSG00000197182	MIRLET7BHG	MIRLET7B host gene
90678	1736.88	0.124066	0.0526181	2.35786	0.0183805	0.139359	ENSG00000148356	LRSAM1	leucine rich repeat and sterile alpha motif containing 1
29950	282.092	-0.333845	0.141614	-2.35742	0.0184022	0.139379	ENSG00000197019	SERTAD1	SERTA domain containing 1
51441	1622.58	0.102649	0.0435537	2.35683	0.0184316	0.139526	ENSG00000198492	YTHDF2	YTH N6-methyladenosine RNA binding protein 2
161357	397.333	-0.295863	0.125576	-2.35606	0.0184702	0.139744	ENSG00000139915	MDGA2	MAM domain containing glycosylphosphatidylinositol anchor 2
27344	29912.2	-0.252856	0.107334	-2.35578	0.0184839	0.139773	ENSG00000102109	PCSK1N	proprotein convertase subtilisin/kexin type 1 inhibitor
9766	1402.23	0.262253	0.111355	2.3551	0.0185175	0.139953	ENSG00000100647	SUSD6	sushi domain containing 6
23509	761.765	-0.10623	0.0451269	-2.35403	0.0185711	0.140208	ENSG00000101346	POFUT1	protein O-fucosyltransferase 1
245973	68.5293	0.372216	0.158117	2.35406	0.0185697	0.140208	ENSG00000143882	ATP6V1C2	ATPase H+ transporting V1 subunit C2
10938	1494.47	-0.150649	0.0640597	-2.3517	0.0186878	0.140888	ENSG00000110047	EHD1	EH domain containing 1
2182	3872.51	0.172334	0.0732772	2.35181	0.0186824	0.140888	ENSG00000068366	ACSL4	acyl-CoA synthetase long chain family member 4
29101	3887.34	0.0790855	0.03363	2.35164	0.018691	0.140888	ENSG00000160075	SSU72	SSU72 homolog, RNA polymerase II CTD phosphatase
338557	230.701	0.391054	0.16639	2.35022	0.0187623	0.140976	ENSG00000186188	FFAR4	free fatty acid receptor 4
51650	829.985	0.14755	0.0627673	2.35075	0.0187357	0.140976	ENSG00000090263	MRPS33	mitochondrial ribosomal protein S33
6683	1404.01	-0.140086	0.0595838	-2.35107	0.0187194	0.140976	ENSG00000021574	SPAST	spastin
81575	2522.95	-0.702552	0.298915	-2.35034	0.0187564	0.140976	ENSG00000178878	APOLD1	apolipoprotein L domain containing 1
834	135.379	0.565676	0.24069	2.35023	0.018762	0.140976	ENSG00000137752	CASP1	caspase 1
9772	6701.96	-0.197396	0.0839786	-2.35055	0.0187455	0.140976	ENSG00000177728	TMEM94	transmembrane protein 94
11313	1661.03	0.168168	0.0715767	2.34949	0.0187993	0.141173	ENSG00000011009	LYPLA2	lysophospholipase 2
115560	107.076	-0.302634	0.128819	-2.34931	0.0188084	0.141173	ENSG00000186446	ZNF501	zinc finger protein 501
115560	107.076	-0.302634	0.128819	-2.34931	0.0188084	0.141173	ENSG00000281661	ZNF501	zinc finger protein 501
4081	29.7375	-0.470377	0.200274	-2.34867	0.0188407	0.14134	ENSG00000180660	MAB21L1	mab-21 like 1
3267	3034.92	0.0950883	0.0404959	2.3481	0.0188696	0.141407	ENSG00000173744	AGFG1	ArfGAP with FG repeats 1
8501	153.776	0.240248	0.10231	2.34824	0.0188626	0.141407	ENSG00000149150	SLC43A1	solute carrier family 43 member 1
2946	1001.65	-0.22674	0.0965966	-2.34729	0.0189105	0.141597	ENSG00000213366	GSTM2	glutathione S-transferase mu 2
64848	1796.18	0.114984	0.0489891	2.34714	0.0189181	0.141597	ENSG00000047188	YTHDC2	YTH domain containing 2
9535	241.192	0.316844	0.134999	2.34701	0.0189249	0.141597	ENSG00000130755	GMFG	glia maturation factor gamma
5025	397.717	0.267516	0.114	2.34664	0.0189438	0.141664	ENSG00000135124	P2RX4	purinergic receptor P2X 4
55636	888.919	-0.261443	0.111434	-2.34616	0.0189678	0.141768	ENSG00000171316	CHD7	chromodomain helicase DNA binding protein 7
63908	27942.5	0.237623	0.101317	2.34535	0.0190095	0.142005	ENSG00000125814	NAPB	NSF attachment protein beta
56121	180.947	-0.231767	0.0988686	-2.34419	0.0190683	0.142295	ENSG00000113248	PCDHB15	protocadherin beta 15
7786	2333.94	0.126857	0.0541113	2.34438	0.0190587	0.142295	ENSG00000139625	MAP3K12	mitogen-activated protein kinase kinase kinase 12
10009	1047.55	0.147154	0.0628225	2.34238	0.0191611	0.142341	ENSG00000177485	ZBTB33	zinc finger and BTB domain containing 33
200030	188.318	-0.288825	0.123286	-2.34272	0.0191435	0.142341	ENSG00000263956	NBPF11	NBPF member 11
2177	83.0115	0.2944	0.125665	2.34273	0.0191431	0.142341	ENSG00000144554	FANCD2	FA complementation group D2
22843	1797	0.212045	0.0905197	2.34252	0.0191538	0.142341	ENSG00000175175	PPM1E	protein phosphatase, Mg2+/Mn2+ dependent 1E
643965	600.833	-0.538876	0.229946	-2.34349	0.0191044	0.142341	ENSG00000205116	TMEM88B	transmembrane protein 88B
79144	4749.17	-0.20946	0.0894225	-2.34237	0.0191618	0.142341	ENSG00000125534	PPDPF	pancreatic progenitor cell differentiation and proliferation factor
79228	277.884	0.23001	0.0981981	2.34231	0.019165	0.142341	ENSG00000131652	THOC6	THO complex 6
8661	5670.65	-0.165926	0.0708252	-2.34276	0.0191419	0.142341	ENSG00000107581	EIF3A	eukaryotic translation initiation factor 3 subunit A
9276	2413.98	0.0935926	0.0399369	2.34351	0.0191031	0.142341	ENSG00000184432	COPB2	COPI coat complex subunit beta 2
11200	61.1289	0.419792	0.179245	2.342	0.0191806	0.142367	ENSG00000183765	CHEK2	checkpoint kinase 2
57613	4218.7	0.108242	0.0462206	2.34185	0.0191886	0.142367	ENSG00000084444	FAM234B	family with sequence similarity 234 member B
1643	258.103	0.223019	0.0952688	2.34094	0.0192351	0.142489	ENSG00000134574	DDB2	damage specific DNA binding protein 2
339366	84.2972	-0.420236	0.179504	-2.34109	0.0192276	0.142489	ENSG00000185761	ADAMTSL5	ADAMTS like 5
4715	4870.79	-0.161597	0.0690223	-2.34123	0.0192201	0.142489	ENSG00000147684	NDUFB9	NADH:ubiquinone oxidoreductase subunit B9
81614	1613.96	0.0954518	0.0407819	2.34054	0.0192557	0.142567	ENSG00000140157	NIPA2	NIPA magnesium transporter 2
7541	654.622	-0.181026	0.0773553	-2.34018	0.0192742	0.142629	ENSG00000198081	ZBTB14	zinc finger and BTB domain containing 14
3073	1639.76	0.16407	0.0701189	2.33988	0.01929	0.142671	ENSG00000213614	HEXA	hexosaminidase subunit alpha
285367	773.021	0.120835	0.0516515	2.33943	0.0193132	0.142769	ENSG00000156990	RPUSD3	RNA pseudouridine synthase D3
4123	2921.67	0.163872	0.0700845	2.33821	0.0193762	0.143127	ENSG00000140400	MAN2C1	mannosidase alpha class 2C member 1
50650	3098.89	0.200922	0.0859337	2.3381	0.0193818	0.143127	ENSG00000163947	ARHGEF3	Rho guanine nucleotide exchange factor 3
22954	660.662	0.134958	0.0577432	2.33721	0.0194284	0.143328	ENSG00000119401	TRIM32	tripartite motif containing 32
23164	16423.8	-0.149752	0.0640735	-2.33719	0.0194294	0.143328	ENSG00000133030	MPRIP	myosin phosphatase Rho interacting protein
6711	43673.1	-0.229616	0.0982554	-2.33693	0.0194428	0.143352	ENSG00000115306	SPTBN1	spectrin beta, non-erythrocytic 1
63931	1149.14	-0.13709	0.0586694	-2.33665	0.0194575	0.143387	ENSG00000120333	MRPS14	mitochondrial ribosomal protein S14
6790	70.4164	0.327786	0.140305	2.33623	0.0194791	0.143471	ENSG00000087586	AURKA	aurora kinase A
55677	1470.13	-0.142118	0.0608464	-2.33568	0.0195079	0.143542	ENSG00000163166	IWS1	interacts with SUPT6H, CTD assembly factor 1
84952	1660.51	-0.285608	0.122281	-2.33566	0.019509	0.143542	ENSG00000128849	CGNL1	cingulin like 1
79142	1324.1	0.118466	0.050743	2.33462	0.0195634	0.143867	ENSG00000040633	PHF23	PHD finger protein 23
808	122743	0.174434	0.0747291	2.33421	0.0195846	0.143949	ENSG00000160014	CALM3	calmodulin 3
333929	163.824	0.299163	0.128191	2.33372	0.0196102	0.144006	ENSG00000185669	SNAI3	snail family transcriptional repressor 3
57185	5762.91	-0.216542	0.0927899	-2.33368	0.0196127	0.144006	ENSG00000001461	NIPAL3	NIPA like domain containing 3
801	129819	0.145417	0.0623267	2.33314	0.0196409	0.144138	ENSG00000198668	CALM1	calmodulin 1
196740	853.928	-0.207299	0.0888801	-2.33235	0.0196824	0.144336	ENSG00000165633	VSTM4	V-set and transmembrane domain containing 4
83706	351.973	0.763787	0.327491	2.33224	0.0196882	0.144336	ENSG00000149781	FERMT3	fermitin family member 3
80854	2490.56	-0.132111	0.0566614	-2.33158	0.0197226	0.144513	ENSG00000145391	SETD7	SET domain containing 7, histone lysine methyltransferase
80331	13778.9	0.12133	0.0520467	2.33118	0.0197439	0.144595	ENSG00000101152	DNAJC5	DnaJ heat shock protein family (Hsp40) member C5
23185	2210.34	0.0997036	0.0428053	2.32924	0.0198466	0.144963	ENSG00000107929	LARP4B	La ribonucleoprotein 4B
471	1691.16	0.118433	0.0508384	2.32959	0.0198277	0.144963	ENSG00000138363	ATIC	5-aminoimidazole-4-carboxamide ribonucleotide formyltransferase/IMP cyclohydrolase
54867	1517.43	0.122053	0.0523949	2.32949	0.0198333	0.144963	ENSG00000119777	TMEM214	transmembrane protein 214
5883	512.034	0.149393	0.0641369	2.32928	0.0198442	0.144963	ENSG00000172613	RAD9A	RAD9 checkpoint clamp component A
90416	603.68	0.127932	0.054925	2.32921	0.0198479	0.144963	ENSG00000128891	CCDC32	coiled-coil domain containing 32
9641	111.583	0.573604	0.246281	2.32907	0.0198555	0.144963	ENSG00000263528	IKBKE	inhibitor of nuclear factor kappa B kinase subunit epsilon
10514	1657.51	0.14675	0.0630223	2.32854	0.0198834	0.145034	ENSG00000132382	MYBBP1A	MYB binding protein 1a
5866	455.713	0.212485	0.091257	2.32843	0.0198895	0.145034	ENSG00000167994	RAB3IL1	RAB3A interacting protein like 1
64116	586.728	-0.278705	0.119703	-2.3283	0.0198959	0.145034	ENSG00000138821	SLC39A8	solute carrier family 39 member 8
100505532	95.4585	-0.398896	0.171432	-2.32685	0.0199732	0.145157	NA	LINC01301	long intergenic non-protein coding RNA 1301
10212	606.668	0.152104	0.0654016	2.32569	0.0200353	0.145157	ENSG00000123136	DDX39A	DExD-box helicase 39A
10945	1916.51	0.108048	0.0464334	2.32694	0.0199684	0.145157	ENSG00000105438	KDELR1	KDEL endoplasmic reticulum protein retention receptor 1
10956	5587.28	0.0909124	0.0390832	2.32612	0.0200119	0.145157	ENSG00000135506	OS9	OS9 endoplasmic reticulum lectin
[truncated: 12,628 more rows]

## Sheet: Bulk_OE_GS_v_GC
DESEQ2 output;Bulk OFC tissue GFP acute stress vs. GFP control
Normalized with RUVg, k = 13
ENTREZID	baseMean	log2FoldChange	lfcSE	stat	pvalue	padj	ENSEMBL	SYMBOL	GENENAME
16542	764.979	-0.689912	0.117148	-5.88922	3.8802e-09	6.75635e-05	ENSMUSG00000062960	Kdr	kinase insert domain protein receptor
17720	191.753	-2.08399	0.360876	-5.7748	7.70437e-09	6.75635e-05	ENSMUSG00000065947	ND4L	NADH dehydrogenase subunit 4L
57435	155.385	1.61577	0.289437	5.58246	2.37145e-08	0.000138643	ENSMUSG00000002831	Plin4	perilipin 4
14229	1504.27	0.604059	0.113517	5.32129	1.03034e-07	0.000451778	ENSMUSG00000024222	Fkbp5	FK506 binding protein 5
330319	8164.08	0.337154	0.0718921	4.68972	2.73583e-06	0.00959675	ENSMUSG00000086040	Wipf3	WAS/WASL interacting protein family, member 3
665155	56.1587	-2.77223	0.622776	-4.45141	8.53065e-06	0.0249365	ENSMUSG00000112449	Srp54b	signal recognition particle 54B
16000	621.473	-0.590471	0.137409	-4.29719	1.72974e-05	0.0433398	ENSMUSG00000020053	Igf1	insulin-like growth factor 1
13107	200.364	-1.46876	0.354124	-4.14759	3.35993e-05	0.0573072	ENSMUSG00000052974	Cyp2f2	cytochrome P450, family 2, subfamily f, polypeptide 2
16656	5067.03	-0.36748	0.0891852	-4.12042	3.78184e-05	0.0573072	ENSMUSG00000028634	Hivep3	human immunodeficiency virus type I enhancer binding protein 3
229599	686.917	0.538097	0.130857	4.11209	3.9209e-05	0.0573072	ENSMUSG00000038550	Ciart	circadian associated repressor of transcription
319876	571.452	-0.59306	0.142334	-4.16667	3.09087e-05	0.0573072	ENSMUSG00000034903	Cobll1	Cobl-like 1
53417	375.942	0.808023	0.192266	4.20264	2.63818e-05	0.0573072	ENSMUSG00000004328	Hif3a	hypoxia inducible factor 3, alpha subunit
20621	13169.8	0.286418	0.0704859	4.06347	4.83483e-05	0.0652292	ENSMUSG00000037972	Snn	stannin
13593	110.291	-1.74416	0.439842	-3.96542	7.32664e-05	0.0755894	ENSMUSG00000010476	Ebf3	early B cell factor 3
16470	111.54	-1.584	0.399278	-3.96717	7.27324e-05	0.0755894	ENSMUSG00000045288	Ush1g	USH1 protein network component sans
20315	3562.33	-0.381036	0.0954702	-3.99115	6.57547e-05	0.0755894	ENSMUSG00000061353	Cxcl12	chemokine (C-X-C motif) ligand 12
20623	4511.76	-0.260425	0.0650716	-4.00214	6.27733e-05	0.0755894	ENSMUSG00000038145	Snrk	SNF related kinase
19879	971.262	-0.531308	0.136525	-3.89166	9.95606e-05	0.0936438	ENSMUSG00000063796	Slc22a8	solute carrier family 22 (organic anion transporter), member 8
56018	2881.7	0.347558	0.0894129	3.88711	0.000101444	0.0936438	ENSMUSG00000030688	Stard10	START domain containing 10
226250	511.461	-0.57769	0.152168	-3.79641	0.000146808	0.128743	ENSMUSG00000025083	Afap1l2	actin filament associated protein 1-like 2
13170	3535.97	0.319393	0.0846707	3.77218	0.000161827	0.129013	ENSMUSG00000059824	Dbp	D site albumin promoter binding protein
20502	2292.2	-0.335198	0.0886526	-3.78102	0.000156185	0.129013	ENSMUSG00000033965	Slc16a2	solute carrier family 16 (monocarboxylic acid transporters), member 2
18186	1680.4	-0.35578	0.0947434	-3.7552	0.000173206	0.132081	ENSMUSG00000025810	Nrp1	neuropilin 1
12741	2173.38	-0.423739	0.115982	-3.6535	0.000258692	0.139064	ENSMUSG00000041378	Cldn5	claudin 5
13108	444.826	-6.15492	1.65975	-3.70835	0.000208614	0.139064	ENSMUSG00000049685	Cyp2g1	cytochrome P450, family 2, subfamily g, polypeptide 1
14182	3943.85	-0.255552	0.0705366	-3.62296	0.000291246	0.139064	ENSMUSG00000031565	Fgfr1	fibroblast growth factor receptor 1
14254	2571.43	-0.453977	0.122374	-3.70976	0.000207456	0.139064	ENSMUSG00000029648	Flt1	FMS-like tyrosine kinase 1
15444	27384.2	0.304332	0.0841709	3.61565	0.000299596	0.139064	ENSMUSG00000028785	Hpca	hippocalcin
18127	607.108	-0.485477	0.132991	-3.65045	0.000261784	0.139064	ENSMUSG00000028978	Nos3	nitric oxide synthase 3, endothelial cell
20210	19.9488	4.82438	1.32083	3.65253	0.000259672	0.139064	ENSMUSG00000040026	Saa3	serum amyloid A 3
213391	660.75	-0.597491	0.162491	-3.67707	0.000235931	0.139064	ENSMUSG00000042129	Rassf4	Ras association (RalGDS/AF-6) domain family member 4
241794	990.711	-0.512685	0.141854	-3.61418	0.000301296	0.139064	ENSMUSG00000074575	Kcng1	potassium voltage-gated channel, subfamily G, member 1
244654	12195.1	-0.268705	0.0720217	-3.73089	0.000190804	0.139064	ENSMUSG00000033763	Mtss2	MTSS I-BAR domain containing 2
29820	3779.61	-0.264004	0.0722007	-3.65654	0.000255647	0.139064	ENSMUSG00000060548	Tnfrsf19	tumor necrosis factor receptor superfamily, member 19
58198	2473.4	-0.363292	0.0997929	-3.64046	0.000272149	0.139064	ENSMUSG00000031665	Sall1	spalt like transcription factor 1
58222	230.364	-0.933307	0.252135	-3.70161	0.000214236	0.139064	ENSMUSG00000020732	Rab37	RAB37, member RAS oncogene family
668303	577.335	-0.489273	0.135369	-3.61435	0.000301101	0.139064	ENSMUSG00000021294	Kif26a	kinesin family member 26A
70097	4530.53	-0.328563	0.0890068	-3.69144	0.000222992	0.139064	ENSMUSG00000015305	Sash1	SAM and SH3 domain containing 1
12404	454.405	-0.692808	0.192144	-3.60567	0.000311352	0.14002	ENSMUSG00000031654	Cbln1	cerebellin 1 precursor protein
18596	1296.08	-0.39681	0.110678	-3.58528	0.000336717	0.143448	ENSMUSG00000024620	Pdgfrb	platelet derived growth factor receptor, beta polypeptide
59083	57.3732	-4.34506	1.21025	-3.59023	0.000330391	0.143448	ENSMUSG00000022871	Fetub	fetuin beta
69551	2604.46	-0.273879	0.0765012	-3.58006	0.00034351	0.143448	ENSMUSG00000031983	2310022B05Rik	RIKEN cDNA 2310022B05 gene
20358	1622.51	-0.477938	0.133805	-3.57191	0.000354393	0.144551	ENSMUSG00000019647	Sema6a	sema domain, transmembrane domain (TM), and cytoplasmic domain, (semaphorin) 6A
15360	370.532	-0.704736	0.198591	-3.54868	0.000387172	0.154332	ENSMUSG00000027875	Hmgcs2	3-hydroxy-3-methylglutaryl-Coenzyme A synthase 2
27528	3125.02	0.41214	0.116792	3.52883	0.000417402	0.162685	ENSMUSG00000042834	Nrep	neuronal regeneration related protein
16779	1619.95	-0.379264	0.108181	-3.50582	0.000455201	0.166329	ENSMUSG00000052911	Lamb2	laminin, beta 2
328365	9094.82	-0.235494	0.0669766	-3.51607	0.000437981	0.166329	ENSMUSG00000007817	Zmiz1	zinc finger, MIZ-type containing 1
72555	3979.43	-0.326426	0.0930221	-3.50912	0.000449597	0.166329	ENSMUSG00000022494	Shisa9	shisa family member 9
56846	4179.32	0.292177	0.0845732	3.45472	0.000550858	0.197173	ENSMUSG00000027489	Necab3	N-terminal EF-hand calcium binding protein 3
17880	502.956	-0.658843	0.191179	-3.4462	0.000568525	0.199427	ENSMUSG00000018830	Myh11	myosin, heavy polypeptide 11, smooth muscle
574437	58.6145	2.16039	0.628525	3.43724	0.000587678	0.202103	ENSMUSG00000073125	Xlr3b	X-linked lymphocyte-regulated 3B
14609	7875.9	-0.230636	0.0672268	-3.43071	0.000602005	0.203049	ENSMUSG00000050953	Gja1	gap junction protein, alpha 1
20377	1017.56	-0.473541	0.138511	-3.41881	0.000628966	0.20814	ENSMUSG00000031548	Sfrp1	secreted frizzled-related protein 1
13924	56.321	1.79512	0.528845	3.39442	0.000687743	0.223377	ENSMUSG00000097993	Ptprv	protein tyrosine phosphatase, receptor type, V
16497	4053.58	0.346805	0.102493	3.3837	0.000715155	0.224068	ENSMUSG00000027827	Kcnab1	potassium voltage-gated channel, shaker-related subfamily, beta member 1
18508	684.461	-0.614723	0.182102	-3.37571	0.000736244	0.224068	ENSMUSG00000027168	Pax6	paired box 6
235627	875.355	-0.456847	0.135289	-3.37681	0.000733312	0.224068	ENSMUSG00000056724	Nbeal2	neurobeachin-like 2
93960	830.076	-0.406711	0.120544	-3.37395	0.000740974	0.224068	ENSMUSG00000031661	Nkd1	naked cuticle 1
12326	15105.9	0.308496	0.0916765	3.36505	0.000765307	0.22486	ENSMUSG00000038128	Camk4	calcium/calmodulin-dependent protein kinase IV
13592	46.3847	-1.8856	0.560584	-3.36363	0.000769234	0.22486	ENSMUSG00000022053	Ebf2	early B cell factor 2
100042178	838.542	-0.404297	0.121439	-3.32921	0.000870918	0.229157	ENSMUSG00000085069	Prdm16os	Prdm16 opposite strand transcript
100503386	296.916	-0.64174	0.193083	-3.32366	0.000888459	0.229157	ENSMUSG00000096606	Tpbgl	trophoblast glycoprotein-like
13653	15711.7	-0.309347	0.0927253	-3.33617	0.000849424	0.229157	ENSMUSG00000038418	Egr1	early growth response 1
17101	3725.56	0.278655	0.0833231	3.34428	0.000824979	0.229157	ENSMUSG00000019726	Lyst	lysosomal trafficking regulator
210541	215.43	-3.15593	0.949527	-3.32368	0.00088838	0.229157	NA	NA	NA
211401	1883.86	-0.336263	0.100273	-3.35346	0.000798067	0.229157	ENSMUSG00000022353	Mtss1	MTSS I-BAR domain containing 1
63955	1117.76	0.352953	0.105564	3.34349	0.000827303	0.229157	ENSMUSG00000040957	Cables1	CDK5 and Abl enzyme substrate 1
98402	997.018	-0.40921	0.123089	-3.32451	0.000885756	0.229157	ENSMUSG00000036206	Sh3bp4	SH3-domain binding protein 4
380683	347.093	-3.06268	0.923327	-3.31701	0.000909872	0.231279	ENSMUSG00000054986	Sec14l3	SEC14-like lipid binding 3
101772	219.812	-0.71556	0.216897	-3.29909	0.000970001	0.24285	ENSMUSG00000031075	Ano1	anoctamin 1, calcium activated chloride channel
14964	1807.14	-0.338098	0.102599	-3.29532	0.000983085	0.24285	ENSMUSG00000073411	H2-D1	histocompatibility 2, D region locus 1
11514	1396.37	-0.413391	0.125708	-3.28849	0.00100725	0.245364	ENSMUSG00000022376	Adcy8	adenylate cyclase 8
18830	2384.87	-0.356368	0.108693	-3.27866	0.001043	0.247205	ENSMUSG00000017754	Pltp	phospholipid transfer protein
27421	85.183	-1.05606	0.321966	-3.28003	0.00103797	0.247205	ENSMUSG00000030834	Abcc6	ATP-binding cassette, sub-family C (CFTR/MRP), member 6
329628	919.127	-0.380411	0.116199	-3.2738	0.00106113	0.248149	ENSMUSG00000046743	Fat4	FAT atypical cadherin 4
72792	772.563	-0.442156	0.13539	-3.26579	0.0010916	0.251916	ENSMUSG00000026227	2810459M11Rik	RIKEN cDNA 2810459M11 gene
68939	5373.99	0.265066	0.0813625	3.25783	0.00112267	0.25572	ENSMUSG00000049907	Rasl11b	RAS-like, family 11, member B
12192	1284.79	-0.35443	0.109012	-3.25128	0.00114887	0.258334	ENSMUSG00000021127	Zfp36l1	zinc finger protein 36, C3H type-like 1
11819	556.781	-0.512893	0.158227	-3.24151	0.001189	0.260916	ENSMUSG00000030551	Nr2f2	nuclear receptor subfamily 2, group F, member 2
16776	796.607	-0.418983	0.129266	-3.24124	0.00119011	0.260916	ENSMUSG00000015647	Lama5	laminin, alpha 5
18124	520.717	-0.682813	0.21111	-3.2344	0.00121898	0.263947	ENSMUSG00000028341	Nr4a3	nuclear receptor subfamily 4, group A, member 3
268396	1278.98	-0.331496	0.102655	-3.22922	0.00124127	0.265496	ENSMUSG00000040711	Sh3pxd2b	SH3 and PX domains 2B
12053	1455.51	-0.369625	0.114893	-3.21711	0.00129488	0.273625	ENSMUSG00000022508	Bcl6	B cell leukemia/lymphoma 6
330485	3031.44	0.35279	0.109939	3.20897	0.00133211	0.278142	ENSMUSG00000043843	Tmem145	transmembrane protein 145
207798	112.567	-0.983188	0.30761	-3.19622	0.00139241	0.287312	ENSMUSG00000036292	Gramd1c	GRAM domain containing 1C
110895	56.3935	-1.55827	0.488648	-3.18894	0.00142796	0.289034	ENSMUSG00000026065	Slc9a4	solute carrier family 9 (sodium/hydrogen exchanger), member 4
20346	1576.11	-0.381385	0.119887	-3.1812	0.00146668	0.289034	ENSMUSG00000028883	Sema3a	sema domain, immunoglobulin domain (Ig), short basic domain, secreted, (semaphorin) 3A
217837	3210.36	0.248556	0.0780251	3.18559	0.0014446	0.289034	ENSMUSG00000057963	Itpk1	inositol 1,3,4-triphosphate 5/6 kinase
21846	740.071	-0.470911	0.147966	-3.18257	0.00145975	0.289034	ENSMUSG00000033191	Tie1	tyrosine kinase with immunoglobulin-like and EGF-like domains 1
13824	211.604	-0.755176	0.23771	-3.17687	0.00148872	0.290118	ENSMUSG00000024376	Epb41l4a	erythrocyte membrane protein band 4.1 like 4a
100503605	66.684	-1.84344	0.58101	-3.17282	0.00150968	0.290971	ENSMUSG00000052305	Hbb-bs	hemoglobin, beta adult s chain
18008	565.49	-0.440784	0.13907	-3.16951	0.00152695	0.2911	ENSMUSG00000004891	Nes	nestin
320429	22622.8	0.212923	0.0674155	3.15837	0.00158653	0.296175	ENSMUSG00000062296	Trank1	tetratricopeptide repeat and ankyrin repeat containing 1
73884	1122.89	-0.461926	0.146261	-3.15822	0.00158735	0.296175	ENSMUSG00000027520	Zdbf2	zinc finger, DBF-type containing 2
21687	785.111	-0.382904	0.121695	-3.14641	0.00165288	0.305156	ENSMUSG00000006386	Tek	TEK receptor tyrosine kinase
240058	5835.12	0.213856	0.0681293	3.13898	0.00169538	0.309742	ENSMUSG00000024008	Cpne5	copine V
12804	4510.9	-0.256761	0.0819391	-3.13357	0.00172696	0.312259	ENSMUSG00000028444	Cntfr	ciliary neurotrophic factor receptor
230899	48.8184	-1.48567	0.475065	-3.12729	0.00176424	0.312556	ENSMUSG00000041616	Nppa	natriuretic peptide type A
494504	1572.83	-0.390737	0.124906	-3.12826	0.00175847	0.312556	ENSMUSG00000071847	Apcdd1	adenomatosis polyposis coli down-regulated 1
108075	4329.49	-0.260265	0.0835901	-3.11358	0.0018483	0.314936	ENSMUSG00000040488	Ltbp4	latent transforming growth factor beta binding protein 4
20970	13737.1	-0.239631	0.0770091	-3.11173	0.00185995	0.314936	ENSMUSG00000025743	Sdc3	syndecan 3
235320	1914.81	0.38868	0.124528	3.12123	0.00180099	0.314936	ENSMUSG00000066687	Zbtb16	zinc finger and BTB domain containing 16
333329	58.416	-1.91124	0.614996	-3.10773	0.00188533	0.314936	ENSMUSG00000031789	Cngb1	cyclic nucleotide gated channel beta 1
72309	2549.96	0.321428	0.103523	3.10491	0.00190337	0.314936	ENSMUSG00000054871	Tmem158	transmembrane protein 158
74563	2137.02	0.256488	0.0824624	3.11036	0.00186858	0.314936	ENSMUSG00000020374	Rasgef1c	RasGEF domain family, member 1C
76257	4625.54	-0.313112	0.100799	-3.1063	0.00189446	0.314936	ENSMUSG00000010064	Slc38a3	solute carrier family 38, member 3
15564	56.7884	-1.42926	0.46369	-3.08236	0.00205364	0.336625	ENSMUSG00000050534	Htr5b	5-hydroxytryptamine (serotonin) receptor 5B
20301	1816.72	0.26642	0.0868037	3.06922	0.00214618	0.348536	ENSMUSG00000073888	Ccl27a	chemokine (C-C motif) ligand 27A
12722	59.0033	-1.706	0.558219	-3.05615	0.00224203	0.360761	ENSMUSG00000056025	Clca3a1	chloride channel accessory 3A1
52020	109.705	-3.47333	1.14077	-3.04474	0.00232885	0.36881	ENSMUSG00000054134	Umodl1	uromodulin-like 1
55983	2507.76	-0.296639	0.0975349	-3.04136	0.00235514	0.36881	ENSMUSG00000035357	Pdzrn3	PDZ domain containing RING finger 3
76459	529.529	0.539586	0.177385	3.04188	0.00235102	0.36881	ENSMUSG00000032373	Car12	carbonic anhydrase 12
104271	82.5376	-1.25917	0.4173	-3.01743	0.00254929	0.383528	ENSMUSG00000009628	Tex15	testis expressed gene 15
13609	7949.3	-0.20437	0.0677543	-3.01634	0.00255846	0.383528	ENSMUSG00000045092	S1pr1	sphingosine-1-phosphate receptor 1
14799	21097.8	-0.223015	0.0737538	-3.02378	0.00249637	0.383528	ENSMUSG00000020524	Gria1	glutamate receptor, ionotropic, AMPA1 (alpha 1)
327766	19.3374	-2.59741	0.860152	-3.01971	0.00253017	0.383528	ENSMUSG00000060044	Tmem26	transmembrane protein 26
71907	62.8621	1.81609	0.601555	3.01899	0.00253619	0.383528	ENSMUSG00000058260	Serpina9	serine (or cysteine) peptidase inhibitor, clade A (alpha-1 antiproteinase, antitrypsin), member 9
105450	227.488	-0.659434	0.218904	-3.01243	0.00259164	0.384065	ENSMUSG00000041445	Mmrn2	multimerin 2
16491	774.941	-0.423361	0.140632	-3.01042	0.0026089	0.384065	ENSMUSG00000047959	Kcna3	potassium voltage-gated channel, shaker-related subfamily, member 3
333088	88.1406	-0.972628	0.323322	-3.00823	0.00262773	0.384065	ENSMUSG00000059022	Kcp	kielin/chordin-like protein
140721	1518.09	-0.41192	0.137233	-3.00161	0.00268552	0.385375	ENSMUSG00000034471	Caskin2	CASK-interacting protein 2
14388	1541	-0.339532	0.113243	-2.99827	0.0027152	0.385375	ENSMUSG00000031714	Gab1	growth factor receptor bound protein 2-associated protein 1
233115	2374.05	-0.302743	0.100889	-3.00076	0.00269305	0.385375	ENSMUSG00000043671	Dpy19l3	dpy-19-like 3 (C. elegans)
53870	911.532	-0.511412	0.170629	-2.99722	0.00272458	0.385375	ENSMUSG00000030092	Cntn6	contactin 6
78257	141.354	-0.907432	0.303536	-2.98954	0.002794	0.392031	ENSMUSG00000021090	Lrrc9	leucine rich repeat containing 9
16401	841.799	-0.531079	0.177794	-2.98704	0.00281694	0.392114	ENSMUSG00000027009	Itga4	integrin alpha 4
108800	1314.11	-0.329015	0.110263	-2.98391	0.00284591	0.393027	ENSMUSG00000020961	Ston2	stonin 2
103554	3503.69	0.234259	0.079163	2.9592	0.00308442	0.39976	ENSMUSG00000040850	Psme4	proteasome (prosome, macropain) activator subunit 4
104174	2006.71	-0.355165	0.119767	-2.96547	0.00302216	0.39976	ENSMUSG00000024827	Gldc	glycine decarboxylase
14778	484.47	-0.571099	0.192842	-2.96148	0.00306162	0.39976	ENSMUSG00000018339	Gpx3	glutathione peroxidase 3
16600	259.364	-0.619357	0.208225	-2.97446	0.00293507	0.39976	ENSMUSG00000003032	Klf4	Kruppel-like factor 4 (gut)
20682	1838.23	-0.309278	0.104535	-2.95859	0.00309045	0.39976	ENSMUSG00000000567	Sox9	SRY (sex determining region Y)-box 9
213262	1089.48	-0.488575	0.164364	-2.97253	0.00295361	0.39976	ENSMUSG00000034098	Fstl5	follistatin-like 5
223701	3774.19	0.208913	0.0707518	2.95276	0.00314946	0.39976	ENSMUSG00000042292	Mrtfa	myocardin related transcription factor A
29875	1534.47	-0.270809	0.0916547	-2.95467	0.00313004	0.39976	ENSMUSG00000030536	Iqgap1	IQ motif containing GTPase activating protein 1
56198	273.66	-0.694225	0.235256	-2.95093	0.00316817	0.39976	ENSMUSG00000032744	Heyl	hairy/enhancer-of-split related with YRPW motif-like
56315	69.442	-1.75768	0.595183	-2.95318	0.00314517	0.39976	ENSMUSG00000030549	Rhcg	Rhesus blood group-associated C glycoprotein
69137	572.839	0.450358	0.152195	2.95909	0.00308545	0.39976	ENSMUSG00000031937	Vstm5	V-set and transmembrane domain containing 5
99296	7572.93	0.306317	0.103619	2.95618	0.00311476	0.39976	ENSMUSG00000039059	Hrh3	histamine receptor H3
13731	1105.1	-0.347872	0.1182	-2.94309	0.00324957	0.404214	ENSMUSG00000022505	Emp2	epithelial membrane protein 2
83925	1437.63	-0.347668	0.118056	-2.94495	0.00323007	0.404214	ENSMUSG00000038679	Trps1	transcriptional repressor GATA binding 1
140493	921.18	-0.46997	0.160706	-2.92442	0.00345104	0.423271	ENSMUSG00000000794	Kcnn3	potassium intermediate/small conductance calcium-activated channel, subfamily N, member 3
71371	1291.07	-0.324506	0.110908	-2.92591	0.00343454	0.423271	ENSMUSG00000019947	Arid5b	AT rich interactive domain 5B (MRF1-like)
110834	96.8627	-1.42372	0.487221	-2.92213	0.00347642	0.423423	ENSMUSG00000032303	Chrna3	cholinergic receptor, nicotinic, alpha polypeptide 3
27205	1897.8	-0.292835	0.100451	-2.91522	0.00355443	0.429939	ENSMUSG00000025608	Podxl	podocalyxin-like
11475	613.437	-0.552597	0.190168	-2.90583	0.00366276	0.440008	ENSMUSG00000035783	Acta2	actin, alpha 2, smooth muscle, aorta
237759	571.084	-0.904597	0.312586	-2.89392	0.00380467	0.453946	ENSMUSG00000063564	Col23a1	collagen, type XXIII, alpha 1
74158	3971.18	0.22373	0.0779803	2.86906	0.0041169	0.48788	ENSMUSG00000022426	Josd1	Josephin domain containing 1
13131	5760.43	-0.230977	0.0807129	-2.86171	0.00421358	0.489418	ENSMUSG00000028519	Dab1	disabled 1
18027	1962.51	-0.29371	0.102528	-2.86468	0.00417432	0.489418	ENSMUSG00000028565	Nfia	nuclear factor I/A
71393	1423.01	0.294944	0.103009	2.86328	0.00419275	0.489418	ENSMUSG00000021752	Kctd6	potassium channel tetramerisation domain containing 6
100041480	358.887	0.500006	0.174967	2.85772	0.00426698	0.492359	ENSMUSG00000049230	Gm9833	myelin basic protein expression factor 2, repressor pseudogene
59009	2524.08	-0.300236	0.105342	-2.85011	0.00437035	0.50099	ENSMUSG00000031642	Sh3rf1	SH3 domain containing ring finger 1
18131	951.784	-0.418216	0.147389	-2.8375	0.00454681	0.5142	ENSMUSG00000038146	Notch3	notch 3
70719	556.25	-0.392925	0.138567	-2.83563	0.00457353	0.5142	ENSMUSG00000035697	Arhgap45	Rho GTPase activating protein 45
71897	781.503	0.443068	0.15618	2.83692	0.00455516	0.5142	ENSMUSG00000026765	Lypd6b	LY6/PLAUR domain containing 6B
14538	1782.81	0.314541	0.111026	2.83303	0.00461093	0.514762	ENSMUSG00000021360	Gcnt2	glucosaminyl (N-acetyl) transferase 2, I-branching enzyme
21823	795.656	-1.29768	0.458349	-2.83121	0.00463724	0.514762	ENSMUSG00000000214	Th	tyrosine hydroxylase
59093	4475.87	-0.263912	0.0932929	-2.82885	0.00467157	0.515312	ENSMUSG00000001120	Pcbp3	poly(rC) binding protein 3
12043	1123.92	-0.297283	0.105533	-2.81698	0.00484774	0.522032	ENSMUSG00000057329	Bcl2	B cell leukemia/lymphoma 2
16400	1078.72	-0.299576	0.106536	-2.81196	0.00492401	0.522032	ENSMUSG00000001507	Itga3	integrin alpha 3
16973	680.416	-0.372537	0.132535	-2.81087	0.00494084	0.522032	ENSMUSG00000024913	Lrp5	low density lipoprotein receptor-related protein 5
18128	1657.14	-0.313036	0.111224	-2.81447	0.00488573	0.522032	ENSMUSG00000026923	Notch1	notch 1
18795	19285.7	0.167293	0.0593519	2.81867	0.00482232	0.522032	ENSMUSG00000051177	Plcb1	phospholipase C, beta 1
207212	13738.9	0.229184	0.0814348	2.81432	0.004888	0.522032	ENSMUSG00000032875	Arhgef17	Rho guanine nucleotide exchange factor (GEF) 17
238205	2763.08	0.261345	0.0928592	2.81443	0.0048864	0.522032	ENSMUSG00000035653	Lrfn5	leucine rich repeat and fibronectin type III domain containing 5
20166	3016.3	0.240844	0.0859568	2.80193	0.00507986	0.530331	ENSMUSG00000034930	Rtkn	rhotekin
21826	560.812	-0.389432	0.138954	-2.80258	0.00506949	0.530331	ENSMUSG00000023885	Thbs2	thrombospondin 2
108052	646.823	-0.447322	0.161076	-2.77708	0.005485	0.54	ENSMUSG00000059336	Slc14a1	solute carrier family 14 (urea transporter), member 1
108052	646.823	-0.447322	0.161076	-2.77708	0.005485	0.54	ENSMUSG00000116373	Slc14a1	solute carrier family 14 (urea transporter), member 1
12695	560.061	-0.595287	0.214446	-2.77593	0.00550444	0.54	ENSMUSG00000061859	Patj	PATJ, crumbs cell polarity complex component
16949	214.42	-0.629207	0.225795	-2.78663	0.00532593	0.54	ENSMUSG00000032334	Loxl1	lysyl oxidase-like 1
17909	2667.15	-0.253015	0.0908208	-2.78587	0.00533847	0.54	ENSMUSG00000022272	Myo10	myosin X
19713	256.25	-0.626935	0.226538	-2.76746	0.0056495	0.54	ENSMUSG00000030110	Ret	ret proto-oncogene
20512	30727	-0.212589	0.0767498	-2.7699	0.00560737	0.54	ENSMUSG00000005360	Slc1a3	solute carrier family 1 (glial high affinity glutamate transporter), member 3
20677	1788.71	-0.315228	0.113766	-2.77084	0.00559111	0.54	ENSMUSG00000076431	Sox4	SRY (sex determining region Y)-box 4
240168	806.075	-0.414997	0.149542	-2.77511	0.00551825	0.54	ENSMUSG00000071042	Rasgrp3	RAS, guanyl releasing protein 3
26968	1366.44	-0.392731	0.14133	-2.77882	0.00545563	0.54	ENSMUSG00000037206	Islr	immunoglobulin superfamily containing leucine-rich repeat
51800	2550.32	0.336404	0.121596	2.76656	0.00566509	0.54	ENSMUSG00000026278	Bok	BCL2-related ovarian killer
56541	11562.1	0.18958	0.0683196	2.7749	0.00552187	0.54	ENSMUSG00000021476	Habp4	hyaluronic acid binding protein 4
58200	4232.43	0.196606	0.0710341	2.76777	0.00564405	0.54	ENSMUSG00000022490	Ppp1r1a	protein phosphatase 1, regulatory inhibitor subunit 1A
66673	3450.4	-0.244308	0.0882294	-2.76901	0.00562268	0.54	ENSMUSG00000063434	Sorcs3	sortilin-related VPS10 domain containing receptor 3
74055	619.561	-0.380479	0.137169	-2.7738	0.00554059	0.54	ENSMUSG00000024998	Plce1	phospholipase C, epsilon 1
74559	875.79	-0.386559	0.139315	-2.77472	0.00552498	0.54	ENSMUSG00000021696	Elovl7	ELOVL family member 7, elongation of long chain fatty acids (yeast)
83669	6955.91	-0.22729	0.0817228	-2.78123	0.00541541	0.54	ENSMUSG00000066357	Wdr6	WD repeat domain 6
22436	484.198	0.553257	0.200272	2.76252	0.00573563	0.543769	ENSMUSG00000024066	Xdh	xanthine dehydrogenase
13087	624.935	-4.62723	1.67975	-2.75471	0.00587443	0.54804	ENSMUSG00000005547	Cyp2a5	cytochrome P450, family 2, subfamily a, polypeptide 5
16512	10078.1	0.235498	0.0854746	2.75518	0.00586596	0.54804	ENSMUSG00000037579	Kcnh3	potassium voltage-gated channel, subfamily H (eag-related), member 3
67916	15728.7	-0.217209	0.0788319	-2.75534	0.00586315	0.54804	ENSMUSG00000028517	Plpp3	phospholipid phosphatase 3
68178	931.161	-0.384813	0.13995	-2.74964	0.00596612	0.553649	ENSMUSG00000032232	Cgnl1	cingulin-like 1
170790	9715.76	-0.189598	0.0690783	-2.74468	0.00605695	0.556193	ENSMUSG00000035805	Mlc1	megalencephalic leukoencephalopathy with subcortical cysts 1 homolog (human)
74191	661.67	-0.34445	0.125488	-2.74489	0.00605318	0.556193	ENSMUSG00000036362	P2ry13	purinergic receptor P2Y, G-protein coupled 13
277154	665.564	-0.396202	0.144645	-2.73912	0.00616033	0.56274	ENSMUSG00000075592	Nynrin	NYN domain and retroviral integrase containing
12291	6423.14	0.222245	0.0813102	2.7333	0.0062704	0.569826	ENSMUSG00000020866	Cacna1g	calcium channel, voltage-dependent, T type, alpha 1G subunit
14816	2636.95	-0.311027	0.114973	-2.70523	0.00682577	0.585957	ENSMUSG00000019828	Grm1	glutamate receptor, metabotropic 1
16842	263.354	-0.58597	0.216225	-2.71	0.0067283	0.585957	ENSMUSG00000027985	Lef1	lymphoid enhancer binding factor 1
18160	335.754	-1.21872	0.450203	-2.70704	0.00678853	0.585957	ENSMUSG00000027931	Npr1	natriuretic peptide receptor 1
19016	224.298	0.575362	0.211953	2.71458	0.00663605	0.585957	ENSMUSG00000000440	Pparg	peroxisome proliferator activated receptor gamma
19130	389.628	-0.41264	0.152774	-2.70099	0.00691328	0.585957	ENSMUSG00000010175	Prox1	prospero homeobox 1
192897	616.052	-0.404725	0.1487	-2.72176	0.00649353	0.585957	ENSMUSG00000020758	Itgb4	integrin beta 4
20442	2259.52	-0.347722	0.128041	-2.7157	0.00661356	0.585957	ENSMUSG00000013846	St3gal1	ST3 beta-galactoside alpha-2,3-sialyltransferase 1
22339	4088.44	-0.285251	0.105614	-2.70088	0.00691563	0.585957	ENSMUSG00000023951	Vegfa	vascular endothelial growth factor A
228357	2745.63	-0.300877	0.111216	-2.70533	0.00682362	0.585957	ENSMUSG00000027253	Lrp4	low density lipoprotein receptor-related protein 4
319565	1737.48	-0.260855	0.0964736	-2.7039	0.00685309	0.585957	ENSMUSG00000063450	Syne2	spectrin repeat containing, nuclear envelope 2
545370	334.213	-0.614442	0.22672	-2.71013	0.0067256	0.585957	ENSMUSG00000066842	Hmcn1	hemicentin 1
73072	3166.64	-0.194857	0.071693	-2.71793	0.00656916	0.585957	ENSMUSG00000064125	Prr36	proline rich 36
74023	36.2136	-1.75788	0.649721	-2.70559	0.00681824	0.585957	ENSMUSG00000049353	Rd3	retinal degeneration 3
74023	36.2136	-1.75788	0.649721	-2.70559	0.00681824	0.585957	ENSMUSG00000111723	Rd3	retinal degeneration 3
80708	1518.53	-0.244582	0.0904713	-2.70343	0.00686289	0.585957	ENSMUSG00000027257	Pacsin3	protein kinase C and casein kinase substrate in neurons 3
21873	1617.78	-0.265416	0.0984791	-2.69515	0.0070357	0.590426	ENSMUSG00000024812	Tjp2	tight junction protein 2
239133	283.201	-0.484485	0.179672	-2.69649	0.00700737	0.590426	ENSMUSG00000048281	Dleu7	deleted in lymphocytic leukemia, 7
14969	207.205	-0.599877	0.223102	-2.68881	0.00717082	0.590465	ENSMUSG00000060586	H2-Eb1	histocompatibility 2, class II antigen E beta
228911	1451.59	-0.334877	0.124348	-2.69306	0.00707992	0.590465	ENSMUSG00000047907	Tshz2	teashirt zinc finger family member 2
26427	211.272	-0.590609	0.219541	-2.6902	0.00714098	0.590465	ENSMUSG00000027230	Creb3l1	cAMP responsive element binding protein 3-like 1
93706	3311.97	-0.222287	0.0826429	-2.68973	0.00715095	0.590465	ENSMUSG00000102918	Pcdhgc3	protocadherin gamma subfamily C, 3
208439	4363.18	0.209416	0.0779707	2.68583	0.00723503	0.592969	ENSMUSG00000020627	Klhl29	kelch-like 29
26395	15434.5	0.229861	0.0857581	2.68034	0.00735475	0.599977	ENSMUSG00000004936	Map2k1	mitogen-activated protein kinase kinase 1
192775	197.805	-0.680754	0.254168	-2.67836	0.0073984	0.600743	ENSMUSG00000001901	Kcnh6	potassium voltage-gated channel, subfamily H (eag-related), member 6
238317	1651.86	-0.235006	0.087905	-2.67341	0.00750851	0.606874	ENSMUSG00000042507	Mideas	mitotic deacetylase associated SANT domain protein
14160	674.904	-0.461537	0.173	-2.66784	0.00763407	0.60777	ENSMUSG00000020140	Lgr5	leucine rich repeat containing G protein coupled receptor 5
216848	33276.4	-0.206993	0.0776614	-2.66532	0.0076914	0.60777	ENSMUSG00000018474	Chd3	chromodomain helicase DNA binding protein 3
244682	367.77	-0.562823	0.211086	-2.66632	0.00766862	0.60777	ENSMUSG00000039488	Cntn5	contactin 5
245880	4565.88	-0.200829	0.075436	-2.66224	0.00776216	0.60777	ENSMUSG00000029636	Wasf3	WASP family, member 3
404711	682.679	1.74661	0.655763	2.66348	0.0077338	0.60777	ENSMUSG00000076612	Ighg2c	immunoglobulin heavy constant gamma 2C
76650	4966.61	0.195409	0.0732217	2.66873	0.00761386	0.60777	ENSMUSG00000032802	Srxn1	sulfiredoxin 1 homolog (S. cerevisiae)
81879	718.768	-0.410076	0.153954	-2.66363	0.00773026	0.60777	ENSMUSG00000026380	Tfcp2l1	transcription factor CP2-like 1
226519	1843.37	-0.225688	0.0848531	-2.65975	0.0078198	0.609562	ENSMUSG00000026478	Lamc1	laminin, gamma 1
211961	881.444	-0.33043	0.124356	-2.65713	0.00788083	0.611601	ENSMUSG00000045215	Asxl3	additional sex combs like 3, transcriptional regulator
12308	2581.22	-1.28206	0.483952	-2.64915	0.00806939	0.615672	ENSMUSG00000003657	Calb2	calbindin 2
15530	665.852	-0.502874	0.189921	-2.64781	0.00810154	0.615672	ENSMUSG00000028763	Hspg2	perlecan (heparan sulfate proteoglycan 2)
16011	12149.7	-0.220523	0.0831805	-2.65114	0.00802211	0.615672	ENSMUSG00000026185	Igfbp5	insulin-like growth factor binding protein 5
207686	783.355	-0.339298	0.128157	-2.64751	0.0081088	0.615672	ENSMUSG00000040473	Cfap69	cilia and flagella associated protein 69
211914	3764.97	-0.217362	0.0820398	-2.64947	0.00806175	0.615672	ENSMUSG00000052632	Asap2	ArfGAP with SH3 domain, ankyrin repeat and PH domain 2
17342	457.401	-0.411144	0.155635	-2.64171	0.00824877	0.616685	ENSMUSG00000035158	Mitf	melanogenesis associated transcription factor
67703	2618.16	-0.26512	0.100359	-2.64171	0.00824889	0.616685	ENSMUSG00000032036	Kirrel3	kirre like nephrin family adhesion molecule 3
70292	1139.72	-0.295516	0.111753	-2.64437	0.00818425	0.616685	ENSMUSG00000029094	Afap1	actin filament associated protein 1
83397	1704.33	-0.239427	0.0906528	-2.64114	0.00826278	0.616685	ENSMUSG00000038587	Akap12	A kinase (PRKA) anchor protein (gravin) 12
50708	1226.5	-0.318868	0.120844	-2.63868	0.008323	0.618547	ENSMUSG00000036181	H1f2	H1.2 linker histone, cluster member
13644	577.208	-0.374459	0.142396	-2.62971	0.00854588	0.624526	ENSMUSG00000022203	Efs	embryonal Fyn-associated substrate
22629	9304.26	0.192481	0.0731285	2.6321	0.0084859	0.624526	ENSMUSG00000018965	Ywhah	tyrosine 3-monooxygenase/tryptophan 5-monooxygenase activation protein, eta polypeptide
26362	3025.82	-0.20253	0.0769973	-2.63035	0.00852978	0.624526	ENSMUSG00000002602	Axl	AXL receptor tyrosine kinase
68169	898.115	-0.87182	0.331332	-2.63126	0.00850694	0.624526	ENSMUSG00000049001	Ndnf	neuron-derived neurotrophic factor
17064	395.333	-0.529391	0.201552	-2.62657	0.00862498	0.627691	ENSMUSG00000027435	Cd93	CD93 antigen
114886	2923.14	0.243923	0.0932082	2.61697	0.00887153	0.64032	ENSMUSG00000020810	Cygb	cytoglobin
30049	267.072	-0.539102	0.205913	-2.61811	0.00884181	0.64032	ENSMUSG00000025202	Scd3	stearoyl-coenzyme A desaturase 3
14972	1741.9	-0.288467	0.110397	-2.61299	0.00897545	0.641621	ENSMUSG00000061232	H2-K1	histocompatibility 2, K1, K region
208177	428.643	-0.449438	0.171926	-2.61413	0.00894554	0.641621	ENSMUSG00000033149	Phldb2	pleckstrin homology like domain, family B, member 2
71704	3989.97	0.180099	0.0689519	2.61195	0.00900266	0.641621	ENSMUSG00000021895	Arhgef3	Rho guanine nucleotide exchange factor (GEF) 3
99377	6.68529	-3.86247	1.47948	-2.61069	0.00903589	0.641621	ENSMUSG00000027547	Sall4	spalt like transcription factor 4
121021	946.159	-0.288563	0.110718	-2.60629	0.00915302	0.647318	ENSMUSG00000032911	Cspg4	chondroitin sulfate proteoglycan 4
12814	769.733	0.375859	0.144494	2.60121	0.00928957	0.650215	ENSMUSG00000027966	Col11a1	collagen, type XI, alpha 1
13004	11575.3	-0.224088	0.0862114	-2.59929	0.00934172	0.650215	ENSMUSG00000002341	Ncan	neurocan
170736	979.785	-0.274295	0.105513	-2.59964	0.00933213	0.650215	ENSMUSG00000022438	Parvb	parvin, beta
212712	4415.37	-0.224979	0.0865549	-2.59927	0.00934228	0.650215	ENSMUSG00000038331	Satb2	special AT-rich sequence binding protein 2
12614	620.426	-0.381788	0.147146	-2.59462	0.00946966	0.650343	ENSMUSG00000016028	Celsr1	cadherin, EGF LAG seven-pass G-type receptor 1
223864	1741.09	-0.288462	0.111283	-2.59215	0.00953791	0.650343	ENSMUSG00000022469	Rapgef3	Rap guanine nucleotide exchange factor (GEF) 3
226041	424.8	-0.544259	0.21001	-2.59158	0.00955362	0.650343	ENSMUSG00000041731	Pgm5	phosphoglucomutase 5
319190	451.172	-0.448909	0.173141	-2.59274	0.00952147	0.650343	ENSMUSG00000068854	H2bc21	H2B clustered histone 21
50766	3325.31	-0.283195	0.109191	-2.59357	0.00949861	0.650343	ENSMUSG00000024074	Crim1	cysteine rich transmembrane BMP regulator 1 (chordin like)
77573	6743.36	0.156083	0.0602378	2.59111	0.00956659	0.650343	ENSMUSG00000029434	Vps33a	VPS33A CORVET/HOPS core subunit
27204	2687.52	0.22958	0.0886634	2.58935	0.00961586	0.651168	ENSMUSG00000059602	Syn3	synapsin III
56332	941.86	-0.295582	0.114457	-2.58246	0.00980988	0.661752	ENSMUSG00000032531	Amotl2	angiomotin-like 2
26949	1815.24	-0.244699	0.0948863	-2.57887	0.0099125	0.666113	ENSMUSG00000034993	Vat1	vesicle amine transport 1
114249	2030.81	-0.24589	0.0954442	-2.57627	0.00998738	0.668583	ENSMUSG00000040998	Npnt	nephronectin
14766	3644.63	-0.277007	0.107732	-2.57126	0.0101329	0.673188	ENSMUSG00000031785	Adgrg1	adhesion G protein-coupled receptor G1
15505	15470.6	0.153104	0.0595331	2.57174	0.0101189	0.673188	ENSMUSG00000029657	Hsph1	heat shock 105kDa/110kDa protein 1
14183	2423.82	-0.275406	0.107184	-2.56948	0.0101853	0.674111	ENSMUSG00000030849	Fgfr2	fibroblast growth factor receptor 2
380787	66.8556	-1.41322	0.551271	-2.56357	0.0103603	0.683119	ENSMUSG00000087075	Lbhd2	LBH domain containing 2
12167	1479.78	-0.32977	0.128887	-2.5586	0.0105095	0.690361	ENSMUSG00000052430	Bmpr1b	bone morphogenetic protein receptor, type 1B
53313	474.176	-0.453596	0.17739	-2.55705	0.0105563	0.690846	ENSMUSG00000020788	Atp2a3	ATPase, Ca++ transporting, ubiquitous
12561	1797.38	-0.254202	0.0995762	-2.55284	0.010685	0.692679	ENSMUSG00000000305	Cdh4	cadherin 4
16468	2176.9	-0.204993	0.0803182	-2.55226	0.0107028	0.692679	ENSMUSG00000038518	Jarid2	jumonji, AT rich interactive domain 2
18018	407.286	-0.405881	0.15897	-2.55318	0.0106743	0.692679	ENSMUSG00000033016	Nfatc1	nuclear factor of activated T cells, cytoplasmic, calcineurin dependent 1
100072	17482.6	0.160273	0.0629976	2.5441	0.0109558	0.695841	ENSMUSG00000014592	Camta1	calmodulin binding transcription activator 1
11568	996.23	-0.347285	0.136402	-2.54605	0.0108949	0.695841	ENSMUSG00000020473	Aebp1	AE binding protein 1
14652	12.5026	-2.41091	0.947151	-2.54544	0.0109141	0.695841	ENSMUSG00000024027	Glp1r	glucagon-like peptide 1 receptor
56376	1549.84	-0.258369	0.101506	-2.54536	0.0109167	0.695841	ENSMUSG00000028273	Pdlim5	PDZ and LIM domain 5
69219	5941.15	-0.250066	0.0981262	-2.54842	0.0108214	0.695841	ENSMUSG00000028194	Ddah1	dimethylarginine dimethylaminohydrolase 1
74868	6660.77	0.169679	0.0667233	2.54303	0.0109897	0.695841	ENSMUSG00000062373	Tmem65	transmembrane protein 65
21872	6246.07	-0.176286	0.0693695	-2.54125	0.0110456	0.696864	ENSMUSG00000030516	Tjp1	tight junction protein 1
218454	982.876	-0.363045	0.143002	-2.53875	0.0111249	0.699353	ENSMUSG00000045312	Lhfpl2	lipoma HMGIC fusion partner-like 2
53608	240.321	0.550014	0.216959	2.53511	0.0112412	0.704139	ENSMUSG00000028862	Map3k6	mitogen-activated protein kinase kinase kinase 6
67374	2559.41	-0.292006	0.115286	-2.53288	0.0113131	0.70612	ENSMUSG00000053062	Jam2	junction adhesion molecule 2
109624	1186.29	-0.296844	0.117372	-2.52908	0.0114361	0.708753	ENSMUSG00000029761	Cald1	caldesmon 1
20840	49.0599	-1.19581	0.472703	-2.52972	0.0114153	0.708753	ENSMUSG00000032502	Stac	src homology three (SH3) and cysteine rich domain
244668	3229.14	-0.260379	0.103369	-2.51892	0.0117715	0.724424	ENSMUSG00000001995	Sipa1l2	signal-induced proliferation-associated 1 like 2
84004	880.854	-0.376475	0.149444	-2.51917	0.0117632	0.724424	ENSMUSG00000032135	Mcam	melanoma cell adhesion molecule
19712	177.203	-0.594169	0.236308	-2.51438	0.011924	0.731243	ENSMUSG00000029249	Rest	RE1-silencing transcription factor
14432	12400.3	-0.252111	0.100407	-2.5109	0.0120425	0.735933	ENSMUSG00000047261	Gap43	growth associated protein 43
76156	10527.4	0.242901	0.096792	2.50951	0.0120898	0.736262	ENSMUSG00000029861	Fam131b	family with sequence similarity 131, member B
80288	2964.95	-0.21981	0.0876893	-2.50669	0.0121869	0.738259	ENSMUSG00000063382	Bcl9l	B cell CLL/lymphoma 9-like
97064	987.794	-0.291409	0.11628	-2.50611	0.0122068	0.738259	ENSMUSG00000027803	Wwtr1	WW domain containing transcription regulator 1
26401	961.665	-0.405962	0.162108	-2.50426	0.0122708	0.739577	ENSMUSG00000021754	Map3k1	mitogen-activated protein kinase kinase kinase 1
218030	111.302	0.743471	0.297117	2.50228	0.0123395	0.741173	ENSMUSG00000009734	Pou6f2	POU domain, class 6, transcription factor 2
13656	1856.39	-0.355584	0.1424	-2.49709	0.0125217	0.747568	ENSMUSG00000071341	Egr4	early growth response 4
18111	4604.2	-0.572533	0.229305	-2.49682	0.0125312	0.747568	ENSMUSG00000067786	Nnat	neuronatin
94332	25219.9	0.141734	0.0568018	2.49523	0.0125876	0.748383	ENSMUSG00000005338	Cadm3	cell adhesion molecule 3
13867	455.097	-0.461654	0.18596	-2.48254	0.0130448	0.767359	ENSMUSG00000018166	Erbb3	erb-b2 receptor tyrosine kinase 3
18212	34871	-0.17136	0.0689962	-2.48362	0.0130056	0.767359	ENSMUSG00000055254	Ntrk2	neurotrophic tyrosine kinase, receptor, type 2
23892	45.7793	-1.34663	0.541921	-2.48491	0.0129583	0.767359	ENSMUSG00000074934	Grem1	gremlin 1, DAN family BMP antagonist
268379	45.002	-1.85514	0.747578	-2.48154	0.0130817	0.767359	ENSMUSG00000004668	Abca13	ATP-binding cassette, sub-family A (ABC1), member 13
110078	10105	-0.165571	0.0667706	-2.4797	0.0131494	0.76876	ENSMUSG00000033059	Pygb	brain glycogen phosphorylase
20404	18497.7	0.20609	0.0831741	2.47781	0.013219	0.770261	ENSMUSG00000028488	Sh3gl2	SH3-domain GRB2-like 2
100038561	7.06243	-2.81887	1.13905	-2.47475	0.0133331	0.774336	NA	B230104I21Rik	RIKEN cDNA B230104I21 gene
229512	4675.24	0.166555	0.0674478	2.46939	0.0135345	0.78344	ENSMUSG00000001415	Smg5	Smg-5 homolog, nonsense mediated mRNA decay factor (C. elegans)
76183	1098.35	-0.304713	0.12351	-2.46712	0.0136205	0.785823	ENSMUSG00000032297	Celf6	CUGBP, Elav-like family member 6
101809	3527.04	-0.1784	0.0724964	-2.46081	0.0138623	0.786951	ENSMUSG00000037239	Spred3	sprouty-related EVH1 domain containing 3
13642	3591.89	-0.29138	0.11864	-2.456	0.0140492	0.786951	ENSMUSG00000001300	Efnb2	ephrin B2
14403	3188.58	0.235391	0.095763	2.45805	0.0139692	0.786951	ENSMUSG00000029054	Gabrd	gamma-aminobutyric acid (GABA) A receptor, subunit delta
20410	1512.45	-0.261888	0.106676	-2.45499	0.0140888	0.786951	ENSMUSG00000022091	Sorbs3	sorbin and SH3 domain containing 3
20975	5798.09	-0.200006	0.0813671	-2.45808	0.0139683	0.786951	ENSMUSG00000023805	Synj2	synaptojanin 2
212943	273.011	-0.45321	0.184321	-2.45881	0.0139398	0.786951	ENSMUSG00000032265	Tent5a	terminal nucleotidyltransferase 5A
21894	2785.96	-0.201844	0.0821707	-2.4564	0.0140337	0.786951	ENSMUSG00000028465	Tln1	talin 1
22772	709.081	-0.33094	0.134378	-2.46276	0.0137873	0.786951	ENSMUSG00000061524	Zic2	zinc finger protein of the cerebellum 2
26570	2711.08	-0.470815	0.191279	-2.4614	0.0138396	0.786951	ENSMUSG00000027737	Slc7a11	solute carrier family 7 (cationic amino acid transporter, y+ system), member 11
53881	1313.84	-0.244507	0.0994216	-2.45929	0.0139212	0.786951	ENSMUSG00000089774	Slc5a3	solute carrier family 5 (inositol transporters), member 3
319974	4569.88	0.217054	0.0885545	2.45108	0.014243	0.791195	ENSMUSG00000029673	Auts2	autism susceptibility candidate 2
319974	4569.88	0.217054	0.0885545	2.45108	0.014243	0.791195	ENSMUSG00000110939	Auts2	autism susceptibility candidate 2
73649	160.026	-0.639858	0.261084	-2.45077	0.014255	0.791195	ENSMUSG00000027015	Cybrd1	cytochrome b reductase 1
13591	123.963	-0.843509	0.344412	-2.44913	0.0143202	0.792312	ENSMUSG00000057098	Ebf1	early B cell factor 1
319924	12180.7	-0.174726	0.0714161	-2.44659	0.0144213	0.795394	ENSMUSG00000024897	Apba1	amyloid beta (A4) precursor protein binding, family A, member 1
192176	3954.98	-0.243873	0.0997977	-2.44367	0.0145386	0.79935	ENSMUSG00000031328	Flna	filamin, alpha
240514	4645.16	0.205345	0.0841217	2.44104	0.014645	0.802682	ENSMUSG00000095098	Ccdc85b	coiled-coil domain containing 85B
226594	304.658	-0.449948	0.18474	-2.43557	0.0148682	0.807347	ENSMUSG00000040723	Rcsd1	RCSD domain containing 1
78795	1459.42	0.216588	0.0889185	2.4358	0.0148589	0.807347	ENSMUSG00000062590	Armc9	armadillo repeat containing 9
94214	37600.9	-0.139508	0.0572386	-2.43731	0.0147971	0.807347	ENSMUSG00000058297	Spock2	sparc/osteonectin, cwcv and kazal-like domains proteoglycan 2
26921	6700.33	-0.175509	0.072117	-2.43367	0.0149466	0.809098	ENSMUSG00000026074	Map4k4	mitogen-activated protein kinase kinase kinase kinase 4
100502895	164.184	0.658437	0.270787	2.43157	0.0150337	0.810161	NA	NA	NA
102103	1881.21	-0.231007	0.095286	-2.42435	0.0153357	0.810161	ENSMUSG00000045636	Mtus1	mitochondrial tumor suppressor 1
12389	613.252	-0.348834	0.143819	-2.42552	0.0152866	0.810161	ENSMUSG00000007655	Cav1	caveolin 1, caveolae protein
14268	3170.75	-0.221448	0.0912138	-2.42779	0.0151912	0.810161	ENSMUSG00000026193	Fn1	fibronectin 1
14732	2956.55	-0.234104	0.0963903	-2.42871	0.0151526	0.810161	ENSMUSG00000024978	Gpam	glycerol-3-phosphate acyltransferase, mitochondrial
17218	383.605	0.379663	0.156445	2.42682	0.015232	0.810161	ENSMUSG00000005410	Mcm5	minichromosome maintenance complex component 5
244895	2623.33	-0.230677	0.0951269	-2.42494	0.0153107	0.810161	ENSMUSG00000074305	Peak1	pseudopodium-enriched atypical kinase 1
71228	2019.11	-0.201179	0.0827931	-2.4299	0.0151031	0.810161	ENSMUSG00000021782	Dlg5	discs large MAGUK scaffold protein 5
18074	177.164	-0.524411	0.216655	-2.42049	0.0154997	0.81213	ENSMUSG00000021806	Nid2	nidogen 2
234839	467.082	-0.360745	0.149056	-2.4202	0.0155119	0.81213	ENSMUSG00000014444	Piezo1	piezo-type mechanosensitive ion channel component 1
328783	58.6705	-2.94396	1.21569	-2.42164	0.0154505	0.81213	ENSMUSG00000041062	Mslnl	mesothelin-like
59036	454.304	-0.390953	0.161633	-2.41877	0.015573	0.812902	ENSMUSG00000044548	Dact1	dishevelled-binding antagonist of beta-catenin 1
75552	1624.33	0.245191	0.101598	2.41334	0.0158069	0.822665	ENSMUSG00000064225	Paqr9	progestin and adipoQ receptor family member IX
68947	565.169	-0.426017	0.176798	-2.40963	0.0159687	0.828624	ENSMUSG00000060402	Chst8	carbohydrate sulfotransferase 8
14664	2703.79	-0.288901	0.120091	-2.40567	0.0161427	0.830283	ENSMUSG00000028542	Slc6a9	solute carrier family 6 (neurotransmitter transporter, glycine), member 9
20183	459.674	1.03742	0.43106	2.40667	0.0160986	0.830283	ENSMUSG00000015843	Rxrg	retinoid X receptor gamma
268859	23280.7	0.189367	0.0786616	2.40736	0.0160684	0.830283	ENSMUSG00000008658	Rbfox1	RNA binding protein, fox-1 homolog (C. elegans) 1
104086	252.942	-0.504069	0.209734	-2.40337	0.0162447	0.833089	ENSMUSG00000026170	Cyp27a1	cytochrome P450, family 27, subfamily a, polypeptide 1
83436	1840.99	0.241496	0.100619	2.4001	0.0163904	0.838107	ENSMUSG00000031557	Plekha2	pleckstrin homology domain-containing, family A (phosphoinositide binding specific) member 2
12294	4860.53	0.158702	0.0663546	2.39172	0.0167694	0.841681	ENSMUSG00000021991	Cacna2d3	calcium channel, voltage-dependent, alpha2/delta subunit 3
12858	5975.43	0.207165	0.0866492	2.39085	0.0168096	0.841681	ENSMUSG00000000088	Cox5a	cytochrome c oxidase subunit 5A
170460	263.358	-0.499379	0.208759	-2.39213	0.0167508	0.841681	ENSMUSG00000046027	Stard5	StAR-related lipid transfer (START) domain containing 5
22044	315.908	-1.16319	0.486696	-2.38997	0.01685	0.841681	ENSMUSG00000005892	Trh	thyrotropin releasing hormone
22295	108.378	-1.0421	0.4362	-2.38905	0.0168922	0.841681	ENSMUSG00000012819	Cdh23	cadherin 23 (otocadherin)
233752	163.398	-0.62301	0.260563	-2.39101	0.016802	0.841681	ENSMUSG00000048782	Insc	INSC spindle orientation adaptor protein
241118	644.777	0.453397	0.189641	2.39081	0.0168112	0.841681	ENSMUSG00000033007	Asic4	acid-sensing (proton-gated) ion channel family member 4
56224	13533.7	0.172201	0.0718493	2.3967	0.0165436	0.841681	ENSMUSG00000028152	Tspan5	tetraspanin 5
56338	860.496	-0.318262	0.132835	-2.39592	0.0165786	0.841681	ENSMUSG00000038393	Txnip	thioredoxin interacting protein
327958	9899.83	0.178661	0.0749545	2.38359	0.0171445	0.84943	ENSMUSG00000040543	Pitpnm3	PITPNM family member 3
67569	469.38	-0.36636	0.153635	-2.38462	0.0170969	0.84943	ENSMUSG00000019888	Mgat4c	MGAT4 family, member C
109904	325.858	0.465559	0.195846	2.37717	0.0174461	0.851311	ENSMUSG00000031139	Mcf2	mcf.2 transforming sequence
16816	1112.1	-0.34652	0.145667	-2.37885	0.0173667	0.851311	ENSMUSG00000035237	Lcat	lecithin cholesterol acyltransferase
17075	29.8097	-1.79046	0.752319	-2.37992	0.0173164	0.851311	ENSMUSG00000045394	Epcam	epithelial cell adhesion molecule
233107	795.809	-0.284305	0.119627	-2.37658	0.0174737	0.851311	ENSMUSG00000030499	Kctd15	potassium channel tetramerisation domain containing 15
243914	2051.72	-0.222821	0.0937097	-2.37778	0.0174174	0.851311	ENSMUSG00000036560	Lgi4	leucine-rich repeat LGI family, member 4
268902	8653.45	-0.21091	0.0886822	-2.37826	0.0173944	0.851311	ENSMUSG00000052516	Robo2	roundabout guidance receptor 2
20668	471.151	-0.404543	0.170297	-2.37552	0.0175243	0.85141	ENSMUSG00000070643	Sox13	SRY (sex determining region Y)-box 13
114301	829.73	-0.285954	0.120755	-2.36804	0.0178824	0.851844	ENSMUSG00000033377	Palmd	palmdelphin
13807	52658.8	0.169511	0.0715496	2.36914	0.0178297	0.851844	ENSMUSG00000004267	Eno2	enolase 2, gamma neuronal
208158	3211.63	0.208254	0.0877953	2.37204	0.0176903	0.851844	ENSMUSG00000041205	Map6d1	MAP6 domain containing 1
233765	1433.11	-0.275835	0.116521	-2.36724	0.0179211	0.851844	ENSMUSG00000045659	Plekha7	pleckstrin homology domain containing, family A member 7
242748	2666.66	-0.238179	0.100593	-2.36775	0.0178967	0.851844	ENSMUSG00000041544	Disp3	dispatched RND transporter family member 3
26364	625.22	-0.302765	0.127655	-2.37175	0.0177039	0.851844	ENSMUSG00000002885	Adgre5	adhesion G protein-coupled receptor E5
75740	185.13	-0.626205	0.264426	-2.36816	0.0178766	0.851844	ENSMUSG00000063600	Egfem1	EGF-like and EMI domain containing 1
77552	7087.82	0.173257	0.0731896	2.36723	0.0179218	0.851844	ENSMUSG00000041889	Shisa4	shisa family member 4
13390	1234.4	-0.358867	0.152077	-2.35977	0.0182861	0.857538	ENSMUSG00000041911	Dlx1	distal-less homeobox 1
19283	10686.6	-0.22582	0.095684	-2.36006	0.018272	0.857538	ENSMUSG00000068748	Ptprz1	protein tyrosine phosphatase, receptor type Z, polypeptide 1
20649	111.607	-0.732503	0.310133	-2.3619	0.0181817	0.857538	ENSMUSG00000060429	Sntb1	syntrophin, basic 1
211556	4577.12	0.172094	0.0728442	2.3625	0.0181522	0.857538	ENSMUSG00000074238	Ap1ar	adaptor-related protein complex 1 associated regulatory protein
329274	437.791	-0.363497	0.153941	-2.36128	0.0182122	0.857538	ENSMUSG00000015484	Fam163a	family with sequence similarity 163, member A
101631	557.407	0.430239	0.182793	2.3537	0.0185876	0.860687	ENSMUSG00000060260	Pwwp2b	PWWP domain containing 2B
101631	557.407	0.430239	0.182793	2.3537	0.0185876	0.860687	ENSMUSG00000110798	Pwwp2b	PWWP domain containing 2B
13857	397.175	0.434763	0.185799	2.33996	0.0192856	0.860687	ENSMUSG00000006235	Epor	erythropoietin receptor
14319	61962	0.159579	0.0681839	2.34042	0.0192623	0.860687	ENSMUSG00000024661	Fth1	ferritin heavy polypeptide 1
16069	58.5114	1.31698	0.560637	2.34908	0.0188196	0.860687	ENSMUSG00000067149	Jchain	immunoglobulin joining chain
19270	4761.22	-0.235834	0.100347	-2.35019	0.0187636	0.860687	ENSMUSG00000021745	Ptprg	protein tyrosine phosphatase, receptor type, G
20266	25360.4	0.201616	0.0855507	2.35669	0.0184388	0.860687	ENSMUSG00000019194	Scn1b	sodium channel, voltage-gated, type I, beta
20533	19.1927	-2.15536	0.916439	-2.35188	0.0186786	0.860687	ENSMUSG00000006574	Slc4a1	solute carrier family 4 (anion exchanger), member 1
22625	215.658	-0.589934	0.251978	-2.34122	0.0192211	0.860687	ENSMUSG00000051590	Map3k19	mitogen-activated protein kinase kinase kinase 19
228788	234.374	-0.532658	0.226634	-2.3503	0.0187582	0.860687	ENSMUSG00000027474	Ccm2l	cerebral cavernous malformation 2-like
231861	7945.47	-0.17028	0.0725143	-2.34822	0.0188633	0.860687	ENSMUSG00000039477	Tnrc18	trinucleotide repeat containing 18
23894	745.609	0.262202	0.112029	2.34047	0.0192594	0.860687	ENSMUSG00000021639	Gtf2h2	general transcription factor II H, polypeptide 2
23972	712.453	-0.32775	0.14005	-2.34024	0.0192711	0.860687	ENSMUSG00000024899	Papss2	3'-phosphoadenosine 5'-phosphosulfate synthase 2
242202	731.545	-0.316449	0.135119	-2.342	0.0191807	0.860687	ENSMUSG00000053965	Pde5a	phosphodiesterase 5A, cGMP-specific
330440	6.20695	2.97126	1.26702	2.34508	0.0190229	0.860687	ENSMUSG00000048473	Sult6b2	sulfotransferase family 6B, member 2
627214	547.645	-0.421801	0.179569	-2.34897	0.0188256	0.860687	ENSMUSG00000073805	Insyn2a	inhibitory synaptic factor 2A
66349	1864	0.198265	0.0844652	2.3473	0.0189099	0.860687	ENSMUSG00000057229	Dmac2	distal membrane arm assembly complex 2
66700	5446.77	0.161981	0.0690716	2.34512	0.0190207	0.860687	ENSMUSG00000053119	Chmp3	charged multivesicular body protein 3
67731	1484.92	0.292181	0.124599	2.34497	0.0190287	0.860687	ENSMUSG00000022358	Fbxo32	F-box protein 32
67731	1484.92	0.292181	0.124599	2.34497	0.0190287	0.860687	ENSMUSG00000116076	Fbxo32	F-box protein 32
74335	477.851	-0.411476	0.175627	-2.3429	0.0191347	0.860687	ENSMUSG00000021287	Xrcc3	X-ray repair complementing defective repair in Chinese hamster cells 3
211187	4036.35	0.212979	0.0911169	2.33742	0.0194172	0.862174	ENSMUSG00000055003	Lrtm2	leucine-rich repeats and transmembrane domains 2
242466	2705.5	-0.219656	0.0939588	-2.3378	0.0193978	0.862174	ENSMUSG00000060206	Zfp462	zinc finger protein 462
22365	1771.47	0.195645	0.0837427	2.33626	0.0194776	0.86267	ENSMUSG00000015747	Vps45	vacuolar protein sorting 45
16403	1111.76	-0.267963	0.114765	-2.33488	0.0195498	0.863688	ENSMUSG00000027111	Itga6	integrin alpha 6
17171	924.633	-0.369652	0.158611	-2.33056	0.0197765	0.867149	ENSMUSG00000068037	Mas1	MAS1 oncogene
26413	32364.2	0.143501	0.0615732	2.33058	0.0197754	0.867149	ENSMUSG00000063358	Mapk1	mitogen-activated protein kinase 1
74136	14480.6	0.142303	0.0610335	2.33155	0.0197243	0.867149	ENSMUSG00000020823	Sec14l1	SEC14-like lipid binding 1
75747	2456.49	-0.21991	0.0945777	-2.32518	0.0200624	0.877493	ENSMUSG00000032009	Sesn3	sestrin 3
77578	3028.69	-0.170139	0.0732725	-2.322	0.0202329	0.882748	ENSMUSG00000038256	Bcl9	B cell CLL/lymphoma 9
14651	3464.46	0.186932	0.080599	2.31929	0.0203795	0.883386	ENSMUSG00000024158	Hagh	hydroxyacyl glutathione hydrolase
17105	2100.48	0.276898	0.119467	2.31779	0.020461	0.883386	ENSMUSG00000069516	Lyz2	lysozyme 2
18575	520.698	-0.512416	0.221082	-2.31777	0.020462	0.883386	ENSMUSG00000004347	Pde1c	phosphodiesterase 1C
69786	2256.79	-0.196945	0.0849972	-2.31708	0.0204993	0.883386	ENSMUSG00000054226	Tprkb	Tp53rk binding protein
74123	2575.03	-0.205503	0.0886308	-2.31864	0.0204146	0.883386	ENSMUSG00000023991	Foxp4	forkhead box P4
74123	2575.03	-0.205503	0.0886308	-2.31864	0.0204146	0.883386	ENSMUSG00000116496	Foxp4	forkhead box P4
72823	195.744	-0.519935	0.224512	-2.31584	0.0205671	0.884131	ENSMUSG00000052062	Pard3b	par-3 family cell polarity regulator beta
17698	1864.97	-0.202804	0.0876352	-2.31419	0.0206575	0.884689	ENSMUSG00000031207	Msn	moesin
620678	150.093	0.599718	0.259196	2.31376	0.0206809	0.884689	ENSMUSG00000080776	Gm12174	predicted gene 12174
17831	35.7559	-1.75996	0.761442	-2.31136	0.0208132	0.886027	NA	Muc2	mucin 2
380711	17737.5	0.131481	0.0568835	2.31142	0.0208099	0.886027	ENSMUSG00000038807	Rap1gap2	RAP1 GTPase activating protein 2
75141	4434.76	0.502984	0.217922	2.3081	0.0209937	0.891546	ENSMUSG00000034472	Rasd2	RASD family, member 2
12661	8897.11	-0.193481	0.0839517	-2.30467	0.0211851	0.892126	ENSMUSG00000030077	Chl1	cell adhesion molecule L1-like
17116	35.76	-1.40452	0.609856	-2.30303	0.0212771	0.892126	ENSMUSG00000056947	Mab21l1	mab-21-like 1
17710	696.13	-0.671132	0.291043	-2.30596	0.0211131	0.892126	ENSMUSG00000064358	COX3	cytochrome c oxidase subunit III
18985	7.98407	-2.63962	1.14688	-2.30156	0.0213602	0.892126	ENSMUSG00000032053	Pou2af1	POU domain, class 2, associating factor 1
225743	3932.9	-0.185695	0.0806096	-2.30363	0.0212434	0.892126	ENSMUSG00000025427	Rnf165	ring finger protein 165
230837	301.981	-0.428563	0.186212	-2.30147	0.0213649	0.892126	ENSMUSG00000036995	Asap3	ArfGAP with SH3 domain, ankyrin repeat and PH domain 3
66184	581.422	-0.385102	0.167392	-2.3006	0.0214143	0.892126	ENSMUSG00000063171	Rps4l	ribosomal protein S4-like
76484	5310.54	0.153562	0.0666506	2.30399	0.0212231	0.892126	ENSMUSG00000066129	Kndc1	kinase non-catalytic C-lobe domain (KIND) containing 1
11988	2109	-0.234089	0.101941	-2.29631	0.021658	0.894501	ENSMUSG00000031596	Slc7a2	solute carrier family 7 (cationic amino acid transporter, y+ system), member 2
13813	512.481	-2.25869	0.983744	-2.29601	0.0216753	0.894501	ENSMUSG00000032446	Eomes	eomesodermin
23928	313.292	-0.444117	0.193396	-2.29642	0.0216519	0.894501	ENSMUSG00000026840	Lamc3	laminin gamma 3
70435	10171.8	0.193897	0.0844135	2.29699	0.0216194	0.894501	ENSMUSG00000037679	Inf2	inverted formin, FH2 and WH2 domain containing
244202	29.0711	-1.74557	0.760934	-2.29399	0.0217913	0.897176	ENSMUSG00000049709	Nlrp10	NLR family, pyrin domain containing 10
192657	1725.84	0.217095	0.0947877	2.29032	0.0220025	0.903751	ENSMUSG00000001542	Ell2	elongation factor for RNA polymerase II 2
268977	538.645	-0.294085	0.128573	-2.2873	0.0221784	0.907037	ENSMUSG00000001870	Ltbp1	latent transforming growth factor beta binding protein 1
380728	1250.51	0.286137	0.125105	2.28717	0.0221859	0.907037	ENSMUSG00000035355	Kcnh4	potassium voltage-gated channel, subfamily H (eag-related), member 4
73124	1258.17	-0.225958	0.0988343	-2.28624	0.0222404	0.90715	ENSMUSG00000034109	Golim4	golgi integral membrane protein 4
12647	28.6159	1.33888	0.586746	2.28187	0.0224967	0.90902	ENSMUSG00000021919	Chat	choline acetyltransferase
18546	13008.9	0.175265	0.0768441	2.28078	0.0225614	0.90902	ENSMUSG00000090223	Pcp4	Purkinje cell protein 4
18718	5053.9	0.150653	0.0660393	2.28126	0.0225331	0.90902	ENSMUSG00000026737	Pip4k2a	phosphatidylinositol-5-phosphate 4-kinase, type II, alpha
214230	5392.4	-0.213391	0.0934334	-2.28388	0.0223786	0.90902	ENSMUSG00000074923	Pak6	p21 (RAC1) activated kinase 6
381319	36.8785	1.10487	0.484061	2.28251	0.0224594	0.90902	ENSMUSG00000026630	Batf3	basic leucine zipper transcription factor, ATF-like 3
70423	755.57	-0.336457	0.147557	-2.28018	0.0225972	0.90902	ENSMUSG00000037031	Tspan15	tetraspanin 15
110265	1353.49	0.262044	0.114998	2.27869	0.0226853	0.910474	ENSMUSG00000054733	Msra	methionine sulfoxide reductase A
433904	5585.45	0.158838	0.0697432	2.27746	0.0227585	0.911328	ENSMUSG00000029153	Ociad2	OCIA domain containing 2
78506	5619.24	0.157817	0.0693366	2.27611	0.0228397	0.912494	ENSMUSG00000039478	Micu3	mitochondrial calcium uptake family, member 3
101401	98.586	-0.719131	0.317945	-2.26181	0.0237089	0.919962	ENSMUSG00000030022	Adamts9	a disintegrin-like and metallopeptidase (reprolysin type) with thrombospondin type 1 motif, 9
12319	708.147	0.310447	0.136775	2.26977	0.0232215	0.919962	ENSMUSG00000041261	Car8	carbonic anhydrase 8
12325	17528.7	0.188229	0.0829386	2.2695	0.0232378	0.919962	ENSMUSG00000021820	Camk2g	calcium/calmodulin-dependent protein kinase II gamma
12841	537.801	-0.323444	0.143162	-2.25928	0.0238658	0.919962	ENSMUSG00000027570	Col9a3	collagen, type IX, alpha 3
13848	9677.97	0.222291	0.0982351	2.26285	0.0236449	0.919962	ENSMUSG00000029869	Ephb6	Eph receptor B6
18752	19107.8	-0.164142	0.0722805	-2.27091	0.0231527	0.919962	ENSMUSG00000078816	Prkcg	protein kinase C, gamma
18752	19107.8	-0.164142	0.0722805	-2.27091	0.0231527	0.919962	ENSMUSG00000097449	Prkcg	protein kinase C, gamma
19263	2606.22	-0.268109	0.118623	-2.26018	0.02381	0.919962	ENSMUSG00000020154	Ptprb	protein tyrosine phosphatase, receptor type, B
20868	466.801	-0.345092	0.152683	-2.26019	0.0238094	0.919962	ENSMUSG00000020272	Stk10	serine/threonine kinase 10
214189	262.05	-1.81466	0.803145	-2.25945	0.0238556	0.919962	ENSMUSG00000021337	Scgn	secretagogin, EF-hand calcium binding protein
233744	4877.46	-0.187518	0.0827962	-2.26481	0.0235243	0.919962	ENSMUSG00000038156	Spon1	spondin 1, (f-spondin) extracellular matrix protein
240087	1255.21	-0.225339	0.0996614	-2.26104	0.0237567	0.919962	ENSMUSG00000061607	Mdc1	mediator of DNA damage checkpoint 1
435145	860.549	-0.892801	0.394549	-2.26284	0.0236454	0.919962	ENSMUSG00000096883	Shisa8	shisa family member 8
71932	16.3513	-1.76794	0.779789	-2.2672	0.0233779	0.919962	ENSMUSG00000037577	Ephx3	epoxide hydrolase 3
72046	3875.78	0.166187	0.0734027	2.26404	0.0235714	0.919962	ENSMUSG00000049680	Urgcp	upregulator of cell proliferation
74762	2082.58	-0.277471	0.122612	-2.26299	0.0236361	0.919962	ENSMUSG00000043557	Mdga1	MAM domain containing glycosylphosphatidylinositol anchor 1
75124	10.499	-2.69644	1.18711	-2.27143	0.0231209	0.919962	ENSMUSG00000021396	Nxnl2	nucleoredoxin-like 2
638247	5028.95	0.174415	0.0772443	2.25796	0.0239481	0.92111	ENSMUSG00000097006	9530082P21Rik	RIKEN cDNA 9530082P21 gene
223626	3039.96	0.284861	0.126355	2.25445	0.0241681	0.927537	ENSMUSG00000056665	Them6	thioesterase superfamily member 6
27360	6513.4	-0.175407	0.0778888	-2.25202	0.0243208	0.928203	ENSMUSG00000025026	Add3	adducin 3 (gamma)
277360	10287.1	-0.20251	0.0899095	-2.25238	0.0242983	0.928203	ENSMUSG00000039621	Prex1	phosphatidylinositol-3,4,5-trisphosphate-dependent Rac exchange factor 1
70120	729.355	0.263167	0.116877	2.25165	0.0243442	0.928203	ENSMUSG00000022792	Yars2	tyrosyl-tRNA synthetase 2 (mitochondrial)
12772	26.8483	-1.3468	0.599061	-2.24819	0.0245642	0.932535	ENSMUSG00000049103	Ccr2	chemokine (C-C motif) receptor 2
67529	5493.84	0.183277	0.0814938	2.24897	0.0245146	0.932535	ENSMUSG00000040242	Fgfr1op2	FGFR1 oncogene partner 2
14586	6045.83	0.23489	0.104666	2.24418	0.0248207	0.937347	ENSMUSG00000022103	Gfra2	glial cell line derived neurotrophic factor family receptor alpha 2
448850	812.34	0.254564	0.113405	2.24474	0.0247847	0.937347	ENSMUSG00000020526	Znhit3	zinc finger, HIT type 3
68039	231.281	-1.13119	0.50416	-2.24371	0.0248513	0.937347	ENSMUSG00000025723	Nmb	neuromedin B
217143	43.7015	-1.2221	0.545028	-2.24227	0.0249438	0.938817	ENSMUSG00000070337	Gpr179	G protein-coupled receptor 179
11606	235.535	-0.467579	0.208799	-2.23937	0.0251318	0.941877	ENSMUSG00000031980	Agt	angiotensinogen (serpin peptidase inhibitor, clade A, member 8)
19206	1867.86	-0.248277	0.11087	-2.23936	0.0251325	0.941877	ENSMUSG00000021466	Ptch1	patched 1
633640	489.749	0.386854	0.173046	2.23556	0.0253807	0.949151	ENSMUSG00000074634	Tmem267	transmembrane protein 267
13349	1723.41	0.242522	0.108536	2.23448	0.0254516	0.949778	ENSMUSG00000037872	Ackr1	atypical chemokine receptor 1 (Duffy blood group)
216166	721.775	0.399515	0.178941	2.23267	0.0255707	0.952176	ENSMUSG00000035486	Plk5	polo like kinase 5
227835	2516.76	0.207891	0.0932607	2.22914	0.0258045	0.952176	ENSMUSG00000036890	Gtdc1	glycosyltransferase-like domain containing 1
241327	123.178	-0.699026	0.313258	-2.23147	0.0256497	0.952176	ENSMUSG00000046618	Olfml2a	olfactomedin-like 2A
320790	782.49	-0.268179	0.120285	-2.22954	0.025778	0.952176	ENSMUSG00000041235	Chd7	chromodomain helicase DNA binding protein 7
382034	4304.7	-0.197427	0.0885066	-2.23065	0.0257044	0.952176	ENSMUSG00000031822	Gse1	genetic suppressor element 1, coiled-coil protein
96935	5418.32	0.165549	0.0742843	2.22858	0.0258416	0.952176	ENSMUSG00000038576	Susd4	sushi domain containing 4
232944	4631.32	-0.146493	0.0658685	-2.22403	0.0261465	0.955734	ENSMUSG00000030397	Mark4	MAP/microtubule affinity regulating kinase 4
243961	41208.4	-0.159055	0.0714934	-2.22475	0.0260979	0.955734	ENSMUSG00000038738	Shank1	SH3 and multiple ankyrin repeat domains 1
270190	2796.52	-0.177485	0.0797902	-2.22439	0.026122	0.955734	ENSMUSG00000032537	Ephb1	Eph receptor B1
75547	2839.53	-0.198758	0.0893741	-2.22389	0.0261561	0.955734	ENSMUSG00000066406	Akap13	A kinase (PRKA) anchor protein 13
11973	15756.8	0.160895	0.0725603	2.21739	0.0265964	0.957979	ENSMUSG00000019210	Atp6v1e1	ATPase, H+ transporting, lysosomal V1 subunit E1
20614	170956	0.170059	0.0765936	2.22028	0.0263996	0.957979	ENSMUSG00000027273	Snap25	synaptosomal-associated protein 25
207592	2421.92	-0.217621	0.0980365	-2.2198	0.0264326	0.957979	ENSMUSG00000039976	Tbc1d16	TBC1 domain family, member 16
622434	1180.99	-0.251883	0.11352	-2.21885	0.0264972	0.957979	ENSMUSG00000036885	Arhgef26	Rho guanine nucleotide exchange factor (GEF) 26
66240	268.695	-0.471229	0.212402	-2.21857	0.0265162	0.957979	ENSMUSG00000090122	Kcne1l	potassium voltage-gated channel, Isk-related family, member 1-like, pseudogene
69049	61.2981	-0.903049	0.407267	-2.21734	0.0265999	0.957979	ENSMUSG00000079494	Nat8f5	N-acetyltransferase 8 (GCN5-related) family member 5
83398	2178.13	-0.280364	0.126174	-2.22205	0.0262802	0.957979	ENSMUSG00000027977	Ndst3	N-deacetylase/N-sulfotransferase (heparan glucosaminyl) 3
328234	463.04	-0.3761	0.169752	-2.21559	0.0267198	0.960323	ENSMUSG00000044164	Rnf182	ring finger protein 182
13132	534.802	-0.380103	0.171959	-2.21043	0.0270751	0.971104	ENSMUSG00000022150	Dab2	disabled 2, mitogen-responsive phosphoprotein
19201	434.808	0.373819	0.169301	2.20802	0.0272428	0.971161	ENSMUSG00000025429	Pstpip2	proline-serine-threonine phosphatase-interacting protein 2
19201	434.808	0.373819	0.169301	2.20802	0.0272428	0.971161	ENSMUSG00000116035	Pstpip2	proline-serine-threonine phosphatase-interacting protein 2
237403	2044.4	0.187239	0.0847985	2.20804	0.0272412	0.971161	ENSMUSG00000051067	Lingo3	leucine rich repeat and Ig domain containing 3
71137	795.713	-0.294307	0.133225	-2.2091	0.0271679	0.971161	ENSMUSG00000020037	Rfx4	regulatory factor X, 4 (influences HLA class II expression)
215085	3742.14	-0.195739	0.0886981	-2.2068	0.0273278	0.971647	ENSMUSG00000038602	Slc35f1	solute carrier family 35, member F1
67331	21.1605	-1.92313	0.871677	-2.20624	0.0273672	0.971647	ENSMUSG00000003341	Atp8b3	ATPase, class I, type 8B, member 3
12454	1594.53	-0.189339	0.0858753	-2.20482	0.0274669	0.973215	ENSMUSG00000021258	Ccnk	cyclin K
108015	60.0383	-2.21062	1.00472	-2.20023	0.0277908	0.974146	ENSMUSG00000035200	Chrnb4	cholinergic receptor, nicotinic, beta polypeptide 4
18049	135.604	-0.659472	0.299901	-2.19897	0.0278801	0.974146	ENSMUSG00000027859	Ngf	nerve growth factor
18187	1573.76	-0.501572	0.227816	-2.20166	0.0276894	0.974146	ENSMUSG00000025969	Nrp2	neuropilin 2
20689	646.821	-0.309424	0.140606	-2.20064	0.0277614	0.974146	ENSMUSG00000024565	Sall3	spalt like transcription factor 3
277973	2001.91	0.187405	0.085251	2.19827	0.0279299	0.974146	ENSMUSG00000014786	Slc9a5	solute carrier family 9 (sodium/hydrogen exchanger), member 5
320158	3160.68	0.182717	0.0830133	2.20106	0.0277321	0.974146	ENSMUSG00000037492	Zmat4	zinc finger, matrin type 4
68731	570.143	0.290156	0.131999	2.19816	0.0279375	0.974146	ENSMUSG00000024570	Rbfa	ribosome binding factor A
83453	1254.63	-0.230931	0.105015	-2.19903	0.0278758	0.974146	ENSMUSG00000031283	Chrdl1	chordin-like 1
20848	3228.35	-0.169019	0.0769593	-2.19622	0.0280764	0.977049	ENSMUSG00000004040	Stat3	signal transducer and activator of transcription 3
11418	4129.08	0.178027	0.0811716	2.19322	0.0282916	0.982413	ENSMUSG00000020704	Asic2	acid-sensing (proton-gated) ion channel 2
72898	4753.31	0.174341	0.0795167	2.19251	0.0283426	0.982413	ENSMUSG00000029348	Asphd2	aspartate beta-hydroxylase domain containing 2
140723	1378.47	-0.6426	0.293764	-2.18747	0.028708	0.985343	ENSMUSG00000040373	Cacng5	calcium channel, voltage-dependent, gamma subunit 5
18214	767.14	-0.320164	0.14628	-2.18871	0.0286177	0.985343	ENSMUSG00000026674	Ddr2	discoidin domain receptor family, member 2
74463	14.0588	-1.92083	0.877507	-2.18896	0.0285998	0.985343	ENSMUSG00000011263	Exoc3l2	exocyst complex component 3-like 2
76448	574.734	-0.301327	0.137704	-2.18822	0.0286534	0.985343	ENSMUSG00000034595	Ppp1r18	protein phosphatase 1, regulatory subunit 18
76626	5707.35	-0.205437	0.09379	-2.1904	0.0284954	0.985343	ENSMUSG00000069769	Msi2	musashi RNA-binding protein 2
14190	142.311	-0.607226	0.277731	-2.18638	0.0287877	0.985886	ENSMUSG00000039899	Fgl2	fibrinogen-like protein 2
93840	504.566	-0.344869	0.157783	-2.18572	0.0288363	0.985886	ENSMUSG00000026556	Vangl2	VANGL planar cell polarity 2
21416	260.441	-0.479858	0.219799	-2.18317	0.0290233	0.990349	ENSMUSG00000024985	Tcf7l2	transcription factor 7 like 2, T cell specific, HMG box
207565	20509.9	0.130916	0.0600086	2.18162	0.0291377	0.992323	ENSMUSG00000029471	Camkk2	calcium/calmodulin-dependent protein kinase kinase 2, beta
208777	340.07	-0.389431	0.178617	-2.18026	0.0292382	0.993068	ENSMUSG00000047793	Sned1	sushi, nidogen and EGF-like domains 1
72293	136.316	-0.630237	0.289228	-2.17903	0.0293295	0.993068	ENSMUSG00000021567	Nkd2	naked cuticle 2
76898	14610.3	-0.167041	0.0766532	-2.17917	0.0293187	0.993068	ENSMUSG00000045994	B3gat1	beta-1,3-glucuronyltransferase 1 (glucuronosyltransferase P)
21941	81.4512	-0.787259	0.361426	-2.1782	0.029391	0.993078	ENSMUSG00000028602	Tnfrsf8	tumor necrosis factor receptor superfamily, member 8
230935	3126.19	0.153675	0.0705737	2.1775	0.029443	0.993078	ENSMUSG00000039768	Dnajc11	DnaJ heat shock protein family (Hsp40) member C11
15184	9178.09	-0.142675	0.0655744	-2.17577	0.0295725	0.993624	ENSMUSG00000008855	Hdac5	histone deacetylase 5
16988	68.175	-0.819085	0.376438	-2.17588	0.0295642	0.993624	ENSMUSG00000073412	Lst1	leukocyte specific transcript 1
13643	4082.81	-0.366474	0.168522	-2.17464	0.029657	0.994467	ENSMUSG00000003934	Efnb3	ephrin B3
228801	7.03739	-2.78909	1.28387	-2.17241	0.0298244	0.994467	ENSMUSG00000027485	Bpifb1	BPI fold containing family B, member 1
239102	3361.67	-0.165714	0.0762458	-2.17341	0.0297493	0.994467	ENSMUSG00000040721	Zfhx2	zinc finger homeobox 2
243499	1543.45	-0.263933	0.121485	-2.17255	0.0298141	0.994467	ENSMUSG00000052581	Lrrtm4	leucine rich repeat transmembrane neuronal 4
231293	244.502	0.439422	0.202704	2.16781	0.0301734	0.996632	ENSMUSG00000029154	Cwh43	cell wall biogenesis 43 C-terminal homolog
268482	1519.25	0.254363	0.117191	2.1705	0.0299688	0.996632	ENSMUSG00000020912	Krt12	keratin 12
56726	4475.07	-0.155957	0.0719145	-2.16864	0.03011	0.996632	ENSMUSG00000031246	Sh3bgrl	SH3-binding domain glutamic acid-rich protein like
81703	2739.7	0.221347	0.102062	2.16875	0.0301016	0.996632	ENSMUSG00000034271	Jdp2	Jun dimerization protein 2
98845	183.732	-0.529814	0.244386	-2.16794	0.0301635	0.996632	ENSMUSG00000025504	Eps8l2	EPS8-like 2
110074	1109.23	0.245649	0.1134	2.16623	0.0302936	0.996848	ENSMUSG00000027203	Dut	deoxyuridine triphosphatase
18378	857.622	-2.22325	1.02615	-2.16659	0.0302662	0.996848	ENSMUSG00000074006	Omp	olfactory marker protein
21685	17026	0.160639	0.0743059	2.16185	0.0306294	0.99853	ENSMUSG00000022389	Tef	thyrotroph embryonic factor
230991	1582.25	0.196459	0.0908455	2.16256	0.0305752	0.99853	ENSMUSG00000074738	Fndc10	fibronectin type III domain containing 10
60510	728.005	-0.819755	0.379138	-2.16215	0.0306062	0.99853	ENSMUSG00000062542	Syt9	synaptotagmin IX
66867	4799.9	0.145337	0.0672079	2.1625	0.0305798	0.99853	ENSMUSG00000032329	Hmg20a	high mobility group 20A
67845	2995.74	0.186818	0.0863916	2.16245	0.0305835	0.99853	ENSMUSG00000028098	Rnf115	ring finger protein 115
100008567	126.244	-0.0426366	0.297642	-0.143248	0.886094	0.999644	NA	Gm14964	predicted gene 14964
100009600	26.8763	-0.313906	0.576176	-0.544809	0.585885	0.999644	ENSMUSG00000079681	Zglp1	zinc finger, GATA-like protein 1
100017	174.417	-0.108656	0.236169	-0.460078	0.64546	0.999644	ENSMUSG00000037295	Ldlrap1	low density lipoprotein receptor adaptor protein 1
100019	3647.36	0.00213105	0.082698	0.0257691	0.979442	0.999644	ENSMUSG00000058006	Mdn1	midasin AAA ATPase 1
100033459	6.48922	1.22048	1.26494	0.964854	0.334618	0.999644	ENSMUSG00000066677	Ifi208	interferon activated gene 208
100034251	20.0668	0.692411	0.718621	0.963527	0.335283	0.999644	ENSMUSG00000069792	Wfdc17	WAP four-disulfide core domain 17
100034361	248.27	-0.0858263	0.215857	-0.397607	0.69092	0.999644	ENSMUSG00000048222	Mfap1b	microfibrillar-associated protein 1B
100034363	13.9945	-0.426768	0.754195	-0.56586	0.571489	0.999644	ENSMUSG00000089996	Tmsb15b2	thymosin beta 15b2
100034726	248.481	0.164214	0.202169	0.812261	0.416642	0.999644	ENSMUSG00000062353	Gm15772	ribosomal protein L26 pseudogene
100034739	57.8438	-0.393694	0.410186	-0.959794	0.337159	0.999644	NA	Gm17762	predicted gene, 17762
100034748	52.7159	-0.221343	0.422432	-0.523973	0.600298	0.999644	ENSMUSG00000025727	A930017K11Rik	RIKEN cDNA A930017K11 gene
100036521	1786.41	0.0577317	0.0907476	0.636179	0.52466	0.999644	ENSMUSG00000089862	Umad1	UMAP1-MVP12 associated (UMA) domain containing 1
100036523	31.4371	-0.558867	0.519491	-1.0758	0.282017	0.999644	ENSMUSG00000097170	Gm16982	predicted gene, 16982
100036768	118.66	0.0969356	0.275469	0.351893	0.724918	0.999644	ENSMUSG00000056687	Gm11696	predicted gene 11696
100037258	2896.93	0.0137433	0.0749282	0.18342	0.854469	0.999644	ENSMUSG00000022136	Dnajc3	DnaJ heat shock protein family (Hsp40) member C3
100037260	11.3645	-1.16086	0.881165	-1.31741	0.1877	0.999644	ENSMUSG00000100632	9430060I03Rik	RIKEN cDNA 9430060I03 gene
100037262	39.8005	-0.0903713	0.473557	-0.190835	0.848655	0.999644	ENSMUSG00000075576	Gm12359	predicted gene 12359
100037278	101.933	0.045665	0.298633	0.152913	0.878467	0.999644	ENSMUSG00000043243	Niban3	niban apoptosis regulator 3
100037282	208.271	-0.250713	0.21661	-1.15744	0.247094	0.999644	ENSMUSG00000023806	Rsph3b	radial spoke 3B homolog (Chlamydomonas)
100037283	158.236	-0.429737	0.349495	-1.2296	0.218849	0.999644	ENSMUSG00000095687	Rnaset2a	ribonuclease T2A
100037396	369.434	0.202592	0.181662	1.11521	0.26476	0.999644	ENSMUSG00000085886	D030047H15Rik	RIKEN cDNA D030047H15 gene
100038347	2104.16	-0.0511101	0.0911264	-0.560871	0.574886	0.999644	ENSMUSG00000078670	Fam174b	family with sequence similarity 174, member B
100038356	131.198	0.32291	0.351872	0.917692	0.35878	0.999644	ENSMUSG00000085828	Gm15612	predicted gene 15612
100038357	25.4799	0.0465045	0.624589	0.0744562	0.940647	0.999644	NA	Gm10856	predicted gene 10856
100038363	11.0389	-0.46426	0.880398	-0.52733	0.597965	0.999644	ENSMUSG00000078122	F630028O10Rik	RIKEN cDNA F630028O10 gene
100038371	18.8589	-0.255164	0.713467	-0.357639	0.720613	0.999644	NA	Zfp389	zinc finger protein 389
100038378	23.3377	0.447838	0.639923	0.69983	0.484034	0.999644	ENSMUSG00000072884	Gm10433	predicted gene 10433
100038381	13.1159	0.169002	0.972706	0.173744	0.862067	0.999644	NA	Gm10647	predicted gene 10647
100038388	9.85465	0.19957	0.907575	0.219894	0.825954	0.999644	NA	Gm10614	predicted gene 10614
100038392	103.494	0.0793896	0.303621	0.261476	0.793725	0.999644	ENSMUSG00000085169	Gm10785	predicted gene 10785
100038398	22.4598	-0.559431	0.842633	-0.663909	0.506749	0.999644	NA	NA	NA
100038399	29.0287	-0.055631	0.545671	-0.10195	0.918797	0.999644	NA	Gm10579	predicted gene 10579
100038411	43.8367	-0.207579	0.472927	-0.438925	0.660716	0.999644	NA	Gm15998	predicted gene 15998
100038416	96.5525	-0.289274	0.299424	-0.966101	0.333994	0.999644	NA	Gm10643	predicted gene 10643
100038424	7.00649	0.0609568	1.07198	0.0568639	0.954654	0.999644	NA	Gm10604	predicted gene 10604
100038425	30.0999	0.124612	0.548446	0.227209	0.820262	0.999644	NA	NA	NA
100038431	10.308	0.432148	0.951527	0.454162	0.649712	0.999644	NA	Gm10568	predicted gene 10568
100038433	48.2187	-0.313424	0.432302	-0.725012	0.468444	0.999644	ENSMUSG00000097386	9130213A22Rik	RIKEN cDNA 9130213A22 gene
100038453	76.3822	0.0969884	0.33901	0.286093	0.774807	0.999644	ENSMUSG00000074281	Gm12522	predicted gene 12522
100038460	6.89958	0.269014	1.15242	0.233434	0.815425	0.999644	NA	Gm10677	predicted gene 10677
100038470	25.2299	-0.402916	0.651089	-0.618835	0.536025	0.999644	NA	Gm10808	predicted gene 10808
100038478	14.7421	-0.0675335	0.785357	-0.0859909	0.931474	0.999644	NA	Gm10616	predicted gene 10616
100038486	353.659	-0.188996	0.184004	-1.02713	0.304361	0.999644	NA	Gm10742	predicted gene 10742
100038487	20.1939	-0.0864556	0.660132	-0.130967	0.895801	0.999644	NA	Gm10629	predicted gene 10629
100038509	13.3402	-0.318699	0.78549	-0.405733	0.684939	0.999644	NA	Gm10544	predicted gene 10544
100038514	21.8969	-0.342343	0.629763	-0.543606	0.586713	0.999644	ENSMUSG00000086587	Gm11837	predicted gene 11837
100038516	11.0969	0.508511	0.836499	0.607903	0.543251	0.999644	ENSMUSG00000100985	Gm10640	predicted gene 10640
100038526	212.249	-0.030243	0.214416	-0.141048	0.887832	0.999644	NA	Gm16008	predicted gene 16008
100038532	16.5946	-0.115454	0.821166	-0.140597	0.888188	0.999644	NA	Gm10822	predicted gene 10822
100038537	27.3123	-0.821776	0.620678	-1.324	0.185504	0.999644	NA	Gm16503	predicted gene 16503
100038538	108.451	0.155805	0.30861	0.50486	0.613657	0.999644	ENSMUSG00000074826	Gm10767	predicted gene 10767
100038541	30.282	-0.241791	0.609028	-0.397012	0.691358	0.999644	NA	Gm10554	predicted gene 10554
100038547	7.03051	0.210606	1.0744	0.196021	0.844593	0.999644	NA	Gm10815	predicted gene 10815
100038548	10.9283	-0.240043	1.04643	-0.229394	0.818563	0.999644	NA	Gm10521	predicted gene 10521
100038558	12.3447	-0.561869	0.909188	-0.617989	0.536582	0.999644	NA	Gm10752	predicted gene 10752
100038560	60.3425	-0.112463	0.435424	-0.258285	0.796187	0.999644	NA	Gm10687	predicted gene 10687
100038566	14.4768	-0.859087	0.81413	-1.05522	0.291324	0.999644	NA	Gm10658	predicted gene 10658
100038570	95.4872	0.414117	0.317125	1.30585	0.191603	0.999644	ENSMUSG00000075410	Prcd	photoreceptor disc component
100038575	326.6	-0.242032	0.293086	-0.825805	0.408915	0.999644	ENSMUSG00000111765	Gm10635	predicted gene 10635
100038577	97.4307	-0.23153	0.302181	-0.766197	0.443559	0.999644	ENSMUSG00000113856	Gm10790	predicted gene 10790
100038591	168.506	0.0911202	0.24549	0.371176	0.710506	0.999644	ENSMUSG00000097331	F420014N23Rik	RIKEN cDNA F420014N23 gene
100038595	38.5189	-0.311542	0.460757	-0.676152	0.498944	0.999644	ENSMUSG00000073739	Gm16287	predicted gene 16287
100038596	25.634	0.46418	0.667601	0.695295	0.48687	0.999644	NA	Gm10435	predicted gene 10435
100038599	31.5961	-0.422654	0.720337	-0.586744	0.557376	0.999644	ENSMUSG00000074517	Gm10710	predicted gene 10710
100038602	9.86465	-0.514251	0.947265	-0.54288	0.587213	0.999644	ENSMUSG00000116505	Gm10865	predicted gene 10865
100038605	163.343	-0.240594	0.264057	-0.911145	0.362219	0.999644	NA	E030047D23Rik	RIKEN cDNA E030047D23 gene
100038606	4.00655	1.21258	1.50509	0.805654	0.420442	0.999644	NA	NA	NA
100038614	92.9019	-0.0156811	0.32676	-0.0479898	0.961724	0.999644	ENSMUSG00000115518	Gm10791	predicted gene 10791
100038627	20.4621	-0.7349	0.657788	-1.11723	0.263896	0.999644	ENSMUSG00000114442	F630042J09Rik	RIKEN cDNA F630042J09 gene
100038629	8.20052	-0.535576	1.08866	-0.491958	0.622749	0.999644	NA	Gm10463	predicted gene 10463
100038636	22.3781	-0.115906	0.674622	-0.171809	0.863588	0.999644	NA	B230344G16Rik	RIKEN cDNA B230344G16 gene
100038638	7.01438	0.322567	1.19274	0.270441	0.786821	0.999644	NA	Fmr1os	FMRP translational regulator 1, opposite strand
100038647	44.956	-0.188602	0.444473	-0.424328	0.671327	0.999644	NA	Gm10572	predicted gene 10572
100038649	15.2051	-1.29944	0.863791	-1.50435	0.132491	0.999644	NA	Gm10690	predicted gene 10690
100038681	6.96266	-0.579664	1.21046	-0.478879	0.632025	0.999644	NA	NA	NA
100038683	19.5746	0.82728	0.73267	1.12913	0.258843	0.999644	NA	Gm10775	predicted gene 10775
100038688	78.8793	-0.412767	0.390034	-1.05829	0.289925	0.999644	NA	Gm10724	predicted gene 10724
100038689	13.7988	-0.683531	0.854191	-0.800208	0.42359	0.999644	ENSMUSG00000099907	Gm10421	predicted gene 10421
100038693	7.76829	-0.558895	0.985953	-0.566858	0.570811	0.999644	ENSMUSG00000073728	Tmem51os1	Tmem51 opposite strand 1
100038696	8.36121	1.11643	0.996085	1.12082	0.262366	0.999644	NA	Gm10866	predicted gene 10866
100038699	61.0872	-0.0324269	0.430751	-0.07528	0.939992	0.999644	ENSMUSG00000074776	Gm10754	predicted gene 10754
100038709	35.5825	-0.339828	0.518464	-0.655452	0.512176	0.999644	NA	Gm10789	predicted gene 10789
100038712	292.864	0.0269788	0.200722	0.134409	0.893079	0.999644	ENSMUSG00000097316	Gm10516	predicted gene 10516
100038713	123.98	0.288748	0.292637	0.98671	0.323785	0.999644	ENSMUSG00000113679	Gm10432	predicted gene 10432
100038725	476.281	-0.0238258	0.164161	-0.145136	0.884603	0.999644	ENSMUSG00000038594	Cep85l	centrosomal protein 85-like
100038732	7.78421	0.465782	1.25289	0.371766	0.710067	0.999644	ENSMUSG00000075437	Gm11681	predicted gene 11681
100038735	14.7379	0.333653	0.768618	0.434094	0.66422	0.999644	ENSMUSG00000072618	Gm10384	predicted gene 10384
100038739	205.025	0.087605	0.204635	0.428104	0.668575	0.999644	NA	Gm10615	predicted gene 10615
100038743	182.192	0.14192	0.23977	0.591899	0.553918	0.999644	NA	Gm13629	predicted gene 13629
100038746	1184.95	0.203294	0.11357	1.79004	0.0734473	0.999644	ENSMUSG00000066057	Gm1976	predicted gene 1976
100038847	11.5801	0.171028	0.867463	0.197159	0.843703	0.999644	ENSMUSG00000093985	Gm10406	predicted gene 10406
100038882	96.245	0.121358	0.296919	0.408723	0.682743	0.999644	ENSMUSG00000035692	Isg15	ISG15 ubiquitin-like modifier
100038999	32.0348	0.0259561	0.513986	0.0504997	0.959724	0.999644	NA	Gm13552	mitochondrial ribosomal protein S18B pseudogene
100039027	55.9111	-0.147488	0.404607	-0.364522	0.715469	0.999644	ENSMUSG00000107741	Gm2011	predicted gene 2011
100039060	5.67569	1.10868	1.16281	0.953449	0.340363	0.999644	ENSMUSG00000078886	Gm2026	predicted gene 2026
100039062	57.9581	-0.12028	0.380362	-0.316224	0.751832	0.999644	NA	Gm2027	nuclear assembly factor 1 homolog pseudogene
100039123	73.9734	0.117316	0.36078	0.325174	0.745049	0.999644	ENSMUSG00000078877	Gm14295	predicted gene 14295
100039138	112.621	-0.128318	0.29375	-0.436826	0.662238	0.999644	ENSMUSG00000097615	Gm2061	predicted gene 2061
100039139	12.728	-0.0390207	0.802025	-0.0486528	0.961196	0.999644	ENSMUSG00000091119	Ccdc152	coiled-coil domain containing 152
100039210	87.3058	-0.223629	0.406423	-0.550239	0.582156	0.999644	NA	Gm2102	predicted gene 2102
100039211	26.8044	0.534558	0.559481	0.955453	0.339349	0.999644	NA	NA	NA
100039239	286.044	-0.0529611	0.199323	-0.265706	0.790466	0.999644	NA	Gm2115	predicted gene 2115
100039252	104.411	0.205951	0.319174	0.645262	0.518758	0.999644	NA	Gm12693	predicted gene 12693
100039307	74.8148	-0.107181	0.402808	-0.266085	0.790174	0.999644	NA	NA	NA
100039331	6.568	-0.31833	1.53665	-0.207158	0.835886	0.999644	NA	Gm2163	predicted gene 2163
100039419	165.957	-0.181647	0.264831	-0.685897	0.492778	0.999644	NA	Gm2223	predicted pseudogene 2223
100039422	78.7707	0.111047	0.349247	0.317962	0.750514	0.999644	NA	Gm2225	predicted gene 2225
100039495	261.232	0.0369442	0.200937	0.183859	0.854124	0.999644	ENSMUSG00000086013	Gm15706	predicted gene 15706
100039532	10.3493	-0.20233	0.970948	-0.208384	0.834929	0.999644	NA	Gm10029	predicted pseudogene 10029
100039571	21.9493	-0.821283	0.733128	-1.12024	0.262609	0.999644	ENSMUSG00000071532	Gm10335	ribosomal protein L23A pseudogene
100039636	296.613	-0.12504	0.195297	-0.640254	0.522008	0.999644	NA	Atp6v0c-ps2	ATPase, H+ transporting, lysosomal V0 subunit C, pseudogene 2
100039681	14.3102	0.515665	0.773181	0.66694	0.504811	0.999644	NA	Zcwpw2	zinc finger, CW type with PWWP domain 2
100039684	80.4467	-0.102982	0.360895	-0.28535	0.775376	0.999644	NA	5031434O11Rik	RIKEN cDNA 5031434O11 gene
100039691	7.64051	-0.13502	1.42423	-0.0948023	0.924472	0.999644	ENSMUSG00000078952	Lncenc1	long non-coding RNA, embryonic stem cells expressed 1
100039707	97.0873	-0.0379729	0.324086	-0.117169	0.906726	0.999644	ENSMUSG00000079427	Mthfsl	5, 10-methenyltetrahydrofolate synthetase-like
100039731	27.4151	-0.557293	0.593266	-0.939363	0.347544	0.999644	ENSMUSG00000058905	Gm10051	predicted pseudogene 10051
100039748	14.0227	-0.265955	0.801502	-0.331821	0.740025	0.999644	ENSMUSG00000057262	Rpl15-ps6	ribosomal protein L15, pseudogene 6
100039768	1704.66	-0.0278151	0.103179	-0.269581	0.787482	0.999644	NA	1700024F20Rik	RIKEN cDNA 1700024F20 gene
100039781	51.6267	-0.419721	0.438625	-0.9569	0.338618	0.999644	ENSMUSG00000071001	Hrct1	histidine rich carboxyl terminus 1
100039786	181.056	-0.125277	0.229225	-0.546524	0.584706	0.999644	NA	Gm2423	predicted gene 2423
100039794	10.5504	0.123974	0.927546	0.133659	0.893673	0.999644	NA	Gm2427	predicted gene 2427
100039795	11168.9	-0.065651	0.0623889	-1.05229	0.292668	0.999644	ENSMUSG00000040612	Ildr2	immunoglobulin-like domain containing receptor 2
100039796	8.15362	-0.348963	1.1235	-0.310604	0.756101	0.999644	ENSMUSG00000078921	Tgtp2	T cell specific GTPase 2
100039796	8.15362	-0.348963	1.1235	-0.310604	0.756101	0.999644	ENSMUSG00000115886	Tgtp2	T cell specific GTPase 2
100039796	8.15362	-0.348963	1.1235	-0.310604	0.756101	0.999644	ENSMUSG00000116463	Tgtp2	T cell specific GTPase 2
100039826	28.2241	0.175403	0.610863	0.28714	0.774005	0.999644	NA	NA	NA
100039863	15.1065	0.0991994	0.713865	0.138961	0.889481	0.999644	ENSMUSG00000073877	Gm13306	predicted gene 13306
100039863	15.1065	0.0991994	0.713865	0.138961	0.889481	0.999644	ENSMUSG00000073888	Gm13306	predicted gene 13306
100039864	509.889	0.0534815	0.147253	0.363195	0.716459	0.999644	ENSMUSG00000086290	Snhg12	small nucleolar RNA host gene 12
100039899	6.02964	0.151147	1.38074	0.109468	0.912831	0.999644	ENSMUSG00000105993	Tex13d	TEX13 family member D
100039957	10.2162	0.682421	0.937407	0.727988	0.466621	0.999644	NA	Gm2518	interferon induced transmembrane protein 2 pseudogene
100039968	111.841	0.244553	0.280474	0.871927	0.383248	0.999644	ENSMUSG00000070737	Tmem35b	transmembrane protein 35B
100039988	25.9406	0.0578163	0.622851	0.0928252	0.926042	0.999644	ENSMUSG00000083328	Gm11826	predicted gene 11826
100040000	29.7852	-0.0476594	0.531107	-0.0897359	0.928497	0.999644	NA	Gm2545	predicted gene 2545
100040018	6.32028	0.988253	1.1842	0.834536	0.403979	0.999644	NA	Gmfg-ps	glia maturation factor, gamma, pseudogene
100040048	10.5487	0.605037	0.923577	0.655102	0.512402	0.999644	ENSMUSG00000096826	Ccl27b	chemokine (C-C motif) ligand 27b
100040048	10.5487	0.605037	0.923577	0.655102	0.512402	0.999644	ENSMUSG00000073888	Ccl27b	chemokine (C-C motif) ligand 27b
100040049	10.7917	1.34501	1.07232	1.2543	0.209735	0.999644	ENSMUSG00000109305	Smim38	small integral membrane protein 38
100040052	69.3434	0.303162	0.34512	0.878425	0.379713	0.999644	NA	Gm2573	predicted gene 2573
100040123	77.4473	0.00455646	0.345881	0.0131735	0.989489	0.999644	ENSMUSG00000113113	Gm2614	predicted gene 2614
100040220	400.268	0.147199	0.174554	0.843285	0.399069	0.999644	NA	Gm9892	eukaryotic translation initiation factor 2, subunit 2 (beta) pseudogene
100040233	14.6332	0.378553	0.886448	0.427044	0.669347	0.999644	ENSMUSG00000071517	Gm10334	predicted gene 10334
100040244	43.6839	0.27751	0.442176	0.627601	0.530265	0.999644	ENSMUSG00000071748	Gm14698	serine/threonine/tyrosine interaction protein pseudogene
100040260	7.36048	0.835908	1.0676	0.782982	0.433638	0.999644	NA	Atf1-ps	activating transcription factor 1, pseudogene
100040293	32.2126	0.237817	0.595958	0.39905	0.689857	0.999644	ENSMUSG00000101860	Mindy4b-ps	MINDY lysine 48 deubiquitinase 4B, pseudogene
100040294	81.4155	-0.284274	0.367831	-0.772838	0.439618	0.999644	ENSMUSG00000097248	Gm2694	predicted gene 2694
100040297	1647.71	0.173553	0.0892687	1.94416	0.0518761	0.999644	NA	NA	NA
100040298	141.194	-0.0989244	0.288983	-0.342319	0.732111	0.999644	ENSMUSG00000087412	Gm15501	predicted pseudogene 15501
100040298	141.194	-0.0989244	0.288983	-0.342319	0.732111	0.999644	ENSMUSG00000047675	Gm15501	predicted pseudogene 15501
100040322	172.506	0.173808	0.247146	0.703261	0.481893	0.999644	ENSMUSG00000071181	3830408C21Rik	RIKEN cDNA 3830408C21 gene
100040339	11.8183	0.371367	0.970057	0.38283	0.701846	0.999644	ENSMUSG00000113314	Gm2721	predicted gene 2721
100040377	265.848	0.206904	0.211728	0.977217	0.328462	0.999644	NA	NA	NA
100040416	25.076	-0.145324	0.654692	-0.221973	0.824335	0.999644	ENSMUSG00000059776	Rpl13-ps6	ribosomal protein L13, pseudogene 6
100040421	35.6174	-0.201495	0.497014	-0.405411	0.685175	0.999644	ENSMUSG00000107008	Gm2762	predicted gene 2762
100040462	30.0192	-0.0365365	0.56879	-0.0642356	0.948783	0.999644	ENSMUSG00000090272	Mndal	myeloid nuclear differentiation antigen like
100040500	23.538	-0.805918	0.654347	-1.23164	0.218085	0.999644	ENSMUSG00000116560	Gm2808	predicted gene 2808
100040505	67.8023	-0.553482	0.357246	-1.5493	0.121308	0.999644	NA	Gm9923	Hbs1-like pseudogene
100040525	49.0475	-0.618547	0.575597	-1.07462	0.282546	0.999644	NA	Tmem181c-ps	transmembrane protein 181C, pseudogene
100040529	389.42	-0.272655	0.176604	-1.54388	0.122618	0.999644	NA	Gm2824	predicted gene 2824
100040531	13.6167	0.823645	0.779949	1.05602	0.290957	0.999644	ENSMUSG00000095677	Dynlt1f	dynein light chain Tctex-type 1F
100040543	149.796	0.0463579	0.237328	0.195332	0.845133	0.999644	NA	Gm2830	predicted gene 2830
100040557	5.12139	-0.0453612	1.37473	-0.0329964	0.973677	0.999644	ENSMUSG00000085980	Gm12408	predicted gene 12408
100040563	15.9057	0.647815	0.872662	0.742343	0.457879	0.999644	ENSMUSG00000000579	Dynlt1c	dynein light chain Tctex-type 1C
100040591	43.08	0.201466	0.466318	0.432035	0.665716	0.999644	ENSMUSG00000079436	Kcnj13	potassium inwardly-rectifying channel, subfamily J, member 13
100040608	205.105	0.251169	0.225885	1.11194	0.266166	0.999644	ENSMUSG00000092118	Fancf	Fanconi anemia, complementation group F
100040654	50.0899	0.209416	0.443138	0.472576	0.636516	0.999644	NA	NA	NA
100040671	8.41659	-1.94214	1.06925	-1.81636	0.0693148	0.999644	ENSMUSG00000079410	Gm2897	predicted gene 2897
100040682	9.67466	1.06576	1.07536	0.991073	0.32165	0.999644	ENSMUSG00000079101	Esd-ps	esterase D/formylglutathione hydrolase, pseudogene
100040711	14.3946	0.739735	0.809657	0.91364	0.360906	0.999644	NA	NA	NA
100040724	636.987	0.0674301	0.152034	0.44352	0.657389	0.999644	ENSMUSG00000097391	Mirg	miRNA containing gene
100040736	13.5761	-0.312797	0.896002	-0.349103	0.727012	0.999644	ENSMUSG00000085399	Foxd2os	forkhead box D2, opposite strand
100040792	66.7473	0.0680154	0.370788	0.183435	0.854457	0.999644	ENSMUSG00000078640	Gm11627	predicted gene 11627
100040822	18.7539	0.50127	0.770967	0.650183	0.515574	0.999644	NA	Gm1604a	predicted gene 1604A
100040851	6.75771	0.684107	1.05252	0.649972	0.51571	0.999644	ENSMUSG00000039098	Gm9767	predicted gene 9767
100040929	9.4416	0.103005	0.910667	0.113109	0.909944	0.999644	ENSMUSG00000116174	Gm10362	ribosomal protein L17 pseudogene
100040944	16.2315	0.418144	0.741841	0.563656	0.572988	0.999644	ENSMUSG00000094622	Gm3055	predicted gene 3055
100040961	44.6648	0.301267	0.501232	0.601054	0.547804	0.999644	NA	Gm10145	predicted gene 10145
100040972	42.7623	-0.537432	0.508209	-1.0575	0.290282	0.999644	ENSMUSG00000079428	Tceal7	transcription elongation factor A (SII)-like 7
100040999	37.5287	-0.082307	0.503046	-0.163617	0.870032	0.999644	ENSMUSG00000079076	Gm3086	RuvB-like protein 1 pseudogene
100041089	30.7119	-0.707728	0.549127	-1.28882	0.197459	0.999644	NA	Gm3134	predicted gene 3134
100041098	242.112	-0.0980644	0.202959	-0.483173	0.628973	0.999644	NA	NA	NA
100041106	55.6696	0.132863	0.449381	0.295658	0.767491	0.999644	NA	Gm3141	predicted gene 3141
100041120	6.5416	-0.0919242	1.24815	-0.0736482	0.94129	0.999644	NA	Gm3150	guanine nucleotide binding protein (G protein), gamma 5 pseudogene
100041151	12.4578	-0.401604	0.9728	-0.412833	0.679729	0.999644	ENSMUSG00000091754	Gm3636	predicted gene 3636
100041194	86.2925	-0.1289	0.354706	-0.3634	0.716306	0.999644	ENSMUSG00000072812	Ahnak2	AHNAK nucleoprotein 2
100041194	86.2925	-0.1289	0.354706	-0.3634	0.716306	0.999644	ENSMUSG00000116477	Ahnak2	AHNAK nucleoprotein 2
100041231	40.9105	0.38293	0.494033	0.775109	0.438275	0.999644	NA	Gm3219	B-cell CLL/lymphoma 7C pseudogene
100041244	305.644	0.154985	0.202023	0.767163	0.442984	0.999644	NA	Gm3230	predicted gene 3230
100041273	23.6646	0.717466	0.610709	1.17481	0.240071	0.999644	ENSMUSG00000083380	Ndufb4c	NADH:ubiquinone oxidoreductase subunit B4C
100041273	23.6646	0.717466	0.610709	1.17481	0.240071	0.999644	ENSMUSG00000022820	Ndufb4c	NADH:ubiquinone oxidoreductase subunit B4C
100041286	69.4513	0.0805512	0.37067	0.217312	0.827965	0.999644	ENSMUSG00000085156	Snhg15	small nucleolar RNA host gene 15
100041290	15.6524	-0.0839284	0.789313	-0.106331	0.91532	0.999644	NA	D4Ertd617e	DNA segment, Chr 4, ERATO Doi 617, expressed
100041293	107.143	0.0866562	0.286127	0.302859	0.761997	0.999644	NA	NA	NA
100041294	24.3441	0.342919	0.636371	0.538866	0.589979	0.999644	NA	Supt4b	SPT4B, DSIF elongation factor subunit
100041339	20.2938	-0.0737856	0.672555	-0.109709	0.91264	0.999644	ENSMUSG00000108063	Gm3279	predicted gene 3279
100041373	10.9594	0.858221	0.98527	0.871051	0.383726	0.999644	NA	NA	NA
100041478	60.0301	0.033722	0.396257	0.0851013	0.932181	0.999644	NA	NA	NA
100041546	8.13401	0.319212	1.08063	0.295394	0.767693	0.999644	ENSMUSG00000022584	Ly6c2	lymphocyte antigen 6 complex, locus C2
100041549	7.25017	0.120439	1.26049	0.0955494	0.923878	0.999644	NA	NA	NA
100041574	22.2091	0.33547	0.645853	0.519421	0.603467	0.999644	ENSMUSG00000116953	9030025P20Rik	RIKEN cDNA 9030025P20 gene
100041576	108.834	0.046428	0.304944	0.152251	0.878989	0.999644	ENSMUSG00000015882	Gm3414	predicted gene 3414
100041581	1669.53	-0.00469533	0.111843	-0.0419816	0.966513	0.999644	ENSMUSG00000038630	Zkscan16	zinc finger with KRAB and SCAN domains 16
100041585	53.4019	0.0911041	0.399966	0.227779	0.819818	0.999644	ENSMUSG00000063953	Amd2	S-adenosylmethionine decarboxylase 2
100041621	11.3888	-1.05985	0.957885	-1.10645	0.268534	0.999644	ENSMUSG00000116895	Gm3435	predicted gene 3435
100041649	444.444	0.142585	0.156629	0.910339	0.362644	0.999644	NA	Mpc1-ps	mitochondrial pyruvate carrier 1, pseudogene
100041655	18.9091	-0.0157895	0.732837	-0.0215457	0.98281	0.999644	ENSMUSG00000075555	Gm10863	predicted gene 10863
100041677	92.6804	-0.0230902	0.314037	-0.0735269	0.941387	0.999644	ENSMUSG00000078495	Zfp984	zinc finger protein 984
100041694	28.8392	-0.0972007	0.649388	-0.14968	0.881017	0.999644	ENSMUSG00000073000	Gm10451	predicted gene 10451
100041697	70.8254	0.0401517	0.343616	0.116851	0.906978	0.999644	NA	Gm14719	predicted gene 14719
100041781	217.866	-0.0190443	0.248068	-0.0767702	0.938806	0.999644	NA	Gm3510	predicted gene 3510
100041797	175.966	0.0647295	0.262523	0.246566	0.805244	0.999644	NA	NA	NA
100041864	11.2789	0.76918	0.94951	0.810081	0.417894	0.999644	NA	Gm3552	predicted gene 3552
100041874	8.79093	-0.588387	0.962523	-0.611297	0.541003	0.999644	ENSMUSG00000079364	Gm3558	predicted gene 3558
100041925	1063.31	0.00805981	0.107821	0.074752	0.940412	0.999644	ENSMUSG00000083621	Gm14586	predicted gene 14586
100041948	536.494	-0.243033	0.141016	-1.72345	0.0848075	0.999644	NA	Gm9800	predicted gene 9800
100041953	390.522	0.0570857	0.154172	0.370272	0.71118	0.999644	ENSMUSG00000061104	Sap18b	Sin3-associated polypeptide 18B
100041965	197.653	-0.033512	0.23542	-0.14235	0.886804	0.999644	NA	Oaz1-ps	ornithine decarboxylase antizyme 1, pseudogene
100041979	35.4095	0.208724	0.494382	0.422191	0.672886	0.999644	ENSMUSG00000094942	Gm3604	predicted gene 3604
100041986	12.0257	-0.900856	0.886183	-1.01656	0.309364	0.999644	NA	Gm3609	predicted gene 3609
100041995	22.5679	-0.200259	0.643417	-0.311244	0.755616	0.999644	NA	NA	NA
100042008	2005.34	-0.0142078	0.0784255	-0.181163	0.856239	0.999644	ENSMUSG00000107176	Gm9794	predicted pseudogene 9794
100042025	78.28	-0.03152	0.375605	-0.0839179	0.933122	0.999644	ENSMUSG00000096438	Gapdh-ps15	glyceraldehyde-3-phosphate dehydrogenase, pseudogene 15
100042049	55.4675	-0.206598	0.429837	-0.480644	0.63077	0.999644	NA	Gm15421	ribosomal protein L22 like 1 pseudogene
100042056	284.746	0.298775	0.205796	1.4518	0.146557	0.999644	ENSMUSG00000073067	9130019P16Rik	RIKEN cDNA 9130019P16 gene
100042069	431.135	-0.0532081	0.152049	-0.34994	0.726384	0.999644	ENSMUSG00000071041	Impdh2-ps	inosine monophosphate dehydrogenase 2, pseudogene
100042100	12.5868	-1.22716	0.928141	-1.32217	0.186113	0.999644	ENSMUSG00000090691	Gm3667	predicted gene 3667
100042100	12.5868	-1.22716	0.928141	-1.32217	0.186113	0.999644	ENSMUSG00000093979	Gm3667	predicted gene 3667
100042100	12.5868	-1.22716	0.928141	-1.32217	0.186113	0.999644	ENSMUSG00000096488	Gm3667	predicted gene 3667
100042100	12.5868	-1.22716	0.928141	-1.32217	0.186113	0.999644	ENSMUSG00000079402	Gm3667	predicted gene 3667
100042100	12.5868	-1.22716	0.928141	-1.32217	0.186113	0.999644	ENSMUSG00000096793	Gm3667	predicted gene 3667
100042125	82.3712	0.296654	0.329212	0.901102	0.367534	0.999644	NA	Gm15535	predicted gene 15535
100042132	363.507	-0.300874	0.17088	-1.76073	0.0782836	0.999644	ENSMUSG00000084898	Gm12371	predicted gene 12371
100042143	243.738	-0.0197562	0.188221	-0.104963	0.916405	0.999644	ENSMUSG00000098128	Gm3693	predicted gene 3693
100042149	22.8771	0.122612	0.62632	0.195765	0.844794	0.999644	ENSMUSG00000092167	Gm3696	predicted gene 3696
100042150	495.077	0.195538	0.141747	1.37949	0.167744	0.999644	ENSMUSG00000060275	Nrg2	neuregulin 2
100042165	734.917	-0.174931	0.143041	-1.22295	0.22135	0.999644	ENSMUSG00000097392	Thoc2l	THO complex subunit 2-like
100042173	20.0795	-0.0317694	0.629417	-0.0504743	0.959744	0.999644	NA	Rps15a-ps6	ribosomal protein S15A, pseudogene 6
100042194	317.309	0.0750981	0.177761	0.422467	0.672684	0.999644	ENSMUSG00000086555	Gm13446	predicted gene 13446
100042235	10.5541	0.239215	0.915485	0.261298	0.793863	0.999644	ENSMUSG00000091472	Gm3739	predicted gene 3739
100042277	1778.13	-0.0252928	0.0885136	-0.285751	0.775069	0.999644	NA	Gm3764	predicted gene 3764
100042332	189.995	-0.132305	0.268345	-0.49304	0.621984	0.999644	NA	2810410L24Rik	RIKEN cDNA 2810410L24 gene
100042335	239.234	0.103501	0.208796	0.495703	0.620104	0.999644	ENSMUSG00000067058	Rps15a-ps5	ribosomal protein S15A, pseudogene 5
100042355	146.509	-0.145664	0.273289	-0.533005	0.59403	0.999644	NA	Gm10705	predicted gene 10705
100042424	467.536	0.0686345	0.145017	0.473286	0.636009	0.999644	NA	Pdcd5-ps	programmed cell death 5, pseudogene
100042450	417.09	0.210956	0.16198	1.30236	0.192793	0.999644	ENSMUSG00000093536	Smim17	small integral membrane protein 17
100042464	1130.36	-0.0832839	0.116892	-0.712485	0.476165	0.999644	NA	NA	NA
100042480	3471.36	0.117492	0.109344	1.07452	0.282589	0.999644	ENSMUSG00000079481	Nhsl2	NHS-like 2
100042493	8.74762	0.121782	1.38524	0.0879143	0.929945	0.999644	ENSMUSG00000095675	Ccl21b	chemokine (C-C motif) ligand 21B (leucine)
100042498	1262.82	0.0450198	0.106275	0.423618	0.671844	0.999644	ENSMUSG00000085148	Mir22hg	Mir22 host gene (non-protein coding)
100042503	16.1025	0.0189132	0.816507	0.0231636	0.98152	0.999644	ENSMUSG00000022820	Ndufb4b	NADH:ubiquinone oxidoreductase subunit B4B
100042519	12.2568	-0.577762	0.831431	-0.694901	0.487118	0.999644	NA	Gm3883	predicted gene 3883
100042533	79.326	0.174373	0.364494	0.478398	0.632367	0.999644	NA	Gm11578	predicted gene 11578
100042539	5.62746	-1.44193	1.65622	-0.870618	0.383963	0.999644	NA	Gm3893	family with sequence similarity 205 pseudogene
100042547	83.1216	-0.154311	0.325008	-0.474792	0.634935	0.999644	NA	Gm3897	predicted gene 3897
100042554	8.86725	-0.319832	1.00017	-0.319777	0.749137	0.999644	NA	Gm3902	predicted gene 3902
100042561	171.657	0.0201808	0.248933	0.081069	0.935387	0.999644	NA	NA	NA
100042625	430.257	0.0545041	0.163491	0.333377	0.738849	0.999644	NA	Gstp-ps	glutathione S-transferase, pi, pseudogene
100042648	144.149	-0.315868	0.26206	-1.20532	0.228078	0.999644	NA	Gm3948	predicted gene 3948
100042679	43.1528	-0.15119	0.418265	-0.361471	0.717748	0.999644	NA	Gm16386	zinc finger protein 946 pseudogene
100042715	100.847	-0.084316	0.338766	-0.248892	0.803444	0.999644	ENSMUSG00000079070	Gm3985	predicted gene 3985
100042757	12.0172	-0.932208	0.908189	-1.02645	0.304681	0.999644	ENSMUSG00000117662	Gm4013	predicted gene 4013
100042773	196.375	-0.252782	0.213738	-1.18267	0.236938	0.999644	NA	Tmed10-ps	transmembrane p24 trafficking protein 10, pseudogene
100042784	147.886	-0.0687402	0.26289	-0.261479	0.793723	0.999644	ENSMUSG00000075028	Prdm11	PR domain containing 11
100042807	151.353	0.439955	0.279373	1.57479	0.115304	0.999644	ENSMUSG00000043424	Eif3j2	eukaryotic translation initiation factor 3, subunit J2
100042875	59.2579	0.0943135	0.397795	0.237091	0.812586	0.999644	NA	Gm12059	predicted gene 12059
100042880	93.0798	0.232044	0.309256	0.75033	0.453056	0.999644	ENSMUSG00000081895	Rpl17-ps10	ribosomal protein L17, pseudogene 10
100042889	44.5067	0.0324606	0.441123	0.0735864	0.941339	0.999644	ENSMUSG00000080727	C920021L13Rik	RIKEN cDNA C920021L13 gene
100042940	11.0229	-0.64268	0.935458	-0.687021	0.492069	0.999644	NA	Gm4117	predicted gene 4117
100042959	67.7992	-0.214165	0.41474	-0.516382	0.605587	0.999644	NA	Gm4130	heterogeneous nuclear ribonucleoprotein K pseudogene
100043002	53.5785	0.19477	0.42876	0.454263	0.649639	0.999644	NA	Llph-ps2	LLP homolog, pseudogene 2
100043040	140.054	-0.099487	0.266623	-0.373137	0.709047	0.999644	ENSMUSG00000071456	1110002L01Rik	RIKEN cDNA 1110002L01 gene
100043059	10.5757	-1.59893	0.874467	-1.82846	0.0674805	0.999644	NA	Gm4199	predicted gene 4199
100043072	419.906	0.058826	0.167884	0.350397	0.726041	0.999644	NA	A230070E04Rik	RIKEN cDNA A230070E04 gene
100043074	62.4749	0.428181	0.386118	1.10894	0.267456	0.999644	NA	Gm4211	predicted gene 4211
100043102	61.7481	0.0796225	0.387041	0.205721	0.837009	0.999644	ENSMUSG00000097184	4632428C04Rik	RIKEN cDNA 4632428C04 gene
100043121	18.6075	0.223149	0.707142	0.315565	0.752333	0.999644	ENSMUSG00000066724	Gm10175	ATP synthase, H+ transporting, mitochondrial F0 complex, subunit C2 (subunit 9) pseudogene
100043133	142.123	-0.131975	0.27423	-0.481259	0.630333	0.999644	ENSMUSG00000062944	9130023H24Rik	RIKEN cDNA 9130023H24 gene
100043160	9.3643	0.499481	0.931184	0.536393	0.591687	0.999644	NA	NA	NA
100043172	336.168	0.136296	0.167609	0.813181	0.416114	0.999644	NA	Gm10080	predicted gene 10080
100043184	21.3973	-0.295628	0.698561	-0.423196	0.672152	0.999644	NA	NA	NA
100043189	186.189	0.0325539	0.230902	0.140985	0.887881	0.999644	NA	Gm4285	predicted gene 4285
100043213	318.653	-0.218913	0.18789	-1.16511	0.243975	0.999644	ENSMUSG00000087620	5330434G04Rik	RIKEN cDNA 5330434G04 gene
100043232	30.5731	-0.0666595	0.592676	-0.112472	0.910449	0.999644	ENSMUSG00000085582	3110099E03Rik	RIKEN cDNA 3110099E03 gene
100043257	179.065	0.244774	0.257554	0.950378	0.34192	0.999644	NA	Rbm3-ps	RNA binding motif (RNP1, RRM) protein 3
100043272	1993.11	0.0058052	0.0935172	0.0620762	0.950502	0.999644	ENSMUSG00000074918	Inafm2	InaF motif containing 2
100043296	9.77403	0.714065	0.924443	0.772427	0.439861	0.999644	ENSMUSG00000083911	Gm4342	predicted gene 4342
100043305	24.7539	0.218605	0.701488	0.31163	0.755322	0.999644	NA	Gm4349	SET domain, bifurcated 1 pseudogene
100043324	337.981	-0.259757	0.185427	-1.40086	0.161256	0.999644	ENSMUSG00000073198	Bnip3l-ps	BCL2/adenovirus E1B interacting protein 3-like, pseudogene
100043332	10.6961	-0.493037	0.977959	-0.504148	0.614157	0.999644	ENSMUSG00000096140	Ankrd66	ankyrin repeat domain 66
100043335	14.8175	0.0667034	0.798473	0.0835387	0.933423	0.999644	NA	Gm4371	eukaryotic translation initiation factor 3, subunit I pseudogene
100043338	17.6296	0.0728199	0.734136	0.0991914	0.920986	0.999644	NA	Gm4374	predicted gene 4374
100043364	234.926	-0.441067	0.226458	-1.94768	0.0514533	0.999644	NA	NA	NA
100043387	154.636	-0.1515	0.233823	-0.647926	0.517033	0.999644	ENSMUSG00000078878	Gm14305	predicted gene 14305
100043407	108.404	-0.122764	0.313172	-0.392002	0.695057	0.999644	ENSMUSG00000097055	Gm4419	predicted gene 4419
100043424	11.4477	0.609055	0.84566	0.720213	0.471394	0.999644	ENSMUSG00000074813	Morrbid	myeloid RNA regulator of BCL2L11 induced cell death
100043450	90.8603	-0.129045	0.355307	-0.363192	0.716462	0.999644	ENSMUSG00000117896	AA387883	expressed sequence AA387883
100043462	123.563	0.00935434	0.286636	0.0326349	0.973966	0.999644	ENSMUSG00000071497	Nutf2-ps1	nuclear transport factor 2, pseudogene 1
100043468	758.353	-0.0135364	0.125334	-0.108002	0.913994	0.999644	ENSMUSG00000096910	Zfp955b	zinc finger protein 955B
100043489	462.181	0.00251913	0.156413	0.0161057	0.98715	0.999644	ENSMUSG00000097290	1300002E11Rik	RIKEN cDNA 1300002E11 gene
100043508	787.612	-0.00832002	0.118498	-0.0702124	0.944025	0.999644	NA	Ptges3-ps	prostaglandin E synthase 3, pseudogene
100043571	144.908	-0.0227384	0.283405	-0.0802328	0.936052	0.999644	NA	Gm4524	predicted gene 4524
100043580	66.4062	0.37597	0.366087	1.027	0.304422	0.999644	ENSMUSG00000000486	Gm4532	predicted gene 4532
100043597	9095.06	-0.00937287	0.0675566	-0.138741	0.889655	0.999644	ENSMUSG00000053877	Srcap	Snf2-related CREBBP activator protein
100043600	110.78	0.0955607	0.295392	0.323504	0.746313	0.999644	ENSMUSG00000116056	Gm4544	predicted gene 4544
100043609	6.53869	-0.582001	1.10691	-0.525788	0.599035	0.999644	ENSMUSG00000074912	Gm14207	predicted gene 14207
100043636	16.3322	-0.0183482	0.74748	-0.0245468	0.980416	0.999644	ENSMUSG00000087107	AI662270	expressed sequence AI662270
100043670	11.3846	0.213864	0.81854	0.261276	0.79388	0.999644	NA	Gm4581	predicted gene 4581
100043674	29.8443	-0.29689	0.533898	-0.55608	0.578156	0.999644	NA	Rbx1-ps	ring-box 1, pseudogene
100043676	55.0728	0.40296	0.414679	0.971739	0.33118	0.999644	NA	Gm4583	predicted gene 4583
100043682	57.841	-0.0672636	0.448615	-0.149936	0.880815	0.999644	ENSMUSG00000109270	Gm10584	predicted gene 10584
100043718	137.337	0.133853	0.268306	0.498883	0.617862	0.999644	NA	Rpl36-ps12	ribosomal protein L36, pseudogene 12
100043755	15.9158	0.847663	0.714691	1.18605	0.235601	0.999644	ENSMUSG00000063556	Gm10132	ribosomal protein L23A pseudogene
100043757	1595.79	0.045256	0.105469	0.429091	0.667857	0.999644	ENSMUSG00000050600	Zfp831	zinc finger protein 831
100043761	90.7569	0.478291	0.361489	1.32311	0.185798	0.999644	NA	Gm14399	predicted gene 14399
100043766	53.6148	0.0532924	0.407772	0.130692	0.896019	0.999644	NA	Gm14057	Ppp1r14c pseudogene
100043771	165.344	-0.106115	0.236419	-0.448845	0.653544	0.999644	NA	Gm10651	predicted pseudogene 10651
100043772	336.494	0.175091	0.180399	0.970579	0.331758	0.999644	ENSMUSG00000096916	Zfp850	zinc finger protein 850
100043801	22.4875	0.924057	0.676967	1.365	0.172254	0.999644	NA	NA	NA
100043805	6.07822	0.691856	1.14751	0.602918	0.546563	0.999644	ENSMUSG00000080932	Gm10224	predicted pseudogene 10224
100043813	272.762	0.203824	0.249682	0.816333	0.41431	0.999644	ENSMUSG00000050621	Rps27rt	ribosomal protein S27, retrogene
100043823	133.906	0.0989288	0.274245	0.360731	0.718301	0.999644	NA	Gm4673	predicted gene 4673
100043872	9.29636	0.261409	1.00571	0.259924	0.794922	0.999644	ENSMUSG00000066543	Rpl17-ps9	ribosomal protein L17, pseudogene 9
100043876	11.1409	0.365275	0.862555	0.42348	0.671945	0.999644	ENSMUSG00000093686	Gm4705	predicted gene 4705
100043882	75.0515	-0.0356556	0.343413	-0.103827	0.917306	0.999644	NA	NA	NA
100043902	13.8941	0.783845	1.26445	0.619912	0.535316	0.999644	ENSMUSG00000093460	Six3os1	SIX homeobox 3, opposite strand 1
100043910	25.598	-0.444129	0.682712	-0.650537	0.515346	0.999644	NA	A630075F10Rik	RIKEN cDNA A630075F10 gene
100043911	312.24	-0.0483915	0.186725	-0.259158	0.795513	0.999644	ENSMUSG00000055897	Ppp4r1l-ps	protein phosphatase 4, regulatory subunit 1-like, pseudogene
100043915	5.15991	1.21331	1.37853	0.880146	0.37878	0.999644	ENSMUSG00000078897	Gm4724	predicted gene 4724
100043915	5.15991	1.21331	1.37853	0.880146	0.37878	0.999644	ENSMUSG00000095545	Gm4724	predicted gene 4724
100044193	96.2759	-0.107342	0.294902	-0.363991	0.715865	0.999644	ENSMUSG00000095193	Gm20939	predicted gene, 20939
100044509	172.761	0.147067	0.254939	0.576872	0.564026	0.999644	ENSMUSG00000089736	Tgfbr3l	transforming growth factor, beta receptor III-like
100045469	506.344	-0.0289499	0.179378	-0.161391	0.871786	0.999644	ENSMUSG00000086496	Gm14204	predicted gene 14204
100045653	91.5412	0.241233	0.314501	0.767035	0.44306	0.999644	NA	Gm17769	predicted gene, 17769
100045778	36.1732	0.0965633	0.580322	0.166396	0.867845	0.999644	ENSMUSG00000110404	Rnf223	ring finger 223
100045792	8.01053	-0.362693	1.00087	-0.362377	0.71707	0.999644	ENSMUSG00000071392	Ect2l	epithelial cell transforming sequence 2 oncogene-like
100046579	9.11145	-1.71048	1.18746	-1.44045	0.149739	0.999644	NA	NA	NA
100046763	504.506	-0.224895	0.152543	-1.4743	0.1404	0.999644	NA	NA	NA
100047133	47.5373	0.103683	0.439712	0.235799	0.813589	0.999644	ENSMUSG00000097899	Gm16894	predicted gene, 16894
100047183	20.1475	0.539512	0.65466	0.824109	0.409877	0.999644	NA	NA	NA
100047282	58.977	-0.089545	0.407398	-0.219797	0.826029	0.999644	NA	NA	NA
100047482	5.2747	-0.0688913	1.53118	-0.0449922	0.964114	0.999644	NA	Pitpnm2os2	phosphatidylinositol transfer protein, membrane-associated 2, opposite strand 2
100048534	76.4093	-0.139805	0.358472	-0.390002	0.696535	0.999644	ENSMUSG00000044948	Cfap43	cilia and flagella associated protein 43
100048658	14.5449	-0.685317	0.792422	-0.864838	0.387128	0.999644	ENSMUSG00000070291	Ddx43	DEAD box helicase 43
100048701	32.179	-0.365097	0.605146	-0.60332	0.546296	0.999644	ENSMUSG00000084826	AI847159	expressed sequence AI847159
100048895	98.7316	0.356797	0.338531	1.05396	0.291903	0.999644	NA	9330020H09Rik	RIKEN cDNA 9330020H09 gene
100048926	15.455	-0.0961083	0.790946	-0.121511	0.903287	0.999644	NA	Gm12945	predicted gene 12945
100049164	149.993	0.0641703	0.257266	0.249431	0.803027	0.999644	NA	NA	NA
100073351	101.682	-0.121747	0.334672	-0.363779	0.716023	0.999644	ENSMUSG00000091736	Yy2	Yy2 transcription factor
100087	615.684	0.201843	0.128671	1.56868	0.116723	0.999644	ENSMUSG00000073775	Kti12	KTI12 homolog, chromatin associated
100088	585.854	0.109412	0.143063	0.764778	0.444404	0.999644	ENSMUSG00000028896	Rcc1	regulator of chromosome condensation 1
100090	424.677	0.0243407	0.166612	0.146093	0.883848	0.999644	ENSMUSG00000028952	Zbtb48	zinc finger and BTB domain containing 48
100101484	23.7664	-0.111673	0.649452	-0.17195	0.863477	0.999644	NA	Trac	T cell receptor alpha constant
100101806	522.944	-0.143901	0.196005	-0.734171	0.462845	0.999644	ENSMUSG00000079108	Srp54c	signal recognition particle 54C
100101919	164.19	-0.0632321	0.243074	-0.260136	0.794759	0.999644	ENSMUSG00000101337	Dnah7c	dynein, axonemal, heavy chain 7C
100102	307.964	-0.0821859	0.258423	-0.318029	0.750463	0.999644	ENSMUSG00000044254	Pcsk9	proprotein convertase subtilisin/kexin type 9
100113398	42.0283	0.231737	0.510856	0.453624	0.650099	0.999644	ENSMUSG00000113640	Adat3	adenosine deaminase, tRNA-specific 3
100121	1804.44	0.0351454	0.0890299	0.39476	0.69302	0.999644	ENSMUSG00000035517	Tdrd7	tudor domain containing 7
100123473	12.3575	-0.19853	0.889066	-0.223302	0.823301	0.999644	NA	Trdc	T cell receptor delta, constant region
100124438	8.55798	0.815263	0.96886	0.841466	0.400087	0.999644	ENSMUSG00000076315	Mir343	microRNA 343
100124439	11.0514	0.0536648	0.919688	0.0583511	0.953469	0.999644	ENSMUSG00000093187	Mir344-2	microRNA 344-2
100124467	25.8924	-0.306201	0.633261	-0.483531	0.628719	0.999644	ENSMUSG00000076372	Mir568	microRNA 568
100124494	39.143	-0.312562	0.460588	-0.678616	0.497381	0.999644	ENSMUSG00000065509	Mir421	microRNA 421
100125255	8.50933	0.472182	1.00344	0.470562	0.637954	0.999644	ENSMUSG00000076492	Trbj2-1	T cell receptor beta joining 2-1
100125257	26.4264	0.281726	0.659099	0.427441	0.669058	0.999644	ENSMUSG00000076494	Trbj2-3	T cell receptor beta joining 2-3
100125261	18.9116	-0.913369	0.750206	-1.21749	0.223417	0.999644	ENSMUSG00000076497	Trbj2-7	T cell receptor beta joining 2-7
100125263	360.559	0.265693	0.226935	1.17079	0.241684	0.999644	ENSMUSG00000076498	Trbc2	T cell receptor beta, constant 2
100125339	8.32344	-0.563338	1.00816	-0.558776	0.576315	0.999644	ENSMUSG00000097845	A230020J21Rik	RIKEN cDNA A230020J21 gene
100125929	26.2679	-0.0576995	0.581421	-0.0992388	0.920949	0.999644	ENSMUSG00000086714	0610009E02Rik	RIKEN cDNA 0610009E02 gene
100125931	58.1129	-0.318447	0.405977	-0.784396	0.432808	0.999644	ENSMUSG00000089998	Phtf1os	putative homeodomain transcription factor 1, opposite strand
100126034	38.0858	0.162153	0.470239	0.344831	0.730221	0.999644	NA	Gm10644	predicted gene 10644
100126227	64.1651	-0.143925	0.425381	-0.338344	0.735104	0.999644	ENSMUSG00000087698	Gm13031	predicted gene 13031
100126229	31.524	0.331267	0.523771	0.632465	0.527083	0.999644	NA	Gm12758	predicted gene 12758
100126242	25.5714	-0.418023	0.63207	-0.661356	0.508384	0.999644	ENSMUSG00000086930	Frs3os	fibroblast growth factor receptor substrate 3, opposite strand
100126243	236.037	0.0511379	0.193654	0.264068	0.791727	0.999644	ENSMUSG00000110357	A030001D20Rik	RIKEN cDNA A030001D20 gene
100127111	79.1079	0.306637	0.494712	0.619829	0.53537	0.999644	ENSMUSG00000065087	Snord22	small nucleolar RNA, C/D box 22
100129	1847.41	0.1705	0.125255	1.36123	0.173443	0.999644	ENSMUSG00000042804	Gpr153	G protein-coupled receptor 153
100134990	11.6058	-0.235264	0.85254	-0.275956	0.782582	0.999644	ENSMUSG00000085415	Selenok-ps1	selenoprotein K, pseudogene 1
100141474	137.099	-0.122706	0.274155	-0.447579	0.654457	0.999644	ENSMUSG00000047988	4933428G20Rik	RIKEN cDNA 4933428G20 gene
100163	442.149	-0.151398	0.154066	-0.982678	0.325766	0.999644	ENSMUSG00000037366	Pafah2	platelet-activating factor acetylhydrolase 2
100169	552.522	-0.210849	0.133409	-1.58047	0.113999	0.999644	ENSMUSG00000066043	Phactr4	phosphatase and actin regulator 4
100169865	22.0022	-0.709342	0.712666	-0.995335	0.319573	0.999644	NA	Gm10914	predicted gene 10914
100169874	18.8587	-0.347447	0.72205	-0.481196	0.630377	0.999644	ENSMUSG00000079414	Gm11110	predicted gene 11110
100169878	18.9153	0.261142	0.67051	0.389467	0.69693	0.999644	ENSMUSG00000078444	Gm10941	predicted gene 10941
100177	1833.28	-0.0515167	0.0904325	-0.569671	0.568901	0.999644	ENSMUSG00000042408	Zmym6	zinc finger, MYM-type 6
100182	343.24	-0.321811	0.161819	-1.98871	0.0467333	0.999644	ENSMUSG00000039158	Akna	AT-hook transcription factor
100198	584.596	-0.0143137	0.154911	-0.0923994	0.926381	0.999644	ENSMUSG00000028980	H6pd	hexose-6-phosphate dehydrogenase (glucose 1-dehydrogenase)
100201	3174.96	-0.0339474	0.0731692	-0.463958	0.642678	0.999644	ENSMUSG00000043252	Tmem64	transmembrane protein 64
100206	853.969	-0.00941373	0.121916	-0.0772148	0.938453	0.999644	ENSMUSG00000042558	Adprhl2	ADP-ribosylhydrolase like 2
100210	373.413	0.045823	0.166625	0.275007	0.783311	0.999644	ENSMUSG00000028848	Gpn2	GPN-loop GTPase 2
100213	9548.27	-0.0214926	0.0633413	-0.339314	0.734373	0.999644	ENSMUSG00000035969	Rusc2	RUN and SH3 domain containing 2
100216343	48.1619	-0.703284	0.44414	-1.58347	0.113314	0.999644	NA	Gm17501	predicted gene, 17501
100216532	19.9628	-0.104274	0.66563	-0.156655	0.875517	0.999644	ENSMUSG00000088524	Snord2	small nucleolar RNA, C/D box 2
100216533	23.8887	0.179577	0.600221	0.299185	0.764799	0.999644	ENSMUSG00000092680	Snord55	small nucleolar RNA, C/D box 55
100216534	42.8741	0.253982	0.495191	0.512898	0.608022	0.999644	ENSMUSG00000064725	Snord96a	small nucleolar RNA, C/D box 96A
100216537	38.0884	-0.208452	0.493548	-0.422355	0.672766	0.999644	ENSMUSG00000065126	Snord104	small nucleolar RNA, C/D box 104
100216539	22.0194	-0.769323	0.616184	-1.24853	0.211838	0.999644	ENSMUSG00000077625	Snord4a	small nucleolar RNA, C/D box 4A
100216540	7.23404	-0.0757383	1.03926	-0.0728769	0.941904	0.999644	ENSMUSG00000064780	Snord95	small nucleolar RNA, C/D box 95
100217415	17.205	-0.275342	0.833802	-0.330224	0.741231	0.999644	ENSMUSG00000089281	Scarna6	small Cajal body-specific RNA 6
100217417	34.4501	0.298215	0.599366	0.497551	0.618801	0.999644	ENSMUSG00000065336	Snora34	small nucleolar RNA, H/ACA box 34
100217418	14.5659	0.0951287	0.73694	0.129086	0.89729	0.999644	ENSMUSG00000064604	Snora44	small nucleolar RNA, H/ACA box 44
100217419	18.6081	-0.331209	0.658736	-0.502795	0.615108	0.999644	ENSMUSG00000064666	Snora52	small nucleolar RNA, H/ACA box 52
100217420	166.872	0.371916	0.647216	0.574639	0.565535	0.999644	ENSMUSG00000087935	Snora81	small nucleolar RNA, H/ACA box 81
100217423	13.9515	-0.12988	0.808888	-0.160566	0.872435	0.999644	NA	Snord19	small nucleolar RNA, C/D box 19
100217426	8.64839	0.0469595	0.972454	0.0482896	0.961485	0.999644	ENSMUSG00000064437	Snord49b	small nucleolar RNA, C/D box 49B
100217427	8.22442	-0.490281	1.00452	-0.488076	0.625496	0.999644	ENSMUSG00000093009	Snord52	small nucleolar RNA, C/D box 52
100217428	10.2475	0.230573	0.916772	0.251506	0.801423	0.999644	ENSMUSG00000065272	Snord57	small nucleolar RNA, C/D box 57
100217429	19.3694	-0.297043	0.65829	-0.451235	0.65182	0.999644	NA	Snord64	small nucleolar RNA, C/D box 64
100217431	18.4475	0.14428	0.664856	0.217009	0.828201	0.999644	NA	Snord69	small nucleolar RNA, C/D box 69
100217434	9.7131	-0.450291	0.947089	-0.475447	0.634468	0.999644	ENSMUSG00000096296	Snord88c	small nucleolar RNA, C/D box 88C
100217437	13.225	0.445503	0.802513	0.555135	0.578802	0.999644	NA	Snord99	small nucleolar RNA, C/D box 99
100217440	20.6142	-0.0634558	0.646885	-0.0980944	0.921857	0.999644	NA	Snora61	small nucleolar RNA, H/ACA box 61
100217442	9.68044	-0.799291	1.04177	-0.767241	0.442938	0.999644	ENSMUSG00000065259	Snora30	small nucleolar RNA, H/ACA box 30
100217443	19.2692	0.613445	0.674826	0.909042	0.363328	0.999644	NA	Snord12	small nucleolar RNA, C/D box 12
100217444	12.0421	0.187602	0.830639	0.225853	0.821316	0.999644	NA	Snord65	small nucleolar RNA, C/D box 65
100217446	25.4882	0.0671567	0.61912	0.108471	0.913622	0.999644	ENSMUSG00000064968	Snord47	small nucleolar RNA, C/D box 47
100217451	38.5157	-0.139107	0.584773	-0.237883	0.811972	0.999644	ENSMUSG00000064563	Snora7a	small nucleolar RNA, H/ACA box 7A
100217453	10.7738	0.482617	0.990181	0.487403	0.625973	0.999644	ENSMUSG00000094411	Snord16a	small nucleolar RNA, C/D box 16A
100217454	16.4164	-0.0529906	0.710631	-0.0745683	0.940558	0.999644	ENSMUSG00000064441	Snord37	small nucleolar RNA, C/D box 37
100217455	10.3298	-0.733432	0.873558	-0.839592	0.401137	0.999644	ENSMUSG00000065734	Snord49a	small nucleolar RNA, C/D box 49A
100217456	7.1737	-0.589049	1.0677	-0.5517	0.581154	0.999644	ENSMUSG00000092887	Snord53	small nucleolar RNA, C/D box 53
100217457	10.0329	-0.0416361	0.891118	-0.0467234	0.962734	0.999644	ENSMUSG00000064871	Snord58b	small nucleolar RNA, C/D box 58B
100217461	6.59003	0.194954	1.12382	0.173474	0.862279	0.999644	ENSMUSG00000077704	Snord89	small nucleolar RNA, C/D box 89
100217464	12.5031	-1.63644	0.999044	-1.638	0.101421	0.999644	ENSMUSG00000064602	Snora41	small nucleolar RNA, H/ACA box 41
100217467	16.7381	0.380229	0.893886	0.425367	0.670569	0.999644	NA	Snora5c	small nucleolar RNA, H/ACA box 5C
100217468	6.61445	0.115656	1.1323	0.102142	0.918644	0.999644	NA	Snord45b	small nucleolar RNA, C/D box 45B
100217469	130.489	0.00754206	0.270718	0.0278595	0.977774	0.999644	NA	Snord91a	small nucleolar RNA, C/D box 91A
100226	6905.01	-0.00880118	0.0591103	-0.148894	0.881637	0.999644	ENSMUSG00000028879	Stx12	syntaxin 12
100233175	202.441	0.337329	0.235328	1.43344	0.151732	0.999644	ENSMUSG00000091931	Gon7	GON7 subunit of KEOPS complex
100270707	21.606	-0.562027	0.630404	-0.891535	0.372642	0.999644	ENSMUSG00000087252	Gm14379	predicted gene 14379
100271841	85.8496	-0.289885	0.368815	-0.785989	0.431874	0.999644	ENSMUSG00000010492	Uckl1os	uridine-cytidine kinase 1-like 1, opposite strand
100272219	15.3095	0.25002	0.749676	0.333505	0.738753	0.999644	NA	AA543186	expressed sequence AA543186
100272221	9.83304	-0.848381	0.911646	-0.930604	0.352059	0.999644	NA	Gm17801	predicted gene, 17801
100273	2144.97	-0.0444019	0.0944976	-0.469873	0.638446	0.999644	ENSMUSG00000028559	Osbpl9	oxysterol binding protein-like 9
100294583	63.8324	-0.152394	0.413103	-0.3689	0.712202	0.999644	ENSMUSG00000054204	Alkal2	ALK and LTK ligand 2
100302499	12.2306	1.34004	0.893519	1.49974	0.133682	0.999644	ENSMUSG00000065016	Snora3	small nucleolar RNA, H/ACA box 3
100302529	8.37248	-0.172353	1.02308	-0.168465	0.866217	0.999644	NA	Snord72	small nucleolar RNA, C/D box 72
100302592	5.83083	1.04359	1.24961	0.835128	0.403646	0.999644	ENSMUSG00000064741	Snord14a	small nucleolar RNA, C/D box 14A
100302593	9.58724	-0.749772	1.19508	-0.627383	0.530408	0.999644	ENSMUSG00000095118	Snord14d	small nucleolar RNA, C/D box 14D
100302594	19.7041	-0.584203	0.841486	-0.694251	0.487525	0.999644	ENSMUSG00000064791	Snord14e	small nucleolar RNA, C/D box 14E
100302648	20.4963	-0.317081	0.630911	-0.502577	0.615262	0.999644	ENSMUSG00000084941	Gm11944	predicted gene 11944
100302688	8.8172	-1.4491	1.02881	-1.40852	0.158976	0.999644	ENSMUSG00000090439	Gm17455	predicted gene, 17455
100302730	592.463	0.029419	0.151188	0.194585	0.845718	0.999644	NA	5830417I10Rik	gon-4-like pseudogene
100303644	6.21159	0.232662	1.18692	0.196021	0.844594	0.999644	ENSMUSG00000092397	C130080G10Rik	RIKEN cDNA C130080G10 gene
100303647	397.249	0.0121573	0.194069	0.0626442	0.95005	0.999644	NA	AF357359	snoRNA AF357359
100303739	53.09	-0.16433	0.410644	-0.400177	0.689026	0.999644	NA	Gm10844	predicted gene 10844
100303740	6.66372	0.133706	1.11019	0.120435	0.904138	0.999644	ENSMUSG00000064837	Snora75	small nucleolar RNA, H/ACA box 75
100303751	18.0051	0.708598	0.710405	0.997457	0.318543	0.999644	ENSMUSG00000065147	Snora31	small nucleolar RNA, H/ACA box 31
100306943	11.1609	0.205246	0.95011	0.216023	0.82897	0.999644	ENSMUSG00000088789	Scarna13	small Cajal body-specific RNA 1
100306944	64.1941	0.357158	0.548399	0.651274	0.51487	0.999644	ENSMUSG00000064387	Snora73a	small nucleolar RNA, H/ACA box 73a
100306954	13.4887	0.433962	0.855822	0.50707	0.612106	0.999644	ENSMUSG00000077192	Snora17	small nucleolar RNA, H/ACA box 17
100306955	15.0905	-0.0498328	0.835003	-0.0596798	0.952411	0.999644	ENSMUSG00000097052	Snora43	small nucleolar RNA, H/ACA box 43
100310809	173.648	0.203967	0.243691	0.836991	0.402597	0.999644	NA	Gm10509	predicted gene 10509
100310813	49.4951	0.313087	0.616883	0.507531	0.611783	0.999644	ENSMUSG00000065097	Snora16a	small nucleolar RNA, H/ACA box 16A
100310872	35.3759	0.770598	0.509983	1.51103	0.130782	0.999644	ENSMUSG00000092074	Dynlt1a	dynein light chain Tctex-type 1A
100313531	30.6502	-0.0439166	0.543351	-0.0808254	0.935581	0.999644	ENSMUSG00000086509	Nkx2-2os	NK2 homeobox 2, opposite strand
100316665	8.34356	-0.674889	0.993766	-0.679123	0.49706	0.999644	ENSMUSG00000080574	Mir466i	microRNA 466i
100316669	27.5278	0.406639	0.562506	0.722906	0.469738	0.999644	ENSMUSG00000080406	Mir1188	microRNA 1188
100316681	69.0295	-0.13681	0.348353	-0.392733	0.694517	0.999644	ENSMUSG00000084663	Mir1900	microRNA 1900
100316684	12.4877	-0.34634	0.823523	-0.420559	0.674077	0.999644	ENSMUSG00000084592	Mir1898	microRNA 1898
100316839	15.3068	0.696648	0.735186	0.94758	0.343344	0.999644	ENSMUSG00000080533	Mir1191	microRNA 1191
100316903	52.0365	-0.270021	0.389483	-0.69328	0.488134	0.999644	NA	Gm20605	predicted gene 20605
100316932	49.8944	0.161823	0.424482	0.381223	0.703037	0.999644	ENSMUSG00000064493	Snora28	small nucleolar RNA, H/ACA box 28
100317	4107.15	-0.00307143	0.0791268	-0.0388165	0.969037	0.999644	ENSMUSG00000028830	AU040320	expressed sequence AU040320
100328588	18.9242	0.0598089	0.654772	0.0913431	0.92722	0.999644	ENSMUSG00000074141	Il4i1b	interleukin 4 induced 1B
100336	1489.5	0.00875713	0.0890256	0.0983665	0.921641	0.999644	ENSMUSG00000028882	Ppp1r8	protein phosphatase 1, regulatory subunit 8
100340	71.9914	0.308246	0.370961	0.830938	0.406008	0.999644	ENSMUSG00000028885	Smpdl3b	sphingomyelin phosphodiesterase, acid-like 3B
100342	10.4543	-0.135871	0.935591	-0.145225	0.884533	0.999644	ENSMUSG00000046694	Tent5b	terminal nucleotidyltransferase 5B
100379145	38.1748	-0.687344	0.660922	-1.03998	0.29835	0.999644	ENSMUSG00000064451	Snora23	small nucleolar RNA, H/ACA box 23
100380944	181.736	-0.0771402	0.213737	-0.360911	0.718166	0.999644	ENSMUSG00000084799	Ino80dos	INO80 complex subunit D, opposite strand
100382	175.989	-0.26691	0.234534	-1.13805	0.255102	0.999644	ENSMUSG00000078349	AW011738	expressed sequence AW011738
100383	3176.95	0.0067363	0.0738949	0.0911606	0.927365	0.999644	ENSMUSG00000040859	Bsdc1	BSD domain containing 1
100415787	466.34	0.096249	0.14095	0.682857	0.494697	0.999644	ENSMUSG00000084880	Tomm6os	translocase of outer mitochondrial membrane 6, opposite strand
100415915	33.5019	0.31205	0.535308	0.582936	0.559936	0.999644	ENSMUSG00000085112	A530072M11Rik	RIKEN cDNA gene A530072M11
100415916	27.7902	-0.105153	0.558458	-0.188292	0.850647	0.999644	ENSMUSG00000107132	Gm15997	predicted gene 15997
100416706	509.963	0.0309053	0.171625	0.180075	0.857094	0.999644	ENSMUSG00000058093	Zfp729b	zinc finger protein 729b
100417675	26.0742	-0.263905	0.620011	-0.425646	0.670366	0.999644	ENSMUSG00000041596	Nlrp5-ps	NLR family, pyrin domain containing 5, pseudogene
100418235	314.446	-0.0847917	0.174422	-0.486128	0.626876	0.999644	NA	NA	NA
100434	3246.31	-0.00971477	0.0864296	-0.112401	0.910506	0.999644	ENSMUSG00000028412	Slc44a1	solute carrier family 44, member 1
100465	256.461	-0.131183	0.197919	-0.662811	0.507452	0.999644	ENSMUSG00000028709	Mob3c	MOB kinase activator 3C
100473	20.2708	-0.808423	0.895121	-0.903144	0.366449	0.999644	ENSMUSG00000085041	BB031773	expressed sequence BB031773
100494	3175.77	0.0447256	0.0680334	0.657407	0.510919	0.999644	ENSMUSG00000053581	Zfand2a	zinc finger, AN1-type domain 2A
100499514	53.2652	-0.12787	0.464483	-0.275296	0.783089	0.999644	ENSMUSG00000093280	Mir2861	microRNA 2861
100499517	45.6177	-0.0314675	0.430475	-0.0730995	0.941727	0.999644	ENSMUSG00000093351	Mir3072	microRNA 3072
100500713	8.07903	-0.681378	1.04162	-0.654154	0.513012	0.999644	NA	9530027J09Rik	RIKEN cDNA 9530027J09 gene
100502582	10.4674	0.131434	0.866345	0.151711	0.879415	0.999644	NA	Gm10923	ribosomal protein L23A pseudogene
100502586	47.1672	0.41361	0.438557	0.943116	0.345622	0.999644	NA	Gm19265	predicted gene, 19265
100502590	27.2206	-0.0321674	0.60471	-0.0531948	0.957577	0.999644	ENSMUSG00000049160	Tex50	testis expressed 50
100502598	23.9331	0.0616934	0.607502	0.101553	0.919112	0.999644	NA	NA	NA
100502619	64.7061	-0.593689	0.413123	-1.43708	0.150696	0.999644	NA	AW046200	expressed sequence AW046200
100502624	14.4766	-0.121177	0.802933	-0.150918	0.88004	0.999644	ENSMUSG00000085862	Gm13483	predicted gene 13483
100502630	25.2284	-0.440719	0.586015	-0.752061	0.452015	0.999644	ENSMUSG00000087138	Gm15545	predicted gene 15545
100502635	6.95473	-0.551374	1.15837	-0.475991	0.634081	0.999644	NA	Gm11525	predicted gene 11525
100502649	114.157	0.243226	0.294404	0.826164	0.408711	0.999644	NA	NA	NA
100502653	17.9964	-0.357784	0.700157	-0.511005	0.609348	0.999644	ENSMUSG00000097557	C130060C02Rik	RIKEN cDNA C130060C02 gene
100502669	15.8358	0.575124	0.770212	0.746708	0.45524	0.999644	NA	NA	NA
100502670	36.2139	-0.688371	0.57331	-1.2007	0.229869	0.999644	NA	Gm16010	predicted gene 16010
100502673	6.25589	0.952811	1.26144	0.755335	0.450048	0.999644	NA	Gm19316	predicted gene, 19316
100502684	41.4355	0.41121	0.535685	0.767634	0.442704	0.999644	NA	Gm20621	predicted gene 20621
100502686	11.0977	-0.107738	0.89625	-0.12021	0.904317	0.999644	NA	NA	NA
100502695	17.8836	-0.284648	0.669635	-0.425079	0.670779	0.999644	ENSMUSG00000097402	Gm17399	predicted gene, 17399
100502698	4419.64	-0.0191479	0.0677455	-0.282644	0.77745	0.999644	ENSMUSG00000035629	Rubcn	RUN domain and cysteine-rich domain containing, Beclin 1-interacting protein
100502700	22.8095	-0.373471	0.591517	-0.631378	0.527793	0.999644	ENSMUSG00000087519	AV039307	expressed sequence AV039307
100502705	775.918	0.165809	0.118614	1.39788	0.162149	0.999644	NA	NA	NA
100502708	11.875	0.650205	0.900872	0.721751	0.470448	0.999644	NA	NA	NA
100502733	27.8226	-0.390831	0.588273	-0.664369	0.506454	0.999644	NA	Gm19344	predicted gene, 19344
100502734	49.2134	0.275904	0.416072	0.663117	0.507255	0.999644	ENSMUSG00000086682	Gm16023	predicted gene 16023
100502736	22.6275	0.26468	0.685608	0.386052	0.699458	0.999644	ENSMUSG00000092216	Gm19345	predicted gene, 19345
100502741	39.4616	-0.300874	0.471934	-0.637533	0.523778	0.999644	NA	NA	NA
100502742	17.9293	-0.152465	0.718292	-0.212261	0.831904	0.999644	ENSMUSG00000097318	1700007L15Rik	RIKEN cDNA 1700007L15 gene
100502743	9.24116	-0.697775	1.06301	-0.656417	0.511556	0.999644	NA	NA	NA
100502745	18.5016	0.914814	0.754535	1.21242	0.225352	0.999644	ENSMUSG00000102014	2900009J06Rik	RIKEN cDNA 2900009J06 gene
100502751	101.709	-0.078173	0.314572	-0.248506	0.803743	0.999644	NA	NA	NA
100502752	7.51838	1.57788	1.18968	1.32631	0.184738	0.999644	NA	A130015J22Rik	RIKEN cDNA A130015J22 gene
100502755	7.91348	-0.820963	1.17237	-0.700262	0.483764	0.999644	NA	NA	NA
100502757	49.2532	0.359134	0.455878	0.787786	0.430822	0.999644	NA	Gm17259	predicted gene, 17259
100502763	85.2622	0.248981	0.331031	0.752137	0.451968	0.999644	NA	NA	NA
100502764	8.06141	-0.710933	1.04494	-0.680355	0.49628	0.999644	ENSMUSG00000097633	Gm16617	predicted gene, 16617
100502766	60.1619	0.450975	0.401896	1.12212	0.261812	0.999644	ENSMUSG00000079553	Kifc1	kinesin family member C1
100502768	254.633	0.0994665	0.230221	0.432047	0.665707	0.999644	NA	Gm19359	predicted gene, 19359
100502772	263.626	-0.0234527	0.184396	-0.127187	0.898793	0.999644	NA	NA	NA
100502774	785.389	0.016142	0.125495	0.128626	0.897654	0.999644	NA	NA	NA
100502777	78.4006	-0.502942	0.402014	-1.25105	0.210915	0.999644	NA	NA	NA
100502779	5.94264	-0.171001	1.18525	-0.144275	0.885284	0.999644	NA	Gm12356	predicted gene 12356
100502789	63.339	-0.440708	0.435357	-1.01229	0.311398	0.999644	NA	NA	NA
100502796	1076.76	0.0123935	0.103419	0.119838	0.904611	0.999644	NA	NA	NA
100502807	6.32764	0.89974	1.16893	0.769709	0.441472	0.999644	NA	NA	NA
100502811	143.195	-0.121662	0.297061	-0.409553	0.682134	0.999644	NA	NA	NA
100502813	39.8886	0.370819	0.470116	0.788784	0.430239	0.999644	NA	NA	NA
100502825	705.794	0.133766	0.132326	1.01089	0.312071	0.999644	ENSMUSG00000072692	Rpl37rt	ribosomal protein L37, retrotransposed
100502825	705.794	0.133766	0.132326	1.01089	0.312071	0.999644	ENSMUSG00000041841	Rpl37rt	ribosomal protein L37, retrotransposed
100502828	98.2207	0.133929	0.33394	0.401059	0.688377	0.999644	NA	Gm19401	predicted gene, 19401
100502829	1074.33	0.137542	0.123807	1.11094	0.266594	0.999644	ENSMUSG00000053214	Gm9899	predicted gene 9899
100502834	13.5392	-0.492136	0.819169	-0.600775	0.54799	0.999644	ENSMUSG00000086287	Gm15972	predicted gene 15972
100502835	129.571	-0.063565	0.265193	-0.239693	0.810568	0.999644	NA	NA	NA
100502841	3430.65	-0.020781	0.0788899	-0.263417	0.792229	0.999644	ENSMUSG00000039840	Epg5	ectopic P-granules autophagy protein 5 homolog (C. elegans)
100502841	3430.65	-0.020781	0.0788899	-0.263417	0.792229	0.999644	ENSMUSG00000116023	Epg5	ectopic P-granules autophagy protein 5 homolog (C. elegans)
100502845	3.89013	-0.355239	1.7648	-0.201292	0.840471	0.999644	NA	Gm19409	predicted gene, 19409
100502846	3004.12	-0.109085	0.113434	-0.961658	0.336222	0.999644	ENSMUSG00000109372	Gm19410	predicted gene, 19410
100502849	24.9934	-0.114179	0.571836	-0.199671	0.841738	0.999644	ENSMUSG00000101438	Gm19412	predicted gene, 19412
100502853	7.40179	0.379798	1.16988	0.324648	0.745448	0.999644	NA	NA	NA
100502854	435.195	-0.00912884	0.184921	-0.0493663	0.960627	0.999644	NA	D030029J20Rik	RIKEN cDNA D030029J20 gene
100502857	6.26579	-0.621738	1.25827	-0.494122	0.62122	0.999644	NA	NA	NA
100502861	258.575	-0.228117	0.220544	-1.03434	0.300979	0.999644	ENSMUSG00000079235	Ccdc13	coiled-coil domain containing 13
100502863	8.79715	0.59773	1.04389	0.5726	0.566916	0.999644	NA	NA	NA
100502864	13.6554	-0.0331754	0.790635	-0.0419605	0.96653	0.999644	NA	NA	NA
100502868	24.7445	-0.998092	0.640297	-1.5588	0.119045	0.999644	ENSMUSG00000112739	Gm20597	predicted gene, 20597
100502869	19.5946	-0.442406	0.697619	-0.634166	0.525972	0.999644	NA	Gm19422	predicted gene, 19422
100502874	36.1943	-0.0464726	0.562779	-0.0825771	0.934188	0.999644	NA	Gm19426	predicted gene, 19426
100502875	5.54904	-0.0994367	1.31679	-0.0755142	0.939806	0.999644	NA	Gm12676	predicted gene 12676
100502888	14.2748	0.4255	0.792132	0.537157	0.591159	0.999644	ENSMUSG00000108239	Gm19434	predicted gene, 19434
100502897	62.6186	0.247207	0.382087	0.646991	0.517638	0.999644	NA	NA	NA
100502898	217.15	0.169309	0.225779	0.749888	0.453322	0.999644	NA	Gm19440	predicted gene, 19440
100502902	17.9253	0.183008	0.668632	0.273706	0.784311	0.999644	NA	NA	NA
100502912	53.1428	0.12695	0.41429	0.306429	0.759278	0.999644	NA	NA	NA
100502913	35.1408	-0.152793	0.494743	-0.308833	0.757448	0.999644	NA	NA	NA
100502914	21.0609	-0.0411139	0.774835	-0.0530615	0.957683	0.999644	NA	Gm19451	predicted gene, 19451
100502920	32.8253	-0.253277	0.499133	-0.507434	0.61185	0.999644	ENSMUSG00000097069	Gm16998	predicted gene, 16998
100502925	62.253	0.0376809	0.391053	0.0963576	0.923237	0.999644	NA	NA	NA
100502928	23.2877	-0.117234	0.683368	-0.171554	0.863788	0.999644	NA	9430032J07Rik	RIKEN cDNA 9430032J07 gene
100502933	33.2052	0.826965	0.555359	1.48907	0.13647	0.999644	ENSMUSG00000101693	Gm19461	predicted gene, 19461
100502937	27.7703	-0.342155	0.547204	-0.625279	0.531788	0.999644	NA	Gm19463	predicted gene, 19463
100502938	144.843	0.129821	0.250977	0.517263	0.604972	0.999644	NA	Gm17491	predicted gene, 17491
100502942	6.46222	-0.30795	1.20779	-0.25497	0.798746	0.999644	ENSMUSG00000114382	Gm4814	predicted gene 4814
100502943	360.482	-0.058163	0.206211	-0.282056	0.7779	0.999644	NA	NA	NA
100502946	32.8801	0.293201	0.526017	0.557398	0.577255	0.999644	ENSMUSG00000085495	Gm16796	predicted gene, 16796
100502959	8.77652	-0.440277	1.03005	-0.427433	0.669064	0.999644	NA	AV051173	expressed sequence AV051173
100502965	30.642	-0.0408777	0.589044	-0.0693966	0.944674	0.999644	NA	NA	NA
100502973	7.08155	0.974794	1.18837	0.82028	0.412056	0.999644	NA	Gm12996	predicted gene 12996
100502982	103.113	-0.410378	0.327314	-1.25378	0.209923	0.999644	ENSMUSG00000117698	BC037704	cDNA sequence BC037704
100502985	48.6331	0.384163	0.448307	0.85692	0.391489	0.999644	ENSMUSG00000097404	Gm10814	predicted gene 10814
100502987	1420.49	-0.103563	0.105397	-0.982596	0.325806	0.999644	NA	NA	NA
100503002	43.7316	-0.428185	0.475902	-0.899734	0.368262	0.999644	NA	Gm38424	predicted gene, 38424
100503003	16.6959	0.141118	0.73969	0.19078	0.848698	0.999644	ENSMUSG00000091514	Gm17484	predicted gene, 17484
100503007	158.542	-0.126493	0.288413	-0.438583	0.660964	0.999644	ENSMUSG00000117864	Gm19500	predicted gene, 19500
100503012	10.5346	0.152162	0.844625	0.180154	0.857032	0.999644	NA	NA	NA
100503024	57.7498	-0.0178981	0.417922	-0.0428263	0.96584	0.999644	NA	NA	NA
100503040	72.3694	-0.0231883	0.382763	-0.0605813	0.951693	0.999644	ENSMUSG00000116903	Gm19522	predicted gene, 19522
100503041	360.31	-0.0260949	0.165506	-0.157668	0.874718	0.999644	ENSMUSG00000074818	Pdzd7	PDZ domain containing 7
100503043	3854.98	-0.129671	0.0860845	-1.50633	0.131983	0.999644	ENSMUSG00000049804	Armcx4	armadillo repeat containing, X-linked 4
100503044	24.5906	-0.259052	0.667556	-0.38806	0.697972	0.999644	ENSMUSG00000044522	A730020M07Rik	RIKEN cDNA A730020M07 gene
100503050	23.9064	-0.724229	0.633157	-1.14384	0.252691	0.999644	NA	NA	NA
100503057	9.22388	-0.786406	1.06887	-0.735736	0.461891	0.999644	NA	NA	NA
100503060	255.736	-0.136476	0.192384	-0.709395	0.47808	0.999644	NA	NA	NA
100503066	38.0345	-0.263154	0.458821	-0.573545	0.566276	0.999644	NA	NA	NA
100503068	2481.68	0.157255	0.104965	1.49817	0.13409	0.999644	ENSMUSG00000085007	Smim43	small integral membrane protein 43
100503072	16.7504	0.255155	0.726351	0.351284	0.725376	0.999644	ENSMUSG00000087695	Gm16291	predicted gene 16291
100503083	17.8387	-0.788068	0.758805	-1.03856	0.299007	0.999644	NA	Gm19544	predicted gene, 19544
100503085	965.068	-0.15753	0.117568	-1.33991	0.180276	0.999644	ENSMUSG00000014164	Klhl3	kelch-like 3
100503091	9.64074	-0.263356	0.930224	-0.28311	0.777093	0.999644	NA	Gm19549	predicted gene, 19549
100503099	63.182	0.10062	0.427414	0.235416	0.813886	0.999644	NA	Gm19554	predicted gene, 19554
100503101	68.0253	0.0837671	0.355019	0.235951	0.813471	0.999644	NA	Gm17388	predicted gene, 17388
100503104	9.88499	-0.454233	0.946019	-0.480152	0.631119	0.999644	ENSMUSG00000097990	Gm19557	predicted gene, 19557
100503109	11.6608	-0.355359	0.890935	-0.398861	0.689996	0.999644	NA	NA	NA
100503116	8.58449	-0.143347	1.13479	-0.126321	0.899478	0.999644	NA	NA	NA
100503120	31.2823	-0.239093	0.52715	-0.453558	0.650147	0.999644	ENSMUSG00000084866	A930006K02Rik	RIKEN cDNA A930006K02 gene
100503122	65.3482	0.0987668	0.3576	0.276194	0.782399	0.999644	NA	Gm19565	predicted gene, 19565
100503125	20.8374	-0.582639	0.656113	-0.888017	0.374532	0.999644	ENSMUSG00000078097	Gm10913	predicted pseudogene 10913
100503134	13.0689	0.199815	0.832442	0.240034	0.810304	0.999644	NA	Gm19569	predicted gene, 19569
100503147	90.9714	-0.224501	0.310424	-0.723208	0.469552	0.999644	ENSMUSG00000086006	Gm13293	predicted gene 13293
100503152	606.556	-0.0693644	0.172519	-0.402069	0.687633	0.999644	NA	Gm19578	predicted gene, 19578
100503166	18.5252	0.0607725	0.724008	0.083939	0.933105	0.999644	ENSMUSG00000085637	1700048M11Rik	RIKEN cDNA 1700048M11 gene
100503175	6.68196	-0.384262	1.19119	-0.322586	0.747009	0.999644	ENSMUSG00000101942	Gm19582	predicted gene, 19582
100503178	1013.21	0.046176	0.115411	0.400099	0.689083	0.999644	ENSMUSG00000099881	2810013P06Rik	RIKEN cDNA 2810013P06 gene
100503181	12.6799	-0.69599	0.849745	-0.819057	0.412754	0.999644	NA	NA	NA
100503185	117.193	0.0543771	0.278157	0.195491	0.845009	0.999644	ENSMUSG00000111375	Btbd8	BTB (POZ) domain containing 8
100503192	19.4711	-0.741087	0.660656	-1.12175	0.261971	0.999644	NA	NA	NA
100503195	39.6344	0.226129	0.510861	0.442643	0.658024	0.999644	NA	NA	NA
100503198	6.43852	-0.415637	1.07996	-0.384862	0.700339	0.999644	NA	Gm19590	predicted gene, 19590
100503200	34.3723	0.0544711	0.527266	0.103309	0.917718	0.999644	NA	NA	NA
100503203	25.8092	-0.181144	0.587934	-0.308102	0.758004	0.999644	NA	Gm19592	predicted gene, 19592
100503212	93.3748	0.1633	0.314105	0.51989	0.60314	0.999644	NA	LOC100503212	uncharacterized LOC100503212
100503222	259.672	-0.0706341	0.184042	-0.383793	0.701132	0.999644	NA	NA	NA
100503237	37.8056	-0.500011	0.504537	-0.991029	0.321671	0.999644	NA	NA	NA
100503238	23.0774	-0.438358	0.619991	-0.70704	0.479542	0.999644	NA	NA	NA
100503253	25.8061	0.204557	0.602785	0.339353	0.734344	0.999644	NA	NA	NA
100503261	19.1917	-0.342356	0.675023	-0.507177	0.612031	0.999644	NA	NA	NA
100503265	7.02365	0.371763	1.14623	0.324336	0.745684	0.999644	ENSMUSG00000107198	Gm19619	predicted gene, 19619
100503272	25.729	0.104371	0.597068	0.174805	0.861233	0.999644	ENSMUSG00000085175	Gm11423	predicted gene 11423
100503292	61.6807	-0.0212716	0.381505	-0.0557572	0.955535	0.999644	NA	Gm12279	predicted gene 12279
100503298	26.6524	0.216906	0.581101	0.373267	0.70895	0.999644	NA	NA	NA
100503307	46.7633	0.208735	0.416888	0.500698	0.616584	0.999644	ENSMUSG00000086610	Gm15408	predicted gene 15408
100503309	7.95481	-0.696984	1.04835	-0.66484	0.506153	0.999644	NA	NA	NA
100503311	10.91	-2.5381	1.34648	-1.88499	0.0594307	0.999644	ENSMUSG00000010136	Pifo	primary cilia formation
100503318	107.061	-0.218614	0.294635	-0.741982	0.458098	0.999644	NA	Gm15853	predicted gene 15853
100503319	58.3687	-0.599383	0.408288	-1.46804	0.142093	0.999644	NA	Gm17281	predicted gene, 17281
100503323	17.3142	0.242609	0.715638	0.339011	0.734601	0.999644	NA	A230087F16Rik	RIKEN cDNA A230087F16 gene
100503334	206.932	0.114376	0.229707	0.49792	0.61854	0.999644	NA	NA	NA
100503337	9.88833	-0.0417925	1.09012	-0.0383375	0.969419	0.999644	ENSMUSG00000118038	Gm9895	predicted gene 9895
100503338	9.54468	-0.155957	0.951708	-0.163871	0.869833	0.999644	NA	Gm14636	predicted gene 14636
100503347	191.6	-0.0575341	0.231705	-0.248308	0.803896	0.999644	NA	Gm19648	predicted gene, 19648
100503351	15.977	-0.256885	0.776839	-0.330679	0.740887	0.999644	NA	NA	NA
100503359	9.89886	-0.219818	0.861899	-0.255039	0.798693	0.999644	NA	Ppp1r18os	protein phosphatase 1, regulatory subunit 18, opposite strand
100503362	9.54071	0.20485	0.925532	0.221332	0.824834	0.999644	NA	Rps12-ps26	ribosomal protein S12, pseudogene 26
100503364	6.84373	0.728568	1.12548	0.647339	0.517413	0.999644	NA	NA	NA
100503374	13.2143	-0.312666	0.761822	-0.410419	0.681499	0.999644	NA	Gm17435	predicted gene, 17435
100503377	354.378	0.0823061	0.182806	0.450236	0.65254	0.999644	NA	NA	NA
100503379	135.015	-0.0191737	0.29749	-0.0644514	0.948611	0.999644	NA	NA	NA
100503380	342.946	0.181007	0.165221	1.09554	0.273279	0.999644	ENSMUSG00000117869	Snhg4	small nucleolar RNA host gene 4
100503381	31.0874	-0.399934	0.517897	-0.772227	0.43998	0.999644	NA	Gm14022	predicted gene 14022
100503390	29.3559	0.361076	0.581879	0.620535	0.534905	0.999644	NA	Gm17518	predicted gene, 17518
100503392	65.7716	-0.0478771	0.363372	-0.131758	0.895176	0.999644	ENSMUSG00000118087	4833438C02Rik	RIKEN cDNA 4833438C02 gene
100503393	189.398	0.0368205	0.267044	0.137882	0.890334	0.999644	ENSMUSG00000084904	Gm14827	predicted gene 14827
100503394	92.6442	0.0326366	0.375542	0.0869055	0.930747	0.999644	NA	Gm17494	predicted gene, 17494
100503407	22.3306	-0.328661	0.664766	-0.494401	0.621023	0.999644	NA	NA	NA
100503411	6.62646	0.837071	1.18643	0.705536	0.480477	0.999644	NA	NA	NA
100503414	40.3182	0.320063	0.479472	0.667532	0.504433	0.999644	NA	NA	NA
100503424	143.048	-0.263795	0.272177	-0.969206	0.332442	0.999644	NA	NA	NA
100503435	123.541	-0.364118	0.296501	-1.22805	0.219427	0.999644	NA	AW124847	expressed sequence AW124847
100503437	116.582	-0.245902	0.300584	-0.818081	0.413311	0.999644	NA	Gm19691	predicted gene, 19691
100503460	16.3631	-0.831659	0.770907	-1.07881	0.280675	0.999644	ENSMUSG00000097113	Gm19705	predicted gene, 19705
100503468	11.1711	0.436012	1.00194	0.435166	0.663442	0.999644	ENSMUSG00000085498	Gm14023	predicted gene 14023
100503469	15.0782	-0.467773	0.741615	-0.63075	0.528204	0.999644	ENSMUSG00000105552	Gm19710	predicted gene, 19710
100503471	37.2821	0.202234	0.467404	0.432675	0.665251	0.999644	NA	Gm15867	predicted gene 15867
100503484	45.3728	-0.135428	0.427893	-0.3165	0.751623	0.999644	NA	Gm19719	predicted gene, 19719
100503495	17.9536	0.0943652	0.707588	0.133362	0.893907	0.999644	ENSMUSG00000040705	A930016O22Rik	RIKEN cDNA A930016O22 gene
100503498	12.7301	-0.43204	0.806787	-0.535508	0.592299	0.999644	ENSMUSG00000097534	Gm16675	predicted gene, 16675
100503506	47.8594	0.241984	0.495697	0.488169	0.62543	0.999644	NA	Gm19733	predicted gene, 19733
100503518	7.00042	0.127364	1.08148	0.117768	0.906251	0.999644	ENSMUSG00000086765	Gm11827	predicted gene 11827
100503519	160.154	-0.480902	0.713836	-0.673687	0.50051	0.999644	NA	Gm19744	predicted gene, 19744
100503522	9.32961	-0.586267	1.09627	-0.534785	0.592798	0.999644	NA	NA	NA
100503526	7.1274	-1.20791	1.1181	-1.08032	0.279999	0.999644	NA	NA	NA
100503546	10.0332	-0.69535	1.00995	-0.6885	0.491138	0.999644	NA	Gm15958	predicted gene 15958
100503553	17.7815	-0.328199	0.661121	-0.496428	0.619592	0.999644	NA	Gm20603	predicted gene 20603
100503565	9.46215	0.71816	0.997199	0.720177	0.471416	0.999644	ENSMUSG00000118376	Gm9926	predicted gene 9926
100503569	51.9395	-0.127001	0.43537	-0.291709	0.770509	0.999644	NA	Gm16754	predicted gene, 16754
100503570	12.6541	-0.522425	0.897995	-0.581768	0.560723	0.999644	NA	NA	NA
100503572	1627.92	0.00461814	0.0845719	0.0546061	0.956452	0.999644	ENSMUSG00000084957	Bbip1	BBSome interacting protein 1
100503578	298.215	0.116514	0.177162	0.65767	0.51075	0.999644	NA	NA	NA
100503583	12.4894	1.06402	0.874927	1.21613	0.223936	0.999644	ENSMUSG00000094595	Fsbp	fibrinogen silencer binding protein
100503586	19.2719	0.364801	0.767792	0.47513	0.634695	0.999644	NA	Gm11702	predicted gene 11702
100503588	66.7954	0.175304	0.387268	0.452668	0.650788	0.999644	NA	Gm19785	predicted gene, 19785
100503592	23.8256	-0.314556	0.70459	-0.446438	0.655281	0.999644	ENSMUSG00000113186	A330076C08Rik	RIKEN cDNA A330076C08 gene
100503594	10.7545	0.679652	0.92821	0.732218	0.464036	0.999644	NA	4930534D22Rik	RIKEN cDNA 4930534D22 gene
100503595	17.3046	-0.192907	0.696113	-0.27712	0.781688	0.999644	ENSMUSG00000085833	Gm13003	predicted gene 13003
100503596	16.3913	-0.0672452	0.754714	-0.0891002	0.929002	0.999644	NA	NA	NA
100503597	399.977	-0.253794	0.1499	-1.69309	0.0904377	0.999644	NA	NA	NA
100503607	1068.6	-0.0720031	0.112695	-0.638919	0.522876	0.999644	NA	BB319198	expressed sequence BB319198
100503609	74.294	-1.66013	1.29212	-1.28481	0.19886	0.999644	ENSMUSG00000109588	Lnp1	leukemia NUP98 fusion partner 1
100503615	25.0212	0.132391	0.566561	0.233675	0.815237	0.999644	NA	NA	NA
100503619	17.1438	-0.34143	0.695125	-0.491178	0.623301	0.999644	ENSMUSG00000109841	E330011O21Rik	RIKEN cDNA E330011O21 gene
100503620	45.2726	0.408672	0.481881	0.848076	0.396396	0.999644	NA	Gm15337	predicted gene 15337
100503622	33.9462	0.175701	0.537147	0.3271	0.743593	0.999644	ENSMUSG00000107875	Gm16630	predicted gene, 16630
100503626	67.139	-0.139865	0.374524	-0.373447	0.708816	0.999644	NA	NA	NA
100503630	7.62015	-0.0763554	1.05081	-0.0726631	0.942074	0.999644	NA	Gm12002	predicted gene 12002
100503631	12.6024	-0.546711	0.814706	-0.671053	0.502187	0.999644	NA	Gm19805	predicted gene, 19805
100503632	63.9036	0.243066	0.377189	0.644415	0.519306	0.999644	NA	Gm16892	predicted gene, 16892
100503636	64.6476	0.0652587	0.378881	0.172241	0.863248	0.999644	NA	1700123M08Rik	RIKEN cDNA 1700123M08 gene
100503642	213.457	0.0139954	0.220173	0.0635652	0.949316	0.999644	NA	NA	NA
100503650	23.2985	-0.23836	0.661828	-0.360154	0.718732	0.999644	NA	Sap30bpos	SAP30 binding protein, opposite strand
100503652	35.3611	0.0137285	0.523076	0.0262456	0.979061	0.999644	ENSMUSG00000096981	Gm16845	predicted gene, 16845
100503655	6.64439	-1.48147	1.3799	-1.07361	0.282999	0.999644	NA	Gm19817	predicted gene, 19817
100503659	17342.1	-0.109623	0.073021	-1.50125	0.133291	0.999644	ENSMUSG00000035640	Cbarp	calcium channel, voltage-dependent, beta subunit associated regulatory protein
100503670	3456.9	0.0456941	0.0796456	0.573718	0.566159	0.999644	ENSMUSG00000058558	Rpl5	ribosomal protein L5
100503680	19.0318	0.884519	0.655685	1.349	0.177337	0.999644	NA	Rapgef4os2	Rap guanine nucleotide exchange factor (GEF) 4, opposite strand 2
100503685	55.4349	0.123941	0.437069	0.283574	0.776737	0.999644	NA	Gm15567	predicted gene 15567
100503690	47.1718	0.140373	0.459046	0.305792	0.759763	0.999644	NA	Gm19835	predicted gene, 19835
100503695	6.97954	0.215124	1.41788	0.151723	0.879406	0.999644	NA	NA	NA
100503704	149.1	0.23923	0.274276	0.872224	0.383086	0.999644	ENSMUSG00000097397	Gm16861	predicted gene, 16861
100503714	199.278	0.0269308	0.23107	0.116548	0.907218	0.999644	NA	NA	NA
100503720	66.7932	0.0595375	0.383301	0.155329	0.876562	0.999644	NA	NA	NA
100503724	111.268	0.133283	0.296313	0.449803	0.652852	0.999644	NA	Dnajc19-ps	DnaJ heat shock protein family (Hsp40) member C19, pseudogene
100503729	27.6209	-0.695892	0.566615	-1.22816	0.219388	0.999644	NA	NA	NA
100503752	8.92641	-0.531248	1.03318	-0.51419	0.607119	0.999644	NA	NA	NA
100503754	28.5646	-0.226111	0.559895	-0.403846	0.686326	0.999644	ENSMUSG00000085434	Gm11725	predicted gene 11725
100503767	14.4483	-0.223014	0.807931	-0.276031	0.782525	0.999644	NA	Gm17473	predicted gene, 17473
100503783	44.858	0.310737	0.419202	0.741257	0.458538	0.999644	ENSMUSG00000097486	Gm17733	predicted gene, 17733
100503790	23.0112	0.30415	0.583824	0.520962	0.602393	0.999644	NA	Gm19897	predicted gene, 19897
100503791	21.4372	-1.20126	0.634671	-1.89274	0.0583931	0.999644	NA	NA	NA
100503793	138.502	-0.110075	0.262383	-0.419521	0.674835	0.999644	NA	NA	NA
100503794	13.0956	0.563925	0.762104	0.739958	0.459325	0.999644	ENSMUSG00000053749	Gm9920	predicted gene 9920
100503797	21.5957	0.746067	0.619177	1.20493	0.228229	0.999644	NA	Gm11738	predicted gene 11738
100503800	7.55563	-0.266287	1.08693	-0.24499	0.806464	0.999644	NA	NA	NA
100503802	3850.85	0.116443	0.0728503	1.59838	0.109958	0.999644	NA	Gm10419	predicted gene 10419
100503805	133.753	0.022423	0.255628	0.0877174	0.930101	0.999644	NA	Gm19905	predicted gene, 19905
100503819	8.98508	0.393512	0.976246	0.403087	0.686884	0.999644	NA	Gm12454	predicted gene 12454
100503821	7.43318	-0.340195	1.02972	-0.330377	0.741115	0.999644	NA	NA	NA
100503822	44.8659	-0.0783512	0.467365	-0.167645	0.866863	0.999644	NA	NA	NA
100503823	167.421	-0.212864	0.240697	-0.884366	0.376499	0.999644	NA	Gm16973	predicted gene, 16973
100503824	5.4093	-0.176338	1.40605	-0.125414	0.900196	0.999644	NA	NA	NA
100503827	15.1304	-0.264731	0.766906	-0.345194	0.729949	0.999644	NA	Tnfsf13os	tumor necrosis factor (ligand) superfamily, member 13, opposite strand
100503830	172.64	-0.0879776	0.223332	-0.393931	0.693632	0.999644	ENSMUSG00000087675	Gm11762	predicted gene 11762
100503831	8.92301	-0.37799	0.949744	-0.397992	0.690636	0.999644	NA	Gm38427	predicted gene, 38427
100503842	178.442	0.175426	0.232685	0.75392	0.450897	0.999644	ENSMUSG00000100017	2410022M11Rik	RIKEN cDNA 2410022M11 gene
100503848	33.371	-0.120224	0.509879	-0.235789	0.813597	0.999644	NA	NA	NA
100503849	253.734	0.211312	0.187014	1.12992	0.258508	0.999644	NA	Sp3os	trans-acting transcription factor 3, opposite strand
100503859	14.1573	-1.31226	0.898177	-1.46103	0.144008	0.999644	ENSMUSG00000098659	1110015O18Rik	RIKEN cDNA 1110015O18 gene
100503864	15.705	0.44084	0.755399	0.583586	0.559499	0.999644	NA	NA	NA
100503869	129.368	-0.0524254	0.261321	-0.200616	0.840998	0.999644	ENSMUSG00000086212	Mkln1os	muskelin 1, intracellular mediator containing kelch motifs, opposite strand
100503871	350.041	0.099634	0.196377	0.50736	0.611902	0.999644	NA	4833432E10Rik	RIKEN cDNA 4833432E10 gene
100503873	7.48486	1.75374	1.25379	1.39875	0.161887	0.999644	NA	Gm19937	predicted gene, 19937
100503874	19.9254	0.278258	0.687516	0.40473	0.685676	0.999644	NA	Gm19938	predicted gene, 19938
100503881	13.2627	0.85445	0.792681	1.07792	0.281068	0.999644	NA	NA	NA
100503884	2822.45	0.124781	0.0856341	1.45714	0.145078	0.999644	ENSMUSG00000045790	Ccdc149	coiled-coil domain containing 149
100503890	561.104	0.174809	0.136678	1.27898	0.200903	0.999644	ENSMUSG00000087687	Pet100	PET100 homolog
100503911	1020.86	0.0762865	0.105384	0.723888	0.469135	0.999644	NA	NA	NA
100503912	41.0058	-0.00451534	0.498479	-0.00905822	0.992773	0.999644	NA	NA	NA
100503915	26.4165	0.173153	0.613605	0.28219	0.777798	0.999644	ENSMUSG00000071724	Smpd5	sphingomyelin phosphodiesterase 5
100503918	31.4397	0.283144	0.591893	0.478371	0.632386	0.999644	NA	Gm19963	UPF0124 protein C13orf31 homolog
100503924	88.2464	0.0952324	0.311987	0.305245	0.76018	0.999644	ENSMUSG00000089665	Fcor	Foxo1 corepressor
100503925	12.0013	-0.359966	0.799109	-0.450459	0.65238	0.999644	NA	Gm17540	predicted gene, 17540
100503932	9.43927	-0.513926	0.931725	-0.551586	0.581232	0.999644	NA	NA	NA
100503954	7.36047	-0.83388	1.02366	-0.814608	0.415297	0.999644	NA	NA	NA
100503956	2879.24	0.00696477	0.0882732	0.0789002	0.937112	0.999644	NA	NA	NA
100503962	100.759	-0.0952852	0.292344	-0.325935	0.744474	0.999644	ENSMUSG00000102548	Gm16701	predicted gene, 16701
100503974	89.5862	0.180337	0.344019	0.524207	0.600134	0.999644	NA	NA	NA
100503981	48.9777	0.0850764	0.432959	0.1965	0.844219	0.999644	NA	NA	NA
100504007	22.0849	0.0483055	0.681122	0.0709206	0.943461	0.999644	ENSMUSG00000086247	Gm15787	predicted gene 15787
100504017	413.9	0.0641493	0.180074	0.356238	0.721662	0.999644	NA	NA	NA
100504021	35.3988	-0.332595	0.5072	-0.655747	0.511987	0.999644	NA	Gm17638	predicted gene, 17638
100504029	9.69016	0.0506383	0.948813	0.0533702	0.957437	0.999644	ENSMUSG00000097167	Gm16740	predicted gene, 16740
100504031	32.3564	0.183884	0.516818	0.355799	0.721991	0.999644	NA	Gm20022	predicted gene, 20022
100504040	295.113	0.120186	0.172772	0.695633	0.486659	0.999644	NA	NA	NA
100504043	23.8974	0.195223	0.660077	0.295758	0.767415	0.999644	NA	Gm17529	predicted gene, 17529
100504046	9.47874	-0.577091	0.997723	-0.578408	0.562989	0.999644	NA	NA	NA
100504048	157.282	-0.0924634	0.31254	-0.295845	0.767349	0.999644	NA	NA	NA
100504051	73.0819	-0.0603634	0.337728	-0.178734	0.858147	0.999644	NA	NA	NA
100504056	46.1942	-0.221067	0.439708	-0.502759	0.615134	0.999644	NA	Gm20036	predicted gene, 20036
100504072	84.6832	-0.11552	0.318813	-0.362345	0.717094	0.999644	NA	NA	NA
100504089	84.6598	-0.250367	0.353047	-0.709161	0.478225	0.999644	NA	Gm20056	predicted gene, 20056
100504101	234.851	-0.0736684	0.242675	-0.303568	0.761457	0.999644	ENSMUSG00000113429	Gm20063	predicted gene, 20063
100504104	25.4231	0.197362	0.582444	0.338851	0.734722	0.999644	ENSMUSG00000087249	Gm16062	predicted gene 16062
100504114	99.0695	-0.084364	0.294043	-0.28691	0.774181	0.999644	NA	Gm16907	predicted gene, 16907
100504116	424.477	0.0790416	0.182782	0.432436	0.665425	0.999644	ENSMUSG00000109946	Brd3os	bromodomain containing 3, opposite strand
100504117	27.507	-0.0138169	0.592657	-0.0233135	0.9814	0.999644	NA	NA	NA
100504121	18.6738	-0.309205	0.718737	-0.430206	0.667046	0.999644	ENSMUSG00000085260	Med9os	mediator complex subunit 9, opposite strand
100504127	64.1821	-0.257128	0.376078	-0.683709	0.494159	0.999644	NA	Gm17690	predicted gene, 17690
100504131	29.0015	0.203422	0.542334	0.375085	0.707597	0.999644	NA	NA	NA
100504140	4.78473	-1.64651	1.54641	-1.06473	0.287	0.999644	NA	4930412M03Rik	RIKEN cDNA 4930412M03 gene
100504141	23.45	-0.756127	0.689713	-1.09629	0.272951	0.999644	NA	Gm20083	predicted gene, 20083
100504156	97.754	-0.613863	0.308981	-1.98673	0.0469519	0.999644	ENSMUSG00000096753	Fam181a	family with sequence similarity 181, member A
100504166	657.237	0.0279533	0.135874	0.20573	0.837002	0.999644	ENSMUSG00000085037	4933421O10Rik	RIKEN cDNA 4933421O10 gene
100504174	10.8103	0.464299	0.903479	0.513901	0.607321	0.999644	NA	NA	NA
100504177	6.51156	-0.763056	1.20493	-0.633277	0.526553	0.999644	NA	F730016J06Rik	RIKEN cDNA F730016J06 gene
100504178	13.322	-0.347045	0.763581	-0.454497	0.649471	0.999644	ENSMUSG00000087050	Dhrs13os	dehydrogenase/reductase (SDR family) member 13, opposite strand
100504186	378.215	0.0695163	0.202387	0.343482	0.731236	0.999644	NA	C230013L11Rik	RIKEN cDNA C230013L11 gene
100504187	4.74705	-1.75346	1.50828	-1.16255	0.24501	0.999644	NA	Gm13392	predicted gene 13392
100504191	63.7257	-0.12891	0.377277	-0.341685	0.732588	0.999644	ENSMUSG00000087543	Gm16576	predicted gene 16576
100504195	101.52	0.19525	0.296844	0.657753	0.510697	0.999644	ENSMUSG00000038244	Micalcl	MICAL C-terminal like
100504196	811.774	-0.0808756	0.132558	-0.610116	0.541785	0.999644	NA	Gm10023	predicted gene 10023
100504211	51.8541	-0.395889	0.417237	-0.948834	0.342705	0.999644	NA	NA	NA
100504225	214.422	0.233628	0.22035	1.06026	0.289025	0.999644	NA	NA	NA
100504230	123.343	-0.286737	0.263435	-1.08845	0.276395	0.999644	NA	NA	NA
100504231	19.5027	-0.276985	0.644396	-0.429837	0.667314	0.999644	ENSMUSG00000086894	Gm15708	predicted gene 15708
100504234	8.58265	-1.74407	1.26427	-1.37951	0.167739	0.999644	ENSMUSG00000019767	Ccdc170	coiled-coil domain containing 170
100504239	9.36007	-1.23037	1.581	-0.778219	0.43644	0.999644	ENSMUSG00000096596	Gm10591	predicted gene 10591
100504254	8.59806	0.65848	1.09148	0.603291	0.546315	0.999644	NA	Gm15903	predicted gene 15903
100504261	18.0677	0.118031	0.68095	0.173333	0.86239	0.999644	NA	Gm17608	predicted gene, 17608
100504262	105.078	-0.247809	0.286103	-0.866153	0.386406	0.999644	NA	A730020E08Rik	RIKEN cDNA A730020E08 gene
100504266	26.518	-0.31198	0.603989	-0.516533	0.605482	0.999644	NA	Gm20140	predicted gene, 20140
100504267	27.7304	0.00557914	0.601584	0.00927408	0.9926	0.999644	ENSMUSG00000085912	Trp53cor1	tumor protein p53 pathway corepressor 1
100504278	86.0916	-0.196205	0.317008	-0.618927	0.535965	0.999644	NA	2810402E24Rik	RIKEN cDNA 2810402E24 gene
100504279	12.8437	-0.126224	0.885556	-0.142537	0.886656	0.999644	NA	NA	NA
100504291	16.1744	-0.367392	0.694163	-0.529259	0.596626	0.999644	NA	Gm16618	predicted gene, 16618
100504301	42.6511	0.370043	0.462563	0.799983	0.42372	0.999644	NA	6230426M11Rik	RIKEN cDNA 6230426M11 gene
100504305	64.1046	0.0723548	0.410855	0.176108	0.860209	0.999644	NA	Gm16534	predicted gene 16534
100504307	142.815	0.0392797	0.250073	0.157073	0.875187	0.999644	NA	Gm20163	predicted gene, 20163
100504309	45.0463	0.620839	0.483651	1.28365	0.199264	0.999644	ENSMUSG00000028407	Smim27	small integral membrane protein 27
100504312	55.1807	0.138798	0.456704	0.303911	0.761196	0.999644	ENSMUSG00000097613	Gm17597	predicted gene, 17597
100504329	574.78	0.215959	0.144224	1.49738	0.134294	0.999644	NA	NA	NA
100504333	10.8452	-0.999496	0.928666	-1.07627	0.281806	0.999644	ENSMUSG00000097077	Gm16712	predicted gene, 16712
100504343	18.7765	-0.0433877	0.647324	-0.0670262	0.946561	0.999644	NA	NA	NA
100504344	140.277	-0.145775	0.266128	-0.547762	0.583855	0.999644	NA	Gm20186	predicted gene, 20186
100504347	18.021	-0.302486	0.684514	-0.441899	0.658562	0.999644	ENSMUSG00000094002	Gm20187	predicted gene, 20187
100504350	429.447	0.0142777	0.19879	0.0718231	0.942743	0.999644	ENSMUSG00000086118	Gm14169	predicted gene 14169
100504352	21.6339	-0.457555	0.860676	-0.531623	0.594987	0.999644	NA	C78197	expressed sequence C78197
100504356	21.1646	1.11774	0.684269	1.63348	0.102367	0.999644	NA	NA	NA
100504360	89.5105	0.0749632	0.328752	0.228024	0.819628	0.999644	NA	D730003I15Rik	RIKEN cDNA D730003I15 gene
100504371	8.4011	0.828619	1.15693	0.716224	0.473853	0.999644	NA	Gm13920	predicted gene 13920
100504381	77.5518	0.25984	0.359698	0.722385	0.470058	0.999644	NA	Gm17276	predicted gene, 17276
100504389	391.986	0.103158	0.153801	0.670723	0.502397	0.999644	NA	9030407P20Rik	RIKEN cDNA 9030407P20 gene
100504395	356.424	0.0424754	0.174214	0.243811	0.807377	0.999644	NA	Gm20204	predicted gene, 20204
100504399	9.86612	-1.59442	1.13239	-1.40802	0.159125	0.999644	NA	C130021I20Rik	Riken cDNA C130021I20 gene
100504401	9.8104	0.391414	0.936091	0.418137	0.675847	0.999644	NA	NA	NA
100504402	156.233	-0.0387261	0.246719	-0.156964	0.875273	0.999644	NA	NA	NA
100504412	130.729	0.286026	0.278801	1.02591	0.304932	0.999644	ENSMUSG00000085837	Kcnmb4os2	potassium large conductance calcium-activated channel, subfamily M, beta member 4, opposite strand 2
100504421	186.232	-0.090108	0.233744	-0.385498	0.699868	0.999644	ENSMUSG00000097277	2900076A07Rik	RIKEN cDNA 2900076A07 gene
100504423	267.486	-0.0531496	0.186127	-0.285555	0.775219	0.999644	NA	NA	NA
100504425	61.4909	-0.138285	0.423616	-0.326439	0.744092	0.999644	ENSMUSG00000110218	Tincr	TINCR ubiquitin domain containing
100504427	7.63226	1.33313	1.09998	1.21196	0.225529	0.999644	NA	NA	NA
100504446	46.5433	-0.819237	0.417906	-1.96034	0.0499564	0.999644	ENSMUSG00000090273	Prr22	proline rich 22
100504452	8.4171	0.155435	1.10658	0.140464	0.888294	0.999644	NA	Gm20235	predicted gene, 20235
100504455	18.1331	-0.0549299	0.757623	-0.072503	0.942202	0.999644	NA	Gm15834	predicted gene 15834
100504457	16.8606	-0.0294171	0.766098	-0.0383987	0.96937	0.999644	NA	4921513H07Rik	RIKEN cDNA 4921513H07 gene
100504458	12.1519	-0.0515516	0.8467	-0.0608854	0.951451	0.999644	NA	Gm12367	predicted gene 12367
100504467	78.1717	-0.271993	0.338303	-0.803994	0.4214	0.999644	NA	Gm16596	predicted gene, 16596
100504475	31.6313	0.204192	0.505066	0.404288	0.686001	0.999644	NA	NA	NA
100504486	100.794	-0.0731244	0.309838	-0.236008	0.813426	0.999644	NA	Gdap10	ganglioside-induced differentiation-associated-protein 10
100504487	25.9561	-0.19744	0.566254	-0.348678	0.727331	0.999644	NA	NA	NA
100504491	254.449	0.186132	0.184686	1.00783	0.313537	0.999644	ENSMUSG00000078552	Dcdc2b	doublecortin domain containing 2b
100504496	29.4412	-0.238725	0.654559	-0.364711	0.715327	0.999644	NA	Gm20255	predicted gene, 20255
100504497	7.75031	0.676934	1.10793	0.61099	0.541206	0.999644	NA	Gm16233	predicted gene 16233
100504500	21.1143	-0.437506	0.642232	-0.681227	0.495728	0.999644	NA	NA	NA
100504501	45.7228	-0.28368	0.443039	-0.640306	0.521973	0.999644	ENSMUSG00000102059	Gm20257	caspase 8 pseudogene
100504512	21.698	-0.0561777	0.594995	-0.0944172	0.924778	0.999644	NA	4930426I24Rik	RIKEN cDNA 4930426I24 gene
100504518	18.1643	0.463681	0.647253	0.716384	0.473754	0.999644	ENSMUSG00000071540	3425401B19Rik	RIKEN cDNA 3425401B19 gene
100504519	382.056	0.09575	0.165089	0.579992	0.56192	0.999644	NA	NA	NA
100504522	20.0327	-0.519832	0.692856	-0.750274	0.453089	0.999644	NA	NA	NA
100504524	8.20099	0.330187	0.971233	0.339967	0.733881	0.999644	NA	Cisd3b	CDGSH iron sulfur domain 3B
100504526	10.1649	-0.760921	1.03747	-0.733441	0.46329	0.999644	NA	NA	NA
100504527	101.452	-0.073681	0.295092	-0.249688	0.802829	0.999644	NA	Gm10374	predicted gene 10374
100504533	472.842	0.120312	0.182795	0.65818	0.510423	0.999644	NA	NA	NA
100504536	42.2505	0.465525	0.462065	1.00749	0.3137	0.999644	NA	NA	NA
100504545	75.2265	-0.194227	0.370677	-0.52398	0.600292	0.999644	NA	NA	NA
100504561	45.8147	0.343786	0.443057	0.775942	0.437783	0.999644	ENSMUSG00000111761	9230112J17Rik	RIKEN cDNA 9230112J17 gene
100504564	95.2495	-0.144853	0.329035	-0.440236	0.659766	0.999644	NA	NA	NA
100504566	81.0868	0.0773708	0.361372	0.214103	0.830467	0.999644	NA	Gm20290	predicted gene, 20290
100504568	27.6889	0.315802	0.610336	0.517423	0.604861	0.999644	ENSMUSG00000097482	Gm17634	predicted gene, 17634
100504586	2077.24	0.0368171	0.0955935	0.385143	0.700132	0.999644	ENSMUSG00000111080	Gm20300	predicted gene, 20300
100504601	132.631	-0.152531	0.325882	-0.468056	0.639744	0.999644	NA	Gm16702	predicted gene, 16702
100504604	6.53756	0.344582	1.43132	0.240745	0.809753	0.999644	NA	NA	NA
100504611	16.4414	0.0433959	0.705525	0.0615087	0.950954	0.999644	NA	NA	NA
100504616	26.6487	-0.754196	0.563596	-1.33819	0.180836	0.999644	ENSMUSG00000087480	Gm15910	predicted gene 15910
100504619	26.4614	0.191114	0.58684	0.325667	0.744677	0.999644	NA	NA	NA
100504626	39.4644	-0.380423	0.454732	-0.836587	0.402825	0.999644	ENSMUSG00000086915	Gm16364	predicted gene 16364
100504628	114.743	0.271679	0.289674	0.937879	0.348307	0.999644	ENSMUSG00000092545	Gm20319	predicted gene, 20319
100504629	31.7264	-0.0446354	0.537086	-0.0831067	0.933767	0.999644	NA	NA	NA
100504632	276.3	0.0565741	0.194609	0.290706	0.771276	0.999644	ENSMUSG00000083992	Gm11478	predicted gene 11478
100504637	10.6709	-0.951709	0.940583	-1.01183	0.31162	0.999644	ENSMUSG00000100199	Gm20324	predicted gene, 20324
100504640	67.4412	-0.0652817	0.367863	-0.177462	0.859146	0.999644	NA	Gm16089	ubiquinol-cytochrome c reductase binding protein pseudogene
100504641	86.3487	0.0341029	0.3704	0.0920704	0.926642	0.999644	ENSMUSG00000097675	1700101I11Rik	RIKEN cDNA 1700101I11 gene
100504643	30.7862	0.465571	0.536841	0.867242	0.38581	0.999644	NA	Gm20326	predicted gene, 20326
100504651	65.7992	0.0380583	0.354926	0.107229	0.914607	0.999644	NA	NA	NA
100504661	15.2285	0.491342	0.789708	0.622182	0.533822	0.999644	ENSMUSG00000112880	Gm20337	predicted gene, 20337
100504663	1069.23	0.0431868	0.103811	0.416015	0.677399	0.999644	ENSMUSG00000037526	Atg14	autophagy related 14
100504668	69.8158	0.431325	0.384899	1.12062	0.26245	0.999644	NA	Gm20342	predicted gene, 20342
100504674	132.753	-0.232962	0.319588	-0.728943	0.466036	0.999644	NA	NA	NA
100504675	21.6495	-0.320326	0.666552	-0.480572	0.63082	0.999644	NA	Gm15327	predicted gene 15327
100504676	19.4442	-0.161747	0.663398	-0.243816	0.807373	0.999644	NA	NA	NA
100504687	542.477	0.285915	0.145879	1.95995	0.0500021	0.999644	ENSMUSG00000096995	2810029C07Rik	RIKEN cDNA 2810029C07 gene
100504703	39.877	-0.381519	0.470174	-0.811442	0.417112	0.999644	ENSMUSG00000112639	A730063M14Rik	RIKEN cDNA A730063M14 gene
100504704	54.4781	-0.161577	0.418626	-0.385969	0.699519	0.999644	NA	NA	NA
100504712	5.87674	-0.48721	1.17545	-0.414489	0.678516	0.999644	NA	Gm20367	predicted gene, 20367
100504714	26.4256	-0.0460573	0.601972	-0.0765107	0.939013	0.999644	ENSMUSG00000097357	Gm16793	predicted gene, 16793
100504715	1253.63	-0.076761	0.103884	-0.738914	0.459959	0.999644	ENSMUSG00000079260	Tmppe	transmembrane protein with metallophosphoesterase domain
100504717	128.555	-0.050064	0.260689	-0.192045	0.847707	0.999644	ENSMUSG00000085181	Gm12709	predicted gene 12709
100504720	10.9236	0.492325	0.852502	0.577506	0.563598	0.999644	NA	2310002F09Rik	RIKEN cDNA 2310002F09 gene
100504721	19.2866	-0.441699	0.731771	-0.603603	0.546108	0.999644	NA	NA	NA
100504734	87.5367	0.360856	0.344023	1.04893	0.294209	0.999644	NA	Gm16794	predicted gene, 16794
100504736	35.7376	-0.286738	0.467214	-0.613719	0.539401	0.999644	NA	NA	NA
100504740	30.9631	0.135407	0.569073	0.237943	0.811925	0.999644	ENSMUSG00000107412	Gm20383	predicted gene, 20383
100504779	82.2151	-0.183817	0.337023	-0.545415	0.585468	0.999644	NA	NA	NA
100504925	28.8039	0.56006	0.585653	0.956301	0.33892	0.999644	NA	NA	NA
100505012	10.0677	0.0822231	0.943444	0.087152	0.930551	0.999644	NA	NA	NA
100505025	44.4199	-0.318694	0.462431	-0.68917	0.490716	0.999644	ENSMUSG00000108530	4930429H19Rik	RIKEN cDNA 4930429H19 gene
100505050	4994.71	0.0701876	0.0673476	1.04217	0.297333	0.999644	NA	NA	NA
100505179	59.496	0.155819	0.398651	0.390866	0.695896	0.999644	NA	NA	NA
100515	1077.39	-0.0354066	0.121843	-0.290592	0.771363	0.999644	ENSMUSG00000046572	Zfp518b	zinc finger protein 518B
100526461	46.5795	0.327187	0.433136	0.755392	0.450014	0.999644	ENSMUSG00000080441	Mir1249	microRNA 1249
100526466	15.448	0.145686	0.721307	0.201976	0.839936	0.999644	ENSMUSG00000093080	Mir3060	microRNA 3060
100526467	43.994	-0.243864	0.466166	-0.523127	0.600886	0.999644	ENSMUSG00000092870	Mir3061	microRNA 3061
100526469	340.286	-0.0970585	0.184876	-0.524991	0.599589	0.999644	ENSMUSG00000093273	Mir3064	microRNA 3064
100526505	26.6033	0.127833	0.568657	0.224799	0.822136	0.999644	ENSMUSG00000093348	Mir3101	microRNA 3101
100526519	5.13878	1.24669	1.43509	0.868719	0.385001	0.999644	ENSMUSG00000094952	Mir3070b	microRNA 3070b
100526526	22.2068	0.461155	0.598429	0.770609	0.440938	0.999644	ENSMUSG00000093157	Mir3098	microRNA 3098
100526540	7.69672	-0.290886	0.995019	-0.292342	0.770025	0.999644	ENSMUSG00000092988	Mir3093	microRNA 3093
100526556	33.5191	-0.116518	0.480163	-0.242664	0.808266	0.999644	ENSMUSG00000092827	Mir3091	microRNA 3091
100526796	138.835	-0.0783798	0.265126	-0.295632	0.767511	0.999644	NA	Cahm	colon adenocarcinoma hypermethylated RNA
100529074	12.5186	-0.121655	1.02369	-0.11884	0.905402	0.999644	ENSMUSG00000070063	Snora33	small nucleolar RNA, H/ACA box 33
100529075	11.1998	0.343649	0.852095	0.403299	0.686728	0.999644	ENSMUSG00000080486	Snord100	small nucleolar RNA, C/D box 100
100529076	22.984	-0.715403	0.652128	-1.09703	0.272629	0.999644	NA	Snord42a	small nucleolar RNA, C/D box 42A
100529077	27.3484	0.0719296	0.565745	0.127142	0.898828	0.999644	NA	Snord42b	small nucleolar RNA, C/D box 42B
100529079	14.8666	0.262962	0.748709	0.351221	0.725423	0.999644	ENSMUSG00000086236	5830418P13Rik	RIKEN cDNA 5830418P13 gene
100532	826.864	-0.116267	0.147207	-0.78982	0.429633	0.999644	ENSMUSG00000047881	Rell1	RELT-like 1
100532730	110.923	0.216561	0.291974	0.741712	0.458262	0.999644	NA	C230037L18Rik	RIKEN cDNA C230037L18 gene
100561	1010.97	0.0425175	0.118824	0.357819	0.720478	0.999644	ENSMUSG00000029416	Slc15a4	solute carrier family 15, member 4
100568459	5367.28	0.218741	0.29657	0.737571	0.460775	0.999644	ENSMUSG00000115783	Bc1	brain cytoplasmic RNA 1
100604	862.036	0.0162097	0.108351	0.149604	0.881077	0.999644	ENSMUSG00000054720	Lrrc8c	leucine rich repeat containing 8 family, member C
100609	431.545	0.0401615	0.162458	0.247213	0.804744	0.999644	ENSMUSG00000000916	Nsun5	NOL1/NOP2/Sun domain family, member 5
100616095	89.0707	-0.263698	0.334572	-0.788165	0.4306	0.999644	ENSMUSG00000096956	Snhg18	small nucleolar RNA host gene 18
100628571	6.33935	0.0937894	1.19686	0.0783631	0.937539	0.999644	ENSMUSG00000092985	Mir378b	microRNA 378b
100628579	1383.07	0.0467144	0.295137	0.158281	0.874236	0.999644	NA	NA	NA
100628580	5.76185	0.723412	1.24503	0.581041	0.561213	0.999644	ENSMUSG00000092852	Mir5103	microRNA 5103
100628584	533.414	0.356653	0.214312	1.66418	0.0960765	0.999644	NA	NA	NA
100628593	772.875	0.192512	0.149442	1.28821	0.197674	0.999644	ENSMUSG00000092981	Mir5125	microRNA 5125
100628602	20.9726	0.389271	0.662366	0.587697	0.556736	0.999644	ENSMUSG00000092696	Mir5133	microRNA 5133
100628606	107.244	0.369656	0.424622	0.870552	0.383999	0.999644	ENSMUSG00000105841	Mir3960	microRNA 3960
100628626	16977.9	0.117652	0.37938	0.310117	0.756472	0.999644	NA	NA	NA
100637	971.936	-0.128126	0.105782	-1.21123	0.225807	0.999644	ENSMUSG00000041132	N4bp2l1	NEDD4 binding protein 2-like 1
100642166	191.62	0.248405	0.969216	0.256295	0.797723	0.999644	ENSMUSG00000090015	Gm15446	predicted gene 15446
[truncated: 16,353 more rows]

## Sheet: Bulk_OE_ZS_v_GS
DESEQ2 output;Bulk OFC tissue ZBTB7A OE acute stress vs. GFP acute stress
[truncated: 17,820 more rows]

[truncated: 8 more sheets: Astrocyte_OE_ZS_v_GS, Neuron_OE_ZS_v_GS, Bulk_KD_GS_v_GC, Bulk_KD_ ZS_v_GS, Astrocyte_KD_GS_v_GC, Astrocyte_KD_ZS_v_GS, Neuron_KD_GS_v_GC, Neuron_KD_ZS_v_GS]
