# Supplementary material for: Major Depressive Disorder associated dysregulation of ZBTB7A in orbitofrontal cortex promotes astrocyte-mediated stress susceptibility
Source: Neuron. Author manuscript; Available in PMC 2025 Jul 1. (PMC12210276; doi:10.1016/j.neuron.2025.05.023)
Supplement: 7 — Table S6_diffreps: Diffreps outputs for mouse ATAC-seq experiments. Related to Figure 3 and Figure 5. [file NIHMS2084664-supplement-7.xlsx]

## Sheet: Legend of Column headers
Column Header Legend
Chr	Chromosme of Peak
Start	Start location of Peak
End	End location of Peak
Strand	Chromsome strand of Peak (+ or -)
Annotation	General annotation (feature type) where peak is found
Detailed Annotation	Detailed annotation (feature type) where peak is found
Distance to TSS	Distance to Transcription Start Site of peak
Nearest Ensembl Gene ID	Nearest gene to peak
Gene Name	Gene ID
Gene Alias	Gene ID
Gene Description	Gene Description
Gene Type	Gene Type
Control.cnt	Number of peak fragments in control group
Treatment.avg	Average of peak fragment counts in Treatment group
Control.avg	Average of peak fragment counts in Control group
Treatment.enr	Enrichment of peak counts in Treatment
Control.enr	Enrichment of peak counts in Control
Event	Up or Down regulated
log2FC	Log2 fold Change
pval	pvalue of differential accessibility test
padj	FDR of differential accesibility test by Benjamini-Hochberg (BH) method
winSta	Window Start
winEnd	Window End
winFC	Window Fold Change
winP	P value of window
winQ	Q value (adjusted for multiple tests) of window

## Sheet: KD_astrocytes_GS_v_GC
Diffreps output; ATAC-seq MAC-sorted astrocytes GFP chronic stress vs. GFP control
Chr	Start	End	Strand	Annotation	Detailed Annotation	Distance to TSS	Nearest Ensembl Gene ID	Gene Name	Gene Alias	Gene Description	Gene Type	Control.cnt	Treatment.avg	Control.avg	Treatment.enr	Control.enr	Event	log2FC	pval	padj	winSta	winEnd	winFC	winP	winQ
chr4	57786602	57787800	+	intron (NM_001304544, intron 6 of 8)	(TTCC)n|Simple_repeat|Simple_repeat	-58047	ENSMUSG00000038729	Akap2	AA959716|AI649048|Akap-2|Akap-kl|B230340M18Rik|Prka2	A kinase (PRKA) anchor protein 2	protein-coding	20.93;20.05;25.86;17.36;23.64	35.94	21.57	NA	NA	Up	0.74	8.03944e-05	0.00672391	57786701	57787700	0.89	6.41087e-06	0.00119031
chr4	52870102	52871300	+	Intergenic	Intergenic	-14190	ENSMUSG00000049648	Olfr273	MOR262-8	olfactory receptor 273	protein-coding	48.40;60.16;22.41;32.23;31.80	17.87	39	NA	NA	Down	-1.13	5.47483e-07	0.00043497	52870201	52871200	-1.25	1.373e-07	9.43971e-05
chr12	51319202	51320200	+	Intergenic	Intergenic	-28529	ENSMUSG00000035293	G2e3	6030408C04Rik|9030416F18|AW046379|D930034K21Rik|mKIAA1333	G2/M-phase specific E3 ubiquitin ligase	protein-coding	27.47;24.51;25.00;33.47;21.20	14.88	26.33	NA	NA	Down	-0.82	5.32242e-05	0.0054497	51319201	51320200	-0.82	5.32242e-05	0.00452139
chr1	134545802	134546800	+	intron (NM_001145300, intron 2 of 2)	(GA)n|Simple_repeat|Simple_repeat	3381	ENSMUSG00000046367	Mgat4e	4931440L10Rik	MGAT4 family, member E	protein-coding	34.01;42.34;41.37;27.27;34.24	20.76	35.85	NA	NA	Down	-0.79	4.13052e-05	0.00477331	134545801	134546800	-0.79	4.13052e-05	0.00386566
chr5	50174902	50175900	+	Intergenic	ID4|SINE|ID	24068	ENSMUSG00000104870	4930448I18Rik	-	RIKEN cDNA 4930448I18 gene	ncRNA	32.70;54.59;42.24;34.71;23.64	18.89	37.58	NA	NA	Down	-0.99	4.12396e-05	0.00476931	50174901	50175900	-0.99	4.12396e-05	0.00386262
chr3	75096402	75097400	+	intron (NM_172515, intron 6 of 16)	L1M5|LINE|L1	46871	ENSMUSG00000034151	Zbbx	4931432L23	zinc finger, B-box domain containing	protein-coding	24.85;22.28;29.31;29.75;27.72	14.28	26.78	NA	NA	Down	-0.91	5.05347e-05	0.0052953	75096401	75097400	-0.91	5.05347e-05	0.00437577
chr9	46690902	46692100	+	Intergenic	Intergenic	-222102	ENSMUSG00000099696	2900052N01Rik	AU067665	RIKEN cDNA 2900052N01 gene	ncRNA	35.32;44.56;37.93;52.07;39.14	24.25	41.8	NA	NA	Down	-0.79	5.57268e-05	0.00558483	46691101	46692100	-0.79	4.53919e-05	0.00408942
chr13	25627302	25628400	+	Intergenic	Intergenic	338465	ENSMUSG00000086531	Gm11351	-	predicted gene 11351	ncRNA	35.32;41.22;37.06;21.08;26.91	18.26	32.32	NA	NA	Down	-0.82	0.000188996	0.0134566	25627401	25628400	-0.98	1.38892e-05	0.00196389
chr12	96769202	96770200	+	Intergenic	Charlie11|DNA|hAT-Charlie	-722479		1700019M22Rik	-	NFX-like protein	pseudo	27.47;25.62;27.58;22.32;33.43	14.64	27.28	NA	NA	Down	-0.9	5.24512e-05	0.00540536	96769201	96770200	-0.9	5.24512e-05	0.00447876
chr7	130267302	130268300	+	promoter-TSS (NM_001347638)	promoter-TSS (NM_001347638)	-993	ENSMUSG00000030849	Fgfr2	AU043015|AW556123|Bek|Fgfr-2|Fgfr-7|Fgfr7|KGFR|KGFRTr|svs	fibroblast growth factor receptor 2	protein-coding	27.47;26.74;30.17;27.27;22.83	14.64	26.9	NA	NA	Down	-0.88	7.35107e-05	0.00644756	130267301	130268300	-0.88	7.35107e-05	0.00555097
chr15	56248602	56249600	+	Intergenic	Intergenic	-342152	ENSMUSG00000060429	Sntb1	-	syntrophin, basic 1	protein-coding	28.78;27.85;35.34;27.27;26.91	14.88	29.23	NA	NA	Down	-0.97	3.24587e-07	0.000311951	56248601	56249600	-0.97	3.24587e-07	0.000167629
chr2	113922502	113923700	+	Intergenic	Intergenic	-74440	ENSMUSG00000041219	Arhgap11a	6530401L14Rik|mKIAA0013	Rho GTPase activating protein 11A	protein-coding	51.02;34.54;38.79;23.55;33.43	21.97	36.27	NA	NA	Down	-0.72	6.7659e-05	0.00618221	113922501	113923500	-0.86	4.30169e-05	0.00396401
chrX	72578402	72579400	+	intron (NM_001357815, intron 1 of 9)	L1Md_T|LINE|L1	11193	ENSMUSG00000076455	Mir767	mmu-mir-767	microRNA 767	ncRNA	28.78;23.40;24.14;23.55;14.68	41.52	22.91	NA	NA	Up	0.86	3.75269e-05	0.00452876	72578401	72579400	0.86	3.75269e-05	0.00363229
chr4	74738102	74739400	+	Intergenic	Lx10|LINE|L1	486872	ENSMUSG00000028397	Kdm4c	2410141F18Rik|AA517467|Gasc1|Jmjd2c	lysine (K)-specific demethylase 4C	protein-coding	36.63;44.56;40.51;27.27;27.72	18.86	35.34	NA	NA	Down	-0.91	2.31987e-05	0.00353837	74738301	74739300	-1.03	1.30506e-06	0.000420306
chr17	83208302	83209400	+	Intergenic	Intergenic	-6432	ENSMUSG00000024247	Pkdcc	AI115348|AW548124|Adtk1|ESTM17|MAd1|Sgk493|Vlk|X83346	protein kinase domain containing, cytoplasmic	protein-coding	26.16;15.60;30.17;28.51;24.46	43.95	24.98	NA	NA	Up	0.82	5.30246e-06	0.00159695	83208301	83209300	0.83	1.52419e-06	0.000464188
chr6	127153602	127154900	+	intron (NR_040275, intron 1 of 1)	intron (NR_040275, intron 1 of 1)	-3203	ENSMUSG00000000184	Ccnd2	2600016F06Rik|AI256817|BF642806|C86853|Vin-1|Vin1|cD2	cyclin D2	protein-coding	60.17;69.07;60.34;39.67;65.23	91.67	58.9	NA	NA	Up	0.64	0.000164141	0.0117865	127153601	127154600	0.7	3.93583e-05	0.00374616
chr6	96866302	96867300	+	intron (NM_177233, intron 3 of 5)	intron (NM_177233, intron 3 of 5)	193610	ENSMUSG00000046500	Tafa4	C130034I18Rik|Fam19a4|Fam19a4 Tafa-4|Tafa-4	TAFA chemokine like family member 4	protein-coding	28.78;26.74;21.55;27.27;26.09	15.11	26.09	NA	NA	Down	-0.79	4.93678e-05	0.00523528	96866301	96867300	-0.79	4.93678e-05	0.00431334
chr5	73411002	73412000	+	intron (NM_181323, intron 2 of 15)	L1MB7|LINE|L1	5423	ENSMUSG00000029154	Cwh43	C130090K23Rik|imds-60	cell wall biogenesis 43 C-terminal homolog	protein-coding	24.85;32.31;24.14;21.08;26.09	15.48	25.69	NA	NA	Down	-0.73	7.56608e-05	0.00652752	73411001	73412000	-0.73	7.56608e-05	0.00564032
chr5	108037902	108039600	+	Intergenic	Intergenic	-26923	ENSMUSG00000029267	Mtf2	9230112N11Rik|AA537621|C76717|M96|Pcl2	metal response element binding transcription factor 2	protein-coding	45.79;56.82;61.20;57.03;58.70	34.24	55.91	NA	NA	Down	-0.71	1.82235e-05	0.00312765	108038401	108039400	-1.05	4.13252e-07	0.000196937
chr12	35185102	35186200	+	Intergenic	L1MA9|LINE|L1	9246	ENSMUSG00000076253	Mir680-3	Mirn680-3	microRNA 680-3	ncRNA	36.63;47.91;33.62;39.67;35.06	20.77	38.58	NA	NA	Down	-0.89	2.94159e-05	0.00399237	35185101	35186100	-1.02	4.53346e-07	0.000209496
chrX	169974302	169976900	+	non-coding (NR_029457, exon 2 of 2)	non-coding (NR_029457, exon 2 of 2)	3316	ENSMUSG00000072844	G530011O06Rik	-	RIKEN cDNA G530011O06 gene	ncRNA	125.58;105.84;108.61;76.86;112.51	58.39	105.88	NA	NA	Down	-0.86	2.78868e-08	5.74444e-05	169974701	169975700	-1.28	1.63186e-08	2.02387e-05
chr5	32705902	32707500	+	Intergenic	Intergenic	39641	ENSMUSG00000023452	Pisd	9030221M09Rik	phosphatidylserine decarboxylase	protein-coding	36.63;52.36;41.37;43.39;33.43	20.85	41.44	NA	NA	Down	-0.99	4.45917e-08	8.09446e-05	32705901	32706900	-1.36	8.18179e-10	1.58174e-06
chr1	171270102	171271100	+	intron (NM_020579, intron 1 of 7)	CpG	273	ENSMUSG00000052423	B4galt3	9530061M23Rik|AA104562|AW125175|ESTM26|ESTM6|R74981	UDP-Gal:betaGlcNAc beta 1,4-galactosyltransferase, polypeptide 3	protein-coding	27.47;56.82;60.34;69.42;60.33	88.33	54.88	NA	NA	Up	0.69	8.44716e-06	0.00206191	171270101	171271100	0.69	8.44716e-06	0.00142149
chr18	73310402	73311400	+	Intergenic	Intergenic	-261804	ENSMUSG00000037253	Mex3c	A130001D14Rik|BC035207|BM-013|Rkhd2	mex3 RNA binding family member C	protein-coding	36.63;27.85;35.34;35.95;33.43	19.63	33.84	NA	NA	Down	-0.79	8.31395e-05	0.00683183	73310401	73311400	-0.79	8.31395e-05	0.00596716
chr16	8206802	8207800	+	Intergenic	Intergenic	217835	ENSMUSG00000022715	Tmem114	4930511J11Rik|Cldn26	transmembrane protein 114	protein-coding	30.09;37.88;39.65;38.43;32.61	20.28	35.73	NA	NA	Down	-0.82	3.58223e-05	0.00441965	8206801	8207800	-0.82	3.58223e-05	0.00352588
chr18	22453902	22455300	+	intron (NM_001167777, intron 8 of 12)	B4A|SINE|B4	109512	ENSMUSG00000045215	Asxl3	C230079D11Rik|D430002O22Rik|D930044O18Rik|Gm329|Gm945	additional sex combs like 3, transcriptional regulator	protein-coding	31.40;33.42;30.17;38.43;39.95	21.77	34.67	NA	NA	Down	-0.67	7.49231e-05	0.00650461	22454101	22455100	-1.02	2.96361e-07	0.000158219
chr13	12712402	12713400	+	Intergenic	(CAGAGA)n|Simple_repeat|Simple_repeat	-62506		Gpr137b-ps	2310041G17Rik	G protein-coupled receptor 137B, pseudogene	pseudo	35.32;27.85;30.17;23.55;27.72	16.6	28.92	NA	NA	Down	-0.8	6.96492e-05	0.00626939	12712401	12713400	-0.8	6.96492e-05	0.00536104
chr14	65967702	65968900	+	promoter-TSS (NM_013492)	promoter-TSS (NM_013492)	-182	ENSMUSG00000022037	Clu	AI893575|ApoJ|Cli|D14Ucla3|SP-40|Sgp-2|Sgp2|Sugp-2	clusterin	protein-coding	85.03;81.33;86.20;89.26;88.87	119.48	86.14	NA	NA	Up	0.47	0.00027387	0.0191112	65967801	65968800	0.56	2.27017e-05	0.00266641
chr16	27525302	27526400	+	Intergenic	Lx5c|LINE|L1	136895	ENSMUSG00000038127	Ccdc50	C3orf6	coiled-coil domain containing 50	protein-coding	34.01;37.88;47.41;24.79;38.32	19.97	36.48	NA	NA	Down	-0.87	7.00717e-06	0.0018709	27525301	27526300	-1.08	1.33211e-06	0.000425488
chr16	6804902	6806100	+	intron (NM_001359725, intron 4 of 16)	Lx7|LINE|L1	-233869	ENSMUSG00000008658	Rbfox1	A2bp|A2bp1|Hrnbp1|fox-1	RNA binding protein, fox-1 homolog (C. elegans) 1	protein-coding	51.02;44.56;46.55;29.75;48.10	23.8	44	NA	NA	Down	-0.89	6.1339e-06	0.00174188	6805101	6806100	-0.95	1.05364e-07	7.88391e-05
chr3	100078302	100079300	+	intron (NM_028892, intron 31 of 48)	intron (NM_028892, intron 31 of 48)	83606	ENSMUSG00000033285	Wdr3	AW546279|D030020G18Rik	WD repeat domain 3	protein-coding	32.70;42.34;36.20;24.79;37.50	19.86	34.71	NA	NA	Down	-0.81	1.91842e-05	0.00320976	100078301	100079300	-0.81	1.91842e-05	0.0024038
chr8	23914602	23915700	+	intron (NM_177086, intron 4 of 6)	intron (NM_177086, intron 4 of 6)	245490	ENSMUSG00000037492	Zmat4	9630048M01Rik	zinc finger, matrin type 4	protein-coding	41.86;32.31;39.65;40.91;30.98	21.07	37.14	NA	NA	Down	-0.82	1.69855e-05	0.00301171	23914701	23915700	-0.92	6.95888e-06	0.00125344
chr19	11837502	11838600	+	Intergenic	Intergenic	-9027	ENSMUSG00000048292	Olfr1417	MOR266-2	olfactory receptor 1417	protein-coding	37.94;33.42;41.37;37.19;43.21	24.11	38.63	NA	NA	Down	-0.68	6.02268e-05	0.00582028	11837501	11838500	-0.82	1.27238e-05	0.00185468
chr3	152667302	152668400	+	exon (NM_001081277, exon 1 of 14)	intron (NR_040386, intron 1 of 3)	509	ENSMUSG00000039058	Ak5	-	adenylate kinase 5	protein-coding	81.11;42.34;74.99;81.82;57.89	118.69	67.63	NA	NA	Up	0.81	1.07885e-05	0.00236161	152667301	152668300	0.8	2.66005e-06	0.00066358
chr5	124511702	124512700	+	intron (NM_021430, intron 4 of 6)	intron (NM_021430, intron 4 of 6)	19190	ENSMUSG00000029392	Rilpl1	2900002H16Rik|6330559I19Rik|GOSPEL	Rab interacting lysosomal protein-like 1	protein-coding	40.55;53.48;55.17;47.11;51.37	73.61	49.53	NA	NA	Up	0.57	9.47107e-05	0.0072524	124511701	124512700	0.57	9.47107e-05	0.00645066
chr14	39229502	39230500	+	intron (NM_001190187, intron 1 of 9)	intron (NM_001190187, intron 1 of 9)	-242428		LOC432842	-	uncharacterized LOC432842	ncRNA	35.32;35.65;31.03;26.03;34.24	19.61	32.46	NA	NA	Down	-0.73	9.22273e-05	0.00717101	39229501	39230500	-0.73	9.22273e-05	0.00635567
chr7	46090302	46091400	+	Intergenic	RLTR26B_MM|LTR|ERVK	9386	ENSMUSG00000096146	Kcnj11	Kir6.2|mBIR	potassium inwardly rectifying channel, subfamily J, member 11	protein-coding	70.64;50.13;75.85;58.27;63.59	41.66	63.7	NA	NA	Down	-0.61	0.00019679	0.0139773	46090401	46091400	-0.7	1.75584e-05	0.00226926
chr14	30223802	30224800	+	intron (NM_001083616, intron 3 of 46)	intron (NM_001083616, intron 3 of 46)	129185	ENSMUSG00000015968	Cacna1d	8430418G19Rik|C79217|Cach3|Cacn4|Cacnl1a2|Cav1.3|Cchl1a|Cchl1a2|D-LTCC	calcium channel, voltage-dependent, L type, alpha 1D subunit	protein-coding	54.94;33.42;37.93;40.91;42.40	25.45	41.92	NA	NA	Down	-0.72	5.46245e-05	0.00552144	30223801	30224800	-0.72	5.46245e-05	0.00459555
chr5	55162502	55163500	+	Intergenic	L1Md_A|LINE|L1	813009	ENSMUSG00000105912	Gm10440	D130065D13	predicted gene 10440	ncRNA	10.47;13.37;15.52;22.32;11.41	27.03	14.62	NA	NA	Up	0.89	2.55911e-05	0.00372638	55162501	55163500	0.89	2.55911e-05	0.00286844
chr5	120537102	120538100	+	exon (NM_145853, exon 27 of 28)	exon (NM_145853, exon 27 of 28)	26409	ENSMUSG00000032754	Slc8b1	AF261233|NCKX6|NCLX|Slc24a6	solute carrier family 8 (sodium/lithium/calcium exchanger), member B1	protein-coding	57.56;36.77;50.86;48.35;45.66	74.54	47.84	NA	NA	Up	0.64	7.61953e-06	0.00195021	120537101	120538100	0.64	7.61953e-06	0.00133254
chr15	86776702	86777800	+	Intergenic	Intergenic	499576	ENSMUSG00000051864	Tbc1d22a	BC023106|D15Ertd781e	TBC1 domain family, member 22a	protein-coding	68.02;71.30;48.27;59.51;57.07	37.63	60.84	NA	NA	Down	-0.69	3.0076e-05	0.00403864	86776801	86777800	-0.75	8.83327e-06	0.00145923
chr1	173602202	173603300	+	Intergenic	RLTR17B_Mm|LTR|ERVK	-3477	ENSMUSG00000073491	Ifi213	E030037K03Rik|E430029J22Rik|Pydc4|Pyr-A	interferon activated gene 213	protein-coding	41.86;37.88;30.17;34.71;25.27	17.93	33.98	NA	NA	Down	-0.92	1.13075e-05	0.00242155	173602301	173603300	-0.99	8.85236e-07	0.000325869
chr13	48148102	48149100	+	intron (NR_102303, intron 1 of 2)	L1MA8|LINE|L1	-112826	ENSMUSG00000021379	Id4	Idb4|bHLHb27	inhibitor of DNA binding 4	protein-coding	22.24;30.08;32.75;29.75;42.40	16.4	31.44	NA	NA	Down	-0.94	4.20773e-05	0.00482429	48148101	48149100	-0.94	4.20773e-05	0.00391304
chr6	71508802	71509800	+	exon (NM_001308303, exon 4 of 4)	exon (NM_001308303, exon 4 of 4)	15424	ENSMUSG00000052656	Rnf103	AW146237|AW212918|Zfp103|kf-1	ring finger protein 103	protein-coding	22.24;21.17;22.41;21.08;24.46	11.54	22.27	NA	NA	Down	-0.95	7.73032e-05	0.00658837	71508801	71509800	-0.95	7.73032e-05	0.00570753
chr14	65657102	65658200	+	Intergenic	B1_Mus2|SINE|Alu	-8752	ENSMUSG00000022032	Scara5	4932433F15Rik|4933425F03Rik|AV278087|Tesr	scavenger receptor class A, member 5	protein-coding	43.17;38.99;46.55;40.91;40.77	26.8	42.08	NA	NA	Down	-0.65	0.0001538	0.0110856	65657101	65658100	-0.71	2.73602e-05	0.00298352
chr11	72424702	72425800	+	Intergenic	RMER6B|LTR|ERVK	-10275	ENSMUSG00000040471	Ggt6	9030405D14Rik|AI427679|AW490214	gamma-glutamyltransferase 6	protein-coding	31.40;42.34;40.51;43.39;53.81	24.96	42.29	NA	NA	Down	-0.76	1.64935e-05	0.002971	72424801	72425800	-0.78	3.85143e-05	0.00369528
chr4	103540502	103541800	+	Intergenic	Intergenic	158651	ENSMUSG00000086136	Gm12718	-	predicted gene 12718	ncRNA	44.48;60.16;31.03;42.15;56.26	27.68	46.82	NA	NA	Down	-0.76	3.01463e-05	0.00404168	103540601	103541600	-0.8	3.31588e-05	0.00336313
chr5	106696202	106697200	+	5' UTR (NM_026856, exon 1 of 7)	5' UTR (NM_026856, exon 1 of 7)	129	ENSMUSG00000049606	Zfp644	1110068L01Rik|AA408882|BM-005|D5Ertd689e|Zep-2	zinc finger protein 644	protein-coding	51.02;74.65;59.48;80.58;102.73	128.14	73.69	NA	NA	Up	0.8	7.28279e-05	0.00641991	106696201	106697200	0.8	7.28279e-05	0.00552029
chr1	159133002	159134000	+	Intergenic	Lx8b|LINE|L1	-98699	ENSMUSG00000040782	Cop1	AI316802|C80879|Rfwd2	COP1, E3 ubiquitin ligase	protein-coding	37.94;23.40;22.41;18.60;33.43	11.86	27.15	NA	NA	Down	-1.19	4.25309e-07	0.000368092	159133001	159134000	-1.19	4.25309e-07	0.000200677
chr4	100776502	100777600	+	5' UTR (NM_198037, exon 1 of 27)	5' UTR (NM_198037, exon 1 of 27)	372	ENSMUSG00000028532	Cachd1	1190007F10Rik|AI852726|B430218L07Rik|Vwcd1|mKIAA1573	cache domain containing 1	protein-coding	107.27;111.41;79.30;106.62;128.82	145.73	106.68	NA	NA	Up	0.45	0.000182909	0.0130424	100776601	100777600	0.45	3.6611e-10	7.78881e-07
chr11	6404502	6405700	+	3' UTR (NM_028601, exon 19 of 19)	3' UTR (NM_028601, exon 19 of 19)	3471	ENSMUSG00000098516	Mir7651	Gm27664|mmu-mir-7651	microRNA 7651	ncRNA	62.79;75.76;92.23;92.98;83.16	119.31	81.38	NA	NA	Up	0.55	4.93215e-06	0.00153152	6404601	6405600	0.59	1.82908e-11	1.40819e-07
chr13	78797802	78798800	+	Intergenic	Intergenic	-599428	ENSMUSG00000069171	Nr2f1	COUP-TF1|COUP-TFI|COUPTFA|EAR-3|EAR3|Erbal3|SVP44|Tcfcoup1	nuclear receptor subfamily 2, group F, member 1	protein-coding	22.24;33.42;25.00;32.23;22.83	15.71	27.14	NA	NA	Down	-0.79	2.8883e-05	0.0039529	78797801	78798800	-0.79	2.8883e-05	0.00308384
chr10	125592502	125593500	+	Intergenic	Intergenic	-264038	ENSMUSG00000020102	Slc16a7	4921534N07Rik|9030411M13Rik|D630004K10Rik|Mct2	solute carrier family 16 (monocarboxylic acid transporters), member 7	protein-coding	44.48;26.74;24.14;27.27;26.91	16.35	29.91	NA	NA	Down	-0.87	9.63437e-05	0.00731297	125592501	125593500	-0.87	9.63437e-05	0.00651776
chr3	131809002	131810200	+	Intergenic	MER121|DNA|TcMar?	243569	ENSMUSG00000028032	Papss1	AI325286|Asapk|SK1	3'-phosphoadenosine 5'-phosphosulfate synthase 1	protein-coding	36.63;36.77;25.00;23.55;34.24	18.9	31.24	NA	NA	Down	-0.72	0.000381791	0.026341	131809101	131810100	-0.95	2.0541e-05	0.00250685
chr15	32701102	32702200	+	Intergenic	Lx8|LINE|L1	71501	ENSMUSG00000115749	Gm41289	-	predicted gene, 41289	ncRNA	34.01;24.51;34.48;34.71;33.43	18.2	32.23	NA	NA	Down	-0.82	4.45401e-05	0.00496058	32701101	32702100	-0.96	6.41325e-05	0.00508943
chr15	95979802	95981300	+	Intergenic	L1M2|LINE|L1	99002	ENSMUSG00000078925	D030018L15Rik	-	nuclear receptor coactivator 2 pseudogene	pseudo	44.48;41.22;48.27;42.15;33.43	23.74	41.91	NA	NA	Down	-0.82	3.066e-07	0.00030231	95979901	95980900	-0.93	7.36746e-07	0.000290069
chr19	26191902	26193600	+	Intergenic	Intergenic	-412409	ENSMUSG00000024921	Smarca2	2610209L14Rik|SNF2alpha|Snf2l2|brahma|brm	SWI/SNF related, matrix associated, actin dependent regulator of chromatin, subfamily a, member 2	protein-coding	64.10;49.02;53.44;38.43;57.07	29.96	52.41	NA	NA	Down	-0.81	3.59158e-05	0.00442253	26192301	26193300	-1.27	2.37773e-08	2.70944e-05
chr12	30695602	30696700	+	Intergenic	MTA_Mm|LTR|ERVL-MaLR	111708	ENSMUSG00000043061	Tmem18	BC024093	transmembrane protein 18	protein-coding	34.01;42.34;43.10;50.83;50.55	23.42	44.16	NA	NA	Down	-0.92	6.66235e-07	0.000492709	30695701	30696700	-0.94	2.89441e-06	0.000702351
chr6	54192302	54193600	+	intron (NM_001163640, intron 2 of 12)	MTD|LTR|ERVL-MaLR	-71907	ENSMUSG00000004633	Chn2	1700026N20Rik|4930557O16Rik|ARHGAP3|Bch	chimerin 2	protein-coding	27.47;33.42;21.55;17.36;23.64	43.99	24.69	NA	NA	Up	0.83	1.44313e-05	0.0027707	54192301	54193300	0.9	2.00147e-05	0.00246847
chr15	28191402	28192600	+	Intergenic	Intergenic	-11765	ENSMUSG00000022262	Dnah5	AU022615|Dnahc5|Mdnah5|b2b1134Clo|b2b1154Clo|b2b1537Clo|b2b1565Clo|b2b3491Clo|b2b601Clo|mKIAA1603	dynein, axonemal, heavy chain 5	protein-coding	34.01;42.34;31.03;47.11;50.55	24.53	41.01	NA	NA	Down	-0.74	6.34051e-05	0.00597621	28191501	28192500	-1.02	1.47623e-08	1.88093e-05
chr13	18922502	18923800	+	Intergenic	RMER1B|Other|Other	-25200	ENSMUSG00000021314	Amph	-	amphiphysin	protein-coding	56.25;47.91;60.34;57.03;50.55	77.3	54.41	NA	NA	Up	0.51	0.000322318	0.022358	18922501	18923500	0.56	1.47804e-05	0.00204061
chr15	76736002	76737300	+	exon (NM_001168288, exon 5 of 12)	exon (NM_001168288, exon 5 of 12)	-12806	ENSMUSG00000116138	C030006K11Rik	1110033I13Rik	RIKEN cDNA C030006K11 gene	protein-coding	73.26;93.58;86.20;90.50;71.75	121.41	83.06	NA	NA	Up	0.55	9.30139e-06	0.00217953	76736301	76737300	0.58	1.13258e-06	0.000383026
chr17	56583902	56585200	+	promoter-TSS (NM_001355463)	promoter-TSS (NM_001355463)	34	ENSMUSG00000042625	Safb2	AA389433|AI255170|mKIAA0138	scaffold attachment factor B2	protein-coding	173.98;141.49;135.33;194.64;225.03	243.11	174.09	NA	NA	Up	0.48	6.60078e-06	0.00180586	56584201	56585200	0.53	1.46879e-06	0.000453495
chr13	103960002	103961000	+	Intergenic	Intergenic	-39915	ENSMUSG00000021709	Erbin	1700028E05Rik|Erbb2ip|mKIAA1225	Erbb2 interacting protein	protein-coding	22.24;28.97;28.44;23.55;20.38	13.42	24.72	NA	NA	Down	-0.88	7.96896e-05	0.00669823	103960001	103961000	-0.88	7.96896e-05	0.00582009
chr17	69382802	69384200	+	promoter-TSS (NM_009547)	intron (NM_001356283, intron 1 of 2)	182	ENSMUSG00000049672	Zbtb14	ZF5|Zfp161|b2b1982Clo	zinc finger and BTB domain containing 14	protein-coding	145.20;178.26;133.60;184.72;243.78	292.54	177.11	NA	NA	Up	0.72	0.00077751	0.0526655	69383101	69384100	0.63	9.04491e-07	0.000329949
chr10	64968702	64969700	+	intron (NM_001164376, intron 17 of 17)	intron (NM_001164376, intron 17 of 17)	151166	ENSMUSG00000100528	Gm28881	-	predicted gene 28881	ncRNA	28.78;30.08;25.86;18.60;27.72	14.62	26.21	NA	NA	Down	-0.84	6.31452e-05	0.00596193	64968701	64969700	-0.84	6.31452e-05	0.00503654
chr15	21763402	21764400	+	Intergenic	RMER19B2|LTR|ERVK	652449	ENSMUSG00000040452	Cdh12	Cdhb	cadherin 12	protein-coding	20.93;34.54;27.58;27.27;21.20	14.26	26.3	NA	NA	Down	-0.88	2.73737e-05	0.00385759	21763401	21764400	-0.88	2.73737e-05	0.00298425
chr1	132541002	132542600	+	intron (NM_177129, intron 1 of 22)	G-rich|Low_complexity|Low_complexity	1139	ENSMUSG00000053024	Cntn2	D130012K04Rik|TAG-1|TAG1|Tax	contactin 2	protein-coding	94.19;93.58;98.26;130.17;90.50	140.96	101.34	NA	NA	Up	0.48	4.56575e-05	0.00501904	132541501	132542500	0.54	2.3553e-06	0.000612709
chr11	77930102	77932000	+	5' UTR (NM_001291225, exon 1 of 16)	5' UTR (NM_001291225, exon 1 of 16)	212	ENSMUSG00000000632	Sez6	BSRP-C|D11Bhm177e|sez-6	seizure related gene 6	protein-coding	99.42;104.73;103.44;125.21;111.70	154.45	108.9	NA	NA	Up	0.5	6.76308e-06	0.00183127	77930101	77931100	0.52	1.76857e-11	1.40819e-07
chr8	102770802	102771800	+	intron (NM_009866, intron 1 of 12)	intron (NM_009866, intron 1 of 12)	13810	ENSMUSG00000031673	Cdh11	Cad11|OSF-4	cadherin 11	protein-coding	13.08;11.14;16.38;11.16;18.75	27.52	14.1	NA	NA	Up	0.96	1.404e-05	0.00272782	102770801	102771800	0.96	1.404e-05	0.00197484
chr8	17540402	17541900	+	Intergenic	Intergenic	-5766	ENSMUSG00000060924	Csmd1	B930082H09|mKIAA1890	CUB and Sushi multiple domains 1	protein-coding	37.94;35.65;50.86;47.11;39.95	21.41	42.3	NA	NA	Down	-0.98	2.23521e-08	4.87772e-05	17540901	17541900	-1.23	1.7306e-08	2.11629e-05
chr16	64515502	64516800	+	Intergenic	ORR1B1|LTR|ERVL-MaLR	-37017	ENSMUSG00000068167	Csnka2ip	Ckt2	casein kinase 2, alpha prime interacting protein	protein-coding	32.70;34.54;43.96;47.11;44.84	24.31	40.63	NA	NA	Down	-0.74	5.09891e-06	0.00156226	64515801	64516800	-0.79	2.24682e-05	0.00264984
chr14	107743502	107744500	+	Intergenic	RMER6A|LTR|ERVK	1170238	ENSMUSG00000075478	Slitrk1	3200001I04Rik	SLIT and NTRK-like family, member 1	protein-coding	31.40;23.40;30.17;24.79;35.06	16.6	28.96	NA	NA	Down	-0.8	1.86621e-05	0.00316424	107743501	107744500	-0.8	1.86621e-05	0.00235966
chr15	76667202	76668400	+	TTS (NM_007989)	TTS (NM_007989)	2147	ENSMUSG00000033837	Foxh1	Fast1|Fast2|fast-1|fast-2	forkhead box H1	protein-coding	45.79;52.36;60.34;69.42;59.52	88.75	57.49	NA	NA	Up	0.63	1.68683e-11	3.89007e-07	76667201	76668200	0.61	8.13913e-06	0.00138959
chr14	66429502	66430600	+	Intergenic	Intergenic	85755	ENSMUSG00000022044	Stmn4	Lagl|R75359|RB3	stathmin-like 4	protein-coding	23.55;30.08;28.44;22.32;34.24	14.95	27.73	NA	NA	Down	-0.89	1.36269e-05	0.00268276	66429501	66430500	-0.98	3.62517e-06	0.000814765
chr1	56051002	56052100	+	Intergenic	Intergenic	32573	ENSMUSG00000100372	1700003I22Rik	-	RIKEN cDNA 1700003I22 gene	ncRNA	45.79;28.97;28.44;43.39;36.69	18.77	36.66	NA	NA	Down	-0.97	2.53855e-06	0.00105759	56051101	56052100	-0.97	7.84307e-06	0.00135761
chr8	40594702	40596300	+	intron (NM_001040699, intron 4 of 13)	intron (NM_001040699, intron 4 of 13)	39291	ENSMUSG00000039431	Mtmr7	-	myotubularin related protein 7	protein-coding	73.26;42.34;51.72;50.83;44.84	25.28	52.6	NA	NA	Down	-1.06	1.95083e-07	0.000228753	40594901	40595900	-1.11	1.23314e-06	0.000404316
chr13	113055602	113056600	+	exon (NM_001281487, exon 3 of 12)	exon (NM_001281487, exon 3 of 12)	-9713	ENSMUSG00000021760	Gpx8	2310016C16Rik|AU017063	glutathione peroxidase 8 (putative)	protein-coding	47.09;27.85;43.10;24.79;43.21	19.94	37.21	NA	NA	Down	-0.9	2.79995e-05	0.0038966	113055601	113056600	-0.9	2.79995e-05	0.00302254
chr12	102369202	102370600	+	intron (NM_177620, intron 6 of 9)	intron (NM_177620, intron 6 of 9)	69912	ENSMUSG00000021190	Lgmn	AEP|AI746452|AU022324|Prsc1	legumain	protein-coding	53.63;63.50;63.79;64.47;54.63	91.95	60	NA	NA	Up	0.62	1.10999e-05	0.00240036	102369501	102370500	0.74	4.03094e-06	0.000877325
chr19	32181502	32182500	+	intron (NM_144792, intron 5 of 9)	intron (NM_144792, intron 5 of 9)	29012	ENSMUSG00000040451	Sgms1	9530058O11Rik|AI841905|C80702|Mob|Sms1|Sor1|Tmem23	sphingomyelin synthase 1	protein-coding	40.55;36.77;31.89;42.15;39.14	23.58	38.1	NA	NA	Down	-0.69	9.04631e-05	0.00711146	32181501	32182500	-0.69	9.04631e-05	0.00628602
chr16	54752402	54753400	+	Intergenic	Intergenic	530336	ENSMUSG00000064310	Zpld1	9430016A21Rik	zona pellucida like domain containing 1	protein-coding	20.93;22.28;32.75;24.79;25.27	12.14	25.21	NA	NA	Down	-1.05	3.35961e-07	0.000318863	54752401	54753400	-1.05	3.35961e-07	0.00017182
chr3	47943302	47944300	+	Intergenic	Intergenic	82958	ENSMUSG00000103257	Gm7977	EG666202	tyrosine 3-monooxygenase/tryptophan 5-monooxygenase activation protein, theta polypeptide pseudogene	pseudo	43.17;40.11;22.41;42.15;30.98	20.58	35.76	NA	NA	Down	-0.8	5.32922e-05	0.00545263	47943301	47944300	-0.8	5.32922e-05	0.00452432
chr4	35387502	35388500	+	Intergenic	L1ME1|LINE|L1	-162121	ENSMUSG00000028300	C9orf72	3110043O21Rik|AI840585	C9orf72, member of C9orf72-SMCR8 complex	protein-coding	28.78;26.74;37.06;23.55;20.38	12.97	27.3	NA	NA	Down	-1.07	4.45755e-06	0.00145122	35387501	35388500	-1.07	4.45755e-06	0.000936912
chr4	32961102	32962100	+	Intergenic	Intergenic	-10775	ENSMUSG00000040183	Ankrd6	-	ankyrin repeat domain 6	protein-coding	57.56;34.54;36.20;33.47;26.91	17.81	37.74	NA	NA	Down	-1.08	8.36228e-06	0.00205151	32961101	32962100	-1.08	8.36228e-06	0.00141117
chr3	114490202	114491200	+	Intergenic	Lx7|LINE|L1	-413377	ENSMUSG00000027965	Olfm3	B230206G02Rik	olfactomedin 3	protein-coding	26.16;21.17;24.14;24.79;25.27	13.79	24.31	NA	NA	Down	-0.82	6.31897e-05	0.00596369	114490201	114491200	-0.82	6.31897e-05	0.00503807
chr4	31392202	31393200	+	Intergenic	Intergenic	-571406	ENSMUSG00000028284	Map3k7	B430101B05|C87327|Tak1	mitogen-activated protein kinase kinase kinase 7	protein-coding	24.85;41.22;28.44;18.60;26.09	14.61	27.84	NA	NA	Down	-0.93	1.94182e-05	0.00322729	31392201	31393200	-0.93	1.94182e-05	0.00242054
chr5	116015602	116016600	+	intron (NM_031869, intron 5 of 6)	intron (NM_031869, intron 5 of 6)	8327	ENSMUSG00000029513	Prkab1	1300015D22Rik|AU021155|E430008F22	protein kinase, AMP-activated, beta 1 non-catalytic subunit	protein-coding	44.48;38.99;26.72;42.15;47.29	62.4	39.93	NA	NA	Up	0.64	8.36616e-05	0.00685444	116015601	116016600	0.64	8.36616e-05	0.0059903
chr11	55996602	55997600	+	Intergenic	Intergenic	43886	ENSMUSG00000037393	Nmur2	Nmu2r	neuromedin U receptor 2	protein-coding	31.40;34.54;31.89;39.67;30.98	21.1	33.7	NA	NA	Down	-0.68	5.07348e-05	0.00530791	55996601	55997600	-0.68	5.07348e-05	0.00438823
chr19	16229602	16230600	+	intron (NM_008139, intron 2 of 6)	intron (NM_008139, intron 2 of 6)	66003		E030024N20Rik	9030417F11Rik|Ppia-ps8	peptidylprolyl isomerase A pseudogene 8	pseudo	23.55;24.51;23.27;22.32;25.27	13.05	23.78	NA	NA	Down	-0.87	1.40264e-05	0.00272782	16229601	16230600	-0.87	1.40264e-05	0.00197484
chr8	79398202	79400000	+	intron (NM_008539, intron 1 of 6)	CpG	367	ENSMUSG00000031681	Smad1	AI528653|Mad1|Madh1|Madr1|Mlp1|MusMLP|dwf-A|mMad1	SMAD family member 1	protein-coding	167.44;160.43;143.09;199.60;169.59	229.72	168.03	NA	NA	Up	0.45	3.45836e-05	0.00433966	79398401	79399400	0.67	1.75093e-07	0.00011093
chr3	36697902	36698900	+	Intergenic	B3A|SINE|B2	-8234	ENSMUSG00000027716	Trpc3	Mwk|Trcp3|Trp3|Trrp3	transient receptor potential cation channel, subfamily C, member 3	protein-coding	27.47;23.40;23.27;21.08;25.27	12.68	24.1	NA	NA	Down	-0.93	7.98955e-05	0.00670626	36697901	36698900	-0.93	7.98955e-05	0.00582903
chr12	70209502	70210500	+	intron (NM_133198, intron 5 of 19)	intron (NM_133198, intron 5 of 19)	17682	ENSMUSG00000021069	Pygl	-	liver glycogen phosphorylase	protein-coding	32.70;34.54;31.89;30.99;43.21	20.97	34.67	NA	NA	Down	-0.73	3.39886e-05	0.0043024	70209501	70210500	-0.73	3.39886e-05	0.00341679
chr11	36514402	36515500	+	intron (NM_011856, intron 2 of 28)	intron (NM_011856, intron 2 of 28)	429290	ENSMUSG00000049336	Tenm2	Odz2|Odz3|Ten-2|Ten-m2	teneurin transmembrane protein 2	protein-coding	52.33;31.19;33.62;37.19;35.06	20.11	37.88	NA	NA	Down	-0.91	4.90383e-05	0.00522	36514501	36515500	-0.9	4.20984e-05	0.00391422
chr10	35833302	35834500	+	Intergenic	Lx5c|LINE|L1	-672906	ENSMUSG00000044499	Hs3st5	D930005L05Rik|Gm1151|Hs3ost5	heparan sulfate (glucosamine) 3-O-sulfotransferase 5	protein-coding	36.63;50.13;49.99;37.19;30.98	22.29	40.99	NA	NA	Down	-0.88	2.30011e-05	0.00352229	35833401	35834400	-0.87	2.24545e-05	0.00264902
chr7	122629902	122631300	+	3' UTR (NM_008855, exon 17 of 17)	3' UTR (NM_008855, exon 17 of 17)	-41143	ENSMUSG00000066189	Cacng3	-	calcium channel, voltage-dependent, gamma subunit 3	protein-coding	41.86;40.11;31.89;28.51;39.95	17.5	36.47	NA	NA	Down	-1.06	2.14749e-08	4.73591e-05	122630101	122631100	-1.23	5.31106e-10	1.07869e-06
chr8	82754102	82755100	+	Intergenic	MMERVK10D3_I-int|LTR|ERVK	19525	ENSMUSG00000031711	Zfp330	BC008086|Noa36|Znf330	zinc finger protein 330	protein-coding	40.55;51.25;36.20;45.87;23.64	23.17	39.5	NA	NA	Down	-0.77	8.33543e-05	0.00683996	82754101	82755100	-0.77	8.33543e-05	0.0059765
chr13	100754702	100755900	+	Intergenic	ERV3-16A3_I-int|LTR|ERVL	-10642	ENSMUSG00000061474	Mrps36	1110018B13Rik|S36mt	mitochondrial ribosomal protein S36	protein-coding	49.71;50.13;49.99;49.59;40.77	28.39	48.04	NA	NA	Down	-0.76	1.00984e-05	0.00227696	100754801	100755800	-0.82	1.48674e-05	0.00204668
chr13	71233902	71235200	+	Intergenic	Intergenic	127462	ENSMUSG00000080580	Mir466f-4	Mirn466f-4|mmu-mir-466f-4	microRNA 466f-4	ncRNA	40.55;45.68;39.65;43.39;32.61	23.86	40.38	NA	NA	Down	-0.76	0.000173863	0.0124342	71234101	71235100	-0.93	2.30898e-06	0.000604597
chr17	38796402	38798100	+	Intergenic	L1_Mus3|LINE|L1	157804	ENSMUSG00000092342	Esp31	Gm20516	exocrine gland secreted peptide 31	protein-coding	52.33;60.16;56.89;44.63;60.33	31.7	54.87	NA	NA	Down	-0.79	8.84822e-07	0.000582546	38797001	38798000	-0.69	3.60497e-05	0.00354108
chr14	52583502	52585200	+	Intergenic	L1Md_F2|LINE|L1	-88656	ENSMUSG00000059887	Olfr1507	MOR244-1|Mor28|Or28	olfactory receptor 1507	protein-coding	52.33;69.07;56.03;42.15;46.47	30.95	53.21	NA	NA	Down	-0.78	1.90972e-05	0.00320211	52583601	52584600	-0.86	2.04092e-06	0.00055858
chr18	88060702	88061900	+	Intergenic	Lx3C|LINE|L1	832906	ENSMUSG00000056153	Socs6	1500012M23Rik|5830401B18Rik|AI447482|Cis4|Cish4|HSPC060|SOCS-4|SOCS-6|SSI4|STAI4|STATI4|Socs4	suppressor of cytokine signaling 6	protein-coding	35.32;54.59;34.48;23.55;33.43	20.53	36.27	NA	NA	Down	-0.82	4.13163e-05	0.00477331	88060901	88061900	-0.92	1.32937e-05	0.00190809
chr3	100242102	100243800	+	Intergenic	Intergenic	80488	ENSMUSG00000027865	Gdap2	C77050|D3Ertd801e	ganglioside-induced differentiation-associated-protein 2	protein-coding	56.25;77.99;83.61;69.42;69.30	47.08	71.32	NA	NA	Down	-0.6	0.000263918	0.0184656	100242601	100243600	-0.89	5.93443e-06	0.00113087
chr17	85982702	85983700	+	Intergenic	ORR1A0|LTR|ERVL-MaLR	161974	ENSMUSG00000024135	Srbd1	AI461933|C85414|D530025C17Rik	S1 RNA binding domain 1	protein-coding	41.86;31.19;26.72;28.51;29.35	16.82	31.53	NA	NA	Down	-0.91	9.11667e-05	0.00713236	85982701	85983700	-0.91	9.11667e-05	0.00631044
chr13	43559202	43561000	+	promoter-TSS (NM_001081059)	promoter-TSS (NM_001081059)	90	ENSMUSG00000021371	Mcur1	6230416A05Rik|AU015498|AV136929|AW554392|C88263|Ccdc90a	mitochondrial calcium uniporter regulator 1	protein-coding	147.82;143.72;107.75;154.97;147.57	192.25	140.36	NA	NA	Up	0.45	9.86647e-07	0.000618417	43559301	43560300	0.51	2.92711e-06	0.000707746
chr1	37172202	37173200	+	Intergenic	Intergenic	-45577	ENSMUSG00000026114	Cnga3	CNG3	cyclic nucleotide gated channel alpha 3	protein-coding	28.78;21.17;29.31;24.79;28.54	14.45	26.52	NA	NA	Down	-0.88	5.54728e-05	0.00556893	37172201	37173200	-0.88	5.54728e-05	0.00463844
chr2	131590802	131592100	+	Intergenic	Intergenic	-29166	ENSMUSG00000027335	Adra1d	Adra-1|Adra1|Adra1a|Gpcr8|Spr8|[a]1d|alpha1D-AR	adrenergic receptor, alpha 1d	protein-coding	64.10;56.82;43.96;48.35;48.92	29.63	52.43	NA	NA	Down	-0.82	2.36928e-06	0.00101935	131590901	131591900	-0.88	1.00469e-06	0.000354367
chr18	74137402	74138400	+	Intergenic	MTC|LTR|ERVL-MaLR	69917	ENSMUSG00000036223	Ska1	2810433K01Rik|AV117428	spindle and kinetochore associated complex subunit 1	protein-coding	31.40;36.77;23.27;24.79;27.72	15	28.79	NA	NA	Down	-0.94	9.29451e-06	0.00217828	74137401	74138400	-0.94	9.29451e-06	0.00151026
chr9	82861002	82862000	+	Intergenic	MTC|LTR|ERVL-MaLR	31695	ENSMUSG00000032251	Irak1bp1	4921528N06Rik|AI851240|Aabp3|Aip70|Simpl	interleukin-1 receptor-associated kinase 1 binding protein 1	protein-coding	26.16;27.85;25.00;18.60;27.72	14.68	25.07	NA	NA	Down	-0.77	9.17858e-05	0.00715216	82861001	82862000	-0.77	9.17858e-05	0.00633405
chr3	106285502	106286500	+	Intergenic	L1Md_T|LINE|L1	-66522	ENSMUSG00000063779	Chil4	Chi3l4|Ym2	chitinase-like 4	protein-coding	9.16;10.03;14.65;8.68;15.49	23.2	11.6	NA	NA	Up	1	1.40245e-05	0.00272782	106285501	106286500	1	1.40245e-05	0.00197484
chr19	17012502	17013500	+	intron (NM_181348, intron 4 of 19)	intron (NM_181348, intron 4 of 19)	56883	ENSMUSG00000039126	Prune2	6330414G02Rik|A230083H22Rik|A330102H22Rik|Bmcc1|mKIAA0367	prune homolog 2	protein-coding	27.47;22.28;28.44;21.08;23.64	10.8	24.58	NA	NA	Down	-1.19	2.06446e-06	0.00094023	17012501	17013500	-1.19	2.06446e-06	0.00056205
chr5	8366002	8367000	+	intron (NM_001007220, intron 2 of 28)	intron (NM_001007220, intron 2 of 28)	1659	ENSMUSG00000040537	Adam22	2900022I03Rik|AI854032|MDC2	a disintegrin and metallopeptidase domain 22	protein-coding	30.09;33.42;33.62;18.60;22.83	13.46	27.71	NA	NA	Down	-1.04	7.61557e-05	0.00655021	8366001	8367000	-1.04	7.61557e-05	0.00566335
chr1	158282902	158284200	+	intron (NM_207583, intron 2 of 7)	intron (NM_207583, intron 2 of 7)	72709	ENSMUSG00000004031	Brinp2	6430517E21Rik|BB361039|Fam5b|mKIAA1747	bone morphogenic protein/retinoic acid inducible neural-specific 2	protein-coding	54.94;83.56;47.41;57.03;38.32	31.28	56.25	NA	NA	Down	-0.85	9.87598e-07	0.000618736	158283001	158284000	-1.05	1.05344e-07	7.88391e-05
chr11	48726602	48727600	+	Intergenic	Lx7|LINE|L1	-73259	ENSMUSG00000020372	Rack1	AL033335|GB-like|Gnb2-rs1|Gnb2l1|p205	receptor for activated C kinase 1	protein-coding	17.01;8.91;18.96;7.44;10.60	25.52	12.58	NA	NA	Up	1.02	1.36037e-05	0.00268225	48726601	48727600	1.02	1.36037e-05	0.00193787
chr4	9035502	9036600	+	Intergenic	MamGypLTR2c|LTR|Gypsy	-233242	ENSMUSG00000041216	Clvs1	4933402J24Rik|Clvl1|Rlbp1l1	clavesin 1	protein-coding	27.47;45.68;27.58;39.67;42.40	60.69	36.56	NA	NA	Up	0.73	6.38552e-06	0.001779	9035501	9036500	0.8	2.92466e-07	0.000157469
chr11	33842702	33843900	+	5' UTR (NM_001190885, exon 1 of 9)	5' UTR (NM_001190885, exon 1 of 9)	284	ENSMUSG00000053519	Kcnip1	KCHIP1|Kchip1.2	Kv channel-interacting protein 1	protein-coding	65.41;89.13;77.58;63.23;79.09	105.93	74.88	NA	NA	Up	0.5	0.000324302	0.022489	33842701	33843700	0.59	1.81096e-05	0.00231403
chr1	111756302	111757600	+	Intergenic	LTRIS_Mus|LTR|ERV1	107967	ENSMUSG00000038702	Dsel	9330132E09Rik|DS-epi2	dermatan sulfate epimerase-like	protein-coding	32.70;51.25;41.37;39.67;44.03	26.79	41.81	NA	NA	Down	-0.64	0.00053382	0.0364539	111756501	111757500	-0.99	1.91403e-08	2.29443e-05
chr3	127595502	127596700	+	intron (NM_197997, intron 15 of 25)	intron (NM_197997, intron 15 of 25)	-37035	ENSMUSG00000027967	Neurog2	Atoh4|Math4A|bHLHa8|ngn-2|ngn2	neurogenin 2	protein-coding	36.63;33.42;35.34;32.23;25.27	16.72	32.58	NA	NA	Down	-0.96	5.23607e-06	0.00158481	127595501	127596500	-1	1.12881e-05	0.00171293
chr5	88280202	88281500	+	intron (NM_001110779, intron 2 of 2)	Lx3_Mus|LINE|L1	11932	ENSMUSG00000090302	Gm7714	EG665615	predicted gene 7714	protein-coding	31.40;30.08;29.31;40.91;37.50	19.87	33.84	NA	NA	Down	-0.77	3.1174e-05	0.00411143	88280301	88281300	-0.85	1.72318e-05	0.00224077
chr10	78582702	78584000	+	exon (NM_173751, exon 12 of 16)	exon (NM_173751, exon 12 of 16)	8360	ENSMUSG00000032763	Ilvbl	5830463I21|AI415009	ilvB (bacterial acetolactate synthase)-like	protein-coding	64.10;63.50;62.06;69.42;50.55	90.92	61.93	NA	NA	Up	0.55	6.56788e-06	0.00180356	78583001	78584000	0.64	2.71631e-06	0.000672575
chr12	6761502	6763200	+	Intergenic	Lx8b|LINE|L1	617979	ENSMUSG00000102096	1700101O22Rik	-	RIKEN cDNA 1700101O22 gene	ncRNA	57.56;50.13;37.06;34.71;39.14	23.99	43.72	NA	NA	Down	-0.87	3.04451e-05	0.00406478	6761601	6762600	-0.89	1.86126e-05	0.00235541
chr13	81268802	81270000	+	intron (NM_054053, intron 85 of 89)	intron (NM_054053, intron 85 of 89)	305327	ENSMUSG00000097098	9330111N05Rik	-	RIKEN cDNA 9330111N05 gene	ncRNA	39.24;37.88;41.37;39.67;25.27	20.69	36.69	NA	NA	Down	-0.83	2.34818e-05	0.00356049	81268901	81269900	-0.93	1.42574e-05	0.00199335
chr4	154791902	154793000	+	Intergenic	Intergenic	-63749	ENSMUSG00000046637	Ttc34	4932418L02|B230396O12Rik	tetratricopeptide repeat domain 34	protein-coding	43.17;51.25;68.96;49.59;51.37	82.2	52.87	NA	NA	Up	0.64	0.000184894	0.013176	154791901	154792900	0.67	2.09193e-05	0.00253275
chr11	4096502	4098400	+	3' UTR (NM_144520, exon 12 of 12)	3' UTR (NM_144520, exon 12 of 12)	-2020	ENSMUSG00000004748	Mtfp1	1700020C11Rik|2610507A21Rik|AV005788|Mtp18	mitochondrial fission process 1	protein-coding	133.43;120.32;91.37;117.77;127.19	168.49	118.02	NA	NA	Up	0.51	1.99859e-08	4.48395e-05	4097101	4098100	0.71	1.02277e-06	0.000358467
chr4	39937302	39938400	+	Intergenic	MER20|DNA|hAT-Charlie	-205414	ENSMUSG00000028405	Aco1	Aco-1|Irebp|Irp1	aconitase 1	protein-coding	19.62;20.05;13.79;11.16;17.94	31.52	16.51	NA	NA	Up	0.93	6.71959e-06	0.00182515	39937301	39938300	1.11	2.31479e-07	0.000133641
chr7	129991302	129992900	+	Intergenic	MTD|LTR|ERVL-MaLR	29936	ENSMUSG00000108504	Gm4265	-	predicted gene 4265	ncRNA	68.02;45.68;57.75;68.18;70.93	35.25	62.11	NA	NA	Down	-0.82	6.66446e-08	0.000109978	129991601	129992600	-1.19	2.40345e-11	1.40819e-07
chr4	19628702	19629900	+	intron (NR_074090, intron 18 of 24)	intron (NR_074090, intron 18 of 24)	54235	ENSMUSG00000028229	Rmdn1	Fam82b|RMD-1	regulator of microtubule dynamics 1	protein-coding	31.40;28.97;29.31;37.19;25.27	16.08	30.43	NA	NA	Down	-0.92	1.05543e-05	0.00233124	19628801	19629800	-1.22	2.87361e-07	0.000155258
chr7	92742802	92743800	+	intron (NM_029494, intron 1 of 4)	intron (NM_029494, intron 1 of 4)	1587	ENSMUSG00000030643	Rab30	5033421K01Rik|AI323892|Rsb30	RAB30, member RAS oncogene family	protein-coding	37.94;35.65;43.10;49.59;45.66	26.45	42.39	NA	NA	Down	-0.68	3.49349e-05	0.00435902	92742801	92743800	-0.68	3.49349e-05	0.00347271
chr5	33717702	33718700	+	Intergenic	Intergenic	-3523	ENSMUSG00000054252	Fgfr3	CD333|FR3|Fgfr-3|Flg-2|HBGFR|Mfr3|sam3	fibroblast growth factor receptor 3	protein-coding	24.85;28.97;23.27;27.27;32.61	43.86	27.4	NA	NA	Up	0.68	6.98277e-05	0.00627703	33717701	33718700	0.68	6.98277e-05	0.00537034
chr5	37205102	37206100	+	Intergenic	B4A|SINE|B4	-36457	ENSMUSG00000029121	Crmp1	CRMP-1|DRP-1|Dpysl1|ULIP-3|Ulip3	collapsin response mediator protein 1	protein-coding	48.40;70.19;68.10;39.67;42.40	33.34	53.75	NA	NA	Down	-0.69	4.36412e-05	0.00491881	37205101	37206100	-0.69	4.36412e-05	0.00400049
chr4	148804502	148805500	+	intron (NM_027195, intron 1 of 15)	CpG	609	ENSMUSG00000028977	Casz1	2410019P08Rik|AV096627|BC040081|Cst|D4Ertd432e	castor zinc finger 1	protein-coding	68.02;65.73;60.34;79.34;59.52	94.51	66.59	NA	NA	Up	0.51	7.07318e-06	0.00188	148804501	148805500	0.51	7.07318e-06	0.00126822
chr14	22424902	22425900	+	intron (NM_028275, intron 2 of 6)	intron (NM_028275, intron 2 of 6)	117397	ENSMUSG00000114412	4930405A10Rik	4930456G20Rik	RIKEN cDNA 4930405A10 gene	ncRNA	32.70;36.77;32.75;39.67;31.80	20.04	34.74	NA	NA	Down	-0.79	7.35861e-06	0.00191426	22424901	22425900	-0.79	7.35861e-06	0.00130244
chr17	78744602	78745700	+	Intergenic	RMER6A|LTR|ERVK	-8591	ENSMUSG00000024077	Strn	AU022939|D130055P19	striatin, calmodulin binding protein	protein-coding	28.78;28.97;37.06;29.75;34.24	16.89	31.76	NA	NA	Down	-0.91	0.000139476	0.0101184	78744701	78745700	-0.91	5.43473e-05	0.00458271
chr10	53047202	53048200	+	intron (NM_178675, intron 3 of 7)	Lx9|LINE|L1	-187486	ENSMUSG00000112835	Gm36173	-	predicted gene, 36173	ncRNA	31.40;22.28;24.14;23.55;27.72	14.39	25.82	NA	NA	Down	-0.84	5.3207e-05	0.0054497	53047201	53048200	-0.84	5.3207e-05	0.00452139
chr1	164923102	164924700	+	Intergenic	Intergenic	11621	ENSMUSG00000026573	Xcl1	AI661682|ATAC|LTN|Lptn|SCM-1|SCM-1a|Scyc1	chemokine (C motif) ligand 1	protein-coding	56.25;49.02;62.92;43.39;60.33	33.74	54.38	NA	NA	Down	-0.69	7.07668e-06	0.00188	164923401	164924400	-1.12	1.64509e-09	2.95174e-06
chr12	98080602	98081600	+	Intergenic	Intergenic	178358	ENSMUSG00000021003	Galc	2310068B06Rik|A930008M05Rik|AW212969|AW413532|Gacy|twi|twitcher	galactosylceramidase	protein-coding	27.47;35.65;27.58;34.71;31.80	17.63	31.44	NA	NA	Down	-0.83	1.76039e-06	0.000860613	98080601	98081600	-0.83	1.76039e-06	0.000508694
chr18	85713402	85714400	+	Intergenic	Intergenic	-681051	ENSMUSG00000050321	Neto1	AI851453|Btcl1|C130005O10Rik	neuropilin (NRP) and tolloid (TLL)-like 1	protein-coding	27.47;34.54;29.31;30.99;26.09	17.29	29.68	NA	NA	Down	-0.78	5.87565e-05	0.00573949	85713401	85714400	-0.78	5.87565e-05	0.00481256
chr8	8171702	8172700	+	Intergenic	Intergenic	488572	ENSMUSG00000001300	Efnb2	ELF-2|Epl5|Eplg5|Htk-L|LERK-5|Lerk5|NLERK-1	ephrin B2	protein-coding	40.55;42.34;37.06;35.95;20.38	18.1	35.26	NA	NA	Down	-0.96	2.78796e-05	0.00389074	8171701	8172700	-0.96	2.78796e-05	0.00301472
chr2	67479602	67480700	+	intron (NM_001024618, intron 2 of 8)	intron (NM_001024618, intron 2 of 8)	34149	ENSMUSG00000027022	Xirp2	2310003D02Rik|2310008C07Rik|A530024P18Rik|AI452089|Cmya3|Gm352|Xin2	xin actin-binding repeat containing 2	protein-coding	44.48;25.62;31.03;22.32;29.35	14.22	30.56	NA	NA	Down	-1.1	4.06257e-07	0.000357807	67479701	67480700	-1.07	2.28269e-06	0.000599173
chr4	128552402	128553500	+	intron (NM_001281955, intron 64 of 70)	intron (NM_001281955, intron 64 of 70)	57147	ENSMUSG00000061894	Zscan20	C130001F22|Zfp31|Zkscan20	zinc finger and SCAN domains 20	protein-coding	57.56;69.07;61.20;73.14;64.41	91.69	65.08	NA	NA	Up	0.49	0.000125483	0.00917227	128552501	128553500	0.61	1.1875e-05	0.00177066
chr5	139454402	139455400	+	intron (NM_028469, intron 2 of 4)	RSINE1|SINE|B4	5633	ENSMUSG00000053553	3110082I17Rik	AW411904	RIKEN cDNA 3110082I17 gene	protein-coding	28.78;28.97;35.34;26.03;29.35	16.18	29.69	NA	NA	Down	-0.88	1.404e-05	0.00272782	139454401	139455400	-0.88	1.404e-05	0.00197484
chr16	94289802	94291300	+	promoter-TSS (NM_001360045)	promoter-TSS (NM_001360045)	-260	ENSMUSG00000040820	Hlcs	410I21.SP6|D16Jhu34	holocarboxylase synthetase (biotin- [propriony-Coenzyme A-carboxylase (ATP-hydrolysing)] ligase)	protein-coding	82.41;90.24;91.37;106.62;80.72	133.95	90.27	NA	NA	Up	0.57	3.28409e-11	3.89007e-07	94289901	94290900	0.67	1.07584e-07	7.98252e-05
chr9	86571902	86573000	+	promoter-TSS (NM_028352)	promoter-TSS (NM_028352)	398	ENSMUSG00000032417	Rwdd2a	1700030C20Rik|AI848608|Rwdd2	RWD domain containing 2A	protein-coding	81.11;65.73;61.20;65.71;79.09	103.6	70.57	NA	NA	Up	0.55	5.72743e-05	0.00566756	86572001	86573000	0.54	4.78573e-05	0.00423044
chr7	12407402	12408400	+	Intergenic	Intergenic	14590	ENSMUSG00000034071	Zfp551	9630004E07Rik|Znf551	zinc fingr protein 551	protein-coding	20.93;34.54;32.75;27.27;26.09	12.67	28.32	NA	NA	Down	-1.16	1.56134e-06	0.000808076	12407401	12408400	-1.16	1.56134e-06	0.000470534
chr16	89805502	89806800	+	intron (NM_001145887, intron 5 of 12)	intron (NM_001145887, intron 5 of 12)	12201	ENSMUSG00000002489	Tiam1	AI847750|D16Ium10|D16Ium10e	T cell lymphoma invasion and metastasis 1	protein-coding	62.79;56.82;59.48;76.86;57.89	84.78	62.77	NA	NA	Up	0.43	8.64599e-05	0.00695738	89805701	89806700	0.63	7.81038e-07	0.000300905
chr12	34464902	34465900	+	intron (NM_001271386, intron 4 of 27)	intron (NM_001271386, intron 4 of 27)	63488	ENSMUSG00000004698	Hdac9	AV022454|D030072B18Rik|HD7B|HD9|HDRP|Hdac7b|Mitr|mKIAA0744	histone deacetylase 9	protein-coding	31.40;24.51;23.27;24.79;26.91	13.19	26.18	NA	NA	Down	-0.99	4.56802e-05	0.0050203	34464901	34465900	-0.99	4.56802e-05	0.00410009
chr12	75146602	75147600	+	intron (NM_172805, intron 2 of 10)	intron (NM_172805, intron 2 of 10)	30231	ENSMUSG00000034402	Kcnh5	Eag2	potassium voltage-gated channel, subfamily H (eag-related), member 5	protein-coding	32.70;28.97;33.62;23.55;22.83	15.84	28.33	NA	NA	Down	-0.84	6.13898e-05	0.00587918	75146601	75147600	-0.84	6.13898e-05	0.00495105
chr1	135765202	135766900	+	promoter-TSS (NM_013750)	promoter-TSS (NM_013750)	-34	ENSMUSG00000041801	Phlda3	Tih1	pleckstrin homology like domain, family A, member 3	protein-coding	95.50;114.75;161.19;132.65;135.34	188.67	127.89	NA	NA	Up	0.56	6.23748e-07	0.000472879	135765701	135766700	0.79	3.36116e-11	1.40819e-07
chr8	3689002	3690100	+	intron (NM_001253746, intron 3 of 9)	intron (NM_001253746, intron 3 of 9)	839	ENSMUSG00000005540	Fcer2a	CD23|Fce2|Fcer2|Ly-42	Fc receptor, IgE, low affinity II, alpha polypeptide	protein-coding	48.40;56.82;43.96;34.71;49.73	74.26	46.73	NA	NA	Up	0.67	1.02806e-05	0.00229802	3689101	3690100	0.7	7.07296e-06	0.00126822
chr4	17604202	17605200	+	Intergenic	RMER1B|Other|Other	-248192	ENSMUSG00000028226	Mmp16	MT-MMP 3|MT3-MMP|Mt3mmp	matrix metallopeptidase 16	protein-coding	20.93;27.85;26.72;19.84;22.01	9.83	23.47	NA	NA	Down	-1.26	7.46216e-08	0.000118661	17604201	17605200	-1.26	7.46216e-08	6.18631e-05
chr11	92147002	92148000	+	Intergenic	MLT1F2|LTR|ERVL-MaLR	-569946	ENSMUSG00000046755	Kif2b	1700063D03Rik	kinesin family member 2B	protein-coding	28.78;27.85;22.41;19.84;30.17	15.03	25.81	NA	NA	Down	-0.78	6.60868e-05	0.00610159	92147001	92148000	-0.78	6.60868e-05	0.00518485
chr13	15766902	15767900	+	Intergenic	RMER1A|Other|Other	35229	ENSMUSG00000113960	4933412O06Rik	-	RIKEN cDNA 4933412O06 gene	ncRNA	52.33;56.82;43.10;66.95;57.89	83.65	55.42	NA	NA	Up	0.59	3.79295e-06	0.00132471	15766901	15767900	0.59	3.79295e-06	0.000840979
chr3	133840902	133842400	+	Intergenic	Intergenic	-297261	ENSMUSG00000040943	Tet2	Ayu17-449|E130014J05Rik|mKIAA1546	tet methylcytosine dioxygenase 2	protein-coding	52.33;61.28;56.03;44.63;52.18	32.07	53.29	NA	NA	Down	-0.73	3.02803e-06	0.00117414	133841301	133842300	-1.09	1.68935e-08	2.08064e-05
chr8	91310902	91311900	+	intron (NM_173431, intron 1 of 25)	intron (NM_173431, intron 1 of 25)	1821	ENSMUSG00000033282	Rpgrip1l	1700047E16Rik|4931437C01|Ftm|Nphp8	Rpgrip1-like	protein-coding	14.39;13.37;8.62;9.92;18.75	24.31	13.01	NA	NA	Up	0.9	1.53822e-05	0.00286249	91310901	91311900	0.9	1.53822e-05	0.0020939
chr5	88008402	88009400	+	TTS (NM_011422)	TTS (NM_011422)	6376	ENSMUSG00000029280	Smr3a	AA589601|MSG1|MSG3|Smr1|Smr3	submaxillary gland androgen regulated protein 3A	protein-coding	27.47;27.85;24.14;33.47;22.83	14.45	27.15	NA	NA	Down	-0.91	1.82708e-05	0.00313038	88008401	88009400	-0.91	1.82708e-05	0.00232846
chr5	34394902	34396000	+	intron (NM_001243123, intron 1 of 20)	B3|SINE|B2	25518	ENSMUSG00000037210	Fam193a	-	family with sequence homology 193, member A	protein-coding	35.32;30.08;37.06;32.23;26.91	16.97	32.32	NA	NA	Down	-0.93	6.30596e-06	0.00176831	34394901	34395900	-0.9	2.31776e-05	0.0026999
chr4	46600502	46602800	+	intron (NM_001164804, intron 1 of 11)	CpG	278	ENSMUSG00000028337	Coro2a	9030208C03Rik|AI563590|IR10	coronin, actin binding protein 2A	protein-coding	125.58;145.95;159.46;138.85;139.42	221.47	141.85	NA	NA	Up	0.64	8.76043e-08	0.00013082	46600801	46601800	0.69	2.281e-07	0.000132292
chr9	40028902	40030300	+	Intergenic	L1Md_F2|LINE|L1	7206	ENSMUSG00000046678	Olfr981	MOR223-8	olfactory receptor 981	protein-coding	79.80;45.68;42.24;60.75;31.80	30.59	52.05	NA	NA	Down	-0.77	7.78137e-06	0.00197284	40029001	40030000	-0.82	3.44032e-05	0.00344311
chr6	35481902	35483000	+	Intergenic	Intergenic	57437	ENSMUSG00000029840	Mtpn	5033418D15Rik|Gcdp|V1	myotrophin	protein-coding	44.48;30.08;37.06;29.75;39.14	20.27	36.1	NA	NA	Down	-0.83	2.80459e-05	0.0038966	35481901	35482900	-0.82	3.27804e-06	0.000760343
chr6	98837002	98838200	+	Intergenic	MTD|LTR|ERVL-MaLR	190697	ENSMUSG00000030067	Foxp1	3110052D19Rik|4932443N09Rik|AI461938|AW494214	forkhead box P1	protein-coding	32.70;37.88;31.89;32.23;29.35	51.54	32.81	NA	NA	Up	0.65	2.32099e-05	0.00353876	98837201	98838200	0.77	2.10302e-06	0.000568562
chr11	4218002	4219000	+	intron (NM_028022, intron 1 of 8)	CpG	250	ENSMUSG00000020424	Castor1	2410008K03Rik|Gatsl3	cytosolic arginine sensor for mTORC1 subunit 1	protein-coding	98.11;76.87;89.64;91.74;99.47	111.83	91.17	NA	NA	Up	0.29	2.01937e-11	3.89007e-07	4218001	4219000	0.29	2.01937e-11	1.40819e-07
chr7	134478002	134479000	+	Intergenic	Intergenic	-101670	ENSMUSG00000030994	D7Ertd443e	4933400E14Rik|FATS|Gm497	DNA segment, Chr 7, ERATO Doi 443, expressed	protein-coding	40.55;40.11;32.75;35.95;46.47	22.41	39.17	NA	NA	Down	-0.81	1.71058e-05	0.00302371	134478001	134479000	-0.81	1.71058e-05	0.00223264
chr17	44734402	44735400	+	intron (NR_073392, intron 2 of 7)	CpG	1275	ENSMUSG00000039153	Runx2	AML3|Cbf|Cbfa-1|Cbfa1|LS3|Osf2|PEBP2aA|Pebp2a1|Pebpa2a	runt related transcription factor 2	protein-coding	68.02;84.67;56.89;74.38;68.49	98.81	70.49	NA	NA	Up	0.49	8.98959e-05	0.00709136	44734401	44735400	0.49	8.98959e-05	0.00626008
chr3	51296502	51298100	+	intron (NM_001356358, intron 4 of 10)	B4|SINE|B4	-19787	ENSMUSG00000037174	Elf2	2610036A20Rik|A230104O07Rik|AW111824|BB183398|EU32|NERF|NERF-1A|NERF-1B|NERF-2	E74-like factor 2	protein-coding	43.17;46.79;40.51;39.67;52.18	23.85	44.47	NA	NA	Down	-0.9	8.27554e-09	2.19905e-05	51296601	51297600	-0.82	1.65359e-06	0.000489054
chr9	3733902	3735300	+	intron (NM_001033322, intron 4 of 7)	Lx|LINE|L1	202252	ENSMUSG00000041624	Gucy1a2	6330407I18Rik|A230060L24Rik	guanylate cyclase 1, soluble, alpha 2	protein-coding	44.48;35.65;37.93;37.19;31.80	20.83	37.41	NA	NA	Down	-0.84	8.53994e-07	0.000572497	3734301	3735300	-1.03	5.69154e-07	0.00024429
chr16	21816702	21817700	+	Intergenic	ID_B1|SINE|B4	22854	ENSMUSG00000097290	1300002E11Rik	1500026P21Rik	RIKEN cDNA 1300002E11 gene	ncRNA	31.40;45.68;46.55;35.95;35.06	23.18	38.93	NA	NA	Down	-0.75	9.35741e-05	0.00721619	21816701	21817700	-0.75	9.35741e-05	0.00640721
chr5	54309902	54310900	+	Intergenic	Intergenic	-39591	ENSMUSG00000105912	Gm10440	D130065D13	predicted gene 10440	ncRNA	31.40;26.74;20.69;23.55;26.09	13.86	25.69	NA	NA	Down	-0.89	5.33144e-06	0.00160291	54309901	54310900	-0.89	5.33144e-06	0.00105437
chr13	7115102	7116300	+	Intergenic	MLTR11B|LTR|ERVK	-466930	ENSMUSG00000021196	Pfkp	1200015H23Rik|9330125N24Rik|ATP-PFK|PFK-C|PFK-P	phosphofructokinase, platelet	protein-coding	37.94;37.88;25.86;30.99;44.84	18.67	35.5	NA	NA	Down	-0.93	4.58402e-06	0.00146918	7115101	7116100	-0.95	8.10304e-06	0.00138611
chr7	5529502	5530500	+	Intergenic	Intergenic	15098	ENSMUSG00000118298	Vmn1r60	EG636697|Gm7184	vomeronasal 1 receptor 60	protein-coding	22.24;32.31;33.62;29.75;26.91	16.54	28.96	NA	NA	Down	-0.81	8.37494e-05	0.00685639	5529501	5530500	-0.81	8.37494e-05	0.00599382
chr2	157457002	157458100	+	intron (NM_001025395, intron 4 of 13)	CpG	33258	ENSMUSG00000027646	Src	AW259666|pp60c-src	Rous sarcoma oncogene	protein-coding	119.04;102.50;106.88;99.18;116.59	130.24	108.84	NA	NA	Up	0.26	0.0830647	1	157457101	157458100	0.27	1.4291e-10	3.49215e-07
chr2	112239202	112240200	+	promoter-TSS (NM_207206)	promoter-TSS (NM_207206)	-140	ENSMUSG00000027134	Lpcat4	AI505034|Agpat7|Aytl3|LPEAT2	lysophosphatidylcholine acyltransferase 4	protein-coding	69.33;101.38;101.71;116.53;105.99	140.54	98.99	NA	NA	Up	0.51	5.6163e-05	0.00560529	112239201	112240200	0.51	5.6163e-05	0.00467536
chr11	49816902	49818200	+	intron (NM_013529, intron 7 of 18)	MER2|DNA|TcMar-Tigger	23396	ENSMUSG00000020363	Gfpt2	AI480523|GFAT2	glutamine fructose-6-phosphate transaminase 2	protein-coding	53.63;49.02;49.13;35.95;57.89	28.4	49.13	NA	NA	Down	-0.79	3.82492e-06	0.00132793	49817101	49818100	-1.07	7.98571e-07	0.000305821
chr1	191620902	191622300	+	3' UTR (NM_001306203, exon 19 of 19)	3' UTR (NM_001306203, exon 19 of 19)	45965	ENSMUSG00000037461	Ints7	5930412E23Rik|int7	integrator complex subunit 7	protein-coding	48.40;57.93;72.41;34.71;65.23	31.02	55.74	NA	NA	Down	-0.85	9.34881e-06	0.00218551	191620901	191621900	-0.93	1.20505e-05	0.00178597
chr10	55115902	55116900	+	Intergenic	Lx9|LINE|L1	-990516	ENSMUSG00000047669	Msl3l2	1700060H10Rik	MSL3 like 2	protein-coding	20.93;21.17;25.86;24.79;25.27	10.07	23.61	NA	NA	Down	-1.23	2.95695e-07	0.000295445	55115901	55116900	-1.23	2.95695e-07	0.000158173
chr12	101274602	101275600	+	Intergenic	(TAAA)n|Simple_repeat|Simple_repeat	129492	ENSMUSG00000092054	Kif4-ps	4930463M05Rik|Kif4b	kinesin family member 4, pseudogene	pseudo	26.16;33.42;23.27;30.99;25.27	12.85	27.83	NA	NA	Down	-1.12	1.31001e-06	0.000731543	101274601	101275600	-1.12	1.31001e-06	0.000421028
chr14	57197702	57198800	+	Intergenic	Intergenic	-64640	ENSMUSG00000040055	Gjb6	AA958971|Cx30|D14Bwg0506e	gap junction protein, beta 6	protein-coding	37.94;25.62;25.86;28.51;30.98	16.53	29.78	NA	NA	Down	-0.85	1.81981e-05	0.00312599	57197701	57198700	-0.87	3.67398e-05	0.00358173
chr3	16315502	16316600	+	Intergenic	L1Md_F3|LINE|L1	132886	ENSMUSG00000047213	Ythdf3	9130022A11Rik	YTH N6-methyladenosine RNA binding protein 3	protein-coding	47.09;31.19;37.06;28.51;27.72	17.92	34.32	NA	NA	Down	-0.94	2.25904e-05	0.00349672	16315501	16316500	-0.91	3.27233e-05	0.00333638
chr3	139424802	139425900	+	intron (NM_198659, intron 11 of 13)	ORR1B1-int|LTR|ERVL-MaLR	219458	ENSMUSG00000047940	Stpg2	B930007M17Rik|Gm1017	sperm tail PG rich repeat containing 2	protein-coding	35.32;32.31;30.17;43.39;45.66	21.95	37.37	NA	NA	Down	-0.77	2.20318e-05	0.00344823	139424901	139425900	-0.88	2.81879e-06	0.000690004
chr2	21254202	21255300	+	Intergenic	RMER19C|LTR|ERVK	49027	ENSMUSG00000048550	Thnsl1	AW413632	threonine synthase-like 1 (bacterial)	protein-coding	32.70;41.22;31.89;35.95;34.24	20.12	35.2	NA	NA	Down	-0.81	1.9131e-06	0.000900078	21254201	21255200	-0.81	4.00608e-06	0.000873547
chr18	79480402	79481500	+	Intergenic	Lx8|LINE|L1	-371560	ENSMUSG00000024548	Setbp1	C130092E12|Seb|mKIAA0437	SET binding protein 1	protein-coding	27.47;28.97;25.00;26.03;26.09	13.28	26.71	NA	NA	Down	-1.01	2.97227e-05	0.00401434	79480501	79481500	-1.01	4.77418e-05	0.00422478
chr17	51831502	51833900	+	promoter-TSS (NM_009122)	promoter-TSS (NM_009122)	-54	ENSMUSG00000023927	Satb1	2610306G12Rik|AW413156	special AT-rich sequence binding protein 1	protein-coding	159.59;153.75;137.05;177.28;154.10	233.98	156.35	NA	NA	Up	0.58	1.05348e-07	0.000148793	51832801	51833800	0.64	8.48218e-08	6.73244e-05
chr2	5451402	5453200	+	intron (NM_001290375, intron 2 of 10)	ID_B1|SINE|B4	72911	ENSMUSG00000078031	Mir466d	Mirn466d	microRNA 466d	ncRNA	73.26;72.42;65.51;66.95;64.41	40.63	68.51	NA	NA	Down	-0.75	9.53641e-08	0.000139885	5452201	5453200	-0.8	4.01863e-05	0.00379996
chr7	114185002	114186400	+	Intergenic	Intergenic	-67920	ENSMUSG00000055723	Rras2	2610016H24Rik|C86394|TC21	related RAS viral (r-ras) oncogene 2	protein-coding	31.40;46.79;37.93;28.51;41.58	21.06	37.24	NA	NA	Down	-0.82	1.95977e-05	0.00324093	114185101	114186100	-1.11	1.95657e-08	2.33655e-05
chr5	52584502	52586000	+	Intergenic	MLT1A1|LTR|ERVL-MaLR	-18945	ENSMUSG00000039252	Lgi2	mKIAA1916	leucine-rich repeat LGI family, member 2	protein-coding	54.94;49.02;77.58;69.42;51.37	33.49	60.47	NA	NA	Down	-0.85	3.6364e-05	0.00445345	52584701	52585700	-1.16	2.6956e-06	0.000669456
chr2	143016902	143018000	+	Intergenic	MLT1B|LTR|ERVL-MaLR	-45618	ENSMUSG00000008333	Snrpb2	2810052G09Rik	U2 small nuclear ribonucleoprotein B	protein-coding	28.78;25.62;35.34;22.32;27.72	13.26	27.96	NA	NA	Down	-1.08	2.76378e-07	0.000286259	143017001	143018000	-1.09	1.93047e-06	0.000538144
chr6	126614902	126616000	+	Intergenic	L1MB7|LINE|L1	30350	ENSMUSG00000047976	Kcna1	AI840627|Kca1-1|Kv1.1|MBK1|Mk-1|Shak|mceph	potassium voltage-gated channel, shaker-related subfamily, member 1	protein-coding	41.86;51.25;37.06;34.71;33.43	24.2	39.66	NA	NA	Down	-0.71	6.69378e-05	0.00614766	126614901	126615900	-0.91	9.5224e-07	0.000342154
chr1	57733402	57734400	+	Intergenic	Intergenic	-40960	ENSMUSG00000038305	Spats2l	2810022L02Rik|A230104H11Rik|AA987173|AI480531|AI842453|AW413586	spermatogenesis associated, serine-rich 2-like	protein-coding	24.85;44.56;43.96;28.51;42.40	19.8	36.86	NA	NA	Down	-0.9	7.39136e-05	0.00646465	57733401	57734400	-0.9	7.39136e-05	0.00557116
chr2	102816702	102817700	+	intron (NM_001039150, intron 13 of 13)	MLTR14|LTR|ERV1	-70441		Gm13872	-	predicted gene 13872	ncRNA	31.40;27.85;28.44;32.23;33.43	17.84	30.67	NA	NA	Down	-0.78	4.60748e-05	0.0050451	102816701	102817700	-0.78	4.60748e-05	0.00412162
chr2	39546302	39547400	+	Intergenic	Intergenic	-320502	ENSMUSG00000026753	Ppp6c	2310003C10Rik|Pp6C	protein phosphatase 6, catalytic subunit	protein-coding	23.55;24.51;34.48;24.79;35.06	14.86	28.48	NA	NA	Down	-0.94	6.98325e-05	0.00627703	39546401	39547400	-0.98	8.18943e-06	0.0013937
chr6	41093102	41094200	+	Intergenic	L1Md_F3|LINE|L1	-58142	ENSMUSG00000029882	2210010C04Rik	AV072249	RIKEN cDNA 2210010C04 gene	protein-coding	28.78;24.51;20.69;22.32;28.54	13.57	24.97	NA	NA	Down	-0.88	5.80491e-06	0.00168265	41093101	41094100	-0.9	7.15685e-06	0.00127804
chr9	17394002	17395300	+	Intergenic	Intergenic	-897616	ENSMUSG00000001774	Chordc1	1110001O09Rik|AA409036|Chp-1|morgana	cysteine and histidine-rich domain (CHORD)-containing, zinc-binding protein 1	protein-coding	56.25;57.93;36.20;38.43;39.14	21.33	45.59	NA	NA	Down	-1.1	7.28004e-07	0.000518632	17394101	17395100	-1.08	1.93083e-06	0.000538144
chr11	34810702	34812300	+	intron (NM_027411, intron 11 of 11)	intron (NM_027411, intron 11 of 11)	22140	ENSMUSG00000069910	Spdl1	1700018I02Rik|2600001J17Rik|2810049B11Rik|AA409762|Ccdc99	spindle apparatus coiled-coil protein 1	protein-coding	60.17;64.62;41.37;43.39;53.00	32.12	52.51	NA	NA	Down	-0.71	0.000289372	0.0201477	34811001	34812000	-0.95	5.11963e-07	0.000227967
chr2	133772902	133774600	+	Intergenic	B1F|SINE|Alu	209043	ENSMUSG00000093338	Mir3090	mmu-mir-3090	microRNA 3090	ncRNA	60.17;43.45;51.72;39.67;41.58	26.16	47.32	NA	NA	Down	-0.86	3.44256e-06	0.00126095	133773101	133774100	-0.88	6.67365e-06	0.00121982
chr7	16613502	16614500	+	promoter-TSS (NR_136929)	promoter-TSS (NR_136929)	-39	ENSMUSG00000100583	Gm29443	-	predicted gene 29443	ncRNA	56.25;77.99;63.79;69.42;80.72	100.09	69.63	NA	NA	Up	0.52	1.22129e-11	3.89007e-07	16613501	16614500	0.52	1.22129e-11	1.40819e-07
chr1	142291002	142292000	+	Intergenic	L1_Mus1|LINE|L1	-1349196	ENSMUSG00000033849	B3galt2	-	UDP-Gal:betaGlcNAc beta 1,3-galactosyltransferase, polypeptide 2	protein-coding	27.47;34.54;40.51;29.75;31.80	18.98	32.81	NA	NA	Down	-0.79	4.07845e-05	0.00473746	142291001	142292000	-0.79	4.07845e-05	0.00383464
chr19	55009902	55010900	+	Intergenic	Intergenic	89076	ENSMUSG00000024978	Gpam	GPAT|GPAT-1|GPAT1|P90	glycerol-3-phosphate acyltransferase, mitochondrial	protein-coding	31.40;32.31;35.34;26.03;22.83	17.55	29.58	NA	NA	Down	-0.75	6.16874e-05	0.00589354	55009901	55010900	-0.75	6.16874e-05	0.00496645
chr10	110753602	110754600	+	exon (NM_178609, exon 3 of 13)	exon (NM_178609, exon 3 of 13)	8662	ENSMUSG00000020185	E2f7	A630014C11Rik|D10Ertd739e|E2F-7	E2F transcription factor 7	protein-coding	24.85;40.11;36.20;18.60;20.38	14.1	28.03	NA	NA	Down	-0.99	6.7374e-05	0.00616847	110753601	110754600	-0.99	6.7374e-05	0.00525408
chr8	70913302	70914600	+	exon (NM_173013, exon 5 of 7)	exon (NM_173013, exon 5 of 7)	7977	ENSMUSG00000019261	Map1s	6430517J16Rik|Bpy2ip1|Map8|Mtap1s|VCY2IP1	microtubule-associated protein 1S	protein-coding	102.04;100.27;115.50;109.10;100.28	155.5	105.44	NA	NA	Up	0.56	1.54251e-07	0.000191476	70913401	70914400	0.58	3.73575e-11	1.43498e-07
chr13	70205902	70207500	+	Intergenic	Intergenic	-26121	ENSMUSG00000113463	4930520P13Rik	-	RIKEN cDNA 4930520P13 gene	ncRNA	66.72;80.22;68.10;47.11;51.37	35.08	62.7	NA	NA	Down	-0.84	7.70902e-07	0.000536141	70205901	70206900	-0.94	2.8867e-05	0.00308262
chr2	136595402	136596800	+	Intergenic	Intergenic	63780	ENSMUSG00000074771	Ankef1	AV276460|Ankrd5	ankyrin repeat and EF-hand domain containing 1	protein-coding	45.79;62.39;45.68;24.79;37.50	26.2	43.23	NA	NA	Down	-0.72	0.000128038	0.00934481	136595701	136596700	-0.99	9.97962e-06	0.00157828
chr17	32326602	32327700	+	intron (NM_017476, intron 12 of 13)	MT2B|LTR|ERVL	-5913	ENSMUSG00000024045	Akap8	1200016A02Rik|AA673585|AKAP-8|AKAP95|AU015639	A kinase (PRKA) anchor protein 8	protein-coding	26.16;23.40;27.58;22.32;27.72	10.82	25.44	NA	NA	Down	-1.23	5.77237e-07	0.000452002	32326601	32327600	-1.56	3.23774e-10	7.03229e-07
chr1	167780002	167781100	+	intron (NM_033652, intron 2 of 7)	intron (NM_033652, intron 2 of 7)	90993	ENSMUSG00000026686	Lmx1a	Lmx1.1|dr|dreher|sst	LIM homeobox transcription factor 1 alpha	protein-coding	45.79;44.56;46.55;42.15;28.54	22.65	41.52	NA	NA	Down	-0.87	2.27002e-05	0.00350247	167780001	167781000	-0.89	4.25857e-05	0.00394155
chr4	76682702	76683700	+	intron (NM_011211, intron 9 of 39)	MIRb|SINE|MIR	-338958	ENSMUSG00000028399	Ptprd	1110002J03Rik|3000002J10Rik|B230219D21Rik|R-PTP-delta	protein tyrosine phosphatase, receptor type, D	protein-coding	34.01;31.19;26.72;19.84;28.54	15.08	28.06	NA	NA	Down	-0.9	1.49978e-05	0.00282087	76682701	76683700	-0.9	1.49978e-05	0.00205849
chr11	100396702	100397900	+	promoter-TSS (NR_132425)	promoter-TSS (NR_132425)	489	ENSMUSG00000001552	Jup	Ctnng|D930025P04Rik|PG	junction plakoglobin	protein-coding	129.51;135.92;108.61;122.73;140.23	175.41	127.4	NA	NA	Up	0.46	1.67167e-05	0.00299057	100396801	100397800	0.54	7.56085e-06	0.00132602
chr9	84843302	84844600	+	Intergenic	RLTR11B|LTR|ERVK	69553	ENSMUSG00000099724	4930554C24Rik	-	RIKEN cDNA 4930554C24 gene	ncRNA	43.17;38.99;47.41;48.35;36.69	22.63	42.92	NA	NA	Down	-0.92	8.01485e-06	0.00200812	84843501	84844500	-0.92	5.53321e-05	0.00463027
chr8	80195202	80196200	+	Intergenic	Intergenic	-137693	ENSMUSG00000064325	Hhip	Hhip1	Hedgehog-interacting protein	protein-coding	31.40;31.19;35.34;44.63;39.95	22.08	36.5	NA	NA	Down	-0.73	7.6241e-05	0.00655339	80195201	80196200	-0.73	7.6241e-05	0.00566743
chr12	52063102	52064100	+	Intergenic	Intergenic	-34145	ENSMUSG00000035142	Nubpl	2410170E07Rik	nucleotide binding protein-like	protein-coding	34.01;36.77;31.89;42.15;38.32	22.83	36.63	NA	NA	Down	-0.68	4.75631e-05	0.00513681	52063101	52064100	-0.68	4.75631e-05	0.00421243
chr14	119907602	119909200	+	Intergenic	Intergenic	134034	ENSMUSG00000044819	Oxgr1	Cysltr3|Gm299|Gpr80|Gpr99|P2Y15	oxoglutarate (alpha-ketoglutarate) receptor 1	protein-coding	48.40;49.02;51.72;39.67;47.29	27.55	47.22	NA	NA	Down	-0.78	3.2364e-06	0.0012158	119908101	119909100	-0.87	3.67297e-06	0.000822553
chr6	106111502	106112700	+	intron (NM_001109749, intron 3 of 25)	intron (NM_001109749, intron 3 of 25)	-6664	ENSMUSG00000064293	Cntn4	9630050B05|Axcam|BIG-2	contactin 4	protein-coding	32.70;27.85;29.31;21.08;30.98	14.27	28.38	NA	NA	Down	-0.99	5.02794e-06	0.00154625	106111701	106112700	-1.05	5.16172e-06	0.0010305
chr5	124530802	124531900	+	promoter-TSS (NM_021430)	promoter-TSS (NM_021430)	40	ENSMUSG00000029392	Rilpl1	2900002H16Rik|6330559I19Rik|GOSPEL	Rab interacting lysosomal protein-like 1	protein-coding	125.58;85.79;104.30;96.70;92.13	132.01	100.9	NA	NA	Up	0.39	0.00292421	0.195629	124530901	124531900	0.44	5.65627e-10	1.14083e-06
chr4	88114802	88116200	+	intron (NM_001081184, intron 1 of 43)	intron (NM_001081184, intron 1 of 43)	-6539	ENSMUSG00000070077	Mir491	Mirn491|mir-491|mmu-mir-491	microRNA 491	ncRNA	36.63;40.11;41.37;38.43;39.14	23.55	39.14	NA	NA	Down	-0.73	7.60829e-05	0.00654705	88115101	88116100	-0.9	1.63037e-07	0.000105355
chr7	131246902	131247900	+	intron (NM_175166, intron 21 of 22)	intron (NM_175166, intron 21 of 22)	72999	ENSMUSG00000006204	5430419D17Rik	-	RIKEN cDNA 5430419D17 gene	protein-coding	30.09;33.42;30.17;23.55;30.98	18.14	29.64	NA	NA	Down	-0.71	9.40081e-05	0.00722898	131246901	131247900	-0.71	9.40081e-05	0.00642329
chrX	138493002	138494000	+	intron (NM_030688, intron 5 of 10)	IAPEY3_LTR|LTR|ERVK	-283921	ENSMUSG00000071686	Tex13a	1700025D03Rik	testis expressed 13A	protein-coding	26.16;23.40;20.69;23.55;30.98	14.04	24.96	NA	NA	Down	-0.83	2.61189e-05	0.0037647	138493001	138494000	-0.83	2.61189e-05	0.00290222
chr4	121078802	121079800	+	intron (NM_172700, intron 6 of 9)	B1_Mus1|SINE|Alu	18942	ENSMUSG00000043207	Zmpste24	A530043O15Rik|D030046F19|FACE1|Face-1|MADB|STE24|Ste24p	zinc metallopeptidase, STE24	protein-coding	22.24;31.19;33.62;37.19;35.06	19.59	31.86	NA	NA	Down	-0.7	6.80205e-05	0.00619784	121078801	121079800	-0.7	6.80205e-05	0.00528545
chr2	20473202	20474200	+	intron (NM_001081006, intron 2 of 21)	MTD|LTR|ERVL-MaLR	-36346	ENSMUSG00000036617	Etl4	6620402G01Rik|9430077C05Rik|BC026657|E330027G05Rik|Etl-4|Skt	enhancer trap locus 4	protein-coding	31.40;34.54;31.03;26.03;27.72	16.28	30.14	NA	NA	Down	-0.89	8.88303e-06	0.00212201	20473201	20474200	-0.89	8.88303e-06	0.00146434
chr17	28060502	28061500	+	3' UTR (NM_001286040, exon 25 of 25)	3' UTR (NM_001286040, exon 25 of 25)	19583	ENSMUSG00000062859	Tcp11	D17Ken1|Tcp-11	t-complex protein 11	protein-coding	44.48;44.56;43.10;49.59;55.44	71.84	47.43	NA	NA	Up	0.6	8.26074e-06	0.00203639	28060501	28061500	0.6	8.26074e-06	0.00140006
chr10	87269802	87270900	+	Intergenic	Intergenic	212305	ENSMUSG00000047129	1700113H08Rik	-	RIKEN cDNA 1700113H08 gene	protein-coding	37.94;23.40;30.17;23.55;33.43	13.07	29.7	NA	NA	Down	-1.18	7.56227e-06	0.00194231	87269801	87270800	-1.25	1.26131e-07	8.92031e-05
chr7	56108602	56109700	+	intron (NM_001360080, intron 17 of 92)	intron (NM_001360080, intron 17 of 92)	58762	ENSMUSG00000030451	Herc2	D15F32S1h|D7H15F32S1|D7H15F37S1|jdf2|mKIAA0393|rjs	HECT and RLD domain containing E3 ubiquitin protein ligase 2	protein-coding	40.55;40.11;31.03;23.55;28.54	17.27	32.76	NA	NA	Down	-0.92	5.41836e-06	0.00161486	56108701	56109700	-1	8.56322e-07	0.000319557
chr4	17088502	17089700	+	Intergenic	Intergenic	-763792	ENSMUSG00000028226	Mmp16	MT-MMP 3|MT3-MMP|Mt3mmp	matrix metallopeptidase 16	protein-coding	32.70;37.88;24.14;19.84;39.14	15.17	30.74	NA	NA	Down	-1.02	1.17813e-05	0.00247925	17088701	17089700	-1.26	1.98771e-07	0.000120429
chr2	54409002	54410200	+	Intergenic	Intergenic	-26786	ENSMUSG00000060988	Galnt13	A230002A12|A230020F20|BB182356	polypeptide N-acetylgalactosaminyltransferase 13	protein-coding	30.09;28.97;25.86;24.79;35.06	14.94	28.95	NA	NA	Down	-0.95	1.31661e-05	0.00263574	54409201	54410200	-1.24	3.63857e-07	0.000180859
chr11	105008102	105009100	+	Intergenic	B4|SINE|B4	-83618	ENSMUSG00000020690	Efcab3	4921510J17Rik	EF-hand calcium binding domain 3	protein-coding	32.70;31.19;34.48;26.03;30.17	18.56	30.92	NA	NA	Down	-0.74	2.00021e-05	0.0032798	105008101	105009100	-0.74	2.00021e-05	0.00246737
chr7	43496402	43497900	+	intron (NM_028737, intron 6 of 7)	ZP3AR|Satellite|Satellite	-7128	ENSMUSG00000013367	Iglon5	A230106M20Rik|Gm1431	IgLON family member 5	protein-coding	62.79;50.13;49.99;59.51;57.89	31.51	56.06	NA	NA	Down	-0.83	4.49373e-06	0.00145417	43496701	43497700	-0.99	4.90728e-07	0.000221478
chr7	49598802	49599800	+	intron (NM_175272, intron 36 of 37)	intron (NM_175272, intron 36 of 37)	37534	ENSMUSG00000030507	Dbx1	AI426026|Dbx	developing brain homeobox 1	protein-coding	26.16;42.34;33.62;40.91;36.69	57.43	35.94	NA	NA	Up	0.68	2.73608e-05	0.0038567	49598801	49599800	0.68	2.73608e-05	0.00298352
chr1	180513802	180514800	+	Intergenic	Intergenic	-30797	ENSMUSG00000053963	Stum	6330403A02Rik|Gm10001|R75555	mechanosensory transduction mediator	protein-coding	31.40;32.31;29.31;17.36;35.87	49.5	29.25	NA	NA	Up	0.76	9.69367e-05	0.0073318	180513801	180514800	0.76	9.69367e-05	0.00653949
chr9	8582602	8583600	+	intron (NM_001282086, intron 1 of 11)	intron (NM_001282086, intron 1 of 11)	38959	ENSMUSG00000031997	Trpc6	AV025995|LLHWJM002|LLHWJM003|LLHWJM004|TRP-6|Trrp6|mtrp6	transient receptor potential cation channel, subfamily C, member 6	protein-coding	27.47;27.85;30.17;21.08;25.27	14.82	26.37	NA	NA	Down	-0.83	5.90141e-05	0.00575301	8582601	8583600	-0.83	5.90141e-05	0.00482516
chr12	74114102	74115100	+	intron (NM_172804, intron 1 of 6)	intron (NM_172804, intron 1 of 6)	116840	ENSMUSG00000044912	Syt16	Strep14|Syt14l|syt14r	synaptotagmin XVI	protein-coding	28.78;28.97;20.69;24.79;34.24	13.17	27.49	NA	NA	Down	-1.06	2.30287e-05	0.00352437	74114101	74115100	-1.06	2.30287e-05	0.00269041
chr15	51955502	51956500	+	Intergenic	Intergenic	35759	ENSMUSG00000022314	Rad21	SCC1|mHR21|mKIAA0078	RAD21 cohesin complex component	protein-coding	31.40;31.19;36.20;39.67;34.24	21.54	34.54	NA	NA	Down	-0.68	9.35007e-05	0.00721242	51955501	51956500	-0.68	9.35007e-05	0.00640381
chr1	66382802	66383800	+	intron (NM_001039934, intron 6 of 14)	intron (NM_001039934, intron 6 of 14)	61577	ENSMUSG00000015222	Map2	G1-397-34|MAP-2|Mtap-2|Mtap2|repro4	microtubule-associated protein 2	protein-coding	23.55;28.97;25.00;24.79;24.46	14.22	25.35	NA	NA	Down	-0.83	2.06908e-05	0.00333396	66382801	66383800	-0.83	2.06908e-05	0.00251672
chr15	3573902	3575200	+	intron (NM_001048178, intron 1 of 8)	intron (NM_001048178, intron 1 of 8)	7291	ENSMUSG00000055737	Ghr	GHBP|GHR/BP	growth hormone receptor	protein-coding	28.78;25.62;36.20;39.67;29.35	15.43	31.93	NA	NA	Down	-1.05	4.24185e-07	0.000367575	3574001	3575000	-1	7.63007e-07	0.000296188
chr16	88599002	88600200	+	Intergenic	Intergenic	12678	ENSMUSG00000050239	Krtap24-1	Gm312	keratin associated protein 24-1	protein-coding	39.24;31.19;31.89;37.19;47.29	17.33	37.36	NA	NA	Down	-1.11	2.4839e-07	0.000269394	88599201	88600200	-1.1	4.18384e-06	0.000898846
chr13	70569602	70571000	+	Intergenic	Intergenic	-2940	ENSMUSG00000101051	1700100L14Rik	-	RIKEN cDNA 1700100L14 gene	ncRNA	70.64;66.85;58.61;60.75;66.04	40.07	64.58	NA	NA	Down	-0.69	1.02557e-05	0.00229723	70569901	70570900	-0.91	3.47607e-06	0.000792081
chr8	64848502	64850400	+	intron (NM_178633, intron 1 of 14)	CpG	473	ENSMUSG00000031605	Klhl2	6030411N21Rik|8530402H02Rik|ABP-KELCH|AU020744|Mav	kelch-like 2, Mayven	protein-coding	116.43;135.92;107.75;172.32;128.00	198.8	132.08	NA	NA	Up	0.59	2.22913e-08	4.87595e-05	64849001	64850000	0.65	2.11881e-08	2.48243e-05
chr9	117591002	117592000	+	intron (NM_001172121, intron 1 of 14)	intron (NM_001172121, intron 1 of 14)	38412	ENSMUSG00000039607	Rbms3	6720477E09Rik|8430436O14Rik	RNA binding motif, single stranded interacting protein	protein-coding	27.47;33.42;25.86;23.55;22.01	14.38	26.46	NA	NA	Down	-0.88	3.01249e-05	0.00404139	117591001	117592000	-0.88	3.01249e-05	0.00316329
chr14	91396302	91397400	+	Intergenic	L1Md_F2|LINE|L1	1269960	ENSMUSG00000115001	4930474H20Rik	-	RIKEN cDNA 4930474H20 gene	ncRNA	39.24;26.74;27.58;28.51;38.32	16.64	32.08	NA	NA	Down	-0.95	3.80533e-06	0.00132573	91396301	91397300	-1.07	1.59709e-06	0.000478829
chr17	56450602	56452400	+	intron (NM_001252455, intron 5 of 27)	intron (NM_001252455, intron 5 of 27)	10720	ENSMUSG00000013236	Ptprs	AL022616|PTP|PTP-NU3|PTPNU-3|PTPsigma|Ptpt9|R-PTP-S|RPTPsigma	protein tyrosine phosphatase, receptor type, S	protein-coding	79.80;92.47;81.02;91.74;66.86	117.99	82.38	NA	NA	Up	0.52	3.51104e-06	0.00127262	56451001	56452000	0.76	1.50462e-09	2.72417e-06
chr1	97873602	97874900	+	intron (NM_001357127, intron 14 of 25)	Lx8|LINE|L1	104079	ENSMUSG00000026333	Gin1	4930429M06Rik|8430411H10Rik|Gin-1|Zh2c2	gypsy retrotransposon integrase 1	protein-coding	28.78;80.22;55.17;69.42;51.37	36.66	56.99	NA	NA	Down	-0.64	5.18537e-05	0.00537748	97873601	97874600	-0.77	1.37309e-05	0.00194666
chr6	48135002	48136000	+	intron (NR_152250, intron 4 of 4)	intron (NR_152250, intron 4 of 4)	-48908	ENSMUSG00000057691	Zfp746	2810407L07Rik|AI317225|Znf746	zinc finger protein 746	protein-coding	40.55;41.22;29.31;34.71;36.69	20.08	36.5	NA	NA	Down	-0.86	2.41474e-06	0.00102776	48135001	48136000	-0.86	2.41474e-06	0.000621464
chr2	167465602	167466600	+	intron (NM_001304542, intron 10 of 15)	intron (NM_001304542, intron 10 of 15)	-26544	ENSMUSG00000006418	Rnf114	1110008J21Rik|AI225886|AW549494|Zfp228|Zfp313|Znf228	ring finger protein 114	protein-coding	30.09;33.42;26.72;40.91;28.54	54.75	31.94	NA	NA	Up	0.78	1.27825e-05	0.00259235	167465601	167466600	0.78	1.27825e-05	0.00186032
chr10	64131902	64132900	+	intron (NM_001164376, intron 7 of 17)	B3A|SINE|B2	-42146	ENSMUSG00000042846	Lrrtm3	9630044H04Rik	leucine rich repeat transmembrane neuronal 3	protein-coding	28.78;26.74;34.48;29.75;27.72	17.15	29.49	NA	NA	Down	-0.78	4.70572e-05	0.00510425	64131901	64132900	-0.78	4.70572e-05	0.00417955
chr15	18554402	18555500	+	Intergenic	Intergenic	-185324	ENSMUSG00000098150	4921515E04Rik	-	RIKEN cDNA 4921515E04 gene	ncRNA	30.09;36.77;26.72;33.47;22.83	15.56	29.98	NA	NA	Down	-0.95	1.0765e-06	0.000650242	18554401	18555400	-0.89	3.05148e-06	0.000727347
chr9	13161302	13162300	+	Intergenic	L1VL4|LINE|L1	-55946	ENSMUSG00000111830	4930568E12Rik	-	RIKEN cDNA 4930568E12 gene	ncRNA	27.47;24.51;22.41;18.60;26.09	13.36	23.82	NA	NA	Down	-0.83	2.70699e-05	0.00383116	13161301	13162300	-0.83	2.70699e-05	0.00296177
chr19	25964002	25965000	+	Intergenic	MLT1D|LTR|ERVL-MaLR	292090	ENSMUSG00000048138	Dmrt2	Terra	doublesex and mab-3 related transcription factor 2	protein-coding	28.78;31.19;27.58;35.95;23.64	17.21	29.43	NA	NA	Down	-0.77	5.81523e-05	0.0057131	25964001	25965000	-0.77	5.81523e-05	0.00478378
chr2	44596802	44598100	+	intron (NM_172662, intron 6 of 10)	intron (NM_172662, intron 6 of 10)	264171	ENSMUSG00000036890	Gtdc1	E330008O22Rik	glycosyltransferase-like domain containing 1	protein-coding	56.25;55.71;38.79;30.99;47.29	27.73	45.81	NA	NA	Down	-0.72	3.75868e-05	0.00453255	44597001	44598000	-0.92	2.05789e-05	0.0025106
chr11	26150302	26151300	+	intron (NR_027973, intron 1 of 5)	MER31B|LTR|ERV1	-51439	ENSMUSG00000099015	Mir6372	Gm27358|mmu-mir-6372	microRNA 6372	ncRNA	28.78;25.62;25.86;24.79;26.91	16.34	26.39	NA	NA	Down	-0.69	8.60488e-05	0.00694018	26150301	26151300	-0.69	8.60488e-05	0.00609164
chr8	14451902	14453000	+	intron (NM_172910, intron 3 of 15)	intron (NM_172910, intron 3 of 15)	356576	ENSMUSG00000047495	Dlgap2	6430596N04Rik|Dap-2|Dap2|Sapap2	DLG associated protein 2	protein-coding	51.02;65.73;53.44;48.35;42.40	28.4	52.19	NA	NA	Down	-0.88	7.11777e-07	0.000512086	14452001	14453000	-0.83	3.32401e-06	0.000768836
chr5	73615202	73616200	+	intron (NM_153568, intron 2 of 4)	intron (NM_153568, intron 2 of 4)	16720	ENSMUSG00000067206	Lrrc66	-	leucine rich repeat containing 66	protein-coding	47.09;32.31;37.93;19.84;22.83	15.32	32	NA	NA	Down	-1.06	4.11155e-06	0.00138893	73615201	73616200	-1.06	4.11155e-06	0.000888506
chr8	122281702	122282700	+	promoter-TSS (NM_009569)	promoter-TSS (NM_009569)	60	ENSMUSG00000049577	Zfpm1	FOG|Fog1	zinc finger protein, multitype 1	protein-coding	141.28;159.32;125.85;174.80;150.83	212.25	150.42	NA	NA	Up	0.5	1.30534e-05	0.00262491	122281701	122282700	0.5	1.30534e-05	0.0018884
chr5	56277602	56279200	+	Intergenic	L1_Mur2|LINE|L1	1439518	ENSMUSG00000097216	4932441J04Rik	-	RIKEN cDNA 4932441J04 gene	ncRNA	35.32;41.22;31.03;37.19;25.27	13.31	34.01	NA	NA	Down	-1.35	3.93942e-09	1.17907e-05	56277801	56278800	-1.53	8.20904e-11	2.26313e-07
chr9	59035402	59037200	+	5' UTR (NM_001042752, exon 1 of 28)	5' UTR (NM_001042752, exon 1 of 28)	140	ENSMUSG00000032340	Neo1	2610028H22Rik|AI327052|D930014N22Rik|Igdcc2	neogenin	protein-coding	171.37;181.60;168.08;194.64;236.44	270.78	190.43	NA	NA	Up	0.51	1.1067e-10	5.85733e-07	59035401	59036400	0.55	2.97724e-11	1.40819e-07
chr17	8214502	8215500	+	Intergenic	URR1B|DNA|hAT-Charlie	-21042	ENSMUSG00000040899	Ccr6	CC-CKR-6|CCR-6|Cmkbr6|KY411	chemokine (C-C motif) receptor 6	protein-coding	47.09;64.62;31.89;64.47;57.07	31.51	53.03	NA	NA	Down	-0.75	3.87176e-05	0.00460216	8214501	8215500	-0.75	3.87176e-05	0.00370816
chr15	70959702	70960700	+	Intergenic	Intergenic	767637	ENSMUSG00000036800	Fam135b	1700010C24Rik|A830008O07Rik	family with sequence similarity 135, member B	protein-coding	24.85;22.28;21.55;27.27;27.72	14.43	24.74	NA	NA	Down	-0.78	6.97627e-05	0.00627435	70959701	70960700	-0.78	6.97627e-05	0.00536652
chr1	79363802	79364900	+	Intergenic	Intergenic	75739	ENSMUSG00000050711	Scg2	Chgc|SgII	secretogranin II	protein-coding	24.85;33.42;40.51;26.03;26.91	16.16	30.35	NA	NA	Down	-0.91	1.08907e-05	0.00237515	79363901	79364900	-0.9	1.31381e-05	0.00189487
chr11	56317302	56318400	+	Intergenic	B4A|SINE|B4	-276864	ENSMUSG00000037393	Nmur2	Nmu2r	neuromedin U receptor 2	protein-coding	36.63;50.13;44.82;34.71;36.69	23.98	40.6	NA	NA	Down	-0.76	7.50916e-05	0.00650943	56317401	56318400	-0.84	1.23965e-06	0.000406165
chr7	118223002	118224000	+	intron (NM_001031814, intron 1 of 62)	intron (NM_001031814, intron 1 of 62)	20136	ENSMUSG00000030655	Smg1	2610207I05Rik|5430435M13Rik|C130002K18Rik|mKIAA0421	SMG1 homolog, phosphatidylinositol 3-kinase-related kinase (C. elegans)	protein-coding	28.78;25.62;20.69;22.32;21.20	11.73	23.72	NA	NA	Down	-1.02	4.30495e-06	0.00142486	118223001	118224000	-1.02	4.30495e-06	0.000915438
chr14	93049102	93050100	+	intron (NM_001271800, intron 3 of 3)	L1Md_A|LINE|L1	841068	ENSMUSG00000055421	Pcdh9	-	protocadherin 9	protein-coding	9.16;21.17;15.52;16.12;14.68	30.98	15.33	NA	NA	Up	1.02	9.52056e-05	0.00726694	93049101	93050100	1.02	9.52056e-05	0.00646908
chr12	7207002	7208000	+	Intergenic	Intergenic	172829	ENSMUSG00000102096	1700101O22Rik	-	RIKEN cDNA 1700101O22 gene	ncRNA	28.78;38.99;30.17;24.79;30.17	15.34	30.58	NA	NA	Down	-1	6.49885e-05	0.00605416	7207001	7208000	-1	6.49885e-05	0.00513201
chr18	87067102	87068500	+	Intergenic	(CATA)n|Simple_repeat|Simple_repeat	355490	ENSMUSG00000024647	Cbln2	6330593N19Rik|A730004O05	cerebellin 2 precursor protein	protein-coding	32.70;30.08;26.72;28.51;31.80	16.65	29.96	NA	NA	Down	-0.85	6.44723e-06	0.00178729	87067501	87068500	-1.06	4.83579e-06	0.000987694
chr6	27864202	27865300	+	intron (NM_001361125, intron 3 of 10)	intron (NM_001361125, intron 3 of 10)	71999	ENSMUSG00000076067	Mir592	Mirn592|mir-592|mmu-mir-592	microRNA 592	ncRNA	23.55;34.54;33.62;23.55;25.27	14.65	28.11	NA	NA	Down	-0.94	3.45597e-06	0.00126357	27864301	27865300	-0.92	5.97048e-06	0.00113648
chr12	13726102	13727200	+	Intergenic	L1M5|LINE|L1	-99005	ENSMUSG00000113666	Gm35725	-	predicted gene, 35725	ncRNA	31.40;35.65;43.96;27.27;28.54	18.88	33.36	NA	NA	Down	-0.82	1.50262e-05	0.00282175	13726101	13727100	-0.89	4.42326e-06	0.000932228
chr3	104219302	104220400	+	exon (NM_001159354, exon 1 of 21)	exon (NM_001159354, exon 1 of 21)	555	ENSMUSG00000052539	Magi3	4732496O19Rik|6530407C02Rik|AA407180|AI120132|mKIAA1634	membrane associated guanylate kinase, WW and PDZ domain containing 3	protein-coding	79.80;81.33;78.44;60.75;92.95	123.08	78.65	NA	NA	Up	0.65	3.90193e-06	0.00134589	104219401	104220400	0.65	8.05653e-07	0.000307419
chr14	56616302	56617500	+	intron (NM_001145978, intron 21 of 34)	RLTR12D|LTR|ERVK	3612		Gm16573	-	predicted gene 16573	ncRNA	37.94;45.68;36.20;45.87;32.61	25	39.66	NA	NA	Down	-0.67	0.000382637	0.0263967	56616301	56617300	-0.75	3.53732e-05	0.00349989
chr14	35433202	35434300	+	intron (NM_008166, intron 8 of 15)	L1Md_T|LINE|L1	378227	ENSMUSG00000041068	4930596D02Rik	-	RIKEN cDNA 4930596D02 gene	protein-coding	11.77;12.26;9.48;17.36;13.05	27.62	12.78	NA	NA	Up	1.11	6.80596e-06	0.00184002	35433201	35434200	1.1	1.1608e-05	0.00174424
chr7	63087302	63088600	+	Intergenic	RMER19B|LTR|ERVK	124575	ENSMUSG00000030525	Chrna7	Acra7|alpha7|nAchR	cholinergic receptor, nicotinic, alpha polypeptide 7	protein-coding	37.94;41.22;43.96;42.15;52.18	29.62	43.49	NA	NA	Down	-0.55	0.000341873	0.0236699	63087401	63088400	-0.9	5.90926e-06	0.0011282
chr7	90286602	90287600	+	Intergenic	Intergenic	-15254	ENSMUSG00000030616	Sytl2	AI266830|Slp2|mKIAA1597	synaptotagmin-like 2	protein-coding	30.09;31.19;28.44;29.75;26.91	17.81	29.28	NA	NA	Down	-0.72	9.91526e-05	0.00742226	90286601	90287600	-0.72	9.91526e-05	0.00663805
chr10	60123002	60124100	+	intron (NM_052994, intron 4 of 10)	intron (NM_052994, intron 4 of 10)	-3225	ENSMUSG00000105468	Mir6906	mmu-mir-6906	microRNA 6906	ncRNA	28.78;33.42;43.10;45.87;36.69	56.87	37.57	NA	NA	Up	0.6	0.000102591	0.00762494	60123001	60124000	0.73	8.13927e-06	0.00138959
chr5	129731002	129732000	+	intron (NM_008095, intron 1 of 9)	intron (NM_008095, intron 1 of 9)	6426	ENSMUSG00000029432	Nipsnap2	AV006093|Gbas	nipsnap homolog 2	protein-coding	22.24;26.74;35.34;30.99;28.54	17.29	28.77	NA	NA	Down	-0.73	5.75431e-05	0.00568576	129731001	129732000	-0.73	5.75431e-05	0.00475568
chr18	82956102	82957100	+	exon (NM_001177464, exon 2 of 6)	exon (NM_001177464, exon 2 of 6)	-36041	ENSMUSG00000118339	4930592I03Rik	-	RIKEN cDNA 4930592I03 gene	ncRNA	54.94;73.53;65.51;61.99;62.78	91.47	63.75	NA	NA	Up	0.52	7.94627e-05	0.00668794	82956101	82957100	0.52	7.94627e-05	0.00580928
chr5	118027402	118028600	+	intron (NR_151582, intron 1 of 7)	CpG	258	ENSMUSG00000029359	Tesc	1010001A17Rik|2410011K10Rik|TE-1	tescalcin	protein-coding	70.64;64.62;99.99;86.78;100.28	133.22	84.46	NA	NA	Up	0.66	8.94365e-05	0.00707382	118027501	118028500	0.69	2.42129e-06	0.00062246
chr6	147476002	147477000	+	intron (NM_001355713, intron 1 of 12)	CpG	136	ENSMUSG00000030301	Ccdc91	1700086G08Rik|1810060J02Rik|AU045683|AW555238|p56	coiled-coil domain containing 91	protein-coding	91.57;76.87;54.30;81.82;88.05	113.29	78.52	NA	NA	Up	0.53	9.66826e-05	0.00732202	147476001	147477000	0.53	9.66826e-05	0.00652898
chr10	36831902	36833100	+	intron (NM_001253355, intron 5 of 5)	intron (NM_001253355, intron 5 of 5)	-142043	ENSMUSG00000019777	Hdac2	D10Wsu179e|YAF1|Yy1bp|mRPD3	histone deacetylase 2	protein-coding	34.01;26.74;38.79;45.87;31.80	20.47	35.44	NA	NA	Down	-0.79	8.14287e-05	0.00676262	36831901	36832900	-0.85	6.15911e-05	0.00496216
chr2	30066602	30067700	+	intron (NM_001204875, intron 1 of 7)	CpG	677	ENSMUSG00000054766	Set	2610030F17Rik|5730420M11Rik|AA407739|I-2PP2A|StF-IT-1|TAF-I	SET nuclear oncogene	protein-coding	68.02;77.99;85.33;91.74;80.72	120.46	80.76	NA	NA	Up	0.58	3.3337e-06	0.0012386	30066701	30067700	0.63	9.50793e-07	0.000341985
chr8	49865902	49866900	+	Intergenic	Intergenic	-501711	ENSMUSG00000110281	Gm2516	-	predicted gene 2516	ncRNA	20.93;25.62;32.75;29.75;23.64	15.15	26.54	NA	NA	Down	-0.81	7.73581e-05	0.00659105	49865901	49866900	-0.81	7.73581e-05	0.00571038
chr11	35055402	35056400	+	Intergenic	Intergenic	-65555	ENSMUSG00000056427	Slit3	Slil2|Slit1|b2b2362.1Clo	slit guidance ligand 3	protein-coding	45.79;24.51;36.20;29.75;35.06	19.13	34.26	NA	NA	Down	-0.84	9.42973e-05	0.00723912	35055401	35056400	-0.84	9.42973e-05	0.00643347
chrX	167374102	167375300	+	intron (NM_001313758, intron 1 of 6)	MER68|LTR|ERVL	8048	ENSMUSG00000025742	Prps2	2610101M19Rik|AA589463|AI464149|Prps-2	phosphoribosyl pyrophosphate synthetase 2	protein-coding	39.24;38.99;29.31;23.55;27.72	16.24	31.76	NA	NA	Down	-0.97	2.80118e-05	0.0038966	167374301	167375300	-1.06	1.48307e-05	0.00204349
chr4	45341902	45343300	+	exon (NM_153167, exon 1 of 7)	exon (NM_153167, exon 1 of 7)	500	ENSMUSG00000035572	Dcaf10	AA959934|Wdr32	DDB1 and CUL4 associated factor 10	protein-coding	113.81;123.67;85.33;119.01;85.61	145.35	105.49	NA	NA	Up	0.46	2.06637e-06	0.000940487	45342101	45343100	0.53	1.72856e-11	1.40819e-07
chr5	96703902	96705300	+	intron (NM_175473, intron 41 of 73)	intron (NM_175473, intron 41 of 73)	-88784	ENSMUSG00000029484	Anxa3	Anx3	annexin A3	protein-coding	44.48;55.71;38.79;54.55;47.29	28.26	48.16	NA	NA	Down	-0.77	1.17217e-05	0.00247265	96704201	96705200	-0.87	4.5483e-06	0.000946734
chr10	91753502	91754600	+	Intergenic	MTE-int|LTR|ERVL-MaLR	-134778	ENSMUSG00000111657	Gm31592	-	predicted gene, 31592	ncRNA	27.47;34.54;37.93;29.75;24.46	19.31	30.83	NA	NA	Down	-0.67	0.000113002	0.0083305	91753501	91754500	-0.71	3.48338e-05	0.00346946
chr8	109697402	109698400	+	Intergenic	B1_Mus1|SINE|Alu	-4607	ENSMUSG00000031729	Ist1	2400003C14Rik|AW536298|mKIAA0174	increased sodium tolerance 1 homolog (yeast)	protein-coding	39.24;33.42;32.75;24.79;35.06	20.86	33.06	NA	NA	Down	-0.66	7.82918e-05	0.00663035	109697401	109698400	-0.66	7.82918e-05	0.00574994
chr9	61131502	61132500	+	Intergenic	Intergenic	-6514	ENSMUSG00000110998	I730028E13Rik	-	RIKEN cDNA I730028E13 gene	ncRNA	31.40;41.22;26.72;28.51;37.50	51.59	33.07	NA	NA	Up	0.64	8.6851e-05	0.00697083	61131501	61132500	0.64	8.6851e-05	0.00612529
chr5	30729102	30730100	+	intron (NM_023047, intron 1 of 12)	intron (NM_023047, intron 1 of 12)	18037	ENSMUSG00000029168	Dpysl5	CRAM|CRMP-5|Crmp5	dihydropyrimidinase-like 5	protein-coding	52.33;50.13;46.55;48.35;42.40	28.62	47.95	NA	NA	Down	-0.74	4.895e-05	0.00521487	30729101	30730100	-0.74	4.895e-05	0.00429202
chr4	94218702	94219900	+	Intergenic	L1MA5|LINE|L1	337495	ENSMUSG00000028578	Caap1	5830433M19Rik|AI536248|CAAP	caspase activity and apoptosis inhibitor 1	protein-coding	34.01;38.99;30.17;33.47;29.35	15.07	33.2	NA	NA	Down	-1.14	1.14525e-06	0.000674005	94218901	94219900	-1.24	3.69064e-07	0.000182546
chr8	95565102	95566300	+	exon (NM_001310539, exon 4 of 6)	exon (NM_001310539, exon 4 of 6)	9906	ENSMUSG00000048400	Prss54	4931432M23Rik|Klkbl4	protease, serine 54	protein-coding	41.86;35.65;37.93;26.03;39.14	21.54	36.12	NA	NA	Down	-0.75	1.08523e-05	0.0023701	95565201	95566200	-0.81	4.93728e-06	0.00100044
chr12	54582002	54583500	+	Intergenic	RMER19C|LTR|ERVK	63261	ENSMUSG00000106344	Mir1892	Mirn1892|mir-1892|mmu-mir-1892	microRNA 1892	ncRNA	36.63;37.88;33.62;35.95;29.35	16.5	34.69	NA	NA	Down	-1.07	3.45653e-08	6.73823e-05	54582201	54583200	-1.22	1.39932e-07	9.52597e-05
chr11	21852602	21853600	+	intron (NM_145425, intron 14 of 17)	L1M3|LINE|L1	148550	ENSMUSG00000005917	Otx1	A730044F23Rik|jv	orthodenticle homeobox 1	protein-coding	32.70;21.17;22.41;24.79;30.17	13.44	26.25	NA	NA	Down	-0.97	4.08312e-05	0.0047417	21852601	21853600	-0.97	4.08312e-05	0.00383852
chr12	30846802	30848100	+	Intergenic	Intergenic	-36873	ENSMUSG00000054204	Alkal2	6230419C23Rik|Fam150b	ALK and LTK ligand 2	protein-coding	36.63;60.16;41.37;30.99;38.32	22.21	41.5	NA	NA	Down	-0.9	4.29661e-05	0.00487501	30847001	30848000	-1	1.37875e-06	0.00043492
chr7	20043302	20044300	+	intron (NM_194058, intron 6 of 9)	B3|SINE|B2	35778	ENSMUSG00000060508	Nlrp9b	Nalp-delta|Nalp9b|Nlrp9	NLR family, pyrin domain containing 9B	protein-coding	24.85;30.08;26.72;24.79;33.43	16.83	27.98	NA	NA	Down	-0.73	6.30659e-05	0.00595699	20043301	20044300	-0.73	6.30659e-05	0.0050323
chr9	57577302	57578300	+	intron (NM_022813, intron 3 of 8)	intron (NM_022813, intron 3 of 8)	-11651	ENSMUSG00000032308	Ulk3	1200015E14Rik	unc-51-like kinase 3	protein-coding	36.63;43.45;44.82;34.71;41.58	65.92	40.24	NA	NA	Up	0.71	7.92716e-08	0.000123532	57577301	57578300	0.71	7.92716e-08	6.4494e-05
chr15	10192402	10193500	+	intron (NM_011169, intron 1 of 9)	intron (NM_011169, intron 1 of 9)	15713	ENSMUSG00000005268	Prlr	AI987712|Pr-1|Pr-3|Prlr-rs1	prolactin receptor	protein-coding	28.78;32.31;27.58;37.19;35.06	18.58	32.18	NA	NA	Down	-0.79	1.80689e-05	0.00311186	10192501	10193500	-0.76	5.79256e-05	0.00477329
chr8	4760702	4761700	+	intron (NM_011369, intron 4 of 12)	L1_Mus1|LINE|L1	18366	ENSMUSG00000022322	Shcbp1	mPAL	Shc SH2-domain binding protein 1	protein-coding	24.85;23.40;25.86;21.08;30.98	13.98	25.23	NA	NA	Down	-0.85	4.18829e-06	0.0014054	4760701	4761700	-0.85	4.18829e-06	0.000899388
chr1	7216902	7217900	+	Intergenic	RLTR1C|LTR|ERV1	128481	ENSMUSG00000051285	Pcmtd1	8430411F12Rik|A030012M09Rik	protein-L-isoaspartate (D-aspartate) O-methyltransferase domain containing 1	protein-coding	31.40;22.28;23.27;27.27;34.24	16.84	27.69	NA	NA	Down	-0.72	7.36675e-05	0.00645484	7216901	7217900	-0.72	7.36675e-05	0.0055595
chr17	37150302	37151600	+	TTS (NM_001011813)	TTS (NM_001011813)	1019	ENSMUSG00000091601	Olfr93	MOR256-39P	olfactory receptor 93	protein-coding	54.94;46.79;51.72;53.31;40.77	27.99	49.51	NA	NA	Down	-0.82	8.957e-07	0.000585417	37150401	37151400	-1.03	1.57413e-08	1.96624e-05
chr14	18335102	18336100	+	Intergenic	B1F|SINE|Alu	-3757	ENSMUSG00000021774	Ube2e1	UbcM3|Ubce5|ubcM2	ubiquitin-conjugating enzyme E2E 1	protein-coding	22.24;31.19;21.55;29.75;23.64	15.1	25.68	NA	NA	Down	-0.77	9.17927e-05	0.00715216	18335101	18336100	-0.77	9.17927e-05	0.00633405
chr1	105893402	105894400	+	Intergenic	Intergenic	96381		Gm7160	EG635504	predicted gene 7160	ncRNA	35.32;27.85;25.00;26.03;26.09	14.87	28.06	NA	NA	Down	-0.92	8.18525e-05	0.00677813	105893401	105894400	-0.92	8.18525e-05	0.00590981
chr12	55846102	55847400	+	intron (NR_155205, intron 4 of 10)	intron (NR_155205, intron 4 of 10)	10385	ENSMUSG00000012076	Brms1l	0710008O11Rik|AI159718|BRMS1|D12Ertd407e	breast cancer metastasis-suppressor 1-like	protein-coding	35.32;28.97;35.34;27.27;33.43	16.47	32.07	NA	NA	Down	-0.96	1.00218e-07	0.000144114	55846401	55847400	-1	1.52951e-05	0.0020853
chr10	80786702	80787900	+	intron (NM_199322, intron 22 of 27)	intron (NM_199322, intron 22 of 27)	11325	ENSMUSG00000035278	Plekhj1	9530063M10Rik	pleckstrin homology domain containing, family J member 1	protein-coding	69.33;75.76;69.82;63.23;77.46	100.27	71.12	NA	NA	Up	0.5	0.0001265	0.00923931	80786701	80787700	0.56	9.35739e-05	0.00640721
chr1	176934502	176935700	+	intron (NM_001357390, intron 14 of 18)	intron (NM_001357390, intron 14 of 18)	-98968		Hmga2-ps1	EG666235|Gm7996|Hmgic-ps1|[y]i-c	high mobility group AT-hook 2, pseudogene 1	pseudo	49.71;38.99;47.41;38.43;45.66	26.63	44.04	NA	NA	Down	-0.73	7.96591e-05	0.00669728	176934601	176935600	-0.92	9.72089e-07	0.000347283
chr11	43031102	43032200	+	Intergenic	MTD|LTR|ERVL-MaLR	-118226	ENSMUSG00000055415	Atp10b	5930426O13Rik|9030605H24Rik	ATPase, class V, type 10B	protein-coding	30.09;31.19;25.00;24.79;22.01	14.66	26.62	NA	NA	Down	-0.86	0.000140926	0.0102172	43031201	43032200	-0.99	1.18943e-05	0.00177182
chr11	86992802	86994200	+	intron (NM_001005341, intron 1 of 4)	CpG	261	ENSMUSG00000018427	Ypel2	6430570G24|E130113K08Rik	yippee like 2	protein-coding	147.82;163.77;149.12;162.40;176.92	221.81	160.01	NA	NA	Up	0.47	2.65275e-06	0.00108353	86992801	86993800	0.58	1.17306e-07	8.48666e-05
chr1	72447902	72448900	+	intron (NM_001045533, intron 2 of 3)	intron (NM_001045533, intron 2 of 3)	88163	ENSMUSG00000039372	2022-03-04	BC056494|mKIAA1399	membrane-associated ring finger (C3HC4) 4	protein-coding	39.24;43.45;45.68;50.83;49.73	29.54	45.79	NA	NA	Down	-0.63	7.66719e-05	0.00656678	72447901	72448900	-0.63	7.66719e-05	0.0056848
chr10	60075102	60076100	+	intron (NM_026937, intron 9 of 10)	intron (NM_026937, intron 9 of 10)	-30656	ENSMUSG00000058297	Spock2	AA407235|Gcap26|mKIAA0275	sparc/osteonectin, cwcv and kazal-like domains proteoglycan 2	protein-coding	32.70;32.31;23.27;44.63;30.17	17.28	32.62	NA	NA	Down	-0.92	4.92252e-05	0.00523182	60075101	60076100	-0.92	4.92252e-05	0.00430885
chr12	29552902	29553900	+	intron (NM_001361657, intron 1 of 24)	intron (NM_001361657, intron 1 of 24)	18179	ENSMUSG00000061911	Myt1l	2900046C06Rik|2900093J19Rik|C630034G21Rik|Nztf1|Pmng1|Png-1|mKIAA1106	myelin transcription factor 1-like	protein-coding	26.16;40.11;28.44;35.95;30.17	20.39	32.17	NA	NA	Down	-0.66	9.89999e-05	0.0074192	29552901	29553900	-0.66	9.89999e-05	0.00663353
chr8	104631702	104632700	+	promoter-TSS (NM_019662)	promoter-TSS (NM_019662)	-880	ENSMUSG00000031880	Rrad	REM3|Rad	Ras-related associated with diabetes	protein-coding	39.24;55.71;44.82;49.59;44.84	70.78	46.84	NA	NA	Up	0.6	6.20536e-05	0.00591277	104631701	104632700	0.6	6.20536e-05	0.00498502
chr1	21914402	21915400	+	intron (NM_023872, intron 1 of 13)	L1MB8|LINE|L1	47041	ENSMUSG00000028033	Kcnq5	7730402H11|9230107O05Rik|AA589396|D1Mgi1	potassium voltage-gated channel, subfamily Q, member 5	protein-coding	27.47;24.51;31.89;19.84;34.24	14.24	27.59	NA	NA	Down	-0.95	3.59744e-05	0.0044259	21914401	21915400	-0.95	3.59744e-05	0.00353655
chr16	79776002	79777600	+	Intergenic	Lx10|LINE|L1	-222575		1700066C05Rik	-	RIKEN cDNA 1700066C05 gene	protein-coding	41.86;44.56;49.13;45.87;43.21	27.16	44.93	NA	NA	Down	-0.73	2.0927e-06	0.00094815	79776601	79777600	-0.96	4.73533e-07	0.000215945
chr9	30844902	30845900	+	Intergenic	Intergenic	75549	ENSMUSG00000033453	Adamts15	-	a disintegrin-like and metallopeptidase (reprolysin type) with thrombospondin type 1 motif, 15	protein-coding	34.01;42.34;43.10;35.95;26.91	21.01	36.46	NA	NA	Down	-0.8	2.31703e-05	0.00353546	30844901	30845900	-0.8	2.31703e-05	0.00269948
chr13	111970602	111971600	+	Intergenic	Intergenic	103165	ENSMUSG00000086111	Gm15326	-	predicted gene 15326	ncRNA	27.47;36.77;24.14;21.08;25.27	15.53	26.94	NA	NA	Down	-0.8	9.61764e-05	0.00730632	111970601	111971600	-0.8	9.61764e-05	0.00651083
chr12	33743302	33744300	+	Intergenic	L1_Mus1|LINE|L1	-184624	ENSMUSG00000046518	Ferd3l	Mnato3|N-twist|Nato|Nato3|Ntwist|Ptfb|bHLHa31|fer3	Fer3 like bHLH transcription factor	protein-coding	36.63;21.17;22.41;35.95;35.87	16.11	30.41	NA	NA	Down	-0.92	6.86942e-05	0.0062231	33743301	33744300	-0.92	6.86942e-05	0.00531152
chr1	182340702	182341700	+	intron (NM_175127, intron 1 of 4)	CpG	405	ENSMUSG00000047539	Fbxo28	4833428J17Rik|5730505P19Rik|D1Ertd578e|Fbx28|mKIAA0483	F-box protein 28	protein-coding	62.79;67.96;43.96;61.99;57.89	85.68	58.92	NA	NA	Up	0.54	5.65276e-05	0.00562714	182340701	182341700	0.54	5.65276e-05	0.00469602
chr11	73756202	73757200	+	Intergenic	Lx9|LINE|L1	23888	ENSMUSG00000070383	Olfr389	MOR135-6	olfactory receptor 389	protein-coding	20.93;30.08;31.03;26.03;25.27	15.25	26.67	NA	NA	Down	-0.81	2.34525e-05	0.00355883	73756201	73757200	-0.81	2.34525e-05	0.00272037
chr12	3085802	3086900	+	Intergenic	Intergenic	-149440	ENSMUSG00000079179	Rab10os	1700012B15Rik|1810036A22Rik	RAB10, member RAS oncogene family, opposite strand	ncRNA	56.25;43.45;49.99;37.19;47.29	30.16	46.83	NA	NA	Down	-0.64	0.00013818	0.0100311	3085801	3086800	-0.69	3.00455e-05	0.00315923
chr4	144601502	144602500	+	Intergenic	L1Md_T|LINE|L1	-11706	ENSMUSG00000070609	Aadacl4	Gm13177	arylacetamide deacetylase like 4	protein-coding	13.08;7.80;18.10;14.88;13.05	26.92	13.38	NA	NA	Up	1.01	9.968e-05	0.0074398	144601501	144602500	1.01	9.968e-05	0.00665836
chr5	151366002	151367200	+	Intergenic	Intergenic	-2074	ENSMUSG00000097321	1700028E10Rik	A630054D14|Gm6561	RIKEN cDNA 1700028E10 gene	ncRNA	48.40;26.74;21.55;32.23;26.91	14.6	31.17	NA	NA	Down	-1.09	7.55545e-06	0.00194091	151366001	151367000	-1.29	1.56249e-07	0.000102822
chr18	34767602	34768600	+	intron (NM_001357456, intron 3 of 4)	intron (NM_001357456, intron 3 of 4)	8774	ENSMUSG00000034300	Fam53c	2810012G03Rik|Gm21179	family with sequence similarity 53, member C	protein-coding	32.70;27.85;37.06;32.23;43.21	58.5	34.61	NA	NA	Up	0.76	7.01526e-07	0.000508582	34767601	34768600	0.76	7.01526e-07	0.000281604
chr6	71439602	71440700	+	5' UTR (NM_024288, exon 1 of 9)	5' UTR (NM_024288, exon 1 of 9)	486	ENSMUSG00000002222	Rmnd5a	1110007A06Rik|AJ237586|AW125795|Gid2|MTA.D02.090	required for meiotic nuclear division 5 homolog A	protein-coding	166.14;180.48;125.85;190.92;185.89	233.81	169.86	NA	NA	Up	0.46	5.19799e-05	0.00538362	71439601	71440600	0.5	5.52658e-11	1.66672e-07
chr7	97688302	97689600	+	3' UTR (NM_001081267, exon 16 of 16)	3' UTR (NM_001081267, exon 16 of 16)	7516		Rsf1os2	Gm15623	remodeling and spacing factor 1, opposite strand 2	ncRNA	27.47;27.85;30.17;28.51;31.80	17.96	29.16	NA	NA	Down	-0.7	5.19555e-05	0.00538205	97688301	97689300	-0.71	7.69859e-05	0.0056948
chr11	27304402	27305600	+	Intergenic	RLTR20B4_MM|LTR|ERVK	519893		Gm12070	-	glyceraldehyde-3-phosphate dehydrogenase pseudogene	pseudo	32.70;34.54;40.51;45.87;34.24	24.58	37.57	NA	NA	Down	-0.61	0.000301673	0.0209666	27304501	27305500	-0.86	1.34178e-06	0.000427475
chr17	36744202	36745200	+	Intergenic	L1Md_F2|LINE|L1	-28209	ENSMUSG00000037246	H2-M10.5	6.9H	histocompatibility 2, M region locus 10.5	protein-coding	28.78;33.42;25.86;35.95;49.73	18.98	34.75	NA	NA	Down	-0.87	5.83195e-05	0.00572094	36744201	36745200	-0.87	5.83195e-05	0.00479065
chr4	122995402	122997100	+	5' UTR (NM_008506, exon 1 of 2)	5' UTR (NM_008506, exon 1 of 2)	320	ENSMUSG00000028654	Mycl	AW536278|L-myc|Lmyc-1|Lmyc1|Mycl1|bHLHe38	v-myc avian myelocytomatosis viral oncogene lung carcinoma derived	protein-coding	132.12;162.66;153.43;168.60;153.28	210.46	154.02	NA	NA	Up	0.45	2.90224e-06	0.00114205	122995401	122996400	0.46	3.07525e-11	1.40819e-07
chr15	36330302	36331300	+	Intergenic	Intergenic	-47654	ENSMUSG00000022280	Rnf19a	AA032313|Dorfin|Rnf19|UIP117|Ubce7ip2|XYbp	ring finger protein 19A	protein-coding	35.32;26.74;31.89;32.23;37.50	19.09	32.74	NA	NA	Down	-0.78	9.06054e-05	0.00711385	36330301	36331300	-0.78	9.06054e-05	0.00628872
chr6	121819002	121820000	+	Intergenic	ERVB5_2-LTR_MM|LTR|ERVK	-19040	ENSMUSG00000059908	Mug1	-	murinoglobulin 1	protein-coding	27.47;31.19;25.86;27.27;31.80	15.94	28.72	NA	NA	Down	-0.85	3.95414e-06	0.00135761	121819001	121820000	-0.85	3.95414e-06	0.000866274
chr13	17061502	17062500	+	intron (NM_138654, intron 12 of 13)	intron (NM_138654, intron 12 of 13)	632764	ENSMUSG00000055137	Sugct	5033411D12Rik|D17907	succinyl-CoA glutarate-CoA transferase	protein-coding	27.47;21.17;23.27;24.79;30.17	14.47	25.37	NA	NA	Down	-0.81	6.70114e-05	0.00614803	17061501	17062500	-0.81	6.70114e-05	0.00523421
chr13	110267602	110268600	+	intron (NM_001360099, intron 1 of 4)	intron (NM_001360099, intron 1 of 4)	12105	ENSMUSG00000021700	Rab3c	2700062I01Rik|3110015B08Rik|3110037E15Rik|AI850886	RAB3C, member RAS oncogene family	protein-coding	35.32;28.97;25.86;37.19;36.69	18.94	32.81	NA	NA	Down	-0.79	5.38039e-05	0.00548006	110267601	110268600	-0.79	5.38039e-05	0.00455405
chr6	52259902	52261200	+	exon (NM_008264, exon 1 of 4)	exon (NM_008264, exon 1 of 4)	329		Hoxa13	Hd|Hox-1.10	homeobox A13	protein-coding	56.25;80.22;49.13;49.59;44.03	88.22	55.84	NA	NA	Up	0.66	0.000245116	0.0172112	52260201	52261200	0.79	3.72955e-07	0.000184072
chr17	69253802	69254900	+	intron (NM_001355736, intron 9 of 21)	B3|SINE|B2	22855	ENSMUSG00000100572	2410021H03Rik	-	RIKEN cDNA 2410021H03 gene	ncRNA	31.40;33.42;24.14;30.99;42.40	19.97	32.47	NA	NA	Down	-0.7	0.00013322	0.00969421	69253801	69254800	-0.79	8.68231e-05	0.0061244
chr9	50727302	50728400	+	5' UTR (NM_178118, exon 1 of 20)	5' UTR (NM_178118, exon 1 of 20)	133	ENSMUSG00000032064	Dixdc1	4930563F16Rik|BC048182|Ccd1|Ccd1Aalpha1L|Ccd1Abeta1L|Ccd1BalphaL|Ccd1BbetaL|Ccd1CL|mKIAA1735	DIX domain containing 1	protein-coding	87.65;75.76;68.10;89.26;89.68	119.24	82.09	NA	NA	Up	0.54	2.03397e-07	0.000235332	50727401	50728400	0.52	2.61417e-07	0.000145806
chr7	20024602	20025800	+	intron (NM_194058, intron 3 of 9)	intron (NM_194058, intron 3 of 9)	17178	ENSMUSG00000060508	Nlrp9b	Nalp-delta|Nalp9b|Nlrp9	NLR family, pyrin domain containing 9B	protein-coding	52.33;45.68;50.86;35.95;39.14	24.75	44.79	NA	NA	Down	-0.86	6.71021e-05	0.00615224	20024701	20025700	-0.92	4.58153e-06	0.000951807
chr18	45400202	45401700	+	intron (NM_001312905, intron 1 of 10)	intron (NM_001312905, intron 1 of 10)	132091	ENSMUSG00000054477	Kcnn2	KCa2.2|SK2|SKCA2|bc|fri	potassium intermediate/small conductance calcium-activated channel, subfamily N, member 2	protein-coding	31.40;32.31;34.48;32.23;29.35	17.18	31.95	NA	NA	Down	-0.9	1.91772e-06	0.000900825	45400201	45401200	-1.32	1.09725e-06	0.000376084
chr13	34116602	34117800	+	Intergenic	Intergenic	-3929	ENSMUSG00000113591	4930447K03Rik	-	RIKEN cDNA 4930447K03 gene	ncRNA	39.24;31.19;37.06;30.99;37.50	20.92	35.2	NA	NA	Down	-0.75	0.000211811	0.0149826	34116801	34117800	-1.07	4.95947e-07	0.000223326
chr4	148151002	148152000	+	5' UTR (NM_015797, exon 1 of 6)	5' UTR (NM_015797, exon 1 of 6)	424	ENSMUSG00000055401	Fbxo6	AA408845|FBG2|Fbs2|Fbx6b|Fbxo6b	F-box protein 6	protein-coding	71.95;63.50;91.37;128.93;92.13	128.63	89.58	NA	NA	Up	0.52	1.96194e-05	0.00324185	148151001	148152000	0.52	1.96194e-05	0.00243606
chr2	9482402	9483800	+	Intergenic	Intergenic	293586	ENSMUSG00000085580	1700061F12Rik	-	RIKEN cDNA 1700061F12 gene	ncRNA	41.86;46.79;42.24;60.75;49.73	26.68	48.27	NA	NA	Down	-0.86	2.37091e-06	0.00101935	9482801	9483800	-0.98	2.23554e-06	0.000591349
chr7	134439702	134440800	+	Intergenic	Charlie1a|DNA|hAT-Charlie	-63420	ENSMUSG00000030994	D7Ertd443e	4933400E14Rik|FATS|Gm497	DNA segment, Chr 7, ERATO Doi 443, expressed	protein-coding	24.85;28.97;40.51;28.51;32.61	18.88	31.09	NA	NA	Down	-0.72	0.00012645	0.00923664	134439801	134440800	-0.82	1.91143e-06	0.000534656
chr17	88800502	88801500	+	Intergenic	Intergenic	-9025	ENSMUSG00000024107	Lhcgr	Gpcr19-rs1|LH-R|LH/CG-R|LSH-R|Lhr	luteinizing hormone/choriogonadotropin receptor	protein-coding	35.32;35.65;40.51;35.95;37.50	22.33	36.99	NA	NA	Down	-0.73	8.7912e-05	0.00701745	88800501	88801500	-0.73	8.7912e-05	0.00617625
chr11	85653902	85654900	+	intron (NM_138681, intron 24 of 25)	L1MD|LINE|L1	65343	ENSMUSG00000086199	Bcas3os1	8430403D17Rik	breast carcinoma amplified sequence 3, opposite strand 1	ncRNA	39.24;27.85;31.03;24.79;23.64	15.87	29.31	NA	NA	Down	-0.89	4.15854e-05	0.00479148	85653901	85654900	-0.89	4.15854e-05	0.00388328
chr8	105636202	105637300	+	intron (NM_001358924, intron 1 of 11)	CpG	213	ENSMUSG00000005698	Ctcf	AW108038	CCCTC-binding factor	protein-coding	85.03;137.03;95.68;159.92;162.25	193.25	127.98	NA	NA	Up	0.59	7.3802e-07	0.000521955	105636301	105637300	0.62	1.04411e-06	0.000363187
chr6	11832102	11834200	+	Intergenic	L1Md_A|LINE|L1	74299	ENSMUSG00000029632	Ndufa4	MLRQ	Ndufa4, mitochondrial complex associated	protein-coding	36.63;49.02;50.86;35.95;33.43	83.43	41.18	NA	NA	Up	1.02	1.65377e-07	0.000202234	11832901	11833900	1.2	3.56429e-08	3.63644e-05
chr19	5503802	5504800	+	promoter-TSS (NM_023781)	promoter-TSS (NM_023781)	-514	ENSMUSG00000100937	1700020D05Rik	mage-g2	RIKEN cDNA 1700020D05 gene	protein-coding	37.94;34.54;35.34;22.32;41.58	16.93	34.34	NA	NA	Down	-1.02	4.72325e-05	0.00511652	5503801	5504800	-1.02	4.72325e-05	0.00419111
chr16	68577402	68578600	+	Intergenic	Lx2B|LINE|L1	-957093	ENSMUSG00000064115	Cadm2	2900078E11Rik|9330131D06|A830029E02Rik|Igdf4d|Igsf4d|NECL3|SynCAM 2|SynCAM2	cell adhesion molecule 2	protein-coding	34.01;36.77;49.13;23.55;35.87	18.32	35.87	NA	NA	Down	-0.97	1.58537e-05	0.00290461	68577501	68578500	-0.93	6.05976e-05	0.0049084
chr8	17996702	17997800	+	Intergenic	Intergenic	-461866	ENSMUSG00000060924	Csmd1	B930082H09|mKIAA1890	CUB and Sushi multiple domains 1	protein-coding	39.24;25.62;29.31;23.55;30.17	15.73	29.58	NA	NA	Down	-0.91	4.15588e-05	0.00479091	17996801	17997800	-1.03	4.19574e-06	0.000900296
chr15	87922702	87923700	+	Intergenic	Intergenic	-127258	ENSMUSG00000098938	Mir6393	Gm27424|mmu-mir-6393	microRNA 6393	ncRNA	57.56;52.36;35.34;53.31;48.10	73.51	49.33	NA	NA	Up	0.58	2.71666e-05	0.00384095	87922701	87923700	0.58	2.71666e-05	0.00297002
chr13	57849802	57851000	+	intron (NM_001166466, intron 2 of 11)	intron (NM_001166466, intron 2 of 11)	57931	ENSMUSG00000056222	Spock1	Spock|Ticn1|testican	sparc/osteonectin, cwcv and kazal-like domains proteoglycan 1	protein-coding	43.17;43.45;51.72;33.47;42.40	27.48	42.84	NA	NA	Down	-0.64	6.94511e-05	0.00625841	57849801	57850800	-0.76	9.81423e-06	0.00156284
chr18	26352802	26354500	+	Intergenic	Lx9|LINE|L1	-599494	ENSMUSG00000024268	Celf4	A230070D14Rik|BRUNOL-4|Brul4|Brunol4|C130060B05Rik	CUGBP, Elav-like family member 4	protein-coding	53.63;45.68;37.06;37.19;39.95	22.06	42.7	NA	NA	Down	-0.95	3.16494e-07	0.000307418	26353001	26354000	-0.99	3.85677e-07	0.000188093
chr7	74130502	74131500	+	Intergenic	Intergenic	-117319	ENSMUSG00000025789	St8sia2	AI323367|ST8SiaII|STX|Siat8b	ST8 alpha-N-acetyl-neuraminide alpha-2,8-sialyltransferase 2	protein-coding	32.70;51.25;42.24;30.99;47.29	23.01	40.89	NA	NA	Down	-0.83	6.25778e-06	0.00176238	74130501	74131500	-0.83	6.25778e-06	0.00117076
chr12	16891102	16892100	+	Intergenic	B1_Mus2|SINE|Alu	-3377	ENSMUSG00000020580	Rock2	B230113H15Rik|ROKalpha|Rho-kinase|Rock-II|Rock2m|mKIAA0619	Rho-associated coiled-coil containing protein kinase 2	protein-coding	32.70;21.17;26.72;34.71;24.46	13.57	27.95	NA	NA	Down	-1.04	4.83656e-05	0.00518112	16891101	16892100	-1.04	4.83656e-05	0.00425903
chr15	99303502	99304500	+	intron (NM_018786, intron 2 of 25)	intron (NM_018786, intron 2 of 25)	717	ENSMUSG00000023007	Prpf40b	2610317D23Rik|Hypc	pre-mRNA processing factor 40B	protein-coding	23.55;28.97;37.93;26.03;37.50	52.39	30.8	NA	NA	Up	0.77	4.67017e-05	0.00508186	99303501	99304500	0.77	4.67017e-05	0.00415695
chr12	118903302	118904400	+	intron (NM_029961, intron 19 of 27)	intron (NM_029961, intron 19 of 27)	57522	ENSMUSG00000048562	Sp8	D930049B17Rik|mBtd	trans-acting transcription factor 8	protein-coding	30.09;26.74;31.89;42.15;25.27	14.09	31.23	NA	NA	Down	-1.15	7.4708e-08	0.000118661	118903301	118904300	-1.3	2.79273e-08	3.06156e-05
chr9	48804602	48805600	+	intron (NM_001033324, intron 2 of 6)	intron (NM_001033324, intron 2 of 6)	30844	ENSMUSG00000066687	Zbtb16	AI467657|PLZF|Zfp145|lu	zinc finger and BTB domain containing 16	protein-coding	36.63;30.08;27.58;28.51;35.06	18.44	31.57	NA	NA	Down	-0.78	1.65002e-05	0.002971	48804601	48805600	-0.78	1.65002e-05	0.0021892
chr7	16452602	16453600	+	exon (NM_026938, exon 1 of 3)	exon (NM_026938, exon 1 of 3)	322	ENSMUSG00000019158	Tmem160	1810008O21Rik	transmembrane protein 160	protein-coding	78.49;95.81;76.72;90.50;112.51	126.47	90.81	NA	NA	Up	0.48	8.10186e-11	4.87451e-07	16452601	16453600	0.48	8.10186e-11	2.23799e-07
chr18	35561602	35563500	+	intron (NM_010771, intron 1 of 14)	CpG	393	ENSMUSG00000037236	Matr3	1110061A14Rik|2810017I02Rik|AI841759|AW555618|D030046F20Rik|mKIAA0723	matrin 3	protein-coding	121.66;130.35;75.85;81.82;127.19	159.18	107.37	NA	NA	Up	0.57	0.000174798	0.0124972	35562101	35563100	0.63	1.604e-07	0.000104229
chr12	4733702	4734800	+	intron (NM_029107, intron 3 of 7)	C-rich|Low_complexity|Low_complexity	4132	ENSMUSG00000079177	Fam228a	4930417G10Rik	family with sequence similarity 228, member A	protein-coding	43.17;43.45;54.30;58.27;57.07	78.06	51.25	NA	NA	Up	0.61	4.46824e-05	0.00496654	4733801	4734800	0.63	2.47432e-05	0.00281083
chr5	24487802	24488800	+	intron (NM_001359881, intron 10 of 15)	intron (NM_001359881, intron 10 of 15)	36124	ENSMUSG00000023353	Agap3	AGAP-3|AV028425|Centg3|Crag|Crag.|MRIP-1|cnt-g3	ArfGAP with GTPase domain, ankyrin repeat and PH domain 3	protein-coding	19.62;44.56;34.48;57.03;44.84	65.18	40.11	NA	NA	Up	0.7	6.06132e-05	0.00583621	24487801	24488800	0.7	6.06132e-05	0.00490901
chr7	56471902	56473000	+	intron (NM_021879, intron 23 of 23)	Lx7|LINE|L1	232680	ENSMUSG00000030450	Oca2	D7H15S12|D7Icr28RN|D7Nic1|p|p<cas>	oculocutaneous albinism II	protein-coding	37.94;32.31;52.58;40.91;44.03	25.62	41.55	NA	NA	Down	-0.7	3.58322e-05	0.00441987	56471901	56472900	-0.73	1.3789e-05	0.00195312
chr15	13640202	13641300	+	Intergenic	Intergenic	-467076	ENSMUSG00000039385	Cdh6	cad6	cadherin 6	protein-coding	28.78;32.31;28.44;29.75;28.54	17	29.56	NA	NA	Down	-0.8	2.12352e-05	0.00338192	13640301	13641300	-0.87	4.71565e-06	0.000971011
chr15	94414302	94415700	+	Intergenic	Lx9|LINE|L1	-10651	ENSMUSG00000022449	Adamts20	Adamst20|bt	a disintegrin-like and metallopeptidase (reprolysin type) with thrombospondin type 1 motif, 20	protein-coding	54.94;65.73;45.68;40.91;58.70	31.25	53.19	NA	NA	Down	-0.77	3.51175e-06	0.00127262	94414401	94415400	-0.86	2.07595e-05	0.00252131
chr7	64532102	64533100	+	intron (NM_001291166, intron 1 of 14)	intron (NM_001291166, intron 1 of 14)	30463	ENSMUSG00000030519	Apba2	X11-like|X11L|XllL|mXllL	amyloid beta (A4) precursor protein-binding, family A, member 2	protein-coding	19.62;22.28;11.21;19.84;25.27	36.04	19.64	NA	NA	Up	0.88	3.31508e-05	0.00424884	64532101	64533100	0.88	3.31508e-05	0.00336297
chr7	30059702	30060700	+	3' UTR (NM_001253385, exon 7 of 7)	3' UTR (NM_001253385, exon 7 of 7)	-8805	ENSMUSG00000053985	Zfp14	4732429I09Rik|Krox-9|Zfp-14|mKIAA1559	zinc finger protein 14	protein-coding	31.40;30.08;25.86;30.99;30.98	17.24	29.86	NA	NA	Down	-0.79	8.46267e-05	0.00688724	30059701	30060700	-0.79	8.46267e-05	0.00603085
chr9	122249002	122250100	+	intron (NM_001271873, intron 11 of 12)	intron (NM_001271873, intron 11 of 12)	24477	ENSMUSG00000098922	Mir8106	Gm27594|mmu-mir-8106	microRNA 8106	ncRNA	23.55;30.08;22.41;28.51;25.27	44.07	25.97	NA	NA	Up	0.76	2.15614e-05	0.00340796	122249101	122250100	0.85	1.42069e-05	0.00198953
chr6	29767402	29768400	+	promoter-TSS (NM_021414)	promoter-TSS (NM_021414)	-542	ENSMUSG00000029772	Ahcyl2	4631427C17Rik|AI227036|Adohcyase3|mKIAA0828	S-adenosylhomocysteine hydrolase-like 2	protein-coding	92.88;118.10;91.37;95.46;105.99	142.38	100.76	NA	NA	Up	0.5	7.5712e-05	0.00653	29767401	29768400	0.5	7.5712e-05	0.00564281
chr15	102103002	102104000	+	intron (NM_001355636, intron 1 of 28)	intron (NM_001355636, intron 1 of 28)	567	ENSMUSG00000037003	Tns2	C1-ten|Tenc1|nep|nph	tensin 2	protein-coding	70.64;60.16;105.16;76.86;81.53	117.23	78.87	NA	NA	Up	0.57	2.43263e-05	0.00362955	102103001	102104000	0.57	2.43263e-05	0.00278041
chr12	110828002	110829000	+	intron (NM_011973, intron 2 of 11)	intron (NM_011973, intron 2 of 11)	12438	ENSMUSG00000056458	Mok	RAGE1|Rage|Stk30	MOK protein kinase	protein-coding	28.78;22.28;23.27;27.27;26.91	14.11	25.7	NA	NA	Down	-0.86	8.05954e-05	0.00673101	110828001	110829000	-0.86	8.05954e-05	0.00585748
chr19	4711902	4713000	+	intron (NM_021287, intron 1 of 36)	CpG	1228	ENSMUSG00000067889	Sptbn2	Spnb3	spectrin beta, non-erythrocytic 2	protein-coding	53.63;52.36;56.03;63.23;48.10	85	54.67	NA	NA	Up	0.64	2.65864e-06	0.00108483	4711901	4712900	0.65	2.30151e-06	0.000602788
chr11	4898402	4899500	+	intron (NM_172438, intron 1 of 19)	L1_Rod|LINE|L1	3608	ENSMUSG00000034274	Thoc5	1700060C24Rik|A430085L24Rik|Fmip|PK1.3|Sgk2	THO complex 5	protein-coding	23.55;27.85;31.89;23.55;31.80	15.27	27.73	NA	NA	Down	-0.86	1.06019e-05	0.00233622	4898401	4899400	-0.85	1.46207e-05	0.00202562
chr15	18240102	18241300	+	intron (NR_045711, intron 7 of 11)	intron (NR_045711, intron 7 of 11)	128926	ENSMUSG00000098150	4921515E04Rik	-	RIKEN cDNA 4921515E04 gene	ncRNA	23.55;20.05;32.75;24.79;31.80	47.69	26.59	NA	NA	Up	0.84	4.85669e-06	0.001518	18240301	18241300	0.96	3.19543e-07	0.000166407
chr7	121725102	121726200	+	Intergenic	L1MD2|LINE|L1	-8828	ENSMUSG00000000216	Scnn1g	SCNEG	sodium channel, nonvoltage-gated 1 gamma	protein-coding	43.17;35.65;21.55;33.47;35.87	19.18	33.94	NA	NA	Down	-0.82	3.46294e-05	0.00433966	121725201	121726200	-0.98	4.78815e-06	0.000981889
chr2	95867102	95868200	+	Intergenic	MTD|LTR|ERVL-MaLR	-450518	ENSMUSG00000050587	Lrrc4c	6430556C10Rik|NGL-1	leucine rich repeat containing 4C	protein-coding	34.01;23.40;28.44;27.27;25.27	14.99	27.68	NA	NA	Down	-0.89	3.28845e-05	0.00422811	95867101	95868100	-0.89	3.30018e-05	0.00335246
chr10	101566402	101568100	+	Intergenic	L1Md_A|LINE|L1	-114236	ENSMUSG00000019888	Mgat4c	9130411I17Rik|GntIVh	MGAT4 family, member C	protein-coding	13.08;13.37;35.34;29.75;17.12	45.9	21.73	NA	NA	Up	1.08	0.00135851	0.0913121	101566801	101567800	1.2	1.3607e-05	0.00193815
chr10	111820502	111821900	+	Intergenic	B3|SINE|B2	53175	ENSMUSG00000112533	Gm20758	-	predicted gene, 20758	ncRNA	40.55;44.56;32.75;30.99;29.35	19.46	35.64	NA	NA	Down	-0.87	4.55183e-06	0.0014623	111820601	111821600	-1.2	1.91024e-08	2.29218e-05
chr4	149731402	149732400	+	exon (NM_177672, exon 2 of 6)	exon (NM_177672, exon 2 of 6)	5869	ENSMUSG00000044700	Tmem201	AV028368|D4Ertd429e|Net5|Samp1	transmembrane protein 201	protein-coding	44.48;28.97;34.48;44.63;54.63	67.64	41.44	NA	NA	Up	0.71	2.15624e-05	0.00340796	149731401	149732400	0.71	2.15624e-05	0.00257926
chr8	80401302	80402300	+	Intergenic	L1_Mus1|LINE|L1	-92244	ENSMUSG00000051839	Gypa	AI853584|CD235a|GPA	glycophorin A	protein-coding	30.09;35.65;26.72;19.84;28.54	16	28.17	NA	NA	Down	-0.82	8.57053e-05	0.00692785	80401301	80402300	-0.82	8.57053e-05	0.00607702
chr3	147242502	147243500	+	Intergenic	Intergenic	390634	ENSMUSG00000036745	Ttll7	1110049N09Rik|4921517B04Rik|C630030B20|mTTLL7	tubulin tyrosine ligase-like family, member 7	protein-coding	23.55;26.74;31.03;32.23;30.98	18.41	28.91	NA	NA	Down	-0.65	9.74992e-05	0.00735127	147242501	147243500	-0.65	9.74992e-05	0.00656192
chr5	96687802	96689700	+	intron (NM_175473, intron 35 of 73)	intron (NM_175473, intron 35 of 73)	-104634	ENSMUSG00000029484	Anxa3	Anx3	annexin A3	protein-coding	66.72;57.93;51.72;49.59;56.26	31.11	56.44	NA	NA	Down	-0.86	2.74619e-07	0.000285175	96687801	96688800	-1.02	4.10356e-06	0.00088719
chr9	16405402	16406800	+	Intergenic	(GGGAGA)n|Simple_repeat|Simple_repeat	-27870	ENSMUSG00000074505	Fat3	9430076A06Rik|D430038H04Rik|Gm1132|Gm510|MFAT3F	FAT atypical cadherin 3	protein-coding	41.86;32.31;42.24;43.39;37.50	19.85	39.46	NA	NA	Down	-0.99	2.01703e-07	0.000234548	16405401	16406400	-1.21	3.25809e-08	3.41887e-05
chr11	95289502	95290500	+	intron (NM_177619, intron 4 of 12)	PB1D7|SINE|Alu	20245	ENSMUSG00000038909	Kat7	Hbo1|Hboa|Myst2	K(lysine) acetyltransferase 7	protein-coding	27.47;26.74;29.31;19.84;23.64	12.24	25.4	NA	NA	Down	-1.05	5.81399e-05	0.0057131	95289501	95290500	-1.05	5.81399e-05	0.00478363
chr8	71371502	71373200	+	intron (NR_122030, intron 1 of 2)	B1_Mus1|SINE|Alu	1053	ENSMUSG00000002396	Ocel1	9430098E02Rik|AI326022|AI593544	occludin/ELL domain containing 1	protein-coding	149.13;160.43;118.09;153.73;167.96	215.3	149.87	NA	NA	Up	0.52	7.34239e-05	0.00644482	71371901	71372900	0.73	3.07237e-07	0.000162368
chr8	10496902	10497900	+	intron (NM_001319151, intron 23 of 34)	intron (NM_001319151, intron 23 of 34)	343490	ENSMUSG00000039057	Myo16	BM140241|C230040D10Rik|Gm1105|NYAP3|mKIAA0865	myosin XVI	protein-coding	47.09;33.42;35.34;42.15;39.14	23.18	39.43	NA	NA	Down	-0.77	7.62881e-05	0.00655521	10496901	10497900	-0.77	7.62881e-05	0.00566898
chr4	76128602	76129600	+	intron (NM_011211, intron 19 of 39)	intron (NM_011211, intron 19 of 39)	215142	ENSMUSG00000028399	Ptprd	1110002J03Rik|3000002J10Rik|B230219D21Rik|R-PTP-delta	protein tyrosine phosphatase, receptor type, D	protein-coding	40.55;38.99;37.06;34.71;26.09	20.17	35.48	NA	NA	Down	-0.82	1.63563e-05	0.00295754	76128601	76129600	-0.82	1.63563e-05	0.00217856
chr6	40004802	40005800	+	intron (NM_001360978, intron 2 of 3)	intron (NM_001360978, intron 2 of 3)	-104952	ENSMUSG00000057716	Tmem178b	A930009E05Rik|EG434008|Gm5567	transmembrane protein 178B	protein-coding	30.09;28.97;25.86;32.23;36.69	17.77	30.77	NA	NA	Down	-0.79	6.61236e-05	0.00610194	40004801	40005800	-0.79	6.61236e-05	0.00518607
chr6	7233902	7235200	+	Intergenic	MTEa-int|LTR|ERVL-MaLR	278533	ENSMUSG00000042505	Sdhaf3	0610005M07Rik|4933430A16Rik|Acn9	succinate dehydrogenase complex assembly factor 3	protein-coding	52.33;40.11;30.17;34.71;28.54	21.49	37.17	NA	NA	Down	-0.79	0.000327014	0.0226725	7234001	7235000	-0.99	7.25565e-06	0.00128937
chr16	37680502	37681500	+	Intergenic	Intergenic	-26633	ENSMUSG00000022820	Ndufb4	0610006N12Rik|1300010H20Rik	NADH:ubiquinone oxidoreductase subunit B4	protein-coding	23.55;31.19;18.96;32.23;28.54	49.01	26.89	NA	NA	Up	0.87	1.21351e-06	0.000696006	37680501	37681500	0.87	1.21351e-06	0.00040165
chr10	126681002	126682100	+	Intergenic	RLTR40|LTR|ERVK	28840	ENSMUSG00000098756	Mir378d	Gm27650|mmu-mir-378d	microRNA 378d	ncRNA	22.24;27.85;23.27;32.23;25.27	45.98	26.17	NA	NA	Up	0.81	4.49532e-06	0.00145417	126681001	126682000	0.76	3.39693e-05	0.00341632
chr5	96323302	96324500	+	Intergenic	Intergenic	-50054	ENSMUSG00000034687	Fras1	E130113P14Rik|bl|mKIAA1500	Fraser extracellular matrix complex subunit 1	protein-coding	31.40;43.45;37.93;34.71;27.72	22.05	35.04	NA	NA	Down	-0.67	0.000522306	0.0356886	96323501	96324500	-0.84	1.36791e-05	0.00194157
chr8	116942802	116944500	+	exon (NM_177700, exon 1 of 4)	exon (NM_177700, exon 1 of 4)	258	ENSMUSG00000047388	Atmin	Asciz|gpg6|mKIAA0431	ATM interactor	protein-coding	62.79;80.22;80.16;101.66;86.42	128.35	82.25	NA	NA	Up	0.64	0.000104514	0.00775305	116943201	116944200	0.77	3.31475e-08	3.46792e-05
chr14	120495202	120496500	+	intron (NM_029519, intron 1 of 1)	B1_Mur4|SINE|Alu	17390	ENSMUSG00000051615	Rap2a	5830461H18Rik	RAS related protein 2a	protein-coding	37.94;40.11;52.58;38.43;28.54	62.8	39.52	NA	NA	Up	0.67	0.000298297	0.0207454	120495401	120496400	0.71	9.67206e-06	0.00154803
chr3	15195402	15197100	+	Intergenic	Intergenic	136051	ENSMUSG00000078783	Gm9733	-	predicted gene 9733	protein-coding	39.24;37.88;38.79;37.19;44.84	20.59	39.59	NA	NA	Down	-0.94	2.01896e-07	0.000234577	15195901	15196900	-1.15	2.12847e-08	2.49093e-05
chr7	45090902	45092100	+	exon (NM_026555, exon 2 of 7)	exon (NM_026555, exon 2 of 7)	712	ENSMUSG00000019539	Rcn3	6030455P07Rik|D530026G20Rik|D7Ertd671e|RLP49	reticulocalbin 3, EF-hand calcium binding domain	protein-coding	40.55;38.99;37.06;38.43;40.77	63.62	39.16	NA	NA	Up	0.7	5.69403e-05	0.00565131	45091101	45092100	0.76	2.98485e-05	0.00314798
chr8	64784902	64786400	+	intron (NM_178633, intron 4 of 14)	intron (NM_178633, intron 4 of 14)	-52073	ENSMUSG00000031604	Msmo1	1500001G16Rik|C78600|DESP4|ERG25|Sc4mol	methylsterol monoxygenase 1	protein-coding	54.94;43.45;46.55;52.07;57.89	31.4	50.98	NA	NA	Down	-0.7	3.13147e-05	0.00412065	64785301	64786300	-0.88	4.99308e-07	0.000224117
chr13	10410802	10411800	+	Intergenic	Intergenic	-50498	ENSMUSG00000046159	Chrm3	Chrm-3|M3|M3R	cholinergic receptor, muscarinic 3, cardiac	protein-coding	36.63;23.40;33.62;27.27;39.14	19.27	32.01	NA	NA	Down	-0.73	2.59353e-05	0.00375507	10410801	10411800	-0.73	2.59353e-05	0.00289243
chr11	43090402	43091400	+	Intergenic	Intergenic	-58976	ENSMUSG00000055415	Atp10b	5930426O13Rik|9030605H24Rik	ATPase, class V, type 10B	protein-coding	26.16;30.08;22.41;23.55;22.83	13.58	25.01	NA	NA	Down	-0.88	4.45209e-05	0.00495948	43090401	43091400	-0.88	4.45209e-05	0.00403944
chr16	35546802	35547900	+	intron (NM_013661, intron 1 of 21)	intron (NM_013661, intron 1 of 21)	5989	ENSMUSG00000052133	Sema5b	AI893641|SemG|Semag|mKIAA1445	sema domain, seven thrombospondin repeats (type 1 and type 1-like), transmembrane domain (TM) and short cytoplasmic domain, (semaphorin) 5B	protein-coding	41.86;37.88;50.86;47.11;47.29	29.21	45	NA	NA	Down	-0.62	4.35313e-05	0.00491177	35546801	35547800	-0.64	2.39859e-05	0.00275389
chr6	71871302	71872600	+	intron (NM_001362138, intron 12 of 13)	B3|SINE|B2	36811	ENSMUSG00000063884	Ptcd3	2610034F17Rik|2810422B04Rik|AA589622|AU045708|MRP-S39	pentatricopeptide repeat domain 3	protein-coding	49.71;51.25;34.48;50.83;45.66	27.12	46.38	NA	NA	Down	-0.77	4.34429e-06	0.00143177	71871501	71872500	-0.91	8.5558e-07	0.000319557
chr14	56062602	56063600	+	promoter-TSS (NM_010779)	promoter-TSS (NM_010779)	-791	ENSMUSG00000061068	Mcpt4	MMCP-4|MMCP-4A|MMCP-4B|Mcp-4|Mcp4	mast cell protease 4	protein-coding	31.40;33.42;34.48;34.71;24.46	14.9	31.69	NA	NA	Down	-1.09	2.90877e-05	0.00396807	56062601	56063600	-1.09	2.90877e-05	0.00309861
chr17	72350202	72351400	+	intron (NM_007439, intron 3 of 28)	intron (NM_007439, intron 3 of 28)	253506	ENSMUSG00000055471	Alk	CD246|Tcrz	anaplastic lymphoma kinase	protein-coding	37.94;33.42;38.79;37.19;47.29	19.98	38.93	NA	NA	Down	-0.96	9.63267e-08	0.000140542	72350301	72351300	-1.02	3.45767e-08	3.57463e-05
chr3	75171102	75172300	+	Intergenic	Lx3A|LINE|L1	-27929	ENSMUSG00000034151	Zbbx	4931432L23	zinc finger, B-box domain containing	protein-coding	62.79;55.71;29.31;42.15;50.55	26.41	48.1	NA	NA	Down	-0.86	6.44405e-06	0.00178714	75171201	75172200	-1.04	3.96834e-06	0.000867564
chr6	4600902	4602100	+	intron (NM_145398, intron 1 of 17)	intron (NM_145398, intron 1 of 17)	435	ENSMUSG00000015189	Casd1	Cas1|Cast1|SOAT	CAS1 domain containing 1	protein-coding	83.72;71.30;77.58;99.18;97.84	127.1	85.92	NA	NA	Up	0.56	1.60629e-05	0.00292264	4600901	4601900	0.61	3.04505e-06	0.000726806
chr19	34147102	34148600	+	intron (NM_024204, intron 2 of 5)	intron (NM_024204, intron 2 of 5)	18190	ENSMUSG00000024774	Ankrd22	5430429D21Rik|D19Ertd675e	ankyrin repeat domain 22	protein-coding	39.24;41.22;43.96;35.95;35.06	18.75	39.09	NA	NA	Down	-1.06	2.36469e-08	5.04611e-05	34147601	34148600	-0.94	8.97114e-06	0.0014728
chr13	49951102	49952500	+	Intergenic	MTD|LTR|ERVL-MaLR	269671	ENSMUSG00000037851	Iars	2510016L12Rik|AI327140|AU044614|E430001P04Rik|ILRS	isoleucine-tRNA synthetase	protein-coding	39.24;42.34;44.82;34.71;52.18	26.64	42.66	NA	NA	Down	-0.68	1.59719e-05	0.00291487	49951101	49952100	-1.16	1.15579e-08	1.53417e-05
chr15	69319302	69320400	+	Intergenic	Intergenic	49318	ENSMUSG00000116167	4930504C09Rik	-	RIKEN cDNA 4930504C09 gene	ncRNA	26.16;33.42;31.03;29.75;32.61	16.34	30.6	NA	NA	Down	-0.91	4.66197e-05	0.00507643	69319301	69320300	-0.88	6.56329e-05	0.00516307
chr16	47466002	47467200	+	Intergenic	Lx2B2|LINE|L1	691898		6430553K19Rik	-	RIKEN cDNA 6430553K19 gene	ncRNA	28.78;28.97;28.44;26.03;26.09	14.38	27.66	NA	NA	Down	-0.94	4.43872e-06	0.00144619	47466101	47467100	-1.18	2.03369e-07	0.000122472
chr11	120530002	120531700	+	intron (NM_008101, intron 1 of 13)	CpG	124	ENSMUSG00000025127	Gcgr	GR	glucagon receptor	protein-coding	99.42;67.96;83.61;95.46;80.72	118.39	85.43	NA	NA	Up	0.47	0.000315554	0.0219041	120530301	120531300	0.7	1.12153e-07	8.19877e-05
chr17	65387602	65388800	+	intron (NM_001360185, intron 10 of 12)	intron (NM_001360185, intron 10 of 12)	121856	ENSMUSG00000045036	Tmem232	E130009J12Rik|Gm940|Tes13-L|Tes13-S	transmembrane protein 232	protein-coding	40.55;31.19;34.48;37.19;31.80	20.87	35.04	NA	NA	Down	-0.75	1.1976e-05	0.00249988	65387801	65388800	-0.85	5.78095e-06	0.00111038
chr2	102948802	102950000	+	Intergenic	Intergenic	-47736	ENSMUSG00000005087	Cd44	AU023126|AW121933|AW146109|HERMES|Ly-24|Pgp-1	CD44 antigen	protein-coding	49.71;41.22;30.17;35.95;56.26	22.24	42.66	NA	NA	Down	-0.94	3.3075e-06	0.00123341	102948901	102949900	-1.05	5.55929e-07	0.000240645
chr15	43977002	43978000	+	Intergenic	L1Md_T|LINE|L1	-107472	ENSMUSG00000054409	Tmem74	AA549547|B230382K22Rik	transmembrane protein 74	protein-coding	69.33;36.77;35.34;37.19;17.94	22.49	39.31	NA	NA	Down	-0.81	5.289e-05	0.00543495	43977001	43978000	-0.81	5.289e-05	0.00450494
chr14	83553802	83554800	+	Intergenic	L1MC|LINE|L1	520989	ENSMUSG00000115043	Gm32455	-	predicted gene, 32455	ncRNA	24.85;23.40;29.31;22.32;31.80	15.64	26.33	NA	NA	Down	-0.75	5.32651e-05	0.00545071	83553801	83554800	-0.75	5.32651e-05	0.00452289
chr15	99836202	99837400	+	intron (NM_001113545, intron 2 of 10)	intron (NM_001113545, intron 2 of 10)	-16652	ENSMUSG00000023022	Lima1	Eplin	LIM domain and actin binding 1	protein-coding	47.09;33.42;56.03;39.67;45.66	26.6	44.37	NA	NA	Down	-0.74	0.00017329	0.0123964	99836301	99837300	-0.93	6.65992e-06	0.00121811
chr7	88473002	88474500	+	intron (NM_028238, intron 2 of 2)	intron (NM_028238, intron 2 of 2)	43478	ENSMUSG00000030559	Rab38	2310011F14Rik|AU043391|cht	RAB38, member RAS oncogene family	protein-coding	28.78;46.79;49.99;37.19;32.61	19.79	39.07	NA	NA	Down	-0.98	1.23587e-05	0.00254435	88473401	88474400	-1.18	4.04143e-08	3.99777e-05
chr2	92914502	92915900	+	promoter-TSS (NM_030725)	promoter-TSS (NM_030725)	100	ENSMUSG00000027220	Syt13	5730409J20Rik|AI549909|mKIAA1427	synaptotagmin XIII	protein-coding	81.11;103.61;80.16;81.82;88.05	122.48	86.95	NA	NA	Up	0.49	6.56265e-05	0.00608325	92914801	92915800	0.63	7.91254e-07	0.000303669
chr11	93817102	93818100	+	Intergenic	Intergenic	68165	ENSMUSG00000054079	Utp18	6230425C22Rik|6430513M13|Wdr50	UTP18 small subunit processome component	protein-coding	34.01;27.85;38.79;29.75;31.80	52.21	32.44	NA	NA	Up	0.69	2.04502e-05	0.00331523	93817101	93818100	0.69	2.04502e-05	0.002501
chr8	53041302	53042400	+	Intergenic	Lx3B|LINE|L1	-469851	ENSMUSG00000031521	Aga	AW060726	aspartylglucosaminidase	protein-coding	13.08;21.17;13.79;16.12;9.78	27.18	14.79	NA	NA	Up	0.88	9.57601e-06	0.00221162	53041401	53042400	0.95	4.08025e-06	0.000883289
chr5	89456002	89457000	+	intron (NM_008096, intron 1 of 12)	B3|SINE|B2	1397	ENSMUSG00000035540	Gc	DBP|VDB	vitamin D binding protein	protein-coding	40.55;30.08;22.41;19.84;22.01	13.78	26.98	NA	NA	Down	-0.97	3.46183e-05	0.00433966	89456001	89457000	-0.97	3.46183e-05	0.00345679
chr16	6074602	6076200	+	intron (NM_001359730, intron 1 of 15)	RSINE1|SINE|B4	99814	ENSMUSG00000101481	1700123O21Rik	-	RIKEN cDNA 1700123O21 gene	ncRNA	39.24;35.65;37.93;45.87;44.03	21.64	40.54	NA	NA	Down	-0.91	4.38577e-08	7.98196e-05	6075201	6076200	-0.94	3.96651e-07	0.000191014
chr9	35500002	35501000	+	intron (NM_021339, intron 17 of 18)	intron (NM_021339, intron 17 of 18)	48425	ENSMUSG00000038119	Cdon	CDO|Cd0|Orcam	cell adhesion molecule-related/down-regulated by oncogenes	protein-coding	35.32;34.54;25.00;29.75;39.95	16.82	32.91	NA	NA	Down	-0.97	3.43739e-05	0.00432673	35500001	35501000	-0.97	3.43739e-05	0.0034421
chr6	83390102	83391100	+	intron (NM_001347313, intron 4 of 11)	intron (NM_001347313, intron 4 of 11)	10501	ENSMUSG00000099045	Mir6374	Gm27292|mmu-mir-6374	microRNA 6374	ncRNA	43.17;37.88;52.58;39.67;42.40	22.2	43.14	NA	NA	Down	-0.96	4.20838e-08	7.72956e-05	83390101	83391100	-0.96	4.20838e-08	4.10768e-05
chr3	6164102	6165200	+	Intergenic	Intergenic	455792	ENSMUSG00000069118	1700008P02Rik	-	RIKEN cDNA 1700008P02 gene	protein-coding	40.55;30.08;46.55;48.35;42.40	25.08	41.59	NA	NA	Down	-0.73	1.19515e-05	0.00249663	6164201	6165200	-0.74	1.15838e-05	0.00174228
chr1	176274202	176276000	+	5' UTR (NM_176916, exon 1 of 10)	5' UTR (NM_176916, exon 1 of 10)	211	ENSMUSG00000055214	Pld5	B230365F16Rik	phospholipase D family, member 5	protein-coding	105.96;135.92;107.75;104.14;113.33	167.14	113.42	NA	NA	Up	0.56	3.29404e-10	1.41233e-06	176275001	176276000	0.58	2.87789e-11	1.40819e-07
chr2	65999402	66000400	+	intron (NM_001290666, intron 3 of 4)	intron (NM_001290666, intron 3 of 4)	68036	ENSMUSG00000044647	Csrnp3	A330102K23Rik|CSRNP-3|Csnrp3|Mbu1|taip-2	cysteine-serine-rich nuclear protein 3	protein-coding	28.78;23.40;25.00;18.60;26.09	12.36	24.37	NA	NA	Down	-0.98	3.98274e-06	0.00136241	65999401	66000400	-0.98	3.98274e-06	0.00086927
chr10	55755602	55756600	+	Intergenic	Intergenic	-350816	ENSMUSG00000047669	Msl3l2	1700060H10Rik	MSL3 like 2	protein-coding	24.85;26.74;37.93;30.99;28.54	18.23	29.81	NA	NA	Down	-0.71	7.57913e-05	0.00653496	55755601	55756600	-0.71	7.57913e-05	0.00564763
chr8	22448502	22449500	+	Intergenic	Intergenic	-27699	ENSMUSG00000037656	Slc20a2	MolPit2|Pit-2|Pit2|Ram-1|Ram1	solute carrier family 20, member 2	protein-coding	36.63;35.65;27.58;30.99;33.43	19.08	32.86	NA	NA	Down	-0.78	9.42649e-05	0.00723702	22448501	22449500	-0.78	9.42649e-05	0.00643157
chr7	17120502	17121500	+	intron (NM_001310628, intron 5 of 5)	(CAGA)n|Simple_repeat|Simple_repeat	-29399	ENSMUSG00000053228	Ceacam3	EG384557|Psg24|cea12	carcinoembryonic antigen-related cell adhesion molecule 3	protein-coding	51.02;59.05;41.37;54.55;49.73	31.84	51.14	NA	NA	Down	-0.68	4.95641e-05	0.00524533	17120501	17121500	-0.68	4.95641e-05	0.00432308
chr6	129692402	129693500	+	Intergenic	MTE-int|LTR|ERVL-MaLR	1416	ENSMUSG00000076212	Mir680-1	Mirn680-1	microRNA 680-1	ncRNA	26.16;31.19;32.75;23.55;37.50	16.77	30.23	NA	NA	Down	-0.85	3.75952e-06	0.00132296	129692501	129693500	-0.84	2.74255e-05	0.00298781
chr5	113858002	113859000	+	intron (NM_011779, intron 3 of 10)	intron (NM_011779, intron 3 of 10)	-28000	ENSMUSG00000048163	Selplg	CD162|Psgl-1|Psgl1|Selp1|Selpl	selectin, platelet (p-selectin) ligand	protein-coding	32.70;23.40;33.62;27.27;19.57	43.07	27.31	NA	NA	Up	0.66	8.82437e-05	0.00702599	113858001	113859000	0.66	8.82437e-05	0.00618748
chr6	129283602	129284800	+	Intergenic	B1_Mur3|SINE|Alu	-8832	ENSMUSG00000030156	Cd69	5830438K24Rik|AI452015|AIM|VEA	CD69 antigen	protein-coding	39.24;33.42;34.48;39.67;23.64	17.25	34.09	NA	NA	Down	-0.98	0.000181472	0.0129483	129283601	129284600	-0.99	1.50379e-05	0.00206169
chr10	103927602	103928600	+	Intergenic	Lx9|LINE|L1	-214886	ENSMUSG00000097427	Gm6763	EG627488|Gm21293	predicted gene 6763	protein-coding	22.24;27.85;16.38;32.23;24.46	41.16	24.63	NA	NA	Up	0.74	5.85703e-05	0.00573249	103927601	103928600	0.74	5.85703e-05	0.00480319
chr13	60577202	60578500	+	Intergenic	Intergenic	-24096	ENSMUSG00000021559	Dapk1	D13Ucla1|DAP-Kinase	death associated protein kinase 1	protein-coding	40.55;51.25;49.13;42.15;49.73	27.2	46.56	NA	NA	Down	-0.78	1.12011e-06	0.0006665	60577501	60578500	-0.79	4.29181e-06	0.000914026
chr2	44161502	44162900	+	intron (NM_001301831, intron 10 of 14)	intron (NM_001301831, intron 10 of 14)	-96877	ENSMUSG00000085089	Arhgap15os	A430092G05Rik	Rho GTPase activating protein 15, opposite strand	ncRNA	31.40;47.91;28.44;32.23;44.03	18.05	36.8	NA	NA	Down	-1.03	2.3778e-05	0.00358217	44161801	44162800	-1.2	1.14939e-08	1.53005e-05
chr14	28719002	28720000	+	Intergenic	Intergenic	208096	ENSMUSG00000021994	Wnt5a	8030457G12Rik|Wnt-5a	wingless-type MMTV integration site family, member 5A	protein-coding	36.63;37.88;48.27;37.19;45.66	26.17	41.13	NA	NA	Down	-0.65	3.59785e-05	0.00442602	28719001	28720000	-0.65	3.59785e-05	0.00353671
chr16	8442402	8443800	+	Intergenic	B4|SINE|B4	-17965	ENSMUSG00000022715	Tmem114	4930511J11Rik|Cldn26	transmembrane protein 114	protein-coding	56.25;60.16;72.41;68.18;54.63	37.71	62.33	NA	NA	Down	-0.72	6.30127e-07	0.000475967	8442401	8443400	-0.75	1.97813e-05	0.00244994
chr15	101217702	101218700	+	Intergenic	B2_Mm1a|SINE|B2	-3046	ENSMUSG00000115944	AU021063	-	expressed sequence AU021063	ncRNA	26.16;26.74;37.06;27.27;33.43	15.59	30.13	NA	NA	Down	-0.95	3.66169e-05	0.00446891	101217701	101218700	-0.95	3.66169e-05	0.00357507
chr1	54560802	54562000	+	Intergenic	MTE2b|LTR|ERVL-MaLR	-3717	ENSMUSG00000073678	Pgap1	5033403E17Rik|9030223K07Rik|A530084K22|D230012E17Rik|oto	post-GPI attachment to proteins 1	protein-coding	36.63;40.11;36.20;28.51;27.72	16.45	33.83	NA	NA	Down	-1.04	1.15007e-08	2.86031e-05	54560801	54561800	-1.07	2.6958e-09	4.5579e-06
chr7	65967802	65969300	+	intron (NM_011048, intron 9 of 21)	intron (NM_011048, intron 9 of 21)	-91785	ENSMUSG00000030512	Snrpa1	1500015N06Rik	small nuclear ribonucleoprotein polypeptide A'	protein-coding	69.33;56.82;59.48;65.71;61.96	39.4	62.66	NA	NA	Down	-0.67	6.39849e-05	0.00600916	65968001	65969000	-1.05	3.61051e-09	5.88175e-06
chr2	24769502	24770500	+	Intergenic	Intergenic	-6849	ENSMUSG00000004113	Cacna1b	AW050276|AW060892|AW822256|BIII|Cav2.2|Cchn1a|alpha(1B)	calcium channel, voltage-dependent, N type, alpha 1B subunit	protein-coding	54.94;45.68;43.96;35.95;44.84	69.33	45.08	NA	NA	Up	0.62	6.04721e-05	0.00583085	24769501	24770500	0.62	6.04721e-05	0.00490165
chr14	105356802	105357900	+	Intergenic	B1_Mus1|SINE|Alu	-70208	ENSMUSG00000115548	5430440P10Rik	-	RIKEN cDNA 5430440P10 gene	ncRNA	36.63;33.42;33.62;28.51;34.24	16.87	33.29	NA	NA	Down	-0.98	1.65488e-05	0.00297503	105356801	105357800	-1.07	2.19154e-06	0.000584132
chr16	30601102	30602100	+	exon (NM_177632, exon 1 of 1)	exon (NM_177632, exon 1 of 1)	1878	ENSMUSG00000046546	Fam43a	Tuf1	family with sequence similarity 43, member A	protein-coding	68.02;81.33;70.68;75.62;59.52	97.49	71.04	NA	NA	Up	0.46	6.59837e-05	0.00609751	30601101	30602100	0.46	6.59837e-05	0.00518064
chr4	108373402	108374400	+	intron (NM_001099303, intron 2 of 2)	B3|SINE|B2	9754	ENSMUSG00000059816	Shisal2a	Fam159a	shisa like 2A	protein-coding	30.09;28.97;20.69;30.99;25.27	15.22	27.2	NA	NA	Down	-0.84	4.99647e-05	0.0052628	108373401	108374400	-0.84	4.99647e-05	0.00434312
chr14	80044902	80045900	+	Intergenic	L1_Mur3|LINE|L1	45099	ENSMUSG00000022026	Olfm4	GC1|GW112|Gm296|Gm913|OlfD|pPD4	olfactomedin 4	protein-coding	30.09;27.85;28.44;26.03;23.64	15.56	27.21	NA	NA	Down	-0.81	2.99479e-05	0.0040319	80044901	80045900	-0.81	2.99479e-05	0.00315371
chr1	94915302	94916500	+	Intergenic	IMPB_01|Satellite|Satellite	118459	ENSMUSG00000100518	4930440C22Rik	-	RIKEN cDNA 4930440C22 gene	ncRNA	32.70;49.02;29.31;42.15;41.58	22.01	38.95	NA	NA	Down	-0.82	4.74341e-05	0.00512874	94915401	94916400	-0.96	6.19782e-06	0.00116478
chr18	61981002	61982000	+	intron (NM_172628, intron 8 of 16)	intron (NM_172628, intron 8 of 16)	28426	ENSMUSG00000045629	Sh3tc2	D430044G18Rik	SH3 domain and tetratricopeptide repeats 2	protein-coding	17.01;16.71;23.27;23.55;35.06	40.65	23.12	NA	NA	Up	0.81	6.53585e-05	0.00607162	61981001	61982000	0.81	6.53585e-05	0.00514988
chr2	161108002	161109400	+	intron (NR_126509, intron 1 of 35)	CpG	385	ENSMUSG00000057133	Chd6	5430439G14Rik|6330406J24Rik|CHD-6	chromodomain helicase DNA binding protein 6	protein-coding	155.67;133.69;135.33;152.49;151.65	200.13	145.77	NA	NA	Up	0.46	8.44172e-07	0.000568092	161108101	161109100	0.73	3.11837e-08	3.32722e-05
chr11	46946802	46947800	+	Intergenic	Lx8|LINE|L1	136502	ENSMUSG00000055546	Timd4	B430010N18Rik|TIM-4|Tim4	T cell immunoglobulin and mucin domain containing 4	protein-coding	30.09;32.31;20.69;29.75;22.01	11.53	26.97	NA	NA	Down	-1.23	1.04429e-07	0.00014818	46946801	46947800	-1.23	1.04429e-07	7.83906e-05
chr2	26299402	26300800	+	Intergenic	Intergenic	-5544	ENSMUSG00000048038	Ccdc187	4932418E24Rik	coiled-coil domain containing 187	protein-coding	66.72;61.28;74.13;85.54;73.38	102.76	72.21	NA	NA	Up	0.51	0.000191253	0.0136055	26299801	26300800	0.62	1.3906e-05	0.00196486
chr11	66592402	66593500	+	Intergenic	Intergenic	-66825	ENSMUSG00000053930	Shisa6	Gm879|ckamp52	shisa family member 6	protein-coding	22.24;35.65;31.03;28.51;38.32	13.51	31.15	NA	NA	Down	-1.21	8.69267e-09	2.28384e-05	66592401	66593400	-1.23	1.43405e-09	2.60653e-06
chr15	3286002	3287000	+	intron (NM_001357801, intron 4 of 6)	ORR1D2-int|LTR|ERVL-MaLR	15524	ENSMUSG00000064373	Selenop	AU018766|D15Ucla1|Se-P|Sepp1|selp	selenoprotein P	protein-coding	20.93;24.51;25.86;28.51;20.38	13.63	24.04	NA	NA	Down	-0.82	7.71052e-05	0.00657788	3286001	3287000	-0.82	7.71052e-05	0.0056974
chr11	121123002	121124400	+	Intergenic	B4A|SINE|B4	-5024	ENSMUSG00000039337	Tex19.2	4921530G04Rik|Tex19b	testis expressed gene 19.2	protein-coding	68.02;56.82;48.27;58.27;53.00	32.29	56.88	NA	NA	Down	-0.82	6.98943e-07	0.000508027	121123201	121124200	-1.02	7.59208e-09	1.09738e-05
chr3	99487002	99488300	+	Intergenic	Intergenic	233891	ENSMUSG00000027868	Tbx15	Tbx14|Tbx8|de	T-box 15	protein-coding	48.40;41.22;30.17;30.99;30.17	17.52	36.19	NA	NA	Down	-1.05	3.59806e-06	0.0012925	99487101	99488100	-1.16	7.56391e-07	0.000294658
chr4	70686702	70687900	+	Intergenic	MMERGLN-int|LTR|ERV1	-152373	ENSMUSG00000039270	Megf9	4933405H16Rik|9630025C07|Egfl5|mKIAA0818	multiple EGF-like-domains 9	protein-coding	43.17;53.48;40.51;47.11;40.77	26.21	45.01	NA	NA	Down	-0.78	4.37991e-06	0.00143668	70686801	70687800	-1	5.39777e-09	8.18037e-06
chr2	111797002	111798000	+	Intergenic	L1_Mur2|LINE|L1	17188	ENSMUSG00000044560	Olfr1302	MOR248-3	olfactory receptor 1302	protein-coding	28.78;28.97;29.31;18.60;26.91	14.16	26.51	NA	NA	Down	-0.9	4.98287e-05	0.00525426	111797001	111798000	-0.9	4.98287e-05	0.00433507
chr18	49424002	49425000	+	Intergenic	Intergenic	-98788	ENSMUSG00000100297	1700044K03Rik	-	RIKEN cDNA 1700044K03 gene	ncRNA	32.70;23.40;25.86;27.27;26.91	14.81	27.23	NA	NA	Down	-0.88	1.64506e-05	0.00296595	49424001	49425000	-0.88	1.64506e-05	0.0021849
chr12	105467402	105468400	+	intron (NM_001252508, intron 1 of 1)	intron (NM_001252508, intron 1 of 1)	14045	ENSMUSG00000094910	D430019H16Rik	AI852661	RIKEN cDNA D430019H16 gene	protein-coding	56.25;36.77;50.86;53.31;50.55	75.17	49.55	NA	NA	Up	0.6	3.92319e-05	0.00463335	105467401	105468400	0.6	3.92319e-05	0.00373821
chr15	7128402	7130200	+	promoter-TSS (NM_001113386)	promoter-TSS (NM_001113386)	-271	ENSMUSG00000054263	Lifr	A230075M04Rik|AW061234|LIF	LIF receptor alpha	protein-coding	132.12;153.75;115.50;183.48;154.91	214.59	147.95	NA	NA	Up	0.54	8.76009e-06	0.00210672	7128401	7129400	0.66	2.20154e-07	0.00012913
chr12	16414502	16415700	+	Intergenic	L1Md_T|LINE|L1	174669	ENSMUSG00000020593	Lpin1	Lipin1|fld	lipin 1	protein-coding	18.31;20.05;19.83;14.88;23.64	37.72	19.34	NA	NA	Up	0.96	9.82028e-06	0.00224614	16414501	16415500	0.89	5.54822e-05	0.00463868
chr14	15587402	15588400	+	Intergenic	Intergenic	-148914	ENSMUSG00000045201	Lrrc3b	BC019794|LRP15	leucine rich repeat containing 3B	protein-coding	36.63;28.97;25.00;29.75;24.46	15.57	28.96	NA	NA	Down	-0.9	8.58778e-05	0.00693531	15587401	15588400	-0.9	8.58778e-05	0.00608527
chr6	106842202	106843200	+	Intergenic	MTD|LTR|ERVL-MaLR	-42614	ENSMUSG00000005362	Crbn	2610203G15Rik|2900045O07Rik|AF229032|AW108261|piL	cereblon	protein-coding	41.86;35.65;49.99;50.83;33.43	24.61	42.35	NA	NA	Down	-0.78	8.85686e-06	0.00211942	106842201	106843200	-0.78	8.85686e-06	0.00146175
chr3	6079502	6080700	+	Intergenic	MER44D|DNA|TcMar-Tigger	-503853	ENSMUSG00000040374	Pex2	D3Ertd138e|PAF-1|PMP35|Pxmp3	peroxisomal biogenesis factor 2	protein-coding	27.47;27.85;23.27;24.79;31.80	14.57	27.04	NA	NA	Down	-0.89	6.92385e-06	0.00185597	6079501	6080500	-1.01	2.13375e-06	0.000574094
chr11	99551602	99553000	+	Intergenic	Intergenic	-1438	ENSMUSG00000069722	Krtap3-3	2310020D06Rik|KAP3.3|KRTAP3.3	keratin associated protein 3-3	protein-coding	32.70;44.56;35.34;28.51;40.77	21.82	36.38	NA	NA	Down	-0.74	9.44448e-05	0.00724437	99551701	99552700	-0.91	2.65163e-06	0.000661952
chr14	14896802	14898100	+	intron (NM_001195229, intron 22 of 34)	intron (NM_001195229, intron 22 of 34)	76636	ENSMUSG00000042567	Nek10	Gm282	NIMA (never in mitosis gene a)- related kinase 10	protein-coding	40.55;65.73;49.13;32.23;58.70	26.68	49.27	NA	NA	Down	-0.89	5.56082e-06	0.00163839	14897101	14898100	-0.91	5.98656e-05	0.00487424
chr9	116832102	116833200	+	intron (NM_001172124, intron 4 of 13)	B1_Mus2|SINE|Alu	419832	ENSMUSG00000039607	Rbms3	6720477E09Rik|8430436O14Rik	RNA binding motif, single stranded interacting protein	protein-coding	36.63;25.62;25.86;19.84;31.80	12.65	27.95	NA	NA	Down	-1.14	1.63474e-06	0.000829669	116832201	116833200	-1.18	1.95439e-06	0.000541792
chr17	81308402	81309600	+	Intergenic	Lx9|LINE|L1	-243916	ENSMUSG00000024246	Thumpd2	2810025A12Rik	THUMP domain containing 2	protein-coding	43.17;43.45;41.37;29.75;44.03	24.11	40.35	NA	NA	Down	-0.74	6.62925e-05	0.00611006	81308401	81309400	-0.84	2.11306e-06	0.000570167
chr7	67017702	67018900	+	intron (NM_001033877, intron 10 of 22)	(CAAAA)n|Simple_repeat|Simple_repeat	178566	ENSMUSG00000058145	Adamts17	AU023434	a disintegrin-like and metallopeptidase (reprolysin type) with thrombospondin type 1 motif, 17	protein-coding	49.71;38.99;25.00;44.63;26.91	20.38	37.05	NA	NA	Down	-0.86	1.6912e-05	0.00300821	67017701	67018700	-1.02	5.6161e-06	0.00108989
chr2	39509102	39510100	+	Intergenic	Intergenic	-283252	ENSMUSG00000026753	Ppp6c	2310003C10Rik|Pp6C	protein phosphatase 6, catalytic subunit	protein-coding	6.54;18.94;10.34;13.64;12.23	24.06	12.34	NA	NA	Up	0.96	2.79615e-05	0.00389627	39509101	39510100	0.96	2.79615e-05	0.0030203
chr9	40799802	40800900	+	promoter-TSS (NM_031165)	promoter-TSS (NM_031165)	-922	ENSMUSG00000015656	Hspa8	2410008N15Rik|Hsc70|Hsc71|Hsc73|Hsp73|Hspa10	heat shock protein 8	protein-coding	91.57;106.95;78.44;117.77;131.27	153.82	105.2	NA	NA	Up	0.55	6.14158e-05	0.00588046	40799801	40800800	0.52	1.61258e-11	1.40819e-07
chr2	143343302	143344400	+	Intergenic	Intergenic	-202282	ENSMUSG00000027419	Pcsk2	6330411F23Rik|AI839700|Nec-2|Nec2|PC2|Phpp-2|SPC2	proprotein convertase subtilisin/kexin type 2	protein-coding	79.80;33.42;37.06;24.79;44.03	24.72	43.82	NA	NA	Down	-0.83	3.12197e-05	0.00411367	143343401	143344400	-0.91	3.29633e-05	0.00335019
chr7	100841902	100842900	+	TTS (NM_001362169)	TTS (NM_001362169)	21012	ENSMUSG00000008318	Relt	E430021K24Rik|Tnfrsf19l	RELT tumor necrosis factor receptor	protein-coding	39.24;34.54;48.27;30.99;39.14	23.32	38.44	NA	NA	Down	-0.72	3.01986e-05	0.00404385	100841901	100842900	-0.72	3.01986e-05	0.00316652
chr1	167493802	167494800	+	Intergenic	Intergenic	-27521	ENSMUSG00000040485	Lrrc52	4930413P14Rik	leucine rich repeat containing 52	protein-coding	39.24;46.79;37.06;44.63;44.03	26.77	42.35	NA	NA	Down	-0.66	5.39215e-05	0.00548757	167493801	167494800	-0.66	5.39215e-05	0.0045608
chr1	43879202	43880200	+	Intergenic	RLTR40|LTR|ERVK	-51993	ENSMUSG00000057363	Uxs1	1600025I13Rik|AI451869|AI649125|AW550562	UDP-glucuronate decarboxylase 1	protein-coding	23.55;31.19;35.34;42.15;30.98	17.83	32.64	NA	NA	Down	-0.87	6.86263e-05	0.00622057	43879201	43880200	-0.87	6.86263e-05	0.00530915
chr18	32709302	32710400	+	intron (NR_045381, intron 4 of 4)	intron (NR_045381, intron 4 of 4)	-105532	ENSMUSG00000024379	Tslp	-	thymic stromal lymphopoietin	protein-coding	24.85;24.51;29.31;21.08;26.91	13.65	25.33	NA	NA	Down	-0.89	2.23666e-06	0.000986823	32709301	32710300	-0.95	2.8813e-06	0.000700277
chr14	44915502	44916500	+	Intergenic	Intergenic	31510	ENSMUSG00000105372	Mir327	Mirn327|mmu-mir-327	microRNA 327	ncRNA	24.85;31.19;33.62;28.51;27.72	16.81	29.18	NA	NA	Down	-0.8	1.86631e-05	0.00316424	44915501	44916500	-0.8	1.86631e-05	0.00235966
chr2	141589702	141590800	+	intron (NM_001013802, intron 6 of 18)	intron (NM_001013802, intron 6 of 18)	-918775	ENSMUSG00000051379	Flrt3	5530600M07Rik|C430047I10Rik|mKIAA1469	fibronectin leucine rich transmembrane protein 3	protein-coding	30.09;31.19;23.27;21.08;28.54	14.98	26.83	NA	NA	Down	-0.84	2.31567e-05	0.0035351	141589801	141590800	-0.81	6.40539e-05	0.0050871
chr14	84294102	84295200	+	Intergenic	MER70A|LTR|ERVL	-148912	ENSMUSG00000035566	Pcdh17	C030033F14Rik|Gm78	protocadherin 17	protein-coding	31.40;50.13;22.41;19.84;34.24	13.82	31.6	NA	NA	Down	-1.19	1.20185e-05	0.00250652	84294201	84295200	-1.33	6.64617e-08	5.72018e-05
chr13	54682502	54683800	+	exon (NM_001146025, exon 5 of 11)	exon (NM_001146025, exon 5 of 11)	4657	ENSMUSG00000034928	Rnf44	AI854545|mKIAA1100	ring finger protein 44	protein-coding	103.34;82.44;88.78;86.78;93.76	133.86	91.02	NA	NA	Up	0.56	4.23178e-06	0.00141268	54682601	54683600	0.6	4.52726e-07	0.000209464
chr13	34718102	34719100	+	Intergenic	Intergenic	-21041	ENSMUSG00000038246	Fam50b	D0H6S2654E|X5L|XAP-5-like	family with sequence similarity 50, member B	protein-coding	52.33;40.11;35.34;39.67;52.18	27.46	43.93	NA	NA	Down	-0.68	5.9503e-05	0.00577808	34718101	34719100	-0.68	5.9503e-05	0.00485039
chr3	28553502	28555100	+	intron (NM_026910, intron 7 of 32)	L1ME1|LINE|L1	134358	ENSMUSG00000092990	Mir466q	Mir446q|mmu-mir-466q|mu-mir-446q	microRNA 466q	ncRNA	44.48;46.79;49.13;38.43;48.10	28.99	45.39	NA	NA	Down	-0.65	6.13872e-05	0.00587918	28553801	28554800	-1.08	2.0492e-09	3.59829e-06
chr11	63420402	63421500	+	Intergenic	Intergenic	288148	ENSMUSG00000018217	Pmp22	22kDa|Gas-3|HNPP|TRE002|Tr|trembler	peripheral myelin protein 22	protein-coding	44.48;42.34;34.48;28.51;39.14	19.23	37.79	NA	NA	Down	-0.97	0.00019716	0.0140022	63420501	63421500	-1.04	3.99303e-05	0.0037854
chr14	30604902	30606600	+	intron (NM_011103, intron 7 of 17)	intron (NM_011103, intron 7 of 17)	4559	ENSMUSG00000021948	Prkcd	AI385711|D14Ertd420e|PKC[d]|PKCdelta|Pkcd	protein kinase C, delta	protein-coding	69.33;61.28;78.44;68.18;69.30	106.62	69.31	NA	NA	Up	0.62	3.12873e-06	0.00119273	30604901	30605900	0.67	5.02002e-05	0.00435711
chr9	4480002	4481100	+	intron (NM_001113181, intron 9 of 10)	intron (NM_001113181, intron 9 of 10)	103999	ENSMUSG00000041124	Msantd4	8430410K20Rik|Mysantd4	Myb/SANT-like DNA-binding domain containing 4 with coiled-coils	protein-coding	26.16;27.85;25.00;30.99;39.14	15.11	29.83	NA	NA	Down	-0.98	3.75609e-06	0.00132276	4480001	4481000	-1.14	2.70805e-06	0.000671599
chr6	45011702	45012700	+	Intergenic	Lx|LINE|L1	-47860	ENSMUSG00000039419	Cntnap2	5430425M22Rik|Caspr2|mKIAA0868	contactin associated protein-like 2	protein-coding	23.55;24.51;20.69;22.32;37.50	13.28	25.71	NA	NA	Down	-0.95	6.01125e-05	0.00581652	45011701	45012700	-0.95	6.01125e-05	0.00488618
chr17	79684702	79685800	+	Intergenic	Intergenic	29790	ENSMUSG00000024087	Cyp1b1	CP1B|CYPIB1|P4501b1	cytochrome P450, family 1, subfamily b, polypeptide 1	protein-coding	53.63;53.48;37.06;35.95;30.17	23.56	42.06	NA	NA	Down	-0.84	0.000104015	0.00771996	79684801	79685800	-0.89	7.68013e-05	0.00569031
chr13	14617602	14618800	+	intron (NM_008944, intron 3 of 7)	MT2A|LTR|ERVL	4959	ENSMUSG00000015671	Psma2	Lmpc3	proteasome (prosome, macropain) subunit, alpha type 2	protein-coding	36.63;27.85;35.34;30.99;29.35	20.12	32.03	NA	NA	Down	-0.67	0.000173173	0.0123893	14617801	14618800	-0.77	3.49837e-05	0.0034747
chr3	52101602	52103200	+	intron (NM_001004176, intron 1 of 4)	CpG	2605	ENSMUSG00000061143	Maml3	AV234550|BC049812|Mam-2|mKIAA1816	mastermind like transcriptional coactivator 3	protein-coding	116.43;154.86;125.85;179.76;170.40	231.68	149.46	NA	NA	Up	0.63	7.72602e-05	0.00658591	52102101	52103100	0.67	4.45763e-07	0.000207065
chr14	72172802	72173900	+	Intergenic	Intergenic	316642	ENSMUSG00000115304	4930434J06Rik	-	RIKEN cDNA 4930434J06 gene	ncRNA	19.62;11.14;25.00;24.79;16.31	33.33	19.37	NA	NA	Up	0.78	6.42139e-05	0.00601846	72172801	72173800	0.82	3.50946e-05	0.00348165
chr8	112514502	112515900	+	Intergenic	Intergenic	54374	ENSMUSG00000098075	Gm26994	-	predicted gene, 26994	ncRNA	44.48;44.56;34.48;32.23;42.40	22.18	39.63	NA	NA	Down	-0.84	4.06562e-06	0.00137991	112514701	112515700	-0.95	1.10576e-06	0.000377942
chr16	75533302	75534400	+	Intergenic	Intergenic	52210	ENSMUSG00000032948	Lipi	D930038D03Rik|lpd1	lipase, member I	protein-coding	40.55;34.54;22.41;23.55;29.35	14.75	30.08	NA	NA	Down	-1.03	2.3772e-06	0.00101953	75533401	75534400	-1.03	4.9481e-06	0.00100174
chr16	55894502	55895600	+	5' UTR (NM_001134457, exon 1 of 6)	5' UTR (NM_001134457, exon 1 of 6)	228	ENSMUSG00000075033	Nxpe3	Fam55c|Gm1752|Gm611	neurexophilin and PC-esterase domain family, member 3	protein-coding	126.89;113.64;88.78;128.93;133.71	157.9	118.39	NA	NA	Up	0.42	0.00132936	0.0893784	55894501	55895500	0.43	8.3401e-11	2.28372e-07
chr3	75956102	75957100	+	5' UTR (NM_175193, exon 1 of 15)	5' UTR (NM_175193, exon 1 of 15)	348	ENSMUSG00000034109	Golim4	3110027H23Rik|GIMPC|GPP130|Golph4|P138	golgi integral membrane protein 4	protein-coding	147.82;145.95;73.27;115.29;145.13	173.37	125.49	NA	NA	Up	0.47	3.44128e-05	0.00432841	75956101	75957100	0.47	3.44128e-05	0.00344345
chr17	73716302	73717300	+	Intergenic	Intergenic	-6350	ENSMUSG00000024064	Galnt14	0610033M06Rik	polypeptide N-acetylgalactosaminyltransferase 14	protein-coding	30.09;25.62;29.31;43.39;23.64	16.28	30.41	NA	NA	Down	-0.9	9.53541e-05	0.00727271	73716301	73717300	-0.9	9.53541e-05	0.0064746
chr8	4212602	4213600	+	exon (NM_207203, exon 6 of 7)	exon (NM_207203, exon 6 of 7)	4211	ENSMUSG00000064125	Prr36	-	proline rich 36	protein-coding	57.56;72.42;63.79;57.03;79.09	102.08	65.97	NA	NA	Up	0.63	7.22114e-06	0.00189687	4212601	4213600	0.63	7.22114e-06	0.00128543
chr2	6988202	6989900	+	intron (NM_001110232, intron 2 of 15)	intron (NM_001110232, intron 2 of 15)	-60329		5031426D15Rik	-	RIKEN cDNA 5031426D15 gene	ncRNA	47.09;50.13;59.48;39.67;49.73	28.96	49.22	NA	NA	Down	-0.77	4.38111e-06	0.00143668	6988201	6989200	-1	1.22991e-05	0.00181013
chr2	22350802	22352000	+	intron (NM_148413, intron 14 of 19)	intron (NM_148413, intron 14 of 19)	123898	ENSMUSG00000025716	Myo3a	9030416P08Rik	myosin IIIA	protein-coding	27.47;27.85;24.14;27.27;27.72	15.12	26.89	NA	NA	Down	-0.83	1.65063e-05	0.002971	22351001	22352000	-0.8	2.15635e-05	0.00257926
chr9	64450802	64451900	+	intron (NM_001134399, intron 1 of 24)	intron (NM_001134399, intron 1 of 24)	65725	ENSMUSG00000036466	Megf11	2410080H04Rik|D130061K05	multiple EGF-like-domains 11	protein-coding	66.72;62.39;67.23;84.30;63.59	98.25	68.85	NA	NA	Up	0.51	1.23789e-05	0.00254626	64450801	64451800	0.55	6.21039e-06	0.00116563
chr3	58773402	58774400	+	intron (NR_045167, intron 7 of 7)	intron (NR_045167, intron 7 of 7)	81312	ENSMUSG00000097725	4930593A02Rik	4933440I01Rik	RIKEN cDNA 4930593A02 gene	ncRNA	49.71;31.19;37.93;40.91;48.10	25.05	41.57	NA	NA	Down	-0.73	9.77684e-05	0.00736521	58773401	58774400	-0.73	9.77684e-05	0.0065756
chr2	166194502	166195500	+	Intergenic	Intergenic	-39318	ENSMUSG00000006800	Sulf2	2010004N24Rik|AU020235|MSulf-2|mKIAA1247	sulfatase 2	protein-coding	32.70;24.51;27.58;39.67;19.57	47.48	28.81	NA	NA	Up	0.72	7.61594e-05	0.00655021	166194501	166195500	0.72	7.61594e-05	0.00566335
chr8	90766602	90767600	+	Intergenic	Intergenic	-61734	ENSMUSG00000056608	Chd9	1810014J18Rik|9030205D12Rik|A330063D19Rik|AD013|PRIC320|mKIAA0308	chromodomain helicase DNA binding protein 9	protein-coding	22.24;21.17;20.69;26.03;28.54	11.11	23.73	NA	NA	Down	-1.09	5.76447e-07	0.000451636	90766601	90767600	-1.09	5.76447e-07	0.000245948
chr18	23794102	23795400	+	intron (NM_001162941, intron 2 of 7)	L1Md_T|LINE|L1	-9219	ENSMUSG00000024277	Mapre2	AI314113|C820009F03Rik|D18Abb1e|EB1|EB2|RP1	microtubule-associated protein, RP/EB family, member 2	protein-coding	35.32;40.11;28.44;22.32;21.20	56.48	29.48	NA	NA	Up	0.94	1.67621e-05	0.00299396	23794401	23795400	1.04	6.39699e-07	0.000263989
chr2	71528602	71530700	+	TTS (NR_002854)	TTS (NR_002854)	206	ENSMUSG00000041911	Dlx1	Dlx|Dlx-1	distal-less homeobox 1	protein-coding	108.58;111.41;130.16;128.93;110.88	174.47	117.99	NA	NA	Up	0.56	1.28243e-07	0.000169949	71529201	71530200	0.8	2.80774e-07	0.000152644
chr15	82096602	82098200	+	intron (NM_028897, intron 16 of 30)	intron (NM_028897, intron 16 of 30)	14925	ENSMUSG00000068117	Mei1	4932408F18Rik|mei1	meiotic double-stranded break formation protein 1	protein-coding	54.94;44.56;46.55;58.27;44.84	22.18	49.83	NA	NA	Down	-1.17	3.47109e-07	0.000323659	82097101	82098100	-1.49	4.2035e-09	6.68416e-06
chr6	42981202	42983000	+	Intergenic	Intergenic	26601	ENSMUSG00000073110	Olfr444	MOR261-2	olfactory receptor 444	protein-coding	39.24;51.25;39.65;50.83;48.92	27.64	45.98	NA	NA	Down	-0.73	1.23207e-05	0.00254138	42982001	42983000	-0.97	5.69846e-06	0.00110045
chr19	21695202	21696300	+	Intergenic	Intergenic	42442	ENSMUSG00000047368	Abhd17b	5730446C15Rik|Cgi67|Fam108b|Fam108b1	abhydrolase domain containing 17B	protein-coding	24.85;34.54;31.03;29.75;30.17	17.68	30.07	NA	NA	Down	-0.77	1.58654e-05	0.00290468	21695301	21696300	-0.83	3.82926e-06	0.000845677
chr13	73975902	73977000	+	intron (NR_153830, intron 4 of 9)	intron (NR_153830, intron 4 of 9)	12600	ENSMUSG00000069189	Zdhhc11	4933421L13Rik|DHHC-11|Zdhhc20	zinc finger, DHHC domain containing 11	protein-coding	34.01;37.88;31.03;33.47;27.72	19.32	32.82	NA	NA	Down	-0.76	7.04322e-05	0.00630255	73975901	73976900	-0.83	2.45454e-05	0.00279495
chr8	39531302	39532300	+	Intergenic	Lx9|LINE|L1	110877	ENSMUSG00000025044	Msr1	MRS-A|MSR|MSR-A|SR-AI|SR-AII|Scara1|Scvr	macrophage scavenger receptor 1	protein-coding	28.78;28.97;30.17;26.03;24.46	14.59	27.68	NA	NA	Down	-0.92	3.39882e-05	0.0043024	39531301	39532300	-0.92	3.39882e-05	0.00341679
chr8	74993202	74994400	+	intron (NM_178017, intron 1 of 10)	CpG	151	ENSMUSG00000034518	Hmgxb4	4733401K04Rik|AI316803|Hmgb2l1	HMG box domain containing 4	protein-coding	83.72;89.13;92.23;110.34;83.98	125.47	91.88	NA	NA	Up	0.45	4.09203e-05	0.00474929	74993201	74994200	0.46	5.97958e-05	0.0048697
chr1	152700102	152701400	+	intron (NM_001346117, intron 1 of 18)	intron (NM_001346117, intron 1 of 18)	-49800	ENSMUSG00000055547	Apobec4	4933431M11Rik	apolipoprotein B mRNA editing enzyme, catalytic polypeptide-like 4 (putative)	protein-coding	36.63;38.99;42.24;44.63;32.61	18.06	39.02	NA	NA	Down	-1.11	3.12344e-09	9.76676e-06	152700201	152701200	-1.22	1.83146e-09	3.2486e-06
chr10	34930902	34931900	+	Intergenic	Intergenic	448001	ENSMUSG00000019779	Frk	BSK|BSK/IYK|C85044|GTK|RAK	fyn-related kinase	protein-coding	28.78;32.31;22.41;23.55;29.35	14.79	27.28	NA	NA	Down	-0.88	6.92513e-06	0.00185597	34930901	34931900	-0.88	6.92513e-06	0.00124929
chr5	145369202	145370500	+	intron (NM_001100180, intron 5 of 12)	BGLII_B|LTR|ERVK	24581	ENSMUSG00000070419	Cyp3a57	EG622127	cytochrome P450, family 3, subfamily a, polypeptide 57	protein-coding	56.25;46.79;45.68;55.79;60.33	31.01	52.97	NA	NA	Down	-0.77	9.70155e-08	0.000141105	145369301	145370300	-0.8	1.48073e-06	0.000455673
chr13	84136002	84137300	+	Intergenic	Intergenic	-71877	ENSMUSG00000098087	Gm17750	-	predicted gene, 17750	ncRNA	28.78;45.68;49.13;27.27;33.43	21.37	36.86	NA	NA	Down	-0.79	2.94218e-05	0.00399237	84136101	84137100	-0.78	6.76288e-05	0.00526642
chr1	79016602	79017600	+	intron (NR_151519, intron 2 of 3)	intron (NR_151519, intron 2 of 3)	200190	ENSMUSG00000047330	Kcne4	AW487937|MiRP3	potassium voltage-gated channel, Isk-related subfamily, gene 4	protein-coding	23.55;21.17;29.31;18.60;30.98	11.26	24.72	NA	NA	Down	-1.13	4.37171e-06	0.00143644	79016601	79017600	-1.13	4.37171e-06	0.000925552
chr7	82185602	82186600	+	intron (NM_001277954, intron 1 of 8)	intron (NM_001277954, intron 1 of 8)	11305	ENSMUSG00000030638	Sh3gl3	EEN-B2|SH3P13|Sh3d2c|Sh3d2c2	SH3-domain GRB2-like 3	protein-coding	44.48;34.54;37.93;47.11;37.50	22.49	40.31	NA	NA	Down	-0.84	6.53997e-06	0.00179889	82185601	82186600	-0.84	6.53997e-06	0.00120373
chr12	3806402	3807500	+	promoter-TSS (NM_001271753)	promoter-TSS (NM_001271753)	-29	ENSMUSG00000020661	Dnmt3a	MmuIIIA	DNA methyltransferase 3A	protein-coding	105.96;138.15;133.60;162.40;150.02	212.98	138.03	NA	NA	Up	0.63	1.59216e-05	0.00291037	3806401	3807400	0.6	3.34345e-05	0.00338179
chr15	47890202	47891200	+	intron (NM_001081391, intron 24 of 70)	MusHAL1|LINE|L1	901288	ENSMUSG00000022311	Csmd3	4930500N14Rik|mKIAA1894	CUB and Sushi multiple domains 3	protein-coding	20.93;21.17;25.00;26.03;30.98	13.11	24.82	NA	NA	Down	-0.92	1.18798e-06	0.000687852	47890201	47891200	-0.92	1.18798e-06	0.000395503
chr1	179724202	179725200	+	Intergenic	MYSERV6-int|LTR|ERVK	56470	ENSMUSG00000038936	Sccpdh	AW214504|C330023F11Rik	saccharopine dehydrogenase (putative)	protein-coding	35.32;33.42;27.58;21.08;29.35	15.32	29.35	NA	NA	Down	-0.94	1.34007e-06	0.000740929	179724201	179725200	-0.94	1.34007e-06	0.000427475
chr6	85476802	85478600	+	intron (NM_001001160, intron 9 of 13)	intron (NM_001001160, intron 9 of 13)	25293	ENSMUSG00000047013	Fbxo41	9630017H13|D6Ertd538e	F-box protein 41	protein-coding	91.57;67.96;91.37;85.54;86.42	138.31	84.57	NA	NA	Up	0.71	3.78105e-08	7.17084e-05	85477301	85478300	0.85	3.52884e-08	3.61082e-05
chr16	22775702	22776700	+	Intergenic	Intergenic	35209	ENSMUSG00000033501	Crygs	AI327013|Opj|rncat	crystallin, gamma S	protein-coding	37.94;45.68;48.27;54.55;37.50	27.05	44.79	NA	NA	Down	-0.73	3.39868e-05	0.0043024	22775701	22776700	-0.73	3.39868e-05	0.00341679
chr11	116413002	116414000	+	promoter-TSS (NM_027258)	promoter-TSS (NM_027258)	-469	ENSMUSG00000052949	Rnf157	2610036E23Rik|A130073L17Rik|mKIAA1917	ring finger protein 157	protein-coding	65.41;74.65;56.89;79.34;62.78	96.42	67.81	NA	NA	Up	0.51	5.8175e-05	0.0057138	116413001	116414000	0.51	5.8175e-05	0.00478481
chr8	89882202	89883200	+	Intergenic	Intergenic	465551	ENSMUSG00000043668	Tox3	500-9|BC052044|C230068E13|CAGF9|Tnrc9	TOX high mobility group box family member 3	protein-coding	43.17;34.54;28.44;26.03;29.35	17.16	32.31	NA	NA	Down	-0.91	6.29398e-05	0.00595427	89882201	89883200	-0.91	6.29398e-05	0.00502802
chr6	115833102	115834300	+	intron (NM_001110506, intron 1 of 8)	B1_Mus1|SINE|Alu	4711	ENSMUSG00000030321	Efcab12	BB124106	EF-hand calcium binding domain 12	protein-coding	58.87;25.62;51.72;44.63;35.87	21.3	43.34	NA	NA	Down	-1.02	2.05539e-07	0.000237233	115833201	115834200	-1.13	1.8967e-07	0.000117034
chr4	6661802	6662900	+	Intergenic	ORR1F-int|LTR|ERVL-MaLR	-208080	ENSMUSG00000028245	Nsmaf	AA959567|C630007J05|Fan	neutral sphingomyelinase (N-SMase) activation associated factor	protein-coding	30.09;35.65;31.03;24.79;29.35	15.5	30.18	NA	NA	Down	-0.96	0.000180948	0.0129125	6661801	6662800	-0.95	6.026e-05	0.00489154
chr4	84668402	84669700	+	intron (NM_172870, intron 1 of 5)	intron (NM_172870, intron 1 of 5)	6035	ENSMUSG00000028487	Bnc2	5031434M05Rik|8430420F16Rik	basonuclin 2	protein-coding	41.86;47.91;51.72;30.99;33.43	22.08	41.18	NA	NA	Down	-0.9	1.26647e-05	0.00258007	84668501	84669500	-1.07	1.49383e-07	9.99033e-05
chr10	61340002	61341400	+	intron (NM_013753, intron 17 of 19)	intron (NM_013753, intron 17 of 19)	42822	ENSMUSG00000020092	Pald1	MMPAL|Pald|mKIAA1274	phosphatase domain containing, paladin 1	protein-coding	62.79;62.39;81.89;76.86;69.30	98.99	70.65	NA	NA	Up	0.49	0.000299404	0.0208172	61340201	61341200	0.7	1.54471e-05	0.00209886
chr1	88300602	88301600	+	Intergenic	Intergenic	-5611	ENSMUSG00000036251	Trpm8	CMR1|LTRPC6|LTrpC-6|TRPP8|Trp-p8	transient receptor potential cation channel, subfamily M, member 8	protein-coding	332.27;391.05;300.83;339.68;348.96	366.36	342.56	NA	NA	Up	0.1	5.91141e-06	0.00170588	88300601	88301600	0.1	5.91141e-06	0.00112832
chr1	187243502	187244700	+	intron (NM_001357646, intron 5 of 7)	intron (NM_001357646, intron 5 of 7)	28358	ENSMUSG00000039210	Gpatch2	5830433G22Rik|5830436K05Rik|AI427714|AI447508|AW107440|AW491060|Gpatc2	G patch domain containing 2	protein-coding	23.55;38.99;31.03;29.75;35.06	17.7	31.68	NA	NA	Down	-0.84	0.000115822	0.00852226	187243501	187244500	-0.98	2.35618e-05	0.00272836
chr13	60209302	60210500	+	intron (NR_036449, intron 2 of 3)	intron (NR_036449, intron 2 of 3)	4430	ENSMUSG00000050765	Gm5084	A030007L22|EG328264	predicted gene 5084	ncRNA	30.09;35.65;31.03;37.19;39.14	18.86	34.62	NA	NA	Down	-0.88	3.52671e-06	0.00127639	60209501	60210500	-1.01	2.18736e-07	0.000128676
chr8	128511002	128512000	+	Intergenic	B4|SINE|B4	152260	ENSMUSG00000084523	Mir1903	Mirn1903|mmu-mir-1903	microRNA 1903	ncRNA	30.09;32.31;25.00;37.19;29.35	17.85	30.79	NA	NA	Down	-0.79	9.58257e-05	0.00728958	128511001	128512000	-0.79	9.58257e-05	0.00649306
chr11	51011702	51012800	+	Intergenic	L1_Mus1|LINE|L1	5277	ENSMUSG00000060918	Olfr51	ID7|MOR129-3	olfactory receptor 51	protein-coding	37.94;31.19;37.93;42.15;38.32	23.96	37.51	NA	NA	Down	-0.65	6.62724e-05	0.00610903	51011701	51012700	-0.76	2.71158e-05	0.00296576
GL456389.1	25902	27400	+	NA	NA	NA						69.33;80.22;83.61;99.18;79.09	122.82	82.28	NA	NA	Up	0.58	1.27223e-05	0.00258672	26001	27000	0.6	6.5149e-06	0.00120197
chr16	8213402	8214900	+	Intergenic	Intergenic	210985	ENSMUSG00000022715	Tmem114	4930511J11Rik|Cldn26	transmembrane protein 114	protein-coding	52.33;53.48;51.72;33.47;42.40	26.88	46.68	NA	NA	Down	-0.8	4.54377e-05	0.00501024	8213701	8214700	-0.89	2.5789e-05	0.00288001
chr16	30220202	30221200	+	Intergenic	Intergenic	46831	ENSMUSG00000023176	Cpn2	1300018K11Rik	carboxypeptidase N, polypeptide 2	protein-coding	32.70;22.28;40.51;28.51;26.09	51.56	30.02	NA	NA	Up	0.78	1.69376e-05	0.00300892	30220201	30221200	0.78	1.69376e-05	0.00221856
chr13	64952502	64953500	+	Intergenic	L1_Mus3|LINE|L1	35595	ENSMUSG00000056223	Spata31	4930458L03Rik|Aep1|Fam75a|Spata31a|Vad1.3	spermatogenesis associated 31	protein-coding	40.55;46.79;36.20;22.32;39.14	18.74	37	NA	NA	Down	-0.98	8.06181e-05	0.00673174	64952501	64953500	-0.98	8.06181e-05	0.00585821
chr15	13807502	13808500	+	Intergenic	Lx3C|LINE|L1	-634326	ENSMUSG00000039385	Cdh6	cad6	cadherin 6	protein-coding	35.32;32.31;29.31;30.99;25.27	51.01	30.64	NA	NA	Up	0.74	1.79326e-05	0.00309942	13807501	13808500	0.74	1.79326e-05	0.00229997
chr1	29437502	29438500	+	Intergenic	L1Md_F2|LINE|L1	16513	ENSMUSG00000099257	Mir6342	Gm27268|mmu-mir-6342	microRNA 6342	ncRNA	31.40;26.74;25.00;26.03;30.98	16.89	28.03	NA	NA	Down	-0.73	8.00018e-05	0.00671025	29437501	29438500	-0.73	8.00018e-05	0.0058332
chr7	72772902	72773900	+	Intergenic	Intergenic	328667	ENSMUSG00000108383	Gm6567	-	predicted gene 6567	ncRNA	34.01;32.31;25.00;26.03;26.91	16.45	28.85	NA	NA	Down	-0.81	7.03667e-05	0.00630255	72772901	72773900	-0.81	7.03667e-05	0.00539718
chr2	145167302	145168400	+	promoter-TSS (NM_001356497)	promoter-TSS (NM_001356497)	76	ENSMUSG00000063873	Slc24a3	NCKX3	solute carrier family 24 (sodium/potassium/calcium exchanger), member 3	protein-coding	120.35;180.48;106.02;204.55;203.01	248.8	162.89	NA	NA	Up	0.61	2.01577e-05	0.00329302	145167401	145168400	0.66	1.1369e-05	0.00171923
chr7	51582602	51583600	+	intron (NM_177694, intron 17 of 21)	intron (NM_177694, intron 17 of 21)	-38729	ENSMUSG00000030500	Slc17a6	2900073D12Rik|DNPI|VGLUT2	solute carrier family 17 (sodium-dependent inorganic phosphate cotransporter), member 6	protein-coding	27.47;25.62;28.44;22.32;22.01	13.34	25.17	NA	NA	Down	-0.92	1.76821e-05	0.00307974	51582601	51583600	-0.92	1.76821e-05	0.00227941
chr14	51558702	51559700	+	intron (NM_001013816, intron 1 of 4)	intron (NM_001013816, intron 1 of 4)	6411	ENSMUSG00000079244	Gm5622	EG434459	predicted gene 5622	protein-coding	41.86;45.68;30.17;26.03;42.40	22.54	37.23	NA	NA	Down	-0.72	9.95577e-05	0.00743851	51558701	51559700	-0.72	9.95577e-05	0.00665611
chr17	52028402	52029400	+	Intergenic	L1M4|LINE|L1	-120388		Gm19585	-	predicted gene, 19585	ncRNA	24.85;28.97;21.55;21.08;30.17	12.4	25.32	NA	NA	Down	-1.03	5.87304e-07	0.000456306	52028401	52029400	-1.03	5.87304e-07	0.000248224
chr11	11096202	11097200	+	Intergenic	Intergenic	-17315	ENSMUSG00000050830	Vwc2	A930041G11Rik|G11|PSST739|UNQ739|cradin	von Willebrand factor C domain containing 2	protein-coding	24.85;30.08;20.69;22.32;27.72	12.84	25.13	NA	NA	Down	-0.97	1.49667e-05	0.00281761	11096201	11097200	-0.97	1.49667e-05	0.00205557
chr1	113431702	113432700	+	Intergenic	Intergenic	-1567283	ENSMUSG00000038702	Dsel	9330132E09Rik|DS-epi2	dermatan sulfate epimerase-like	protein-coding	24.85;24.51;26.72;22.32;33.43	14.48	26.37	NA	NA	Down	-0.86	3.60681e-05	0.00442963	113431701	113432700	-0.86	3.60681e-05	0.00354164
chr9	89724902	89726300	+	Intergenic	Intergenic	12874	ENSMUSG00000047606	Ankrd34c	B230218L05Rik|BB276295|Gm771	ankyrin repeat domain 34C	protein-coding	41.86;34.54;37.06;34.71;35.87	19.81	36.81	NA	NA	Down	-0.89	3.75702e-07	0.000340553	89724901	89725900	-0.98	2.05264e-06	0.000560469
chr8	97565902	97567000	+	Intergenic	Intergenic	-1445436	ENSMUSG00000089819	Gm15679	-	predicted gene 15679	ncRNA	64.10;59.05;62.92;37.19;46.47	33.27	53.95	NA	NA	Down	-0.7	8.99534e-05	0.00709422	97566001	97567000	-0.75	4.54582e-05	0.00409393
chr5	146847202	146848200	+	TTS (NM_026864)	TTS (NM_026864)	2630	ENSMUSG00000029641	Rasl11a	1110065D03Rik|AI852031	RAS-like, family 11, member A	protein-coding	18.31;15.60;15.52;24.79;13.05	29.6	17.45	NA	NA	Up	0.76	6.9636e-05	0.006269	146847201	146848200	0.76	6.9636e-05	0.00536061
chr7	37203902	37205000	+	Intergenic	ORR1A2|LTR|ERVL-MaLR	506333	ENSMUSG00000021217	Tshz3	A630038G13Rik|Tsh3|Zfp537|mKIAA1474|teashirt3	teashirt zinc finger family member 3	protein-coding	39.24;30.08;39.65;35.95;39.14	22.77	36.81	NA	NA	Down	-0.69	2.05334e-05	0.00332255	37204001	37205000	-0.69	2.17329e-05	0.00259343
chr7	121253702	121254700	+	Intergenic	Intergenic	-138095	ENSMUSG00000046321	Hs3st2	6430516N12Rik|A830061E14Rik|AW491345	heparan sulfate (glucosamine) 3-O-sulfotransferase 2	protein-coding	24.85;32.31;21.55;32.23;33.43	16.76	28.87	NA	NA	Down	-0.78	3.77701e-05	0.00454575	121253701	121254700	-0.78	3.77701e-05	0.00364837
chr7	14323502	14324500	+	Intergenic	ORR1A1-int|LTR|ERVL-MaLR	-69131	ENSMUSG00000070810	Sult2a6	EG629219|Gm6957	sulfotransferase family 2A, dehydroepiandrosterone (DHEA)-preferring, member 6	protein-coding	70.64;52.36;41.37;39.67;41.58	28.55	49.13	NA	NA	Down	-0.78	6.94126e-05	0.00625575	14323501	14324500	-0.78	6.94126e-05	0.00534695
chr11	3288802	3289900	+	intron (NR_045108, intron 1 of 5)	CpG	220	ENSMUSG00000020453	Patz1	8430401L15Rik|AI447519|Mazr|Patz|Zfp278	POZ (BTB) and AT hook containing zinc finger 1	protein-coding	102.04;112.52;111.19;127.69;121.48	161.55	114.99	NA	NA	Up	0.49	1.13331e-05	0.00242378	3288901	3289900	0.55	6.12702e-07	0.000255869
chr3	110142102	110143100	+	intron (NM_001163348, intron 1 of 6)	intron (NM_001163348, intron 1 of 6)	871	ENSMUSG00000059857	Ntng1	A930010C08Rik|AI853992|Lmnt1	netrin G1	protein-coding	48.40;52.36;66.37;61.99;62.78	84.29	58.38	NA	NA	Up	0.53	1.67536e-11	3.89007e-07	110142101	110143100	0.53	1.67536e-11	1.40819e-07
chr17	84218402	84219400	+	intron (NM_183021, intron 36 of 37)	intron (NM_183021, intron 36 of 37)	-30954	ENSMUSG00000045817	Zfp36l2	Brf2|ERF2|Tis11d	zinc finger protein 36, C3H type-like 2	protein-coding	41.86;42.34;28.44;38.43;40.77	59.15	38.37	NA	NA	Up	0.62	5.30318e-05	0.00544312	84218401	84219400	0.62	5.30318e-05	0.00451315
chr2	140975302	140976400	+	intron (NM_001013802, intron 4 of 18)	B4A|SINE|B4	-304375	ENSMUSG00000051379	Flrt3	5530600M07Rik|C430047I10Rik|mKIAA1469	fibronectin leucine rich transmembrane protein 3	protein-coding	34.01;27.85;34.48;19.84;29.35	16.41	29.11	NA	NA	Down	-0.83	2.97347e-05	0.00401486	140975401	140976400	-0.88	1.72875e-05	0.00224629
chr4	21550802	21551800	+	Intergenic	MT2C_Mm|LTR|ERVL	134662	ENSMUSG00000040478	Prdm13	-	PR domain containing 13	protein-coding	22.24;24.51;23.27;22.32;29.35	14.04	24.34	NA	NA	Down	-0.79	4.45202e-05	0.00495948	21550801	21551800	-0.79	4.45202e-05	0.00403944
chr2	80816302	80817600	+	Intergenic	L1Md_A|LINE|L1	177687	ENSMUSG00000026999	Nup35	2310006I24Rik|35kDa|5330402E05Rik|MP44|NO44	nucleoporin 35	protein-coding	41.86;47.91;63.79;37.19;44.84	80.72	47.12	NA	NA	Up	0.78	0.000113202	0.00834398	80816501	80817500	0.92	1.31371e-06	0.00042173
chr5	127733602	127734800	+	Intergenic	Lx|LINE|L1	101939	ENSMUSG00000049971	Glt1d1	5730455A04Rik	glycosyltransferase 1 domain containing 1	protein-coding	62.79;26.74;26.72;34.71;45.66	22.01	39.32	NA	NA	Down	-0.84	4.53067e-05	0.00500399	127733701	127734700	-0.98	1.41759e-05	0.00198658
chr12	9924802	9925800	+	Intergenic	Intergenic	350859	ENSMUSG00000048387	Osr1	Odd1|Osr	odd-skipped related transcription factor 1	protein-coding	23.55;23.40;35.34;29.75;20.38	12.67	26.48	NA	NA	Down	-1.06	2.26558e-05	0.00349871	9924801	9925800	-1.06	2.26558e-05	0.0026622
chr11	6704402	6705600	+	Intergenic	Intergenic	15036	ENSMUSG00000086808	Gm11981	-	predicted gene 11981	ncRNA	41.86;42.34;32.75;45.87;29.35	21.98	38.43	NA	NA	Down	-0.81	0.000204993	0.0145312	6704501	6705500	-0.99	5.19044e-06	0.00103424
chr3	12589302	12590300	+	Intergenic	RLTR6B_Mm|LTR|ERV1	-745442	ENSMUSG00000104015	Gm10745	-	predicted gene 10745	ncRNA	22.24;23.40;37.06;32.23;24.46	15.23	27.88	NA	NA	Down	-0.87	1.54377e-05	0.00286825	12589301	12590300	-0.87	1.54377e-05	0.00209799
chr8	104061702	104062700	+	Intergenic	Intergenic	-39424	ENSMUSG00000031871	Cdh5	7B4|AA408225|Cd144|VE-Cad|VECD|VEcad|Vec	cadherin 5	protein-coding	40.55;40.11;34.48;52.07;44.84	64.68	42.41	NA	NA	Up	0.61	5.24914e-06	0.00158773	104061701	104062700	0.61	5.24914e-06	0.00104203
chr13	55885702	55886700	+	Intergenic	B3A|SINE|B2	-54776	ENSMUSG00000021506	Pitx1	Bft|P-OTX|Potx|Ptx1	paired-like homeodomain transcription factor 1	protein-coding	35.32;33.42;31.03;27.27;35.87	18.76	32.58	NA	NA	Down	-0.8	1.59076e-06	0.000815995	55885701	55886700	-0.8	1.59076e-06	0.000477546
chr5	52825702	52826700	+	Intergenic	Intergenic	-7934	ENSMUSG00000029176	Anapc4	2610306D21Rik|APC4|D5Ertd249e	anaphase promoting complex subunit 4	protein-coding	22.24;30.08;32.75;35.95;36.69	18.17	31.54	NA	NA	Down	-0.8	3.80711e-05	0.00456884	52825701	52826700	-0.8	3.80711e-05	0.00366887
chr16	6594302	6595300	+	intron (NM_001359730, intron 3 of 15)	(TCTA)n|Simple_repeat|Simple_repeat	-444569	ENSMUSG00000008658	Rbfox1	A2bp|A2bp1|Hrnbp1|fox-1	RNA binding protein, fox-1 homolog (C. elegans) 1	protein-coding	27.47;25.62;21.55;23.55;31.80	13.57	26	NA	NA	Down	-0.94	1.5677e-05	0.00288927	6594301	6595300	-0.94	1.5677e-05	0.00211826
chr5	33953902	33954900	+	Intergenic	RLTR46|LTR|ERVK	-18143	ENSMUSG00000029111	Nelfa	Whsc2|Whsc2h	negative elongation factor complex member A, Whsc2	protein-coding	34.01;33.42;28.44;14.88;33.43	50.36	28.84	NA	NA	Up	0.8	4.7335e-05	0.00512373	33953901	33954900	0.8	4.7335e-05	0.00419813
chr16	21781502	21782900	+	intron (NM_023737, intron 1 of 6)	intron (NM_023737, intron 1 of 6)	5633	ENSMUSG00000022853	Ehhadh	1300002P22Rik|HD|L-PBE|LBFP|LBP|MFP|MFP1|PBFE	enoyl-Coenzyme A, hydratase/3-hydroxyacyl Coenzyme A dehydrogenase	protein-coding	53.63;36.77;45.68;28.51;44.03	24.13	41.72	NA	NA	Down	-0.79	5.74616e-05	0.00568207	21781601	21782600	-0.98	3.44586e-06	0.000787766
chr7	72562402	72563600	+	Intergenic	Intergenic	-256406	ENSMUSG00000032776	Mctp2	Gm489	multiple C2 domains, transmembrane 2	protein-coding	26.16;30.08;37.93;26.03;26.91	16.57	29.42	NA	NA	Down	-0.83	9.94175e-05	0.00743533	72562401	72563400	-0.91	1.65361e-05	0.00219102
chr10	74883802	74884800	+	Intergenic	L1_Mus1|LINE|L1	-82876	ENSMUSG00000040009	Gnaz	AI847979|Gz	guanine nucleotide binding protein, alpha z subunit	protein-coding	31.40;24.51;30.17;30.99;26.09	18.1	28.63	NA	NA	Down	-0.66	6.15398e-05	0.00588669	74883801	74884800	-0.66	6.15398e-05	0.00496057
chr13	12965002	12966000	+	Intergenic	L1Md_F2|LINE|L1	39829	ENSMUSG00000079092	Prl2c2	Ghd2|MRP-1|PLF-1|Plf|Plf1	prolactin family 2, subfamily c, member 2	protein-coding	31.40;32.31;37.06;39.67;30.98	20.15	34.28	NA	NA	Down	-0.77	5.02746e-05	0.00528072	12965001	12966000	-0.77	5.02746e-05	0.00436138
chr8	69885902	69886900	+	intron (NM_026818, intron 2 of 7)	intron (NM_026818, intron 2 of 7)	991	ENSMUSG00000044006	Cilp2	1110031K21Rik|AA407300|CLIP-2	cartilage intermediate layer protein 2	protein-coding	60.17;84.67;67.23;83.06;70.12	104.01	73.05	NA	NA	Up	0.51	6.03701e-05	0.00582341	69885901	69886900	0.51	6.03701e-05	0.00489564
chr8	63621002	63622100	+	Intergenic	Lx2|LINE|L1	330619	ENSMUSG00000094443	Sgo2b	EG244495|Gm4975|Sgol2b	shugoshin 2B	protein-coding	27.47;34.54;25.86;21.08;25.27	13.83	26.84	NA	NA	Down	-0.96	3.43893e-06	0.00126028	63621001	63622000	-0.91	6.94858e-06	0.00125224
chr1	115949402	115950400	+	intron (NM_001077425, intron 3 of 23)	intron (NM_001077425, intron 3 of 23)	264764	ENSMUSG00000070695	Cntnap5a	Caspr5-1|EG636808	contactin associated protein-like 5A	protein-coding	26.16;30.08;30.17;24.79;23.64	16.41	26.97	NA	NA	Down	-0.72	7.21859e-05	0.0063843	115949401	115950400	-0.72	7.21859e-05	0.00548506
chr8	26118502	26120200	+	promoter-TSS (NM_207659)	promoter-TSS (NM_207659)	-17	ENSMUSG00000013878	Rnf170	6720407G21Rik|AI481227	ring finger protein 170	protein-coding	170.06;225.05;162.05;262.82;251.93	289.11	214.38	NA	NA	Up	0.43	3.95095e-05	0.00465257	26119001	26120000	0.51	6.28619e-11	1.80419e-07
chr9	31531902	31532900	+	Intergenic	IMPB_01|Satellite|Satellite	-68163	ENSMUSG00000041737	Tmem45b	BC018222	transmembrane protein 45b	protein-coding	23.55;26.74;32.75;23.55;20.38	12.83	25.4	NA	NA	Down	-0.98	4.25566e-05	0.00485297	31531901	31532900	-0.98	4.25566e-05	0.00393978
chr2	52828902	52829900	+	Intergenic	Intergenic	-28467	ENSMUSG00000036053	Fmnl2	5430425K04Rik|Man	formin-like 2	protein-coding	26.16;23.40;31.03;29.75;39.14	16.53	29.9	NA	NA	Down	-0.85	7.40442e-05	0.00647162	52828901	52829900	-0.85	7.40442e-05	0.00557739
chr10	25682802	25683800	+	Intergenic	Intergenic	146915	ENSMUSG00000101537	Gm29571	-	predicted gene 29571	ncRNA	35.32;35.65;28.44;27.27;32.61	17.56	31.86	NA	NA	Down	-0.86	1.32564e-05	0.0026457	25682801	25683800	-0.86	1.32564e-05	0.00190578
chr18	74229202	74230200	+	Intergenic	Intergenic	13489	ENSMUSG00000024560	Cxxc1	2410002I16Rik|5830420C16Rik|AI426635|Cfp1|Cgbp|PHF18	CXXC finger 1 (PHD domain)	protein-coding	27.47;21.17;20.69;24.79;21.20	13.11	23.06	NA	NA	Down	-0.81	6.25601e-05	0.00593756	74229201	74230200	-0.81	6.25601e-05	0.00501074
chr1	72023302	72024300	+	Intergenic	Intergenic	-18606	ENSMUSG00000101848	4933417E11Rik	-	RIKEN cDNA 4933417E11 gene	ncRNA	22.24;22.28;38.79;19.84;20.38	10.99	24.71	NA	NA	Down	-1.17	4.02279e-05	0.00470057	72023301	72024300	-1.17	4.02279e-05	0.00380054
chr12	46954802	46956300	+	Intergenic	L1VL4|LINE|L1	-136776	ENSMUSG00000021047	Nova1	9430099M15Rik|G630039L02|Nova-1	neuro-oncological ventral antigen 1	protein-coding	31.40;50.13;52.58;28.51;38.32	23.72	40.19	NA	NA	Down	-0.76	2.54636e-05	0.00371673	46954901	46955900	-0.86	6.16538e-06	0.00116077
GL456389.1	12902	13900	+	NA	NA	NA						64.10;73.53;24.14;60.75;54.63	32.53	55.43	NA	NA	Down	-0.77	1.68786e-05	0.00300531	12901	13900	-0.77	1.68786e-05	0.00221595
chr15	25532702	25534200	+	Intergenic	Intergenic	-89099	ENSMUSG00000022272	Myo10	AW048724|D15Ertd600e|mKIAA0799|myosin-X	myosin X	protein-coding	85.03;59.05;66.37;70.66;49.73	38.56	66.17	NA	NA	Down	-0.78	9.31913e-07	0.000602761	25532801	25533800	-0.84	2.68541e-06	0.000667525
chr2	146222302	146224100	+	exon (NM_016889, exon 1 of 1)	exon (NM_016889, exon 1 of 1)	1204	ENSMUSG00000068154	Insm1	IA-1	insulinoma-associated 1	protein-coding	94.19;120.32;122.40;137.61;110.88	185.42	117.08	NA	NA	Up	0.66	1.13526e-07	0.000156534	146222901	146223900	0.7	3.11038e-07	0.000163297
chr14	60251002	60252100	+	promoter-TSS (NM_170591)	promoter-TSS (NM_170591)	-72	ENSMUSG00000114797	Nupl1	1700017F11Rik|Nup58|mKIAA0410	nucleoporin like 1	protein-coding	111.19;113.64;106.88;133.89;135.34	163.96	120.19	NA	NA	Up	0.45	2.35994e-11	3.89007e-07	60251001	60252000	0.45	1.66904e-05	0.00220249
chr10	64868402	64869400	+	intron (NM_001164376, intron 14 of 17)	B1_Mus1|SINE|Alu	251466	ENSMUSG00000100528	Gm28881	-	predicted gene 28881	ncRNA	30.09;24.51;25.86;18.60;22.83	12.48	24.38	NA	NA	Down	-0.97	3.70423e-06	0.00130858	64868401	64869400	-0.97	3.70423e-06	0.000826686
chr11	49152602	49153600	+	Intergenic	Intergenic	4842	ENSMUSG00000050763	Olfr1395	MOR277-1	olfactory receptor 1395	protein-coding	31.40;27.85;48.27;45.87;45.66	21.24	39.81	NA	NA	Down	-0.91	3.91758e-05	0.00463064	49152601	49153600	-0.91	3.91758e-05	0.00373643
chr16	48597702	48598700	+	intron (NM_010816, intron 20 of 26)	L1MA5|LINE|L1	166964	ENSMUSG00000022652	Morc1	Morc	microrchidia 1	protein-coding	26.16;28.97;37.06;37.19;24.46	15.02	30.77	NA	NA	Down	-1.03	9.89092e-06	0.0022535	48597701	48598700	-1.03	9.89092e-06	0.00156994
chr17	30004302	30005300	+	promoter-TSS (NM_148926)	promoter-TSS (NM_148926)	-238	ENSMUSG00000044477	Zfand3	AW539211|TEG-27|Tex27	zinc finger, AN1-type domain 3	protein-coding	176.60;152.63;135.33;215.71;241.33	248.54	184.32	NA	NA	Up	0.43	3.11229e-05	0.00410687	30004301	30005300	0.43	3.11229e-05	0.00322587
chr6	73273602	73274600	+	intron (NM_019879, intron 7 of 8)	intron (NM_019879, intron 7 of 8)	25596	ENSMUSG00000052738	Suclg1	1500000I01Rik|Sucla1	succinate-CoA ligase, GDP-forming, alpha subunit	protein-coding	31.40;31.19;23.27;26.03;26.09	14.46	27.6	NA	NA	Down	-0.93	1.53176e-05	0.00285657	73273601	73274600	-0.93	1.53176e-05	0.00208755
chr5	65551702	65553100	+	intron (NM_001310618, intron 1 of 4)	intron (NM_001310618, intron 1 of 4)	15156	ENSMUSG00000029203	Ube2k	AW492011|D5Ertd601e|E2-25k|HIP-2|Hip2|Hypg|Lig	ubiquitin-conjugating enzyme E2K	protein-coding	32.70;40.11;32.75;21.08;33.43	16.32	32.01	NA	NA	Down	-0.97	1.5979e-05	0.00291487	65552001	65553000	-1.15	5.36502e-08	4.8694e-05
chr3	50845302	50846300	+	Intergenic	Intergenic	-378646	ENSMUSG00000023087	Noct	AU043840|Ccr4|Ccrn4l	nocturnin	protein-coding	30.09;32.31;25.86;34.71;24.46	14.75	29.49	NA	NA	Down	-1	9.15897e-05	0.00714945	50845301	50846300	-1	9.15897e-05	0.00632844
chr4	141040202	141041200	+	intron (NM_001145958, intron 12 of 35)	intron (NM_001145958, intron 12 of 35)	12960	ENSMUSG00000040860	Crocc	-	ciliary rootlet coiled-coil, rootletin	protein-coding	37.94;26.74;34.48;29.75;26.91	51.7	31.16	NA	NA	Up	0.73	3.11071e-05	0.00410571	141040201	141041200	0.73	3.11071e-05	0.003225
chr13	17701002	17702000	+	Intergenic	Intergenic	6088	ENSMUSG00000012429	Mplkip	2810021B07Rik|C330007M08Rik|Ttdn1	M-phase specific PLK1 intereacting protein	protein-coding	32.70;21.17;35.34;18.60;35.06	14.75	28.57	NA	NA	Down	-0.95	9.6059e-06	0.00221559	17701001	17702000	-0.95	9.6059e-06	0.00154115
chr2	57030402	57031500	+	Intergenic	L1_Mus1|LINE|L1	84087	ENSMUSG00000026826	Nr4a2	HZF-3|NOT|Nurr1|RNR-1|TINOR|TINUR	nuclear receptor subfamily 4, group A, member 2	protein-coding	28.78;31.19;25.00;33.47;28.54	17.29	29.4	NA	NA	Down	-0.77	2.74639e-05	0.0038636	57030401	57031400	-0.81	6.88921e-06	0.00124625
chr1	123800402	123801400	+	intron (NM_199021, intron 3 of 25)	RLTR6-int|LTR|ERV1	244658	ENSMUSG00000036815	Dpp10	6430601K09Rik|DPP X|Dprp3	dipeptidylpeptidase 10	protein-coding	27.47;26.74;29.31;26.03;21.20	14.73	26.15	NA	NA	Down	-0.83	4.56867e-05	0.0050203	123800401	123801400	-0.83	4.56867e-05	0.00410009
chr8	25975702	25976700	+	intron (NM_029884, intron 1 of 17)	intron (NM_029884, intron 1 of 17)	543	ENSMUSG00000037260	Hgsnat	9430010M12Rik|AW208455|D8Ertd354e|Tmem76	heparan-alpha-glucosaminide N-acetyltransferase	protein-coding	51.02;70.19;53.44;58.27;66.04	83.1	59.79	NA	NA	Up	0.47	1.74035e-11	3.89007e-07	25975701	25976700	0.47	1.74035e-11	1.40819e-07
chr5	71632802	71633800	+	intron (NM_001359044, intron 4 of 5)	intron (NM_001359044, intron 4 of 5)	25007	ENSMUSG00000029211	Gabra4	Gabra-4	gamma-aminobutyric acid (GABA) A receptor, subunit alpha 4	protein-coding	20.93;21.17;30.17;19.84;22.83	12.18	22.99	NA	NA	Down	-0.92	1.18797e-05	0.00248917	71632801	71633800	-0.92	1.18797e-05	0.00177097
chr7	96731602	96732600	+	intron (NM_011858, intron 9 of 32)	intron (NM_011858, intron 9 of 32)	69448	ENSMUSG00000053049	Gm15413	-	predicted gene 15413	ncRNA	20.93;25.62;25.86;30.99;26.09	15.61	25.9	NA	NA	Down	-0.73	8.97774e-05	0.00708754	96731601	96732600	-0.73	8.97774e-05	0.00625486
chr6	36216002	36217000	+	Intergenic	Intergenic	-171583	ENSMUSG00000045613	Chrm2	AChR-M2|Chrm-2|M2	cholinergic receptor, muscarinic 2, cardiac	protein-coding	24.85;25.62;31.03;19.84;28.54	14.11	25.98	NA	NA	Down	-0.88	2.87481e-05	0.0039402	36216001	36217000	-0.88	2.87481e-05	0.00307344
chr13	19808202	19809400	+	intron (NM_181754, intron 1 of 4)	Lx8b|LINE|L1	15456	ENSMUSG00000053101	Gpr141	PGR13	G protein-coupled receptor 141	protein-coding	47.09;52.36;39.65;32.23;46.47	30.36	43.56	NA	NA	Down	-0.52	0.00416351	0.278338	19808401	19809400	-0.74	1.31689e-05	0.00189798
chr5	98973902	98974900	+	intron (NM_008926, intron 9 of 18)	intron (NM_008926, intron 9 of 18)	62678	ENSMUSG00000029334	Prkg2	AW212535|CGKII|Prkgr2|cGK-II	protein kinase, cGMP-dependent, type II	protein-coding	34.01;21.17;54.30;19.84;35.87	16.82	33.04	NA	NA	Down	-0.97	7.05258e-05	0.00630646	98973901	98974900	-0.97	7.05258e-05	0.00540204
chr19	38935602	38936600	+	intron (NM_008234, intron 3 of 21)	MER21B|LTR|ERVL	5111	ENSMUSG00000025001	Hells	AI323785|E130115I21Rik|LSH|Lysh|PASG|YFK8	helicase, lymphoid specific	protein-coding	28.78;23.40;30.17;27.27;21.20	14.83	26.16	NA	NA	Down	-0.82	7.63946e-05	0.00655648	38935601	38936600	-0.82	7.63946e-05	0.00567263
chr7	19403002	19404000	+	intron (NM_001286039, intron 1 of 12)	RSINE1|SINE|B4	603	ENSMUSG00000040714	Klc3	BC017147|Klct	kinesin light chain 3	protein-coding	19.62;20.05;25.86;29.75;32.61	42.76	25.58	NA	NA	Up	0.74	9.49599e-05	0.0072602	19403001	19404000	0.74	9.49599e-05	0.00646083
chr1	158765502	158766500	+	intron (NM_001085376, intron 16 of 21)	intron (NM_001085376, intron 16 of 21)	191437	ENSMUSG00000073530	Pappa2	PAPP-A2|PLAC3|Pappe	pappalysin 2	protein-coding	57.56;31.19;41.37;37.19;32.61	23.67	39.99	NA	NA	Down	-0.76	8.48115e-05	0.00689128	158765501	158766500	-0.76	8.48115e-05	0.00603553
chr8	95206202	95207200	+	Intergenic	(TTTA)n|Simple_repeat|Simple_repeat	-64161	ENSMUSG00000031788	Kifc3	AI325457|BB123200	kinesin family member C3	protein-coding	28.78;30.08;39.65;29.75;29.35	17.92	31.52	NA	NA	Down	-0.81	1.37637e-05	0.00269704	95206201	95207200	-0.81	1.37637e-05	0.00194993
chr4	70314902	70315900	+	exon (NM_145990, exon 14 of 37)	exon (NM_145990, exon 14 of 37)	95034	ENSMUSG00000039298	Cdk5rap2	2900018K03Rik|an|mKIAA1633	CDK5 regulatory subunit associated protein 2	protein-coding	31.40;32.31;34.48;42.15;43.21	19.17	36.71	NA	NA	Down	-0.94	1.12632e-06	0.000668005	70314901	70315900	-0.94	1.12632e-06	0.000382389
chr11	89476602	89477600	+	intron (NM_001327810, intron 7 of 19)	intron (NM_001327810, intron 7 of 19)	-58153	ENSMUSG00000047773	Ankfn1	4932411E22Rik|Gm1175|nmf9	ankyrin-repeat and fibronectin type III domain containing 1	protein-coding	24.85;31.19;20.69;18.60;25.27	13.34	24.12	NA	NA	Down	-0.85	4.57017e-05	0.00502113	89476601	89477600	-0.85	4.57017e-05	0.0041011
chr7	6990002	6991600	+	Intergenic	Intergenic	-4584	ENSMUSG00000070837	Aurkc	AIE1|AIK3|ARK-3|IAK3|Stk13	aurora kinase C	protein-coding	58.87;69.07;51.72;88.02;50.55	37.99	63.65	NA	NA	Down	-0.74	1.00983e-05	0.00227696	6990301	6991300	-1.11	2.27695e-07	0.000132221
chr2	98817602	98818600	+	Intergenic	L1_Mur2|LINE|L1	1350444	ENSMUSG00000050587	Lrrc4c	6430556C10Rik|NGL-1	leucine rich repeat containing 4C	protein-coding	20.93;26.74;25.00;23.55;21.20	10.39	23.48	NA	NA	Down	-1.18	5.48017e-07	0.00043497	98817601	98818600	-1.18	5.48017e-07	0.000238401
chr12	36368402	36369400	+	Intergenic	Lx4B|LINE|L1	-12549	ENSMUSG00000043153	Crppa	4930579E17Rik|AV040780|Ispd	CDP-L-ribitol pyrophosphorylase A	protein-coding	43.17;26.74;22.41;18.60;25.27	14.08	27.24	NA	NA	Down	-0.95	3.77036e-05	0.00454112	36368401	36369400	-0.95	3.77036e-05	0.00364401
chr3	88946902	88947900	+	intron (NM_001164533, intron 1 of 11)	B4A|SINE|B4	2881	ENSMUSG00000068921	Dap3	4921514D13Rik|DAP-3|MRP-S29|S29mt	death associated protein 3	protein-coding	30.09;26.74;32.75;30.99;24.46	17.13	29.01	NA	NA	Down	-0.76	4.79983e-05	0.00516395	88946901	88947900	-0.76	4.79983e-05	0.00423716
chr2	36473202	36474200	+	Intergenic	RMER16A2|LTR|ERVK	6427	ENSMUSG00000075387	Olfr341	MOR136-2	olfactory receptor 341	protein-coding	37.94;35.65;37.93;38.43;39.95	23.23	37.98	NA	NA	Down	-0.71	6.79216e-05	0.00619648	36473201	36474200	-0.71	6.79216e-05	0.00528216
chr4	69996202	69997600	+	Intergenic	MTEa|LTR|ERVL-MaLR	413534	ENSMUSG00000039298	Cdk5rap2	2900018K03Rik|an|mKIAA1633	CDK5 regulatory subunit associated protein 2	protein-coding	39.24;34.54;43.10;43.39;39.14	19.07	39.88	NA	NA	Down	-1.06	9.29064e-08	0.000137416	69996501	69997500	-1.01	6.76323e-08	5.79218e-05
chr14	58340302	58341300	+	Intergenic	L1_Mus3|LINE|L1	268115	ENSMUSG00000021974	Fgf9	Eks	fibroblast growth factor 9	protein-coding	30.09;28.97;33.62;29.75;32.61	15.39	31.01	NA	NA	Down	-1.01	9.27349e-05	0.00718773	58340301	58341300	-1.01	9.27349e-05	0.00637472
chr3	58917002	58918000	+	Intergenic	Intergenic	-32289	ENSMUSG00000043850	Clrn1	A130002D11Rik|USH3|Ush3a|clarin-1	clarin 1	protein-coding	20.93;26.74;28.44;28.51;29.35	15.82	26.8	NA	NA	Down	-0.76	4.47104e-05	0.00496846	58917001	58918000	-0.76	4.47104e-05	0.00404775
chrY	90760502	90762000	+	Intergenic	Intergenic	-6201	ENSMUSG00000072844	G530011O06Rik	-	RIKEN cDNA G530011O06 gene	ncRNA	88.95;88.01;74.99;81.82;70.12	116.82	80.78	NA	NA	Up	0.53	6.04074e-06	0.00172807	90760701	90761700	0.59	9.86833e-06	0.00156778
chr18	81383302	81384500	+	Intergenic	Intergenic	-397323	ENSMUSG00000024565	Sall3	B130022O04Rik|Msal|Msal-1|Sal|Salt|Spalt	spalt like transcription factor 3	protein-coding	65.41;57.93;43.96;49.59;50.55	32.51	53.49	NA	NA	Down	-0.72	3.17649e-05	0.00414999	81383401	81384400	-0.8	1.66499e-06	0.00049087
chr1	148819402	148820800	+	Intergenic	L1_Mus3|LINE|L1	1102338	ENSMUSG00000056220	Pla2g4a	Pla2g4|cPLA2|cPLA2-alpha|cPLA2alpha	phospholipase A2, group IVA (cytosolic, calcium-dependent)	protein-coding	40.55;30.08;32.75;27.27;38.32	17.2	33.8	NA	NA	Down	-0.97	1.78429e-06	0.000867465	148819601	148820600	-1	1.2819e-05	0.00186379
chr6	48282802	48284000	+	intron (NR_152250, intron 1 of 4)	L1VL4|LINE|L1	112007	ENSMUSG00000107875	Gm16630	-	predicted gene, 16630	ncRNA	37.94;36.77;54.30;39.67;40.77	22.9	41.89	NA	NA	Down	-0.87	6.11198e-07	0.000466571	48282901	48283900	-0.85	8.5404e-06	0.00143232
chr6	82176302	82177300	+	Intergenic	L1_Mus1|LINE|L1	135173	ENSMUSG00000035104	Eva1a	BC014699|Fam176a|Tmem166	eva-1 homolog A (C. elegans)	protein-coding	22.24;22.28;25.00;18.60;20.38	11.07	21.7	NA	NA	Down	-0.97	8.48748e-05	0.00689322	82176301	82177300	-0.97	8.48748e-05	0.00603819
chr7	66956102	66957100	+	intron (NM_001033877, intron 7 of 22)	intron (NM_001033877, intron 7 of 22)	116866	ENSMUSG00000058145	Adamts17	AU023434	a disintegrin-like and metallopeptidase (reprolysin type) with thrombospondin type 1 motif, 17	protein-coding	27.47;42.34;29.31;24.79;23.64	50.58	29.51	NA	NA	Up	0.78	5.36622e-05	0.00547326	66956101	66957100	0.78	5.36622e-05	0.00454634
chr13	30973502	30974600	+	promoter-TSS (NM_025588)	promoter-TSS (NM_025588)	-4	ENSMUSG00000021357	Exoc2	2410030I24Rik|AI648199|Sec5|Sec5l1	exocyst complex component 2	protein-coding	65.41;44.56;47.41;50.83;61.96	81.88	54.03	NA	NA	Up	0.6	8.64912e-05	0.00695738	30973501	30974500	0.66	4.57091e-06	0.000950166
chr3	19797902	19799300	+	Intergenic	Intergenic	-96270	ENSMUSG00000048106	4632415L05Rik	AI662792	RRS1 ribosome biogenesis regulator homolog pseudogene	pseudo	51.02;50.13;42.24;42.15;36.69	25.32	44.45	NA	NA	Down	-0.81	8.77306e-06	0.00210948	19798101	19799100	-0.88	2.81972e-06	0.000690084
chr8	10569602	10570600	+	exon (NM_001319151, exon 32 of 35)	exon (NM_001319151, exon 32 of 35)	312353	ENSMUSG00000109473	B930025P03Rik	-	RIKEN cDNA B930025P03 gene	ncRNA	65.41;61.28;77.58;84.30;58.70	103.72	69.45	NA	NA	Up	0.58	3.01311e-05	0.00404139	10569601	10570600	0.58	3.01311e-05	0.00316347
chr8	10275402	10276600	+	intron (NM_001319151, intron 2 of 34)	intron (NM_001319151, intron 2 of 34)	122090	ENSMUSG00000039057	Myo16	BM140241|C230040D10Rik|Gm1105|NYAP3|mKIAA0865	myosin XVI	protein-coding	53.63;47.91;46.55;57.03;39.95	28.66	49.01	NA	NA	Down	-0.77	2.86685e-06	0.00113378	10275601	10276600	-0.78	1.32334e-05	0.00190433
chr2	146089302	146090400	+	Intergenic	Intergenic	-132146	ENSMUSG00000068154	Insm1	IA-1	insulinoma-associated 1	protein-coding	32.70;37.88;39.65;48.35;43.21	24.45	40.36	NA	NA	Down	-0.72	3.85022e-05	0.00458793	146089301	146090300	-0.77	2.65604e-05	0.00293145
chr3	155237502	155238700	+	Intergenic	Intergenic	144667	ENSMUSG00000028182	Lrriq3	4930438B07Rik|4930511J15Rik|4933403H06Rik|BB020367|Lrrc44	leucine-rich repeats and IQ motif containing 3	protein-coding	36.63;33.42;35.34;37.19;25.27	18.32	33.57	NA	NA	Down	-0.87	4.25889e-06	0.00141666	155237601	155238600	-0.92	2.51517e-06	0.000636872
chr2	162102802	162103800	+	intron (NM_001291150, intron 7 of 30)	intron (NM_001291150, intron 7 of 30)	-287512	ENSMUSG00000084919	Ptprtos	C330008G21Rik	protein tyrosine phosphatase, receptor type T, opposite strand	ncRNA	40.55;38.99;37.93;28.51;43.21	23.38	37.84	NA	NA	Down	-0.69	6.11196e-05	0.00586341	162102801	162103800	-0.69	6.11196e-05	0.00493586
chr5	53141002	53142100	+	intron (NM_172710, intron 13 of 23)	MTC|LTR|ERVL-MaLR	71901	ENSMUSG00000029189	Sel1l3	2310045A20Rik|AI429585|mKIAA0746	sel-1 suppressor of lin-12-like 3 (C. elegans)	protein-coding	34.01;30.08;37.06;44.63;44.03	22.48	37.96	NA	NA	Down	-0.76	1.91014e-05	0.00320244	53141001	53142000	-0.79	1.54207e-05	0.00209731
chr10	126393702	126394700	+	Intergenic	Intergenic	316190	ENSMUSG00000098756	Mir378d	Gm27650|mmu-mir-378d	microRNA 378d	ncRNA	30.09;40.11;23.27;21.08;22.01	12.94	27.31	NA	NA	Down	-1.08	9.15577e-05	0.007148	126393701	126394700	-1.08	9.15577e-05	0.00632686
chr15	10207302	10208300	+	intron (NM_011169, intron 1 of 9)	MIRb|SINE|MIR	-16105	ENSMUSG00000005268	Prlr	AI987712|Pr-1|Pr-3|Prlr-rs1	prolactin receptor	protein-coding	24.85;22.28;34.48;23.55;26.09	14.88	26.25	NA	NA	Down	-0.82	1.66402e-05	0.00298417	10207301	10208300	-0.82	1.66402e-05	0.0021996
chr17	28002502	28003800	+	intron (NM_181413, intron 11 of 24)	intron (NM_181413, intron 11 of 24)	77433	ENSMUSG00000062859	Tcp11	D17Ken1|Tcp-11	t-complex protein 11	protein-coding	75.87;46.79;62.92;65.71;57.07	88.41	61.67	NA	NA	Up	0.52	0.000362007	0.0250168	28002501	28003500	0.58	6.08504e-05	0.00492175
chr2	148236702	148237700	+	Intergenic	Intergenic	-158176	ENSMUSG00000037014	Sstr4	Smstr4|sst4	somatostatin receptor 4	protein-coding	26.16;27.85;29.31;30.99;27.72	15.78	28.41	NA	NA	Down	-0.85	6.30639e-05	0.00595699	148236701	148237700	-0.85	6.30639e-05	0.0050323
chr15	83605602	83606600	+	3' UTR (NM_001271472, exon 23 of 23)	3' UTR (NM_001271472, exon 23 of 23)	-10944	ENSMUSG00000016757	Ttll12	BC055368|D430005B17	tubulin tyrosine ligase-like family, member 12	protein-coding	58.87;36.77;53.44;45.87;45.66	73.13	48.12	NA	NA	Up	0.6	4.92289e-05	0.00523182	83605601	83606600	0.6	4.92289e-05	0.00430891
chr11	87592002	87593000	+	intron (NM_133215, intron 1 of 18)	intron (NM_133215, intron 1 of 18)	335	ENSMUSG00000018401	Mtmr4	AA596759|ESTM44|FYVE-DSP2|ZFYVE11|mKIAA0647	myotubularin related protein 4	protein-coding	109.88;154.86;117.23;195.88;181.00	218.17	151.77	NA	NA	Up	0.52	2.63632e-06	0.00108161	87592001	87593000	0.52	2.63632e-06	0.000659545
chr12	91411602	91412600	+	intron (NM_011648, intron 1 of 9)	URR1A|DNA|hAT-Charlie	11108	ENSMUSG00000020963	Tshr	AI481368|hypothroid|hyt|pet	thyroid stimulating hormone receptor	protein-coding	32.70;33.42;42.24;27.27;35.06	20.14	34.14	NA	NA	Down	-0.76	1.43917e-05	0.00276658	91411601	91412600	-0.76	1.43917e-05	0.00200437
chr2	73891802	73892900	+	intron (NM_001025093, intron 1 of 14)	CpG	288	ENSMUSG00000027104	Atf2	Atf-2|CRE-BP|Creb2|D130078H02Rik|D18875|Tg(Gzma-Klra1)7Wum|mXBP	activating transcription factor 2	protein-coding	94.19;106.95;103.44;88.02;122.30	138.15	102.98	NA	NA	Up	0.42	4.66251e-11	4.00684e-07	73891801	73892800	0.49	3.4223e-11	1.40819e-07
chr11	24175102	24176100	+	Intergenic	Intergenic	94906	ENSMUSG00000000861	Bcl11a	2810047E18Rik|BCL-11A|Ctip1|D930021L15Rik|Evi9|Evi9a|Evi9b|Evi9c|mKIAA1809	B cell CLL/lymphoma 11A (zinc finger protein)	protein-coding	28.78;33.42;21.55;30.99;30.98	17.51	29.15	NA	NA	Down	-0.74	8.97621e-05	0.00708727	24175101	24176100	-0.74	8.97621e-05	0.00625422
chr11	102591002	102592500	+	Intergenic	B1_Mus1|SINE|Alu	-12632	ENSMUSG00000078640	Gm11627	-	predicted gene 11627	ncRNA	56.25;42.34;36.20;44.63;52.18	28.83	46.32	NA	NA	Down	-0.68	0.000300494	0.0208898	102591301	102592300	-0.85	1.14807e-05	0.0017307
chr18	24073102	24074100	+	Intergenic	Intergenic	48218	ENSMUSG00000047989	Ino80c	D030070L09Rik	INO80 complex subunit C	protein-coding	35.32;22.28;23.27;19.84;25.27	10.62	25.2	NA	NA	Down	-1.25	4.16996e-07	0.000362694	24073101	24074100	-1.25	4.16996e-07	0.000197964
chr19	54391002	54392000	+	Intergenic	Intergenic	346319	ENSMUSG00000033717	Adra2a	AW122659|Adra-2|Adra-2a|alpha(2A)AR|alpha2-C10|alpha2A|alpha2A-AR	adrenergic receptor, alpha 2a	protein-coding	45.79;34.54;36.20;29.75;30.17	20.61	35.29	NA	NA	Down	-0.78	2.67464e-05	0.0038069	54391001	54392000	-0.78	2.67464e-05	0.00293951
chr5	150222402	150223600	+	Intergenic	B3|SINE|B2	-36929	ENSMUSG00000056602	Fry	13CDNA73|9330186A19Rik|AF346502|AI462658|C87180|D930046M03|cg003|mKIAA4143	FRY microtubule binding protein	protein-coding	51.02;64.62;47.41;44.63;33.43	28.14	48.22	NA	NA	Down	-0.78	2.96319e-05	0.00400672	150222401	150223400	-0.9	3.24293e-05	0.00331657
chr2	146596802	146598300	+	Intergenic	Intergenic	54620	ENSMUSG00000085796	4933406D12Rik	-	RIKEN cDNA 4933406D12 gene	ncRNA	37.94;43.45;50.86;48.35;52.18	25.9	46.55	NA	NA	Down	-0.85	2.39382e-07	0.00026333	146597201	146598200	-1.2	7.7745e-10	1.51769e-06
chr6	130416902	130418400	+	Intergenic	Intergenic	-30777	ENSMUSG00000079853	Klra1	A1|CH29-493D4.3|Klra22|Ly49a|Ly49o<129>|Ly49v	killer cell lectin-like receptor, subfamily A, member 1	protein-coding	57.56;51.25;41.37;37.19;53.81	31.09	48.24	NA	NA	Down	-0.63	0.000172362	0.0123364	130417201	130418200	-0.89	3.23043e-07	0.000167629
chr15	87027102	87028100	+	Intergenic	Intergenic	-516698	ENSMUSG00000054863	Tafa5	Fam19a5|Tafa-5|Tara-5	TAFA chemokine like family member 5	protein-coding	58.87;30.08;31.89;63.23;42.40	23.86	45.29	NA	NA	Down	-0.92	1.57164e-05	0.00289315	87027101	87028100	-0.92	1.57164e-05	0.00212183
chr9	7540302	7541300	+	Intergenic	MYSERV6-int|LTR|ERVK	-17628	ENSMUSG00000005800	Mmp8	BB138268	matrix metallopeptidase 8	protein-coding	35.32;23.40;20.69;18.60;21.20	12.93	23.84	NA	NA	Down	-0.88	9.9203e-05	0.00742407	7540301	7541300	-0.88	9.9203e-05	0.00664014
chr10	80699502	80700700	+	intron (NM_172457, intron 1 of 3)	B3A|SINE|B2	1719	ENSMUSG00000003348	Mob3a	5330417K06Rik|A630029F06|AV218468|Mobkl2a	MOB kinase activator 3A	protein-coding	20.93;32.31;37.06;35.95;29.35	49.75	31.12	NA	NA	Up	0.68	9.45251e-05	0.00724702	80699601	80700600	0.85	1.42961e-05	0.00199563
chr4	126743102	126744200	+	TTS (NM_001355413)	TTS (NM_001355413)	-7382	ENSMUSG00000042477	Tfap2e	AI505200|AP-2e|Tcfap2e	transcription factor AP-2, epsilon	protein-coding	20.93;38.99;40.51;35.95;34.24	57.98	34.13	NA	NA	Up	0.76	6.11274e-05	0.00586369	126743201	126744200	0.75	8.44339e-05	0.00602646
chr11	38648402	38649400	+	Intergenic	L1Md_F2|LINE|L1	-128856		Gm12130	-	predicted gene 12130	ncRNA	45.79;21.17;30.17;18.60;25.27	11.95	28.2	NA	NA	Down	-1.24	2.16134e-05	0.00341057	38648401	38649400	-1.24	2.16134e-05	0.0025829
chr2	9808202	9809400	+	Intergenic	B1F|SINE|Alu	69799	ENSMUSG00000015619	Gata3	Gata-3|jal	GATA binding protein 3	protein-coding	35.32;28.97;53.44;43.39;50.55	25.59	42.33	NA	NA	Down	-0.73	0.000263965	0.0184679	9808301	9809300	-0.89	3.32111e-06	0.000768405
chr12	113713302	113714300	+	Intergenic	RLTR16C_MM|LTR|ERVK	169893	ENSMUSG00000043945	Adam6a	Adam6|tMDCIV	a disintegrin and metallopeptidase domain 6A	protein-coding	26.16;27.85;28.44;30.99;31.80	18.17	29.05	NA	NA	Down	-0.68	4.70836e-05	0.00510632	113713301	113714300	-0.68	4.70836e-05	0.00418135
chr13	43303302	43304600	+	5' UTR (NM_001033399, exon 1 of 2)	5' UTR (NM_001033399, exon 1 of 2)	221	ENSMUSG00000051335	Gfod1	9630032O13|AI850995	glucose-fructose oxidoreductase domain containing 1	protein-coding	146.51;176.03;131.88;193.40;197.31	222.87	169.03	NA	NA	Up	0.4	0.00184617	0.123822	43303401	43304400	0.47	2.53808e-06	0.000641512
chr7	99637302	99638300	+	Intergenic	Intergenic	-10698	ENSMUSG00000096606	Tpbgl	EG245190|Gm4980	trophoblast glycoprotein-like	protein-coding	32.70;33.42;25.86;27.27;37.50	17.32	31.35	NA	NA	Down	-0.86	7.59441e-05	0.00654235	99637301	99638300	-0.86	7.59441e-05	0.00565498
chr11	68386602	68387700	+	promoter-TSS (NM_008744)	promoter-TSS (NM_008744)	-325	ENSMUSG00000020902	Ntn1	AI561871|BC019633|Netrin-1	netrin 1	protein-coding	77.18;60.16;76.72;57.03;70.93	96.48	68.4	NA	NA	Up	0.5	0.000912243	0.0616215	68386701	68387700	0.54	6.21636e-05	0.004991
chr1	157885002	157886400	+	Intergenic	Intergenic	359531	ENSMUSG00000026589	Sec16b	Lztr2|Rgpr|Rgpr-p117	SEC16 homolog B (S. cerevisiae)	protein-coding	39.24;40.11;37.93;50.83;42.40	25.14	42.1	NA	NA	Down	-0.74	1.03208e-05	0.00230369	157885101	157886100	-0.83	6.75123e-06	0.00122902
chr6	52837902	52838900	+	intron (NM_173406, intron 2 of 4)	intron (NM_173406, intron 2 of 4)	71219	ENSMUSG00000063568	Jazf1	AI591476|C820002C15|Jaz1|Tip27	JAZF zinc finger 1	protein-coding	13.08;14.48;17.24;19.84;12.23	28.77	15.37	NA	NA	Up	0.9	9.98442e-05	0.00744794	52837901	52838900	0.9	9.98442e-05	0.00666633
chr9	27334002	27335200	+	exon (NM_001326702, exon 18 of 20)	exon (NM_001326702, exon 18 of 20)	-18084	ENSMUSG00000034275	Igsf9b	AI414108|AI854107|Gm508|mKIAA1030	immunoglobulin superfamily, member 9B	protein-coding	98.11;80.22;93.09;100.42;104.36	136.97	95.24	NA	NA	Up	0.52	8.46852e-07	0.000569409	27334201	27335200	0.59	3.4868e-07	0.000175879
chr15	71224702	71226200	+	Intergenic	Intergenic	502387	ENSMUSG00000036800	Fam135b	1700010C24Rik|A830008O07Rik	family with sequence similarity 135, member B	protein-coding	36.63;42.34;44.82;44.63;45.66	25.06	42.81	NA	NA	Down	-0.77	3.00777e-06	0.00117096	71225201	71226200	-0.86	1.89656e-05	0.00238622
chr11	5208202	5209300	+	intron (NM_032396, intron 5 of 8)	MLT1C|LTR|ERVL-MaLR	52859	ENSMUSG00000020393	Kremen1	AV002070|Kremen|Krm1	kringle containing transmembrane protein 1	protein-coding	27.47;26.74;21.55;24.79;32.61	46.49	26.63	NA	NA	Up	0.8	6.85857e-05	0.00621917	5208201	5209200	0.83	1.80289e-05	0.00230786
chr2	72978302	72979700	+	promoter-TSS (NR_045269)	promoter-TSS (NR_045269)	280	ENSMUSG00000027109	Sp3	D130027J01Rik	trans-acting transcription factor 3	protein-coding	86.34;133.69;86.20;126.45;161.43	184.9	118.82	NA	NA	Up	0.64	1.11105e-06	0.000663007	72978701	72979700	0.67	4.1885e-07	0.00019845
chr15	58833702	58834700	+	Intergenic	L1Md_F2|LINE|L1	-10774	ENSMUSG00000062373	Tmem65	2610029O13Rik|4930438D12Rik	transmembrane protein 65	protein-coding	31.40;27.85;23.27;30.99;31.80	17.21	29.06	NA	NA	Down	-0.76	7.52279e-05	0.006513	58833701	58834700	-0.76	7.52279e-05	0.00562618
chr15	76191302	76192300	+	intron (NM_201394, intron 6 of 31)	B1_Mur1|SINE|Alu	3909	ENSMUSG00000022565	Plec	AA591047|AU042537|EBS1|PCN|PLTN|Plec1	plectin	protein-coding	32.70;47.91;45.68;57.03;47.29	75.48	46.12	NA	NA	Up	0.71	1.24355e-05	0.00255386	76191301	76192300	0.71	1.24355e-05	0.00182312
chr2	46746002	46747500	+	Intergenic	Lx3A|LINE|L1	1050146	ENSMUSG00000086202	1700019E08Rik	-	RIKEN cDNA 1700019E08 gene	ncRNA	57.56;60.16;45.68;47.11;57.89	30.42	53.68	NA	NA	Down	-0.82	6.54922e-07	0.00048927	46746201	46747200	-0.9	3.57993e-07	0.000179155
chr6	70205102	70206100	+	Intergenic	RMER1A|Other|Other	586574	ENSMUSG00000053604	Rpia	RPI	ribose 5-phosphate isomerase A	protein-coding	57.56;37.88;36.20;28.51;22.01	20.25	36.43	NA	NA	Down	-0.85	7.37595e-05	0.00645966	70205101	70206100	-0.85	7.37595e-05	0.00556495
chr2	13587702	13588700	+	Intergenic	Intergenic	13890	ENSMUSG00000026728	Vim	-	vimentin	protein-coding	22.24;27.85;31.89;24.79;23.64	14.03	26.08	NA	NA	Down	-0.89	9.05454e-05	0.00711162	13587701	13588700	-0.89	9.05454e-05	0.00628656
chr12	117117102	117118400	+	intron (NM_011215, intron 12 of 22)	intron (NM_011215, intron 12 of 22)	33518	ENSMUSG00000099907	Gm10421	-	predicted gene 10421	ncRNA	52.33;73.53;51.72;54.55;49.73	36.26	56.37	NA	NA	Down	-0.64	2.95779e-05	0.00400252	117117201	117118200	-0.96	3.42928e-08	3.55317e-05
chr8	120190902	120192000	+	Intergenic	Intergenic	-13982	ENSMUSG00000042269	Fam92b	1700120B06Rik	family with sequence similarity 92, member B	protein-coding	87.65;76.87;82.75;101.66;92.95	123.56	88.37	NA	NA	Up	0.48	2.70054e-11	3.89007e-07	120190901	120191900	0.5	2.94631e-05	0.00312028
chr10	91577102	91578100	+	Intergenic	Intergenic	-311228	ENSMUSG00000111657	Gm31592	-	predicted gene, 31592	ncRNA	39.24;49.02;33.62;35.95;22.83	19.24	36.13	NA	NA	Down	-0.91	7.43846e-05	0.00648306	91577101	91578100	-0.91	7.43846e-05	0.00559098
chr14	122736902	122738000	+	intron (NR_153443, intron 19 of 24)	intron (NR_153443, intron 19 of 24)	-175579	ENSMUSG00000075463	4930594M22Rik	F930011C10Rik|Gm15735	RIKEN cDNA 4930594M22 gene	ncRNA	24.85;30.08;21.55;24.79;23.64	11.19	24.98	NA	NA	Down	-1.16	1.46517e-07	0.000184877	122736901	122737900	-1.24	1.39756e-07	9.5196e-05
chr17	14367002	14368000	+	intron (NM_022315, intron 7 of 12)	intron (NM_022315, intron 7 of 12)	31441	ENSMUSG00000117328	4930474M22Rik	-	RIKEN cDNA 4930474M22 gene	ncRNA	24.85;24.51;20.69;19.84;29.35	13.43	23.85	NA	NA	Down	-0.83	1.75159e-05	0.00306861	14367001	14368000	-0.83	1.75159e-05	0.0022675
chr14	48637702	48639100	+	Intergenic	Lx|LINE|L1	24333	ENSMUSG00000021848	Otx2	E130306E05Rik	orthodenticle homeobox 2	protein-coding	37.94;33.42;49.99;33.47;38.32	23.41	38.63	NA	NA	Down	-0.72	1.97669e-05	0.0032594	48637901	48638900	-0.83	1.03424e-06	0.000361398
chr10	67845102	67846100	+	Intergenic	Intergenic	67061	ENSMUSG00000037855	Zfp365	AI839779|AV340892|DBZ|Su48|Znf365|talanin	zinc finger protein 365	protein-coding	35.32;30.08;31.03;21.08;21.20	14.25	27.74	NA	NA	Down	-0.96	4.99404e-05	0.00526133	67845101	67846100	-0.96	4.99404e-05	0.00434179
chr4	83525002	83526000	+	promoter-TSS (NM_001355378)	promoter-TSS (NM_001355378)	-44	ENSMUSG00000052407	Ccdc171	4930418J05Rik|4930473A06Rik|A330015D16Rik	coiled-coil domain containing 171	protein-coding	130.82;135.92;92.23;142.57;143.50	176.73	129.01	NA	NA	Up	0.45	7.45629e-05	0.00648774	83525001	83526000	0.45	7.45629e-05	0.00559776
chr7	45116502	45117700	+	Intergenic	Intergenic	-4656	ENSMUSG00000065495	Mir150	Mirn150|mir-150|mmu-mir-150	microRNA 150	ncRNA	49.71;36.77;45.68;44.63;49.73	28.07	45.3	NA	NA	Down	-0.69	9.01665e-05	0.00710061	45116601	45117600	-0.83	2.18419e-06	0.000582839
chr7	31154202	31155800	+	Intergenic	Intergenic	-3830	ENSMUSG00000001248	Gramd1a	1300003M23Rik|AI415002|AW547240|D7Bwg0611e	GRAM domain containing 1A	protein-coding	71.95;79.10;58.61;63.23;75.82	100	69.74	NA	NA	Up	0.52	9.49749e-06	0.00219967	31154701	31155700	0.67	1.42075e-06	0.000443463
chr14	102401502	102402500	+	Intergenic	Intergenic	561378	ENSMUSG00000033060	Lmo7	C78582|FBXO20|Gm914|mKIAA0858	LIM domain only 7	protein-coding	27.47;37.88;25.86;26.03;31.80	17.51	29.81	NA	NA	Down	-0.77	8.37221e-05	0.00685497	102401501	102402500	-0.77	8.37221e-05	0.00599217
chr11	103830402	103831700	+	intron (NM_008740, intron 17 of 20)	intron (NM_008740, intron 17 of 20)	56876	ENSMUSG00000000125	Wnt3	Int-4|Wnt-3	wingless-type MMTV integration site family, member 3	protein-coding	23.55;45.68;45.68;29.75;29.35	16.88	34.8	NA	NA	Down	-1.04	3.5149e-06	0.0012728	103830501	103831500	-1.37	3.91793e-08	3.90601e-05
chr4	39867202	39868400	+	Intergenic	Lx7|LINE|L1	-275464	ENSMUSG00000028405	Aco1	Aco-1|Irebp|Irp1	aconitase 1	protein-coding	28.78;31.19;33.62;29.75;25.27	15.27	29.72	NA	NA	Down	-0.96	6.89011e-07	0.000504833	39867301	39868300	-1	9.91393e-07	0.000351643
chr8	78599802	78600800	+	intron (NM_001009981, intron 5 of 10)	intron (NM_001009981, intron 5 of 10)	90973	ENSMUSG00000031684	Slc10a7	2410193C02Rik|P7	solute carrier family 10 (sodium/bile acid cotransporter family), member 7	protein-coding	44.48;42.34;23.27;44.63;44.03	21.49	39.75	NA	NA	Down	-0.89	1.33536e-05	0.00265643	78599801	78600800	-0.89	1.33536e-05	0.00191451
chr7	44461202	44463000	+	exon (NM_198250, exon 3 of 3)	exon (NM_198250, exon 3 of 3)	-3334	ENSMUSG00000038704	Aspdh	0610012D14Rik	aspartate dehydrogenase domain containing	protein-coding	138.66;120.32;146.53;145.05;125.56	189.23	135.23	NA	NA	Up	0.48	1.34379e-06	0.000741199	44461501	44462500	0.55	4.78796e-06	0.000981889
chr3	29270702	29271800	+	intron (NR_151638, intron 4 of 13)	intron (NR_151638, intron 4 of 13)	-145572	ENSMUSG00000076120	Mir551b	Mirn551b|mir-551b	microRNA 551b	ncRNA	30.09;35.65;22.41;34.71;23.64	14.67	29.3	NA	NA	Down	-1	4.82977e-06	0.00151478	29270801	29271800	-1.04	5.97238e-06	0.00113663
chr13	94054702	94055800	+	Intergenic	Intergenic	-2545	ENSMUSG00000045312	Lhfpl2	6030465B15|AI447312|AW050335|mKIAA0206|vgim	lipoma HMGIC fusion partner-like 2	protein-coding	26.16;51.25;40.51;61.99;44.03	24.83	44.79	NA	NA	Down	-0.85	3.98616e-05	0.00467729	94054801	94055800	-0.87	2.76066e-05	0.00299793
chr2	79008602	79009700	+	Intergenic	Intergenic	139473	ENSMUSG00000027011	Ube2e3	Ubce4|ubcM2	ubiquitin-conjugating enzyme E2E 3	protein-coding	13.08;13.37;14.65;19.84;22.01	33	16.59	NA	NA	Up	0.99	2.00821e-05	0.00328682	79008701	79009700	1.09	1.47769e-05	0.00204032
chr4	141270902	141271900	+	Intergenic	Intergenic	-7038	ENSMUSG00000085395	Gm13056	-	predicted gene 13056	ncRNA	44.48;44.56;53.44;48.35;32.61	66.86	44.69	NA	NA	Up	0.58	4.08819e-05	0.00474641	141270901	141271900	0.58	4.08819e-05	0.003842
chr8	111762302	111763400	+	Intergenic	RSINE1|SINE|B4	-19002	ENSMUSG00000031955	Bcar1	AI385681|Cas|Crkas	breast cancer anti-estrogen resistance 1	protein-coding	36.63;28.97;38.79;29.75;40.77	20.99	34.98	NA	NA	Down	-0.74	4.57258e-05	0.00502298	111762401	111763400	-0.85	1.08561e-05	0.00166582
chr6	90962302	90963300	+	Intergenic	L2|LINE|L2	-152678	ENSMUSG00000034312	Iqsec1	AW561907|BC026481|BRAG2|D6Ertd349e|cI-43	IQ motif and Sec7 domain 1	protein-coding	27.47;25.62;25.86;16.12;32.61	44.6	25.54	NA	NA	Up	0.8	8.14248e-05	0.00676262	90962301	90963300	0.8	8.14248e-05	0.00589202
chr9	103966402	103967600	+	Intergenic	Intergenic	-35543	ENSMUSG00000032558	Nphp3	3632410F03Rik|AI550417|C230078J01|D330020E01Rik|pcy	nephronophthisis 3 (adolescent)	protein-coding	40.55;32.31;35.34;33.47;44.84	21.8	37.3	NA	NA	Down	-0.77	0.000270838	0.0189119	103966401	103967400	-0.9	6.74117e-05	0.00525564
chr18	32024402	32025400	+	intron (NM_032394, intron 1 of 46)	B4|SINE|B4	12030	ENSMUSG00000024388	Myo7b	-	myosin VIIB	protein-coding	57.56;63.50;37.06;38.43;56.26	30.83	50.56	NA	NA	Down	-0.71	8.26336e-05	0.00680692	32024401	32025400	-0.71	8.26336e-05	0.00594288
chr10	62034202	62035200	+	Intergenic	Intergenic	-55593	ENSMUSG00000058806	Col13a1	-	collagen, type XIII, alpha 1	protein-coding	69.33;54.59;65.51;75.62;43.21	37.29	61.65	NA	NA	Down	-0.73	7.90379e-05	0.00666871	62034201	62035200	-0.73	7.90379e-05	0.005787
chr6	91809902	91811200	+	Intergenic	Intergenic	-3158	ENSMUSG00000030098	Grip2	-	glutamate receptor interacting protein 2	protein-coding	52.33;66.85;70.68;73.14;53.81	38.56	63.36	NA	NA	Down	-0.72	1.98615e-05	0.00326985	91810101	91811100	-0.72	5.15519e-06	0.00102952
chr19	59648102	59649100	+	Intergenic	(CA)n|Simple_repeat|Simple_repeat	155465	ENSMUSG00000100119	2700089I24Rik	-	RIKEN cDNA 2700089I24 gene	ncRNA	70.64;66.85;45.68;42.15;57.07	32.93	56.48	NA	NA	Down	-0.78	8.63493e-06	0.00208848	59648101	59649100	-0.78	8.63493e-06	0.0014418
chr4	113261902	113262900	+	intron (NM_001103199, intron 2 of 48)	Lx5c|LINE|L1	24572	ENSMUSG00000087194	Skint6	-	selection and upkeep of intraepithelial T cells 6	protein-coding	22.24;21.17;25.86;24.79;27.72	12.88	24.36	NA	NA	Down	-0.92	3.09324e-05	0.00409347	113261901	113262900	-0.92	3.09324e-05	0.00321404
chr7	29553302	29554600	+	Intergenic	B1_Mur2|SINE|Alu	-48491	ENSMUSG00000030583	Sipa1l3	2610511M17Rik	signal-induced proliferation-associated 1 like 3	protein-coding	39.24;34.54;41.37;42.15;44.03	24.99	40.27	NA	NA	Down	-0.69	6.51844e-05	0.00606268	29553401	29554400	-1.18	3.94106e-10	8.28353e-07
chr3	105870402	105871400	+	promoter-TSS (NM_001174169)	promoter-TSS (NM_001174169)	43	ENSMUSG00000000562	Tmigd3	1700001d09rik|4930578J19Rik|Tg(H2-K-CALR*)del52Shmd	transmembrane and immunoglobulin domain containing 3	protein-coding	20.93;35.65;20.69;42.15;36.69	15.67	31.22	NA	NA	Down	-0.99	2.0442e-05	0.00331505	105870401	105871400	-0.99	2.0442e-05	0.00250087
chr13	115659302	115660300	+	Intergenic	Intergenic	-557837	ENSMUSG00000042284	Itga1	CD49A|E130012M19Rik|Vla1	integrin alpha 1	protein-coding	23.55;25.62;26.72;18.60;23.64	13.57	23.63	NA	NA	Down	-0.8	3.27786e-05	0.00422082	115659301	115660300	-0.8	3.27786e-05	0.00333862
chr3	110403402	110404400	+	Intergenic	Intergenic	-152902	ENSMUSG00000049300	Prmt6	AW124876|BB233495|Hrmt1l6	protein arginine N-methyltransferase 6	protein-coding	22.24;34.54;21.55;18.60;30.98	13.25	25.58	NA	NA	Down	-0.95	7.61198e-05	0.00654941	110403401	110404400	-0.95	7.61198e-05	0.00566233
chr3	50372702	50373900	+	intron (NM_011990, intron 11 of 11)	intron (NM_011990, intron 11 of 11)	70312	ENSMUSG00000027737	Slc7a11	9930009M05Rik|AI451155|sut|xCT	solute carrier family 7 (cationic amino acid transporter, y+ system), member 11	protein-coding	31.40;31.19;37.06;32.23;30.17	19.42	32.41	NA	NA	Down	-0.74	5.71993e-05	0.00566374	50372901	50373900	-0.76	2.20923e-05	0.00262198
chr1	138759202	138760200	+	Intergenic	Lx6|LINE|L1	-77626	ENSMUSG00000100459	Gm5833	-	predicted gene 5833	ncRNA	30.09;30.08;21.55;26.03;22.01	14.7	25.95	NA	NA	Down	-0.82	1.67988e-05	0.00299876	138759201	138760200	-0.82	1.67988e-05	0.00221074
chr16	90202502	90203700	+	Intergenic	A-rich|Low_complexity|Low_complexity	-17641	ENSMUSG00000022982	Sod1	B430204E11Rik|Cu/Zn-SOD|CuZnSOD|Ipo-1|Ipo1|SODC|Sod-1	superoxide dismutase 1, soluble	protein-coding	32.70;35.65;35.34;26.03;32.61	17.4	32.47	NA	NA	Down	-0.9	1.91226e-06	0.000900078	90202501	90203500	-0.87	8.76432e-06	0.00145413
chr3	136693802	136694800	+	intron (NM_008913, intron 1 of 13)	intron (NM_008913, intron 1 of 13)	24235	ENSMUSG00000028161	Ppp3ca	2900074D19Rik|CN|Caln|Calna|CnA	protein phosphatase 3, catalytic subunit, alpha isoform	protein-coding	26.16;26.74;27.58;23.55;25.27	42.26	25.86	NA	NA	Up	0.71	4.44956e-05	0.00495948	136693801	136694800	0.71	4.44956e-05	0.00403944
chr15	97026102	97027100	+	intron (NM_027052, intron 1 of 15)	intron (NM_027052, intron 1 of 15)	4612	ENSMUSG00000022464	Slc38a4	1110012E16Rik|1700012A18Rik|Ata3|mATA3|mNAT3	solute carrier family 38, member 4	protein-coding	53.63;24.51;30.17;37.19;26.91	18.71	34.48	NA	NA	Down	-0.88	5.79624e-05	0.00570415	97026101	97027100	-0.88	5.79624e-05	0.00477598
chr8	63442502	63444000	+	Intergenic	ERVB4_3-LTR_MM|LTR|ERVK	491906	ENSMUSG00000054162	Spock3	2900045C01Rik|AI428471|mKIAA4039	sparc/osteonectin, cwcv and kazal-like domains proteoglycan 3	protein-coding	39.24;41.22;37.93;30.99;37.50	21.13	37.38	NA	NA	Down	-0.82	6.91558e-06	0.00185534	63442501	63443500	-0.93	4.90424e-06	0.000995328
chr3	69867502	69868500	+	Intergenic	L1_Mus1|LINE|L1	-8107	ENSMUSG00000043461	Sptssb	1110032A04Rik|ADMP|Sssptb	serine palmitoyltransferase, small subunit B	protein-coding	22.24;21.17;22.41;18.60;22.01	9.64	21.29	NA	NA	Down	-1.14	5.54174e-05	0.00556554	69867501	69868500	-1.14	5.54174e-05	0.00463564
chr3	101923902	101925000	+	promoter-TSS (NM_001039371)	promoter-TSS (NM_001039371)	2	ENSMUSG00000033147	Slc22a15	2610034P21Rik|4930477M19|A530052I06Rik|BB219042	solute carrier family 22 (organic anion/cation transporter), member 15	protein-coding	54.94;86.90;79.30;107.86;88.87	121.65	83.57	NA	NA	Up	0.54	1.42149e-05	0.00274695	101924001	101925000	0.54	1.78245e-05	0.00229114
chr11	118354602	118355600	+	5' UTR (NM_011594, exon 1 of 5)	5' UTR (NM_011594, exon 1 of 5)	310	ENSMUSG00000017466	Timp2	D11Bwg1104e|Timp-2	tissue inhibitor of metalloproteinase 2	protein-coding	95.50;85.79;82.75;112.81;97.02	129.68	94.77	NA	NA	Up	0.45	8.09071e-05	0.00673898	118354601	118355600	0.45	8.09071e-05	0.00586672
chr6	148603802	148604900	+	Intergenic	Charlie2b|DNA|hAT-Charlie	9958	ENSMUSG00000070995	Gm6313	EG622319	predicted gene 6313	ncRNA	39.24;30.08;47.41;24.79;46.47	20.33	37.6	NA	NA	Down	-0.89	2.96652e-05	0.00401083	148603901	148604900	-0.85	5.03123e-05	0.00436359
chr4	20738802	20740500	+	intron (NM_172987, intron 1 of 4)	intron (NM_172987, intron 1 of 4)	39017	ENSMUSG00000055761	Nkain3	C530048M05|E130310K16Rik	Na+/K+ transporting ATPase interacting 3	protein-coding	48.40;40.11;50.86;38.43;55.44	28.97	46.65	NA	NA	Down	-0.69	5.56529e-05	0.0055809	20739401	20740400	-1.02	4.41752e-07	0.000206299
chr13	51920602	51921800	+	Intergenic	Intergenic	74526	ENSMUSG00000021453	Gadd45g	AI327420|C86281|CR6|DDIT2|OIG37	growth arrest and DNA-damage-inducible 45 gamma	protein-coding	69.33;71.30;40.51;55.79;63.59	94.27	60.11	NA	NA	Up	0.65	2.74201e-06	0.00110215	51920801	51921800	0.66	2.1652e-06	0.000579098
chr13	12537402	12538400	+	Intergenic	B4|SINE|B4	-17451	ENSMUSG00000095105	Edaradd	1810032E07Rik|5830469M23Rik|A630043P06|cr	EDAR (ectodysplasin-A receptor)-associated death domain	protein-coding	32.70;36.77;22.41;28.51;34.24	16.78	30.93	NA	NA	Down	-0.88	4.27083e-05	0.00486154	12537401	12538400	-0.88	4.27083e-05	0.00394651
chr6	145490502	145492000	+	Intergenic	IAPEz-int|LTR|ERVK	-56326	ENSMUSG00000054966	Lmntd1	4933403M22Rik|AI482300|Ifltd1|Lmna-rs1|Lmna1	lamin tail domain containing 1	protein-coding	14.39;18.94;14.65;14.88;17.94	34.16	16.16	NA	NA	Up	1.08	7.34147e-07	0.000520884	145491001	145492000	1.35	1.74834e-07	0.000110826
chr15	64755002	64756100	+	intron (NM_001331075, intron 7 of 16)	intron (NM_001331075, intron 7 of 16)	166745	ENSMUSG00000022376	Adcy8	AC8|AW060868	adenylate cyclase 8	protein-coding	35.32;31.19;25.86;26.03;34.24	18.24	30.53	NA	NA	Down	-0.74	1.27844e-05	0.00259238	64755101	64756100	-0.74	3.06001e-05	0.00319223
chr4	43351402	43352400	+	intron (NM_177195, intron 15 of 28)	Lx8b|LINE|L1	-30081	ENSMUSG00000035969	Rusc2	AI840675|mKIAA0375	RUN and SH3 domain containing 2	protein-coding	44.48;26.74;22.41;27.27;40.77	16.88	32.33	NA	NA	Down	-0.94	3.94416e-05	0.0046483	43351401	43352400	-0.94	3.94416e-05	0.0037523
chr7	35333702	35334700	+	promoter-TSS (NM_027897)	promoter-TSS (NM_027897)	-36	ENSMUSG00000030494	Rhpn2	1300002E07Rik|AA536890|C85860|D7Ertd784e	rhophilin, Rho GTPase binding protein 2	protein-coding	124.27;144.83;121.54;135.13;173.66	180.84	139.89	NA	NA	Up	0.37	1.95506e-10	9.01866e-07	35333701	35334700	0.37	1.95506e-10	4.53177e-07
chr1	54800502	54801500	+	intron (NM_001081433, intron 2 of 27)	L1ME3G|LINE|L1	125386	ENSMUSG00000052331	Ankrd44	4930444A19Rik|A130096K20|E130014H08Rik|PP6-ARS-B	ankyrin repeat domain 44	protein-coding	35.32;32.31;36.20;19.84;29.35	16.4	30.6	NA	NA	Down	-0.9	6.13989e-05	0.00587964	54800501	54801500	-0.9	6.13989e-05	0.00495149
chr1	186073402	186074400	+	Intergenic	RMER12|LTR|ERVK	43409	ENSMUSG00000039246	Lyplal1	BC027340|Q96AVO	lysophospholipase-like 1	protein-coding	20.93;25.62;31.89;23.55;25.27	12.88	25.46	NA	NA	Down	-0.98	5.98319e-06	0.00171899	186073401	186074400	-0.98	5.98319e-06	0.00113828
chr1	83802002	83803300	+	Intergenic	Intergenic	-394451	ENSMUSG00000026163	Sphkap	4930544G21Rik|A930009L15Rik|AI852220|SKIP|mKIAA1678	SPHK1 interactor, AKAP domain containing	protein-coding	31.40;33.42;38.79;32.23;31.80	20.11	33.53	NA	NA	Down	-0.74	0.000300942	0.0209189	83802101	83803100	-1.07	1.06359e-07	7.9305e-05
chr11	50555602	50556700	+	Intergenic	AT_rich|Low_complexity|Low_complexity	-45934	ENSMUSG00000036545	Adamts2	ADAM-TS 2|ADAM-TS2|ADAMTS-2|PC I-NP|PCINP|pNPI	a disintegrin-like and metallopeptidase (reprolysin type) with thrombospondin type 1 motif, 2	protein-coding	15.70;15.60;9.48;16.12;14.68	28.17	14.31	NA	NA	Up	0.98	2.15278e-06	0.000963503	50555701	50556700	1.06	7.3785e-07	0.000290069
chr1	137390802	137391800	+	Intergenic	Intergenic	-430853	ENSMUSG00000026398	Nr5a2	AU020803|D1Ertd308e|Ftf|LRH-1|UF2-H3B	nuclear receptor subfamily 5, group A, member 2	protein-coding	24.85;43.45;31.89;34.71;35.87	19.98	34.16	NA	NA	Down	-0.77	7.85913e-05	0.00664618	137390801	137391800	-0.77	7.85913e-05	0.00576428
chr18	51511202	51512200	+	Intergenic	RMER10A|LTR|ERVL	393803	ENSMUSG00000073565	Prr16	5430406M13Rik|AI607429	proline rich 16	protein-coding	23.55;22.28;31.89;30.99;32.61	11.01	28.27	NA	NA	Down	-1.36	3.36531e-10	1.42973e-06	51511201	51512200	-1.36	3.36531e-10	7.23663e-07
chr3	97120102	97121200	+	Intergenic	Intergenic	-27866	ENSMUSG00000104766	4930573H18Rik	Gm43734	RIKEN cDNA 4930573H18 gene	ncRNA	39.24;38.99;36.20;32.23;30.98	20.49	35.53	NA	NA	Down	-0.79	3.85185e-05	0.00458901	97120201	97121200	-0.94	4.83983e-06	0.000987694
chr16	97165202	97166700	+	intron (NM_031174, intron 1 of 32)	intron (NM_031174, intron 1 of 32)	4784	ENSMUSG00000050272	Dscam	4932410A21Rik	DS cell adhesion molecule	protein-coding	54.94;52.36;66.37;63.23;60.33	90.3	59.45	NA	NA	Up	0.6	3.04405e-05	0.0040646	97165401	97166400	0.72	9.97555e-07	0.000352634
chr6	89898902	89900000	+	Intergenic	Intergenic	6177	ENSMUSG00000068234	Vmn1r44	V1RA10|V1rb11|V1rb4	vomeronasal 1 receptor 44	protein-coding	48.40;35.65;56.03;48.35;48.92	28	47.47	NA	NA	Down	-0.76	1.67164e-05	0.00299057	89899001	89900000	-0.81	2.90909e-06	0.000704946
chr17	30580302	30581400	+	Intergenic	B3A|SINE|B2	-4564	ENSMUSG00000062202	Btbd9	1700023F20Rik|4930402L05|AI464421	BTB (POZ) domain containing 9	protein-coding	30.09;32.31;38.79;28.51;29.35	16.66	31.81	NA	NA	Down	-0.93	6.30553e-06	0.00176831	30580301	30581300	-1.19	4.43875e-07	0.000206875
chr12	26637202	26638200	+	Intergenic	Intergenic	168486	ENSMUSG00000020638	Cmpk2	1200004E04Rik|TDKI|Tyki	cytidine monophosphate (UMP-CMP) kinase 2, mitochondrial	protein-coding	44.48;27.85;33.62;40.91;32.61	21.2	35.89	NA	NA	Down	-0.76	3.72945e-05	0.00451128	26637201	26638200	-0.76	3.72945e-05	0.00361597
chr4	127236402	127237400	+	3' UTR (NM_001302081, exon 12 of 12)	3' UTR (NM_001302081, exon 12 of 12)	-6883	ENSMUSG00000042380	Smim12	BC003266	small integral membrane protein 12	protein-coding	39.24;40.11;52.58;59.51;49.73	73.23	48.23	NA	NA	Up	0.6	9.51018e-05	0.00726335	127236401	127237400	0.6	9.51018e-05	0.00646558
chr15	72317902	72318900	+	Intergenic	Lx8b|LINE|L1	227878	ENSMUSG00000036760	Kcnk9	A930009L07Rik|Task3	potassium channel, subfamily K, member 9	protein-coding	31.40;43.45;41.37;49.59;28.54	20.85	38.87	NA	NA	Down	-0.9	8.6699e-05	0.00696493	72317901	72318900	-0.9	8.6699e-05	0.00611907
chr19	19439302	19440300	+	Intergenic	C-rich|Low_complexity|Low_complexity	-328605	ENSMUSG00000036192	Rorb	Nr1f2|RZR-beta|RZRB|Rorbeta|hstp	RAR-related orphan receptor beta	protein-coding	11.77;6.68;14.65;16.12;9.78	24.24	11.8	NA	NA	Up	1.04	8.06789e-05	0.00673328	19439301	19440300	1.04	8.06789e-05	0.00585996
chr11	79121802	79122900	+	intron (NM_013571, intron 1 of 17)	intron (NM_013571, intron 1 of 17)	24122	ENSMUSG00000018334	Ksr1	AW492498|B-KSR1|D11Bhm183e|D11Bhm184e|Ksr|RSU2|hb|mKSR1	kinase suppressor of ras 1	protein-coding	47.09;35.65;56.89;54.55;46.47	71.36	48.13	NA	NA	Up	0.57	0.000108866	0.00805112	79121901	79122900	0.66	1.53896e-05	0.0020941
chr10	33880402	33881400	+	Intergenic	B1_Mm|SINE|Alu	23179	ENSMUSG00000069668	Sult3a1	ST3A1|Sult-x2|Sultx2	sulfotransferase family 3A, member 1	protein-coding	32.70;27.85;23.27;18.60;25.27	12.83	25.54	NA	NA	Down	-0.99	9.74893e-06	0.00223567	33880401	33881400	-0.99	9.74893e-06	0.00155624
chr15	62052602	62053700	+	intron (NR_132746, intron 1 of 6)	intron (NR_132746, intron 1 of 6)	13894	ENSMUSG00000097039	Pvt1	Ayu21-84Imeg|Gt(pU21)84Imeg|Mis-1|Mlvi-1|Pvt-1	Pvt1 oncogene	ncRNA	53.63;42.34;31.89;39.67;32.61	21.18	40.03	NA	NA	Down	-0.92	2.4966e-05	0.00368333	62052601	62053600	-1.07	2.3571e-06	0.000612948
chr10	92467802	92468800	+	Intergenic	Intergenic	-92928	ENSMUSG00000098040	Gm20757	-	predicted gene, 20757	ncRNA	32.70;30.08;30.17;32.23;34.24	17.78	31.89	NA	NA	Down	-0.84	1.81964e-05	0.00312599	92467801	92468800	-0.84	1.81964e-05	0.00232283
chr18	37147802	37149200	+	intron (NM_001003672, intron 1 of 3)	intron (NM_001003672, intron 1 of 3)	4532	ENSMUSG00000102697	Pcdhac2	CNRc2	protocadherin alpha subfamily C, 2	protein-coding	43.17;33.42;42.24;32.23;51.37	24.12	40.49	NA	NA	Down	-0.75	3.27751e-05	0.00422082	37147901	37148900	-0.89	8.3117e-06	0.00140631
chr8	80133902	80134900	+	Intergenic	L1_Mus3|LINE|L1	-76393	ENSMUSG00000064325	Hhip	Hhip1	Hedgehog-interacting protein	protein-coding	23.55;21.17;25.00;18.60;30.17	13.97	23.69	NA	NA	Down	-0.76	4.44656e-05	0.00495948	80133901	80134900	-0.76	4.44656e-05	0.00403887
chr12	81328702	81329800	+	intron (NM_001167920, intron 1 of 6)	intron (NM_001167920, intron 1 of 6)	3929	ENSMUSG00000079055	Slc8a3	AW742262|Ncx3	solute carrier family 8 (sodium/calcium exchanger), member 3	protein-coding	35.32;44.56;35.34;44.63;48.10	24.55	41.59	NA	NA	Down	-0.76	3.29836e-05	0.0042365	81328801	81329800	-0.85	5.34304e-06	0.00105587
chr9	97943802	97944800	+	intron (NM_022319, intron 1 of 17)	B3|SINE|B2	-59119	ENSMUSG00000090255	4921534H16Rik	-	RIKEN cDNA 4921534H16 gene	ncRNA	37.94;49.02;46.55;34.71;31.80	21.87	40	NA	NA	Down	-0.87	2.38078e-05	0.0035855	97943801	97944800	-0.87	2.38078e-05	0.0027428
chr11	11097402	11098400	+	Intergenic	(CA)n|Simple_repeat|Simple_repeat	-16115	ENSMUSG00000050830	Vwc2	A930041G11Rik|G11|PSST739|UNQ739|cradin	von Willebrand factor C domain containing 2	protein-coding	20.93;27.85;20.69;19.84;27.72	11.54	23.41	NA	NA	Down	-1.02	8.69603e-06	0.00209603	11097401	11098400	-1.02	8.69603e-06	0.00144734
chr12	91422502	91423500	+	intron (NM_011648, intron 1 of 9)	intron (NM_011648, intron 1 of 9)	22008	ENSMUSG00000020963	Tshr	AI481368|hypothroid|hyt|pet	thyroid stimulating hormone receptor	protein-coding	34.01;40.11;31.89;24.79;35.06	19.49	33.17	NA	NA	Down	-0.77	5.48799e-05	0.00553725	91422501	91423500	-0.77	5.48799e-05	0.00460955
chr8	13247602	13248800	+	intron (NM_172750, intron 2 of 6)	intron (NM_172750, intron 2 of 6)	5961	ENSMUSG00000031448	Adprhl1	Arh2|D330008N11Rik	ADP-ribosylhydrolase like 1	protein-coding	51.02;59.05;61.20;42.15;57.89	80.89	54.26	NA	NA	Up	0.58	1.26697e-05	0.00258018	13247701	13248700	0.66	6.72719e-06	0.00122574
chr18	51754302	51755300	+	Intergenic	Intergenic	368745	ENSMUSG00000065494	Mir28a	Mir28|Mirn28|mmu-mir-28|mmu-mir-28a	microRNA 28a	ncRNA	20.93;28.97;30.17;23.55;21.20	13.78	24.96	NA	NA	Down	-0.86	1.49682e-05	0.00281761	51754301	51755300	-0.86	1.49682e-05	0.00205557
chr1	113861602	113862600	+	Intergenic	Intergenic	-1823036	ENSMUSG00000070695	Cntnap5a	Caspr5-1|EG636808	contactin associated protein-like 5A	protein-coding	26.16;30.08;21.55;26.03;27.72	13.9	26.31	NA	NA	Down	-0.92	3.25442e-05	0.00420795	113861601	113862600	-0.92	3.25442e-05	0.00332421
chr8	107677302	107678400	+	Intergenic	ORR1C1|LTR|ERVL-MaLR	-89369	ENSMUSG00000039067	Psmd7	AW107203|Mov-34|Mov34	proteasome (prosome, macropain) 26S subunit, non-ATPase, 7	protein-coding	31.40;28.97;29.31;33.47;23.64	17.34	29.36	NA	NA	Down	-0.76	0.000208826	0.0147864	107677401	107678400	-0.85	1.10086e-05	0.00168135
chr3	28575102	28576300	+	intron (NM_026910, intron 11 of 32)	RMER20A|LTR|ERVK	-122202	ENSMUSG00000027690	Slc2a2	AI266973|Glut-2|Glut2	solute carrier family 2 (facilitated glucose transporter), member 2	protein-coding	65.41;49.02;50.86;48.35;57.89	30.24	54.3	NA	NA	Down	-0.84	5.30841e-06	0.00159805	28575301	28576300	-0.83	4.6004e-06	0.000954083
chr9	59750502	59751800	+	promoter-TSS (NM_001172071)	promoter-TSS (NM_001172071)	-23	ENSMUSG00000039585	Myo9a	4732465J09Rik|C130068I12Rik|C230003M11	myosin IXa	protein-coding	175.29;164.89;182.74;171.08;174.48	216.49	173.7	NA	NA	Up	0.32	0.00234926	0.157338	59750801	59751800	0.27	3.64336e-11	1.41851e-07
chr1	181641802	181643400	+	Intergenic	Intergenic	-131150	ENSMUSG00000050625	Ccdc121	6530421E24Rik|Gm755	coiled-coil domain containing 121	protein-coding	39.24;50.13;45.68;48.35;48.10	28.66	46.3	NA	NA	Down	-0.69	6.15491e-05	0.00588699	181641801	181642800	-0.74	5.49382e-05	0.00461334
chr7	108389902	108391000	+	Intergenic	Lx9|LINE|L1	-4671	ENSMUSG00000110253	Olfr495	MOR204-37	olfactory receptor 495	protein-coding	28.78;30.08;27.58;28.51;39.95	14.33	30.98	NA	NA	Down	-1.11	9.09477e-06	0.00214804	108390001	108391000	-1.29	1.06473e-07	7.9329e-05
chr14	119734002	119735300	+	intron (NM_015820, intron 1 of 1)	intron (NM_015820, intron 1 of 1)	-14576	ENSMUSG00000100274	1700006F04Rik	-	RIKEN cDNA 1700006F04 gene	ncRNA	56.25;38.99;38.79;37.19;46.47	26.53	43.54	NA	NA	Down	-0.71	7.41776e-05	0.00647852	119734001	119735000	-0.79	7.7848e-05	0.00573394
chr9	61848502	61849500	+	Intergenic	Intergenic	65509	ENSMUSG00000007892	Rplp1	2410042H16Rik|Arpp1|C430017H15Rik	ribosomal protein, large, P1	protein-coding	22.24;34.54;34.48;32.23;29.35	17.65	30.57	NA	NA	Down	-0.79	5.26276e-05	0.00541475	61848501	61849500	-0.79	5.26276e-05	0.00448766
chr4	7891902	7892900	+	Intergenic	(TCTA)n|Simple_repeat|Simple_repeat	331713	ENSMUSG00000086070	8430436N08Rik	-	RIKEN cDNA 8430436N08 gene	ncRNA	28.78;37.88;26.72;21.08;33.43	15.86	29.58	NA	NA	Down	-0.9	4.96369e-05	0.00524686	7891901	7892900	-0.9	4.96369e-05	0.00432592
chr16	89136202	89137200	+	Intergenic	B1_Mus1|SINE|Alu	-21215	ENSMUSG00000044227	Gm9789	-	predicted gene 9789	protein-coding	24.85;22.28;31.03;21.08;30.98	15.01	26.05	NA	NA	Down	-0.8	1.24527e-05	0.0025559	89136201	89137200	-0.8	1.24527e-05	0.00182488
chr7	126428902	126429900	+	intron (NM_030566, intron 1 of 12)	intron (NM_030566, intron 1 of 12)	634	ENSMUSG00000030727	Rabep2	2610011A08Rik|AI462746|Fra	rabaptin, RAB GTPase binding effector protein 2	protein-coding	90.26;104.73;76.72;96.70;88.87	117.01	91.45	NA	NA	Up	0.36	2.81302e-11	3.89007e-07	126428901	126429900	0.36	2.81302e-11	1.40819e-07
chr17	6753102	6754100	+	intron (NM_009510, intron 5 of 12)	intron (NM_009510, intron 5 of 12)	29179	ENSMUSG00000052397	Ezr	AW146364|R75297|Vil2|p81	ezrin	protein-coding	31.40;44.56;32.75;37.19;35.06	57.51	36.19	NA	NA	Up	0.67	4.89867e-05	0.00521639	6753101	6754100	0.67	4.89867e-05	0.00429362
chr12	45410802	45412200	+	Intergenic	Intergenic	-337018	ENSMUSG00000046314	Stxbp6	BC024598|C85317	syntaxin binding protein 6 (amisyn)	protein-coding	35.32;40.11;33.62;28.51;38.32	21.4	35.18	NA	NA	Down	-0.72	5.78864e-05	0.0056993	45410801	45411800	-0.87	3.12995e-06	0.000738651
chr12	7075802	7076800	+	Intergenic	Intergenic	304029	ENSMUSG00000102096	1700101O22Rik	-	RIKEN cDNA 1700101O22 gene	ncRNA	20.93;21.17;24.14;29.75;32.61	13.14	25.72	NA	NA	Down	-0.97	2.30987e-05	0.00353091	7075801	7076800	-0.97	2.30987e-05	0.00269436
chr5	66118602	66119800	+	intron (NM_001127382, intron 2 of 7)	RSINE1|SINE|B4	-21022	ENSMUSG00000070780	Rbm47	9530077J19Rik	RNA binding motif protein 47	protein-coding	54.94;38.99;46.55;39.67;51.37	29.67	46.3	NA	NA	Down	-0.64	0.000116187	0.00854639	66118701	66119700	-0.71	3.90892e-05	0.00373199
chr13	116276802	116277800	+	Intergenic	Intergenic	32387	ENSMUSG00000042258	Isl1	-	ISL1 transcription factor, LIM/homeodomain	protein-coding	26.16;33.42;33.62;23.55;28.54	18.1	29.06	NA	NA	Down	-0.68	6.37632e-05	0.0059965	116276801	116277800	-0.68	6.37632e-05	0.00507152
chr1	77919302	77920400	+	Intergenic	Intergenic	277285	ENSMUSG00000004872	Pax3	Pax-3|Sp|Splchl2|splotch	paired box 3	protein-coding	27.47;30.08;27.58;29.75;30.17	15.09	29.01	NA	NA	Down	-0.94	1.75626e-06	0.000860428	77919401	77920400	-0.93	9.04777e-06	0.00148105
chr8	73720402	73721400	+	Intergenic	ORR1F|LTR|ERVL-MaLR	-367361	ENSMUSG00000004383	Large1	BPFD#36|Gyltl1a|Large|Mbp-1|Mbp1|enr|fg|froggy|myd	LARGE xylosyl- and glucuronyltransferase 1	protein-coding	35.32;26.74;25.86;28.51;37.50	18.93	30.79	NA	NA	Down	-0.7	1.69193e-05	0.00300825	73720401	73721400	-0.7	1.69193e-05	0.00221845
chr4	96502602	96503600	+	intron (NM_001104927, intron 2 of 8)	intron (NM_001104927, intron 2 of 8)	4285	ENSMUSG00000082932	Cyp2j8	Cyp2j8-ps	cytochrome P450, family 2, subfamily j, polypeptide 8	protein-coding	20.93;23.40;20.69;19.84;26.09	12.3	22.19	NA	NA	Down	-0.85	4.87456e-05	0.0052034	96502601	96503600	-0.85	4.87456e-05	0.00428
chr2	103521202	103522400	+	Intergenic	Intergenic	-36648	ENSMUSG00000027187	Cat	2210418N07|Cas-1|Cas1|Cs-1	catalase	protein-coding	37.94;35.65;40.51;29.75;36.69	24.14	36.11	NA	NA	Down	-0.58	0.000295852	0.0205794	103521401	103522400	-0.7	2.20019e-05	0.00261481
chr17	15924502	15925600	+	Intergenic	Intergenic	-98465	ENSMUSG00000048027	Rgmb	1110059F19Rik|DRAGON	repulsive guidance molecule family member B	protein-coding	22.24;33.42;36.20;33.47;29.35	17.6	30.94	NA	NA	Down	-0.81	7.38038e-06	0.00191561	15924501	15925500	-0.89	2.35999e-06	0.00061317
chr12	8959002	8960400	+	intron (NM_010770, intron 4 of 7)	L1MD3|LINE|L1	11772	ENSMUSG00000020583	Matn3	AV009181	matrilin 3	protein-coding	66.72;37.88;34.48;48.35;38.32	24.77	45.15	NA	NA	Down	-0.87	2.37485e-05	0.00358047	8959101	8960100	-1.01	6.08421e-06	0.00115029
chr5	134066302	134067600	+	Intergenic	MLT1D|LTR|ERVL-MaLR	-32797	ENSMUSG00000015944	Castor2	7530428J21Rik|AW742413|Gats|Gatsl1|Gatsl2	cytosolic arginine sensor for mTORC1 subunit 2	protein-coding	65.41;64.62;60.34;44.63;51.37	29.47	57.27	NA	NA	Down	-0.96	4.65465e-08	8.33029e-05	134066501	134067500	-1.03	8.47804e-08	6.73244e-05
chr9	59485702	59487800	+	promoter-TSS (NM_019927)	promoter-TSS (NM_019927)	-377	ENSMUSG00000025234	Arih1	AU021774|Ari|Ari1|Hari|Hhari|Ubch7bp|Uip77	ariadne RBR E3 ubiquitin protein ligase 1	protein-coding	171.37;164.89;126.71;181.00;203.83	265.48	169.56	NA	NA	Up	0.65	5.20903e-06	0.00157887	59485801	59486800	0.66	2.21829e-05	0.00262983
chr7	26372402	26373400	+	intron (NM_001042612, intron 7 of 9)	intron (NM_001042612, intron 7 of 9)	30799	ENSMUSG00000040614	Nlrp9c	AA636537|BB062542|Nalp-zeta|Nalp9c	NLR family, pyrin domain containing 9C	protein-coding	27.47;33.42;28.44;29.75;32.61	17.86	30.34	NA	NA	Down	-0.76	1.65987e-05	0.00298001	26372401	26373400	-0.76	1.65987e-05	0.0021966
chr6	43871302	43872300	+	Intergenic	Lx2B|LINE|L1	-205523	ENSMUSG00000029735	Tpk1	-	thiamine pyrophosphokinase	protein-coding	28.78;33.42;31.03;22.32;22.83	16.09	27.68	NA	NA	Down	-0.78	6.76258e-05	0.00617999	43871301	43872300	-0.78	6.76258e-05	0.00526642
chr9	67759102	67760500	+	exon (NM_001081314, exon 2 of 2)	exon (NM_001081314, exon 2 of 2)	364	ENSMUSG00000091956	C2cd4b	3300001A09Rik|Fam148b	C2 calcium-dependent domain containing 4B	protein-coding	62.79;71.30;71.54;94.22;67.67	116.33	73.51	NA	NA	Up	0.66	4.27381e-10	1.76735e-06	67759501	67760500	0.75	3.53854e-11	1.40819e-07
chr14	15369702	15371000	+	intron (NM_146052, intron 1 of 1)	intron (NM_146052, intron 1 of 1)	-67272		B230110C06Rik	-	RIKEN cDNA B230110C06 gene	ncRNA	52.33;42.34;41.37;32.23;50.55	27.23	43.76	NA	NA	Down	-0.68	0.000147584	0.0106694	15369801	15370800	-0.93	4.08802e-08	4.02392e-05
chrX	140840002	140841300	+	Intergenic	Intergenic	-27218	ENSMUSG00000042386	Tex13b	4933403J23Rik|Tex13	testis expressed 13B	protein-coding	52.33;38.99;48.27;35.95;41.58	65.3	43.42	NA	NA	Up	0.59	3.42332e-05	0.00432045	140840201	140841200	0.77	1.93678e-06	0.00053916
chr9	71584802	71585800	+	intron (NM_001033208, intron 1 of 12)	intron (NM_001033208, intron 1 of 12)	7059	ENSMUSG00000041361	Myzap	AA407270|AV006038|Gcom1|Gm20502|Gm640|Grinl1a7|Myozap	myocardial zonula adherens protein	protein-coding	26.16;30.08;36.20;33.47;28.54	19.17	30.89	NA	NA	Down	-0.69	9.38535e-05	0.00722414	71584801	71585800	-0.69	9.38535e-05	0.00641765
chr18	57828502	57829600	+	Intergenic	Intergenic	-36718	ENSMUSG00000118391	Gm19519	-	predicted gene, 19519	ncRNA	30.09;45.68;36.20;34.71;33.43	20.78	36.02	NA	NA	Down	-0.79	1.33965e-05	0.00266052	57828501	57829500	-0.81	8.34702e-06	0.00140942
chr7	63505902	63506900	+	intron (NM_130880, intron 1 of 13)	intron (NM_130880, intron 1 of 13)	61629	ENSMUSG00000033510	Otud7a	AJ430384|Otud7	OTU domain containing 7A	protein-coding	32.70;43.45;36.20;29.75;36.69	22.34	35.76	NA	NA	Down	-0.68	3.62066e-05	0.00444124	63505901	63506900	-0.68	3.62066e-05	0.00355089
chr9	57709002	57710000	+	intron (NM_153799, intron 1 of 6)	intron (NM_153799, intron 1 of 6)	932	ENSMUSG00000038957	Edc3	AA517853|Lsm16|Yjdc	enhancer of mRNA decapping 3	protein-coding	20.93;28.97;35.34;28.51;25.27	16.1	27.81	NA	NA	Down	-0.79	7.96782e-05	0.006698	57709001	57710000	-0.79	7.96782e-05	0.00581984
chr2	19461302	19462600	+	TTS (NM_027600)	TTS (NM_027600)	-15277	ENSMUSG00000085388	Ptf1aos	Gm13336	pancreas specific transcription factor 1a, opposite strand	ncRNA	48.40;38.99;36.20;40.91;35.87	20.12	40.08	NA	NA	Down	-0.99	7.87549e-07	0.000543216	19461401	19462400	-0.94	4.0358e-05	0.00380928
chr12	40272302	40273600	+	Intergenic	B3A|SINE|B2	49587	ENSMUSG00000035983	Gm7008	EG629820	predicted gene 7008	ncRNA	39.24;38.99;37.93;42.15;47.29	24.49	41.12	NA	NA	Down	-0.75	4.50808e-05	0.00499224	40272501	40273500	-0.88	6.10789e-06	0.00115305
chr14	63015102	63016100	+	intron (NM_001039121, intron 1 of 1)	L1M3|LINE|L1	3830	ENSMUSG00000075572	Defb43	BD-43|EG654458|mBD-43	defensin beta 43	protein-coding	34.01;24.51;36.20;34.71;34.24	18.98	32.74	NA	NA	Down	-0.79	4.92727e-05	0.00523514	63015101	63016100	-0.79	4.92727e-05	0.00431187
chr10	121529602	121530600	+	Intergenic	Intergenic	-53851	ENSMUSG00000025795	Rassf3	AW212023|AW322379	Ras association (RalGDS/AF-6) domain family member 3	protein-coding	26.16;33.42;25.86;27.27;27.72	15.11	28.09	NA	NA	Down	-0.89	4.20341e-06	0.0014086	121529601	121530600	-0.89	4.20341e-06	0.00090172
chr13	51432802	51434000	+	intron (NM_009167, intron 11 of 11)	(CACCC)n|Simple_repeat|Simple_repeat	24783	ENSMUSG00000067586	S1pr3	AI132464|Edg3|Lpb3|S1p3	sphingosine-1-phosphate receptor 3	protein-coding	37.94;49.02;32.75;23.55;39.14	62.29	36.48	NA	NA	Up	0.77	0.000213414	0.0150914	51432901	51433900	0.86	1.43212e-07	9.67019e-05
chr1	126383402	126384800	+	intron (NM_176957, intron 4 of 12)	intron (NM_176957, intron 4 of 12)	108826	ENSMUSG00000049690	Nckap5	8430408F21|D130011D22Rik|E030049G20Rik|Erih1|Erih2|Gm1548|Nap5	NCK-associated protein 5	protein-coding	37.94;32.31;34.48;48.35;32.61	20.18	37.14	NA	NA	Down	-0.88	1.89203e-05	0.00318546	126383501	126384500	-1.23	1.15492e-08	1.53417e-05
chr18	6135002	6136000	+	intron (NM_001039692, intron 1 of 18)	intron (NM_001039692, intron 1 of 18)	597	ENSMUSG00000041225	Arhgap12	2810011M08Rik	Rho GTPase activating protein 12	protein-coding	73.26;85.79;54.30;78.10;81.53	112.29	74.6	NA	NA	Up	0.59	2.14305e-05	0.00339692	6135001	6136000	0.59	2.14305e-05	0.0025694
chrX	65567602	65568600	+	Intergenic	Lx5|LINE|L1	520457	ENSMUSG00000031181	Ctag2	1700030B21Rik	cancer/testis antigen 2	protein-coding	3.92;14.48;12.93;8.68;11.41	23.8	10.29	NA	NA	Up	1.21	6.8272e-05	0.00620558	65567601	65568600	1.21	6.8272e-05	0.0052935
chr11	112064302	112065600	+	Intergenic	Lx8|LINE|L1	646405	ENSMUSG00000041674	BC006965	-	cDNA sequence BC006965	ncRNA	44.48;46.79;48.27;40.91;34.24	25.8	42.94	NA	NA	Down	-0.74	1.36531e-05	0.00268477	112064401	112065400	-0.79	3.76759e-06	0.00083775
chr1	175955602	175956600	+	Intergenic	Intergenic	35772	ENSMUSG00000104158	Becn2	Beclin-2|Gm104	beclin 2	protein-coding	27.47;35.65;23.27;33.47;30.17	15.87	30.01	NA	NA	Down	-0.92	4.79308e-05	0.00515978	175955601	175956600	-0.92	4.79308e-05	0.00423346
chr4	58552802	58553900	+	promoter-TSS (NM_172989)	promoter-TSS (NM_172989)	-58	ENSMUSG00000038668	Lpar1	AI326300|Edg2|Gpcr26|Kdt2|lpA1|vzg-1	lysophosphatidic acid receptor 1	protein-coding	70.64;65.73;73.27;90.50;66.86	109.34	73.4	NA	NA	Up	0.58	2.42948e-06	0.00103207	58552901	58553900	0.55	2.03303e-05	0.00249201
chr11	69633002	69634000	+	intron (NM_011814, intron 1 of 16)	CpG	530	ENSMUSG00000018765	Fxr2	Fxr2h	fragile X mental retardation, autosomal homolog 2	protein-coding	35.32;47.91;49.99;64.47;56.26	81.98	50.79	NA	NA	Up	0.69	2.87625e-05	0.00394049	69633001	69634000	0.69	2.87625e-05	0.00307471
chr14	18330902	18331900	+	intron (NM_009455, intron 1 of 5)	CpG	443	ENSMUSG00000021774	Ube2e1	UbcM3|Ubce5|ubcM2	ubiquitin-conjugating enzyme E2E 1	protein-coding	54.94;106.95;68.96;79.34;79.09	114.45	77.86	NA	NA	Up	0.56	6.0751e-05	0.00584162	18330901	18331900	0.56	6.0751e-05	0.00491683
chr17	37396202	37397600	+	Intergenic	Intergenic	-8576	ENSMUSG00000063188	Olfr107	MOR156-3	olfactory receptor 107	protein-coding	40.55;46.79;44.82;40.91;35.06	23.07	41.63	NA	NA	Down	-0.85	3.15876e-06	0.00119939	37396201	37397200	-0.94	1.28742e-06	0.000416736
chr8	123433102	123434100	+	Intergenic	MuLV-int|LTR|ERV1	-9355	ENSMUSG00000001482	Def8	AI449518|D8Ertd713e|DEF-8	differentially expressed in FDCP 8	protein-coding	24.85;17.83;18.96;17.36;14.68	30.65	18.74	NA	NA	Up	0.71	7.44593e-05	0.00648357	123433101	123434100	0.71	7.44593e-05	0.00559328
chr5	43386002	43387000	+	Intergenic	Intergenic	-129068	ENSMUSG00000061535	C1qtnf7	5530401N20Rik|8430425G24Rik|Adig|Ctrp7	C1q and tumor necrosis factor related protein 7	protein-coding	27.47;31.19;29.31;21.08;26.09	15.89	27.03	NA	NA	Down	-0.77	1.67637e-05	0.00299396	43386001	43387000	-0.77	1.67637e-05	0.00220742
chr6	7586802	7587800	+	Intergenic	L1Md_F3|LINE|L1	32240	ENSMUSG00000061762	Tac1	4930528L02Rik|NK-1|NK1|Nkna|PPT-A|PPTA|SP	tachykinin 1	protein-coding	36.63;28.97;33.62;21.08;21.20	14.85	28.3	NA	NA	Down	-0.93	5.76256e-05	0.00569024	7586801	7587800	-0.93	5.76256e-05	0.00475895
chr5	69571302	69572300	+	3' UTR (NM_172711, exon 17 of 17)	3' UTR (NM_172711, exon 17 of 17)	14877	ENSMUSG00000029208	Guf1	4631409J12|AA407526|EF-4	GUF1 homolog, GTPase	protein-coding	23.55;26.74;24.14;23.55;24.46	12.13	24.49	NA	NA	Down	-1.01	1.15606e-05	0.00245088	69571301	69572300	-1.01	1.15606e-05	0.00173917
chr6	26478302	26479600	+	Intergenic	RLTR25B|LTR|ERVK	547525	ENSMUSG00000106799	Gm20756	-	predicted gene, 20756	ncRNA	36.63;36.77;37.06;30.99;40.77	18.66	36.44	NA	NA	Down	-0.97	1.18909e-08	2.92612e-05	26478601	26479600	-0.84	8.49169e-07	0.000318218
chr16	93242802	93243800	+	Intergenic	RLTR40|LTR|ERVK	109888	ENSMUSG00000100277	1810053B23Rik	1810008L18Rik|1810056K14Rik	RIKEN cDNA 1810053B23 gene	ncRNA	31.40;21.17;22.41;28.51;22.83	13.51	25.26	NA	NA	Down	-0.9	3.55126e-05	0.00440164	93242801	93243800	-0.9	3.55126e-05	0.00350734
chr10	90756102	90757300	+	intron (NM_181398, intron 3 of 9)	intron (NM_181398, intron 3 of 9)	-72953	ENSMUSG00000058589	Anks1b	AIDA-1|AIDA-1b|C030032C09Rik|E530015N03Rik|EB-1|Gm10937|Gm1555	ankyrin repeat and sterile alpha motif domain containing 1B	protein-coding	35.32;46.79;41.37;28.51;35.87	20.71	37.57	NA	NA	Down	-0.86	4.30468e-06	0.00142486	90756101	90757100	-0.98	9.06045e-08	7.05521e-05
chrX	167229202	167230200	+	Intergenic	Intergenic	-20483	ENSMUSG00000049775	Tmsb4x	Ptmb4|Tb4|Tbeta4	thymosin, beta 4, X chromosome	protein-coding	5.23;8.91;11.21;4.96;8.15	20.21	7.69	NA	NA	Up	1.39	1.80323e-07	0.000215396	167229201	167230200	1.39	1.80323e-07	0.000113176
chr12	13245802	13247200	+	intron (NM_134040, intron 1 of 25)	intron (NM_134040, intron 1 of 25)	2673	ENSMUSG00000037149	Ddx1	AA409185|DBP-RB	DEAD (Asp-Glu-Ala-Asp) box polypeptide 1	protein-coding	35.32;38.99;33.62;38.43;30.17	17.33	35.31	NA	NA	Down	-1.03	3.40127e-07	0.000320579	13246201	13247200	-1.14	1.36771e-06	0.000432413
chr7	140930902	140931900	+	Intergenic	ORR1D2-int|LTR|ERVL-MaLR	-9990	ENSMUSG00000062031	Pgghg	5730511L01Rik|Athl1|BC023151	protein glucosylgalactosylhydroxylysine glucosidase	protein-coding	35.32;28.97;38.79;26.03;20.38	16.57	29.9	NA	NA	Down	-0.85	6.32626e-05	0.00596736	140930901	140931900	-0.85	6.32626e-05	0.00504101
chr3	145908502	145909500	+	Intergenic	Intergenic	-15261	ENSMUSG00000028191	Bcl10	AI132454|BCL-10|C81403|CARMEN|CIPER|CLAP|ME10|cE10	B cell leukemia/lymphoma 10	protein-coding	20.93;26.74;25.00;26.03;33.43	16.39	26.43	NA	NA	Down	-0.69	9.20103e-05	0.00716429	145908501	145909500	-0.69	9.20103e-05	0.00634622
chr1	170774302	170775300	+	intron (NM_001081304, intron 14 of 15)	intron (NM_001081304, intron 14 of 15)	92970	ENSMUSG00000026663	Atf6	9130025P16Rik|9630036G24|AA789574|Atf6alpha|ESTM49	activating transcription factor 6	protein-coding	30.09;28.97;24.14;23.55;26.91	16.2	26.73	NA	NA	Down	-0.72	9.3439e-05	0.00721026	170774301	170775300	-0.72	9.3439e-05	0.00640136
chr12	112141802	112142800	+	Intergenic	B1_Mur1|SINE|Alu	-3907	ENSMUSG00000021294	Kif26a	mKIAA1236	kinesin family member 26A	protein-coding	39.24;43.45;43.96;35.95;27.72	58.85	38.07	NA	NA	Up	0.63	2.40332e-05	0.00360391	112141801	112142800	0.63	2.40332e-05	0.00275684
chr16	87615802	87617000	+	Intergenic	Lx5c|LINE|L1	63071	ENSMUSG00000025610	Map3k7cl	C21orf7|ORF63|Tak1l	Map3k7 C-terminal like	protein-coding	31.40;40.11;33.62;45.87;27.72	18.89	35.74	NA	NA	Down	-0.92	8.96153e-05	0.00707994	87615901	87616900	-1.06	1.40007e-06	0.000439463
chr10	110455002	110456800	+	Intergenic	CpG	-144749	ENSMUSG00000112398	9230102K24Rik	-	RIKEN cDNA 9230102K24 gene	ncRNA	78.49;115.87;100.85;104.14;94.58	149.18	98.78	NA	NA	Up	0.59	2.07588e-05	0.00333779	110455601	110456600	0.71	3.37727e-08	3.50968e-05
chr7	45413602	45414600	+	intron (NM_198190, intron 1 of 2)	intron (NM_198190, intron 1 of 2)	406	ENSMUSG00000074121	Ntf5	2900040K06Rik|AI462899|NT-4|NT-5|NT4|NT4/5|Ntf-5|Ntf4	neurotrophin 5	protein-coding	54.94;38.99;45.68;38.43;57.89	78.04	47.19	NA	NA	Up	0.73	1.96602e-05	0.00324743	45413601	45414600	0.73	1.96602e-05	0.00243939
chr10	75183702	75184700	+	3' UTR (NM_001081412, exon 23 of 23)	3' UTR (NM_001081412, exon 23 of 23)	-27872	ENSMUSG00000033444	Specc1l	4930470P14Rik|4932439K10Rik|9530057A13Rik|AI317249|Cytsa|mKIAA0376	sperm antigen with calponin homology and coiled-coil domains 1-like	protein-coding	48.40;44.56;49.99;32.23;51.37	69	45.31	NA	NA	Up	0.61	7.69814e-05	0.00657595	75183701	75184700	0.61	7.69814e-05	0.0056948
chr13	53697102	53698900	+	Intergenic	Intergenic	49416	ENSMUSG00000113329	4930555G21Rik	-	RIKEN cDNA 4930555G21 gene	ncRNA	83.72;63.50;66.37;74.38;80.72	42.85	73.74	NA	NA	Down	-0.78	2.49278e-06	0.00104619	53697201	53698200	-0.91	1.00853e-05	0.00159006
chr4	96357902	96359000	+	Intergenic	Intergenic	-9771	ENSMUSG00000066097	Cyp2j11	AI314783|Cyp2j11-ps	cytochrome P450, family 2, subfamily j, polypeptide 11	protein-coding	28.78;27.85;43.10;28.51;27.72	15.04	31.19	NA	NA	Down	-1.05	2.16229e-06	0.00096564	96358001	96359000	-1.09	2.58394e-06	0.000649861
chr16	48899302	48900400	+	Intergenic	Intergenic	27243	ENSMUSG00000022651	Retnlg	Fizz3|Relmg|Xcp1	resistin like gamma	protein-coding	27.47;31.19;34.48;22.32;33.43	15.35	29.78	NA	NA	Down	-0.96	1.04295e-06	0.000639092	48899401	48900400	-0.9	1.31535e-05	0.00189635
chr3	14409702	14410700	+	Intergenic	Lx7|LINE|L1	47084		Gm6300	EG622229	solute carrier family 7 (cationic amino acid transporter, y+ system), member pseudogene	pseudo	22.24;27.85;21.55;19.84;22.01	10.1	22.7	NA	NA	Down	-1.17	1.23639e-07	0.000166008	14409701	14410700	-1.17	1.23639e-07	8.82158e-05
chr3	155063602	155064700	+	Intergenic	Intergenic	-8744	ENSMUSG00000040086	Tnni3k	Cark|D830019J24Rik	TNNI3 interacting kinase	protein-coding	28.78;49.02;36.20;29.75;28.54	20.98	34.46	NA	NA	Down	-0.72	0.000157227	0.0113192	155063701	155064700	-0.8	3.69306e-05	0.0035934
chr9	24093302	24094300	+	Intergenic	Intergenic	-4217	ENSMUSG00000043659	Npsr1	9330128H10Rik|GPRA|Gpr154|MVTR|PGR14|VRR1	neuropeptide S receptor 1	protein-coding	30.09;24.51;20.69;30.99;23.64	15.48	25.98	NA	NA	Down	-0.75	8.45898e-05	0.00688687	24093301	24094300	-0.75	8.45898e-05	0.00603022
chr1	177574402	177575400	+	Intergenic	B1F1|SINE|Alu	68042	ENSMUSG00000101746	2310043L19Rik	-	RIKEN cDNA 2310043L19 gene	ncRNA	15.70;13.37;18.96;27.27;17.94	31.8	18.65	NA	NA	Up	0.77	5.17227e-05	0.0053697	177574401	177575400	0.77	5.17227e-05	0.00444534
chr5	89496502	89497500	+	Intergenic	(TATG)n|Simple_repeat|Simple_repeat	-30428	ENSMUSG00000035528	Npffr2	Gpr74|HG31|NPFF2	neuropeptide FF receptor 2	protein-coding	65.41;40.11;27.58;29.75;20.38	20.1	36.65	NA	NA	Down	-0.87	6.50659e-05	0.00605723	89496501	89497500	-0.87	6.50659e-05	0.00513548
chr4	33821702	33822700	+	Intergenic	(CA)n|Simple_repeat|Simple_repeat	-102158	ENSMUSG00000044288	Cnr1	CB-R|CB1|CB1A|CB1B|CB1R	cannabinoid receptor 1 (brain)	protein-coding	30.09;50.13;27.58;30.99;26.09	18.8	32.98	NA	NA	Down	-0.81	6.48525e-05	0.00604975	33821701	33822700	-0.81	6.48525e-05	0.0051277
chr11	111817302	111818300	+	Intergenic	MER34A|LTR|ERV1	751637	ENSMUSG00000041695	Kcnj2	IRK1|Kcnf1|Kir2.1	potassium inwardly-rectifying channel, subfamily J, member 2	protein-coding	41.86;25.62;25.86;26.03;31.80	16.58	30.24	NA	NA	Down	-0.87	5.62215e-05	0.00560785	111817301	111818300	-0.87	5.62215e-05	0.00467754
chr9	71539502	71540500	+	intron (NM_001033208, intron 10 of 12)	RLTR17B_Mm|LTR|ERVK	52359	ENSMUSG00000041361	Myzap	AA407270|AV006038|Gcom1|Gm20502|Gm640|Grinl1a7|Myozap	myocardial zonula adherens protein	protein-coding	26.16;56.82;40.51;26.03;42.40	21.26	38.39	NA	NA	Down	-0.85	7.54979e-05	0.00652314	71539501	71540500	-0.85	7.54979e-05	0.00563723
chr19	7444102	7445100	+	intron (NM_053076, intron 1 of 6)	intron (NM_053076, intron 1 of 6)	22028	ENSMUSG00000098293	Mir6991	Gm27966|mmu-mir-6991	microRNA 6991	ncRNA	34.01;30.08;26.72;30.99;39.95	17.24	32.35	NA	NA	Down	-0.91	1.79008e-05	0.00309583	7444101	7445100	-0.91	1.79008e-05	0.00229715
chr11	5982302	5983500	+	intron (NM_001174054, intron 13 of 20)	intron (NM_001174054, intron 13 of 20)	27143	ENSMUSG00000002741	Ykt6	0610042I15Rik|1810013M05Rik|AW105923	YKT6 v-SNARE homolog (S. cerevisiae)	protein-coding	54.94;65.73;60.34;64.47;48.92	89.61	58.88	NA	NA	Up	0.61	1.43814e-06	0.000771645	5982501	5983500	0.58	1.27532e-05	0.00185797
chr6	30906302	30907300	+	intron (NM_054073, intron 5 of 7)	intron (NM_054073, intron 5 of 7)	8772	ENSMUSG00000039032	Tsga13	1700023D02Rik|Vme1	testis specific gene A13	protein-coding	35.32;25.62;34.48;18.60;25.27	15.27	27.86	NA	NA	Down	-0.87	3.61e-05	0.00443159	30906301	30907300	-0.87	3.61e-05	0.00354316
chr5	89139902	89141100	+	intron (NM_001359211, intron 13 of 26)	(TCTA)n|Simple_repeat|Simple_repeat	112535	ENSMUSG00000060961	Slc4a4	AI835705|NBC|NBC1	solute carrier family 4 (anion exchanger), member 4	protein-coding	37.94;33.42;33.62;28.51;29.35	14.5	32.57	NA	NA	Down	-1.17	8.67188e-07	0.000576366	89139901	89140900	-1.17	9.77335e-07	0.000348394
chr12	107627602	107628600	+	Intergenic	Intergenic	107387	ENSMUSG00000085641	4930465M20Rik	4930431H15Rik	RIKEN cDNA 4930465M20 gene	ncRNA	45.79;45.68;48.27;63.23;54.63	32	51.52	NA	NA	Down	-0.69	3.3867e-05	0.00429283	107627601	107628600	-0.69	3.3867e-05	0.00340942
chr10	50557802	50558800	+	Intergenic	L1_Mur1|LINE|L1	-34368	ENSMUSG00000038774	Ascc3	ASC1p200|B630009I04Rik|BC023451|D430001L07Rik|D630041L21|Helic1|RNAH	activating signal cointegrator 1 complex subunit 3	protein-coding	20.93;32.31;25.86;21.08;23.64	11.29	24.76	NA	NA	Down	-1.13	9.5328e-07	0.000610088	50557801	50558800	-1.13	9.5328e-07	0.000342263
chrX	99733902	99734900	+	Intergenic	Lx2B2|LINE|L1	-86668	ENSMUSG00000071719	Tmem28	EG620592|Fam155b|Tnen28	transmembrane protein 28	protein-coding	5.23;13.37;10.34;17.36;12.23	23.07	11.71	NA	NA	Up	0.98	1.59979e-05	0.00291611	99733901	99734900	0.98	1.59979e-05	0.00214575
chr13	28729202	28730200	+	intron (NR_045053, intron 3 of 8)	intron (NR_045053, intron 3 of 8)	-18828	ENSMUSG00000099158	Mir6368	Gm27800|mmu-mir-6368	microRNA 6368	ncRNA	30.09;26.74;29.31;19.84;30.98	13.51	27.39	NA	NA	Down	-1.02	9.48904e-06	0.00219843	28729201	28730200	-1.02	9.48904e-06	0.00152837
chr2	126610202	126611600	+	intron (NM_008230, intron 2 of 11)	MuRRS-int|LTR|ERV1	7777	ENSMUSG00000027360	Hdc	AW108189|Hdc-a|Hdc-c|Hdc-e|Hdc-s	histidine decarboxylase	protein-coding	34.01;52.36;38.79;75.62;63.59	31.53	52.88	NA	NA	Down	-0.75	1.01657e-05	0.00228587	126610301	126611300	-0.92	2.45331e-06	0.000626849
chr1	119421002	119422700	+	5' UTR (NM_008381, exon 1 of 2)	5' UTR (NM_008381, exon 1 of 2)	397	ENSMUSG00000037035	Inhbb	-	inhibin beta-B	protein-coding	151.75;173.80;135.33;187.20;184.26	239.72	166.47	NA	NA	Up	0.53	7.26611e-05	0.00641165	119421701	119422700	0.53	1.22584e-06	0.000403676
chr5	28711702	28713400	+	intron (NR_015562, intron 6 of 6)	Lx7|LINE|L1	-245450	ENSMUSG00000002633	Shh	9530036O11Rik|Dsh|Hhg1|Hx|Hxl3|M100081|ShhNC	sonic hedgehog	protein-coding	64.10;62.39;59.48;74.38;62.78	39.04	64.63	NA	NA	Down	-0.73	1.59565e-07	0.000197197	28712301	28713300	-1.01	1.25102e-07	8.89418e-05
chr18	87642202	87643200	+	Intergenic	Lx4A|LINE|L1	930390	ENSMUSG00000024647	Cbln2	6330593N19Rik|A730004O05	cerebellin 2 precursor protein	protein-coding	24.85;31.19;26.72;27.27;26.91	44.51	27.39	NA	NA	Up	0.7	7.01287e-05	0.00629027	87642201	87643200	0.7	7.01287e-05	0.00538519
chr5	4755702	4757300	+	exon (NM_021457, exon 1 of 1)	exon (NM_021457, exon 1 of 1)	1715	ENSMUSG00000044674	Fzd1	AW227548|FZ-1|Fz1	frizzled class receptor 1	protein-coding	98.11;140.38;143.09;128.93;128.00	185.35	127.7	NA	NA	Up	0.54	9.52508e-05	0.00726761	4756001	4757000	0.66	4.39466e-09	6.96435e-06
chr4	146534302	146535600	+	intron (NM_001243139, intron 2 of 3)	B2_Mm1a|SINE|B2	11922	ENSMUSG00000086046	1700095A21Rik	-	RIKEN cDNA 1700095A21 gene	ncRNA	37.94;35.65;45.68;33.47;38.32	22.21	38.21	NA	NA	Down	-0.78	2.08547e-06	0.000946991	146534401	146535400	-0.93	1.20249e-07	8.66883e-05
chr2	181774702	181775800	+	intron (NM_001171616, intron 1 of 21)	intron (NM_001171616, intron 1 of 21)	8222	ENSMUSG00000010505	Myt1	Nzf2|Nzf2a|Nzf2b|Nztf2	myelin transcription factor 1	protein-coding	41.86;23.40;31.89;22.32;28.54	12.92	29.6	NA	NA	Down	-1.2	4.23494e-06	0.00141285	181774801	181775800	-1.27	1.04626e-06	0.000363507
chr5	31047702	31048700	+	promoter-TSS (NM_177870)	promoter-TSS (NM_177870)	-122	ENSMUSG00000006641	Slc5a6	E430023I20	solute carrier family 5 (sodium-dependent vitamin transporter), member 6	protein-coding	121.66;149.29;111.19;161.16;145.13	178.96	137.69	NA	NA	Up	0.38	1.30119e-09	4.62779e-06	31047701	31048700	0.38	1.30119e-09	2.38991e-06
chr14	29535902	29537000	+	intron (NM_009785, intron 2 of 37)	Charlie1a|DNA|hAT-Charlie	185413	ENSMUSG00000021991	Cacna2d3	Cacnad3|alapha2delta3	calcium channel, voltage-dependent, alpha2/delta subunit 3	protein-coding	35.32;51.25;28.44;33.47;36.69	18.22	37.04	NA	NA	Down	-1.02	9.2187e-07	0.000597925	29535901	29536900	-1.13	1.83506e-07	0.000114455
chr17	11693702	11694700	+	intron (NM_016694, intron 7 of 11)	intron (NM_016694, intron 7 of 11)	188988		D17Ertd648e	-	DNA segment, Chr 17, ERATO Doi 648, expressed	ncRNA	54.94;36.77;34.48;47.11;37.50	25.17	42.16	NA	NA	Down	-0.74	3.34334e-05	0.00426674	11693701	11694700	-0.74	3.34334e-05	0.00338179
chr17	54600102	54601300	+	Intergenic	L1_Mus2|LINE|L1	-230627	ENSMUSG00000099747	1700025K24Rik	-	RIKEN cDNA 1700025K24 gene	ncRNA	35.32;33.42;43.10;38.43;25.27	16.23	35.11	NA	NA	Down	-1.11	2.63804e-07	0.000278495	54600301	54601300	-1.4	9.93415e-10	1.87639e-06
chr11	48714702	48715800	+	Intergenic	Intergenic	-85109	ENSMUSG00000020372	Rack1	AL033335|GB-like|Gnb2-rs1|Gnb2l1|p205	receptor for activated C kinase 1	protein-coding	26.16;43.45;29.31;30.99;36.69	19.64	33.32	NA	NA	Down	-0.76	2.02114e-05	0.00329776	48714701	48715700	-0.89	5.15025e-06	0.00102882
chr7	141175802	141176800	+	Intergenic	Intergenic	-3450	ENSMUSG00000038650	Rnh1	AW546468|C80305|RNH	ribonuclease/angiogenin inhibitor 1	protein-coding	24.85;22.28;27.58;34.71;26.09	43.43	27.1	NA	NA	Up	0.68	8.84026e-05	0.00703183	141175801	141176800	0.68	8.84026e-05	0.00619365
chr6	119125002	119126400	+	intron (NM_009781, intron 1 of 46)	Lx8|LINE|L1	-17206	ENSMUSG00000051331	Cacna1c	Cav1.2|Cchl1a1|D930026N18Rik|MBC|MELC-CC	calcium channel, voltage-dependent, L type, alpha 1C subunit	protein-coding	39.24;44.56;50.86;42.15;41.58	23.86	43.68	NA	NA	Down	-0.87	1.4609e-05	0.00278458	119125001	119126000	-1.25	1.564e-08	1.95883e-05
chr3	131829502	131830500	+	Intergenic	Intergenic	-255291	ENSMUSG00000028031	Dkk2	-	dickkopf WNT signaling pathway inhibitor 2	protein-coding	45.79;21.17;35.34;18.60;24.46	14.86	29.07	NA	NA	Down	-0.97	8.08539e-05	0.00673655	131829501	131830500	-0.97	8.08539e-05	0.00586468
chr8	84731302	84732400	+	intron (NM_001081982, intron 2 of 9)	intron (NM_001081982, intron 2 of 9)	30394	ENSMUSG00000034041	Lyl1	Lyl-1|bHLHa18	lymphoblastomic leukemia 1	protein-coding	51.02;41.22;43.10;43.39;35.87	64.37	42.92	NA	NA	Up	0.58	0.000103722	0.00770164	84731301	84732300	0.59	4.76269e-05	0.00421703
chr1	53595202	53596500	+	intron (NM_001252070, intron 20 of 65)	intron (NM_001252070, intron 20 of 65)	110933	ENSMUSG00000096141	Dnah7a	Dnahc7|Dnahc7a|Gm992	dynein, axonemal, heavy chain 7A	protein-coding	54.94;46.79;42.24;38.43;38.32	26.48	44.14	NA	NA	Down	-0.74	2.66402e-05	0.00380151	53595301	53596300	-0.85	9.47773e-06	0.00152779
chr11	95566402	95567400	+	Intergenic	ID_B1|SINE|B4	20797	ENSMUSG00000000120	Ngfr	LNGFR|Tnfrsf16|p75|p75NGFR|p75NTR	nerve growth factor receptor (TNFR superfamily, member 16)	protein-coding	30.09;35.65;32.75;28.51;24.46	49.34	30.29	NA	NA	Up	0.7	5.2218e-05	0.00539468	95566401	95567400	0.7	5.2218e-05	0.00446948
chr5	89998402	89999600	+	Intergenic	MLTR31F_MM|LTR|ERVK	-115667	ENSMUSG00000043635	Adamts3	1100001H14Rik|6330442E02Rik	a disintegrin-like and metallopeptidase (reprolysin type) with thrombospondin type 1 motif, 3	protein-coding	35.32;38.99;33.62;24.79;30.98	19.88	32.74	NA	NA	Down	-0.72	0.000121358	0.008894	89998501	89999500	-0.9	3.20306e-06	0.000748323
chr7	30955502	30957100	+	intron (NM_011680, intron 2 of 9)	CpG-12986	502	ENSMUSG00000058239	Usf2	Usf-2|bHLHb12	upstream transcription factor 2	protein-coding	176.60;184.94;163.77;264.06;209.54	265.35	199.78	NA	NA	Up	0.41	1.22275e-05	0.00252935	30956001	30957000	0.5	4.889e-06	0.000993823
chr2	54508402	54509700	+	intron (NM_173030, intron 2 of 12)	intron (NM_173030, intron 2 of 12)	72664	ENSMUSG00000060988	Galnt13	A230002A12|A230020F20|BB182356	polypeptide N-acetylgalactosaminyltransferase 13	protein-coding	28.78;37.88;29.31;33.47;25.27	16.46	30.94	NA	NA	Down	-0.91	3.6929e-06	0.00130676	54508601	54509600	-1.02	9.91807e-07	0.000351643
chr7	10509502	10510500	+	Intergenic	Intergenic	-14620	ENSMUSG00000030393	Zik1	-	zinc finger protein interacting with K protein 1	protein-coding	31.40;32.31;22.41;43.39;30.17	17.46	31.93	NA	NA	Down	-0.87	5.23968e-05	0.00540403	10509501	10510500	-0.87	5.23968e-05	0.00447822
chr1	55555102	55556100	+	intron (NM_001114663, intron 1 of 5)	CT-rich|Low_complexity|Low_complexity	149655	ENSMUSG00000038349	Plcl1	C230017K02Rik|PLC-L|PLC-L1|PLCE|PLCL|PLDL1|PRIP|PRIP-1	phospholipase C-like 1	protein-coding	13.08;17.83;12.93;12.40;15.49	29.91	14.34	NA	NA	Up	1.06	6.99986e-05	0.00628586	55555101	55556100	1.06	6.99986e-05	0.00538052
chr5	142876702	142878500	+	intron (NM_001033312, intron 4 of 4)	intron (NM_001033312, intron 4 of 4)	17637	ENSMUSG00000066640	Fbxl18	AI427077|B130019G13Rik|C330021B20Rik	F-box and leucine-rich repeat protein 18	protein-coding	66.72;119.21;104.30;100.42;89.68	135.77	96.07	NA	NA	Up	0.5	0.000181779	0.0129685	142877501	142878500	0.46	1.85593e-11	1.40819e-07
chr19	28711702	28712700	+	intron (NR_045330, intron 4 of 4)	L2c|LINE|L2	-32124	ENSMUSG00000052942	Glis3	4833409N03Rik|E330013K21Rik	GLIS family zinc finger 3	protein-coding	28.78;25.62;37.93;32.23;28.54	16.97	30.62	NA	NA	Down	-0.85	1.21597e-05	0.00252424	28711701	28712700	-0.85	1.21597e-05	0.00179778
chr12	42829702	42830900	+	Intergenic	Intergenic	203916		Gm33340	Gm40882	predicted gene, 33340	ncRNA	32.70;30.08;31.03;34.71;40.77	18.11	33.86	NA	NA	Down	-0.9	1.13534e-06	0.000671088	42829701	42830700	-1.02	6.23221e-06	0.00116753
chr14	61957502	61958600	+	Intergenic	MTC|LTR|ERVL-MaLR	-275678	ENSMUSG00000097589	Dleu2	1810047A16Rik|4932411A06Rik|7730401J12Rik|AI197277|AI788824|Alt1|Gm9069|Leu2	deleted in lymphocytic leukemia, 2	ncRNA	27.47;37.88;43.10;29.75;30.17	20.7	33.67	NA	NA	Down	-0.7	0.000154386	0.011125	61957601	61958600	-0.79	3.47651e-05	0.00346631
chr14	45718502	45719500	+	Intergenic	ORR1F|LTR|ERVL-MaLR	-60858	ENSMUSG00000037697	Ddhd1	Mir5131|PA-PLA1	DDHD domain containing 1	protein-coding	27.47;33.42;28.44;34.71;29.35	18.18	30.68	NA	NA	Down	-0.75	3.1021e-05	0.00410132	45718501	45719500	-0.75	3.1021e-05	0.00321989
chr10	88038502	88039800	+	Intergenic	L1M7|LINE|L1	-51921	ENSMUSG00000035383	Pmch	A230109K23Rik	pro-melanin-concentrating hormone	protein-coding	39.24;27.85;28.44;34.71;35.06	18.52	33.06	NA	NA	Down	-0.84	2.16856e-06	0.000967157	88038601	88039600	-0.75	2.12292e-05	0.00255646
chr4	22832802	22833800	+	Intergenic	Lx5b|LINE|L1	342753	ENSMUSG00000107859	Gm30731	Pnky|lnc-pou3f2	predicted gene, 30731	ncRNA	30.09;28.97;33.62;23.55;32.61	18.1	29.77	NA	NA	Down	-0.72	2.9459e-05	0.00399381	22832801	22833800	-0.72	2.9459e-05	0.00312018
chr1	165642602	165643600	+	Intergenic	Intergenic	-8560	ENSMUSG00000026566	Mpzl1	1110007A10Rik|PZR	myelin protein zero-like 1	protein-coding	43.17;69.07;51.72;54.55;66.86	91.1	57.07	NA	NA	Up	0.67	6.62516e-05	0.00610832	165642601	165643600	0.67	6.62516e-05	0.00519419
chr6	147312502	147314000	+	Intergenic	Intergenic	-49238	ENSMUSG00000048776	Pthlh	PLP|PTH-like|Pthrp	parathyroid hormone-like peptide	protein-coding	62.79;40.11;38.79;33.47;39.14	23.01	42.86	NA	NA	Down	-0.9	2.16959e-06	0.000967308	147312601	147313600	-1.18	8.50721e-09	1.20597e-05
chr11	69035202	69036500	+	exon (NM_001013256, exon 22 of 23)	exon (NM_001013256, exon 22 of 23)	-9786	ENSMUSG00000020897	Aurkb	AIM-1|AIRK2|AL022959|Aik2|Aim1|Ark2|AurB|IPL1|STK-1|Stk12|Stk5	aurora kinase B	protein-coding	61.48;57.93;56.03;47.11;73.38	86.81	59.19	NA	NA	Up	0.55	0.000600635	0.0408968	69035201	69036200	0.68	3.28881e-06	0.000762462
chr17	48097002	48098600	+	Intergenic	CpG	-7423	ENSMUSG00000117334	A730006G06Rik	-	RIKEN cDNA A730006G06 gene	ncRNA	57.56;72.42;71.54;88.02;60.33	100.57	69.97	NA	NA	Up	0.52	0.00012118	0.00888237	48097001	48098000	0.67	5.35391e-07	0.000235248
chr5	86308102	86309500	+	intron (NM_145561, intron 8 of 9)	RLTR28|LTR|ERVL	-19493	ENSMUSG00000061184	Tmprss11c	Tmprss13	transmembrane protease, serine 11c	protein-coding	34.01;30.08;30.17;37.19;42.40	19.56	34.77	NA	NA	Down	-0.83	5.78567e-05	0.00569909	86308201	86309200	-1.1	1.35335e-07	9.34132e-05
chr7	121963402	121964400	+	intron (NM_001033318, intron 5 of 16)	intron (NM_001033318, intron 5 of 16)	17792	ENSMUSG00000034951	Cog7	5630400E24Rik|Gm167	component of oligomeric golgi complex 7	protein-coding	41.86;32.31;39.65;37.19;41.58	23.44	38.52	NA	NA	Down	-0.72	2.15318e-05	0.00340642	121963401	121964400	-0.72	2.15318e-05	0.00257691
chr12	39678202	39679200	+	Intergenic	Intergenic	358675	ENSMUSG00000047446	Arl4a	AI467555|Arl4	ADP-ribosylation factor-like 4A	protein-coding	28.78;21.17;22.41;19.84;23.64	9.64	23.17	NA	NA	Down	-1.27	4.65704e-07	0.00039142	39678201	39679200	-1.27	4.65704e-07	0.00021349
chr14	9629102	9630100	+	intron (NM_001360141, intron 8 of 9)	Lx2|LINE|L1	-254494	ENSMUSG00000089686	Mnd1-ps	Gm3833	Mnd1 retrotransposed pseudogene	pseudo	39.24;36.77;26.72;30.99;34.24	20.73	33.59	NA	NA	Down	-0.7	9.91118e-05	0.00742162	9629101	9630100	-0.7	9.91118e-05	0.00663689
chr8	105270602	105271600	+	exon (NM_001256044, exon 3 of 12)	exon (NM_001256044, exon 3 of 12)	1300	ENSMUSG00000033249	Hsf4	HSF 4|HSTF 4|HSTF4|ldis1|mHSF4	heat shock transcription factor 4	protein-coding	48.40;54.59;50.86;66.95;58.70	80.16	55.9	NA	NA	Up	0.52	7.05245e-05	0.00630646	105270601	105271600	0.52	7.05245e-05	0.00540204
chr6	13525702	13526700	+	Intergenic	Intergenic	81897	ENSMUSG00000029569	Tmem168	5730526F17Rik|8430437G11Rik|AI462344|AI504145	transmembrane protein 168	protein-coding	26.16;21.17;44.82;22.32;26.09	14.97	28.11	NA	NA	Down	-0.91	8.18437e-05	0.00677788	13525701	13526700	-0.91	8.18437e-05	0.00590955
chr12	76377802	76378800	+	intron (NM_178744, intron 1 of 1)	Tigger16a|DNA|TcMar-Tigger	8035	ENSMUSG00000033454	Zbtb1	9430077A12|AI256369|Bsg2|C430003J21Rik	zinc finger and BTB domain containing 1	protein-coding	35.32;21.17;38.79;58.27;34.24	22.13	37.56	NA	NA	Down	-0.76	6.09946e-05	0.00585587	76377801	76378800	-0.76	6.09946e-05	0.00492893
chr5	89378302	89379300	+	Intergenic	L1MD2|LINE|L1	79097	ENSMUSG00000035540	Gc	DBP|VDB	vitamin D binding protein	protein-coding	27.47;25.62;31.03;18.60;30.17	14.55	26.58	NA	NA	Down	-0.87	3.91906e-05	0.00463161	89378301	89379300	-0.87	3.91906e-05	0.00373733
chr17	17481102	17482500	+	Intergenic	RMER19B|LTR|ERVK	79115	ENSMUSG00000047786	Lix1	5730466L18Rik	limb and CNS expressed 1	protein-coding	44.48;38.99;32.75;30.99;46.47	19.27	38.74	NA	NA	Down	-1.01	6.23859e-07	0.000472879	17481501	17482500	-1.05	8.43906e-06	0.00142104
chr9	65108002	65109000	+	intron (NM_001290315, intron 1 of 19)	(CA)n|Simple_repeat|Simple_repeat	7015	ENSMUSG00000032816	Igdcc4	DDM36|Nope	immunoglobulin superfamily, DCC subclass, member 4	protein-coding	15.70;18.94;15.52;19.84;17.12	30.8	17.42	NA	NA	Up	0.82	1.97045e-05	0.00325206	65108001	65109000	0.82	1.97045e-05	0.00244359
chr8	83931502	83932900	+	intron (NM_181039, intron 8 of 22)	intron (NM_181039, intron 8 of 22)	-23493	ENSMUSG00000005470	Asf1b	1700003K02Rik|AA409591	anti-silencing function 1B histone chaperone	protein-coding	85.03;60.16;52.58;78.10;57.89	91.63	66.75	NA	NA	Up	0.46	0.0145688	0.97269	83931601	83932600	0.58	2.3811e-05	0.0027428
chr6	61364202	61365200	+	intron (NM_183310, intron 3 of 10)	MER77B|LTR|ERVL	-183891		A730020E08Rik	-	RIKEN cDNA A730020E08 gene	ncRNA	23.55;31.19;21.55;24.79;25.27	13.01	25.27	NA	NA	Down	-0.96	9.49753e-06	0.00219967	61364201	61365200	-0.96	9.49753e-06	0.00152903
chr2	65126502	65127500	+	intron (NM_177025, intron 4 of 13)	MER2|DNA|TcMar-Tigger	-104235	ENSMUSG00000026888	Grb14	AI505286	growth factor receptor bound protein 14	protein-coding	23.55;24.51;33.62;27.27;30.98	15.85	27.99	NA	NA	Down	-0.82	9.23952e-05	0.00717426	65126501	65127500	-0.82	9.23952e-05	0.0063602
chr11	77459902	77461100	+	TTS (NM_001291190)	TTS (NM_001291190)	-3412	ENSMUSG00000020836	Coro6	-	coronin 6	protein-coding	34.01;31.19;34.48;29.75;33.43	16.95	32.57	NA	NA	Down	-0.94	5.32541e-06	0.00160144	77460001	77461000	-0.93	6.4028e-06	0.00118897
chr2	172461902	172463100	+	intron (NM_025542, intron 5 of 8)	intron (NM_025542, intron 5 of 8)	-3905	ENSMUSG00000074569	Gcnt7	A330041C17Rik|gnt	glucosaminyl (N-acetyl) transferase family member 7	protein-coding	58.87;72.42;66.37;55.79;72.56	102.1	65.2	NA	NA	Up	0.65	1.4553e-05	0.0027832	172462001	172463000	0.66	5.8369e-07	0.000247586
chr4	60457702	60459000	+	Intergenic	L1Md_T|LINE|L1	-36399	ENSMUSG00000078686	Mup9	Gm14076|Mup2|Mup6	major urinary protein 9	protein-coding	20.93;31.19;27.58;17.36;27.72	60.78	24.96	NA	NA	Up	1.28	3.34058e-07	0.000318068	60457701	60458700	1.36	2.82615e-07	0.000153525
chr1	95857202	95858600	+	Intergenic	L1Md_F2|LINE|L1	-141383	ENSMUSG00000100777	4930598F16Rik	-	RIKEN cDNA 4930598F16 gene	ncRNA	31.40;36.77;36.20;40.91;26.91	21.66	34.44	NA	NA	Down	-0.67	0.000197951	0.0140541	95857601	95858600	-0.76	4.06628e-05	0.00382578
chr8	55763502	55764800	+	Intergenic	RMER15|LTR|ERVL	142813	ENSMUSG00000046258	Adam29	-	a disintegrin and metallopeptidase domain 29	protein-coding	35.32;27.85;35.34;22.32;33.43	17.48	30.85	NA	NA	Down	-0.82	2.96858e-05	0.00401217	55763501	55764500	-1.05	5.06431e-07	0.000226389
chr18	60472202	60473300	+	Intergenic	MTB|LTR|ERVL-MaLR	29232	ENSMUSG00000038059	Smim3	2010002N04Rik|AI195350|AW561905|Nid67|cI-41	small integral membrane protein 3	protein-coding	28.78;34.54;26.72;23.55;23.64	44.99	27.45	NA	NA	Up	0.71	8.50476e-06	0.00207133	60472301	60473300	0.84	9.89345e-07	0.000351421
chr3	120726702	120727700	+	intron (NR_130170, intron 3 of 18)	intron (NR_130170, intron 3 of 18)	159531		6530403H02Rik	-	RIKEN cDNA 6530403H02 gene	ncRNA	30.09;30.08;27.58;23.55;35.87	17.22	29.44	NA	NA	Down	-0.77	8.36968e-06	0.00205203	120726701	120727700	-0.77	8.36968e-06	0.00141169
chr12	31574702	31576100	+	Intergenic	RLTR12E|LTR|ERVK	-15417	ENSMUSG00000020651	Slc26a4	Pds|pendrin	solute carrier family 26, member 4	protein-coding	49.71;51.25;53.44;54.55;49.73	34.43	51.74	NA	NA	Down	-0.59	0.000994974	0.0671127	31575101	31576100	-0.9	7.65267e-06	0.00133521
chr11	21470802	21471900	+	Intergenic	L1Md_F2|LINE|L1	39829	ENSMUSG00000078962	4932414J04Rik	-	RIKEN cDNA 4932414J04 gene	ncRNA	27.47;32.31;33.62;28.51;35.87	19.5	31.56	NA	NA	Down	-0.69	9.21717e-05	0.00716917	21470801	21471800	-0.72	2.99276e-05	0.00315306
chr12	6790402	6791500	+	Intergenic	Intergenic	589379	ENSMUSG00000102096	1700101O22Rik	-	RIKEN cDNA 1700101O22 gene	ncRNA	37.94;30.08;23.27;26.03;30.98	15.96	29.66	NA	NA	Down	-0.89	2.06917e-05	0.00333396	6790501	6791500	-1.05	1.79323e-06	0.000514989
chr2	153329002	153330200	+	exon (NM_008444, exon 8 of 9)	exon (NM_008444, exon 8 of 9)	16209	ENSMUSG00000073236	2500004C02Rik	-	RIKEN cDNA 2500004C02 gene	ncRNA	20.93;17.83;22.41;24.79;26.91	40.06	22.57	NA	NA	Up	0.83	5.33031e-05	0.00545294	153329101	153330100	1.05	3.66721e-06	0.000821571
chr2	116745502	116746500	+	Intergenic	Lx8b|LINE|L1	-132690	ENSMUSG00000027355	Tmco5	1700095F04Rik|Tmco5a	transmembrane and coiled-coil domains 5	protein-coding	39.24;40.11;36.20;22.32;33.43	20.18	34.26	NA	NA	Down	-0.76	7.07778e-05	0.00631647	116745501	116746500	-0.76	7.07778e-05	0.00541333
chr10	114800602	114801600	+	exon (NM_146241, exon 1 of 19)	exon (NM_146241, exon 1 of 19)	269	ENSMUSG00000050663	Trhde	9330155P21Rik	TRH-degrading enzyme	protein-coding	58.87;59.05;71.54;69.42;78.27	99.32	67.43	NA	NA	Up	0.56	7.72843e-05	0.00658716	114800601	114801600	0.56	7.72843e-05	0.00570644
chr1	114313702	114314700	+	Intergenic	MTB|LTR|ERVL-MaLR	-1370936	ENSMUSG00000070695	Cntnap5a	Caspr5-1|EG636808	contactin associated protein-like 5A	protein-coding	36.63;30.08;25.00;32.23;30.98	17.09	30.98	NA	NA	Down	-0.86	5.88847e-05	0.00574744	114313701	114314700	-0.86	5.88847e-05	0.00482049
chr9	101073102	101074700	+	promoter-TSS (NM_001100451)	promoter-TSS (NM_001100451)	-861	ENSMUSG00000066415	Msl2	E130103E02Rik|Msl2l1|Rnf184	MSL complex subunit 2	protein-coding	177.91;217.25;181.88;257.86;220.14	289.38	211.01	NA	NA	Up	0.46	2.42103e-06	0.0010295	101073301	101074300	0.43	8.96061e-11	2.40857e-07
chr2	67949202	67950200	+	Intergenic	Intergenic	-154971	ENSMUSG00000034780	B3galt1	beta3Gal-T1	UDP-Gal:betaGlcNAc beta 1,3-galactosyltransferase, polypeptide 1	protein-coding	32.70;25.62;35.34;22.32;28.54	14.19	28.9	NA	NA	Down	-1.03	4.60773e-06	0.00147377	67949201	67950200	-1.03	4.60773e-06	0.000954838
chr1	51542502	51543800	+	intron (NR_151621, intron 3 of 3)	RSINE1|SINE|B4	53567		Gm17767	-	predicted gene, 17767	ncRNA	36.63;37.88;40.51;39.67;43.21	21.63	39.58	NA	NA	Down	-0.87	0.000107429	0.00795242	51542801	51543800	-0.94	3.96709e-06	0.000867564
chr17	3135302	3136400	+	intron (NM_134123, intron 1 of 19)	B1_Mus2|SINE|Alu	20879	ENSMUSG00000046201	Scaf8	A630086M08Rik|A930036P18Rik|AA408306|AI447644|AI448652|AU015035|Rbm16|mKIAA1116	SR-related CTD-associated factor 8	protein-coding	39.24;32.31;28.44;33.47;32.61	17.37	33.22	NA	NA	Down	-0.93	0.0002474	0.0173637	3135401	3136400	-1.02	3.52926e-05	0.00349608
chr15	52340302	52341400	+	Intergenic	RLTR20B5_MM|LTR|ERVK	45298	ENSMUSG00000022315	Slc30a8	C820002P14Rik|ZnT-8|ZnT8	solute carrier family 30 (zinc transporter), member 8	protein-coding	19.62;26.74;15.52;23.55;11.41	34.84	19.37	NA	NA	Up	0.85	9.53043e-06	0.00220499	52340401	52341400	0.86	1.98275e-06	0.000546952
chr8	34566702	34567700	+	Intergenic	Intergenic	73115	ENSMUSG00000109819	B930018H19Rik	B930018H19	RIKEN cDNA B930018H19 gene	ncRNA	24.85;23.40;24.14;28.51;22.01	13.19	24.58	NA	NA	Down	-0.9	6.3188e-05	0.00596369	34566701	34567700	-0.9	6.3188e-05	0.00503807
chr10	85127202	85128700	+	promoter-TSS (NM_028832)	promoter-TSS (NM_028832)	76	ENSMUSG00000049038	Mterf2	1700007D05Rik|Mterfd3	mitochondrial transcription termination factor 2	protein-coding	86.34;79.10;74.99;79.34;86.42	116.96	81.24	NA	NA	Up	0.53	0.000234086	0.016474	85127301	85128300	0.61	9.00202e-07	0.000328952
chr8	67451602	67452700	+	Intergenic	RLTR12A|LTR|ERVK	-38607	ENSMUSG00000025588	Nat1	Nat-1	N-acetyl transferase 1	protein-coding	41.86;33.42;33.62;27.27;32.61	18.69	33.76	NA	NA	Down	-0.85	1.66238e-06	0.000837323	67451601	67452600	-0.85	8.17551e-06	0.00139258
chr6	66934902	66936000	+	intron (NM_001177556, intron 2 of 3)	intron (NM_001177556, intron 2 of 3)	38560	ENSMUSG00000036402	Gng12	2010305F15Rik|AA536815|AI115529|AI314170|AI842738	guanine nucleotide binding protein (G protein), gamma 12	protein-coding	35.32;36.77;36.20;23.55;40.77	20.43	34.52	NA	NA	Down	-0.76	0.000100684	0.00749875	66935001	66936000	-0.78	2.77576e-05	0.00300665
chr16	17891402	17892400	+	promoter-TSS (NM_010048)	promoter-TSS (NM_010048)	-173	ENSMUSG00000003166	Dgcr2	9930034O06Rik|DGS-C|Dgsc|Idd|Lan|Sez12|mKIAA0163	DiGeorge syndrome critical region gene 2	protein-coding	100.73;103.61;87.06;127.69;107.62	131.18	105.34	NA	NA	Up	0.32	1.16501e-09	4.18606e-06	17891401	17892400	0.32	1.16501e-09	2.16252e-06
chr7	76158402	76159400	+	Intergenic	ID4_|SINE|ID	-70986	ENSMUSG00000025754	Agbl1	Ccp4|D430020F16|EG244071|Nna1-l1	ATP/GTP binding protein-like 1	protein-coding	28.78;26.74;22.41;39.67;30.98	15.78	29.72	NA	NA	Down	-0.91	5.4307e-05	0.00551208	76158401	76159400	-0.91	5.4307e-05	0.00458125
chr2	93438302	93439300	+	intron (NM_001271431, intron 1 of 8)	intron (NM_001271431, intron 1 of 8)	13871	ENSMUSG00000027215	Cd82	AA682076|AL023070|C33|IA4|Kai1|Tspan27	CD82 antigen	protein-coding	36.63;33.42;41.37;44.63;39.14	59.89	39.04	NA	NA	Up	0.62	3.31996e-05	0.00425142	93438301	93439300	0.62	3.31996e-05	0.00336503
chr13	51795502	51796800	+	Intergenic	Intergenic	-2404	ENSMUSG00000021451	Sema4d	CD100|Semacl2|Semaj|Semcl2|coll-4	sema domain, immunoglobulin domain (Ig), transmembrane domain (TM) and short cytoplasmic domain, (semaphorin) 4D	protein-coding	60.17;66.85;66.37;71.90;58.70	92.31	64.8	NA	NA	Up	0.51	2.11087e-05	0.0033677	51795801	51796800	0.58	1.09393e-05	0.00167399
chr15	9506502	9507500	+	3' UTR (NM_008372, exon 8 of 8)	3' UTR (NM_008372, exon 8 of 8)	22875	ENSMUSG00000003882	Il7r	CD127|IL-7Ralpha	interleukin 7 receptor	protein-coding	31.40;34.54;31.03;18.60;29.35	14.89	28.98	NA	NA	Down	-0.96	5.27234e-07	0.000425726	9506501	9507500	-0.96	5.27234e-07	0.000232985
chr1	23497802	23498800	+	Intergenic	B3|SINE|B2	-76286		Gm28822	-	predicted gene 28822	ncRNA	27.47;23.40;20.69;21.08;30.98	10.8	24.72	NA	NA	Down	-1.19	4.46889e-06	0.0014523	23497801	23498800	-1.19	4.46889e-06	0.00093829
chr16	58408202	58409400	+	exon (NM_028523, exon 1 of 16)	exon (NM_028523, exon 1 of 16)	266	ENSMUSG00000035107	Dcbld2	1700055P21Rik|AW146002|CLCP1|Esdn	discoidin, CUB and LCCL domain containing 2	protein-coding	183.14;170.46;145.67;200.84;240.52	270.64	188.13	NA	NA	Up	0.52	4.82549e-07	0.000400758	58408401	58409400	0.56	3.24728e-08	3.4101e-05
chr8	83601802	83603100	+	Intergenic	Intergenic	-5724	ENSMUSG00000005483	Dnajb1	0610007I11Rik|DjB1|HSPF1|Hdj1|Hsp40	DnaJ heat shock protein family (Hsp40) member B1	protein-coding	77.18;72.42;69.82;69.42;74.19	47.81	72.61	NA	NA	Down	-0.6	8.43319e-05	0.00687911	83602101	83603100	-0.75	1.95421e-06	0.000541792
chr5	42130802	42132100	+	intron (NR_131130, intron 1 of 2)	intron (NR_131130, intron 1 of 2)	63491	ENSMUSG00000067285	Gm16223	EG433882	predicted gene 16223	ncRNA	44.48;53.48;32.75;37.19;48.10	22.49	43.2	NA	NA	Down	-0.94	8.43457e-06	0.00206139	42131001	42132000	-0.93	1.15595e-05	0.00173917
chr4	48904302	48905500	+	Intergenic	Intergenic	-154561	ENSMUSG00000063446	Plppr1	E130309F12Rik|Lppr1|PRG-3|mKIAA4247	phospholipid phosphatase related 1	protein-coding	31.40;40.11;31.03;27.27;38.32	20.11	33.63	NA	NA	Down	-0.74	1.77484e-05	0.00308474	48904401	48905400	-1	2.08083e-07	0.000124133
chr5	52139102	52140100	+	Intergenic	Intergenic	-3584	ENSMUSG00000098726	Mir6417	Gm27334|mmu-mir-6417	microRNA 6417	ncRNA	47.09;46.79;51.72;45.87;35.06	27.61	45.31	NA	NA	Down	-0.71	1.36705e-05	0.00268517	52139101	52140100	-0.71	1.36705e-05	0.00194118
chr7	86005402	86006400	+	Intergenic	L1_Mus3|LINE|L1	-44419	ENSMUSG00000090774	Vmn2r74	EG546980	vomeronasal 2, receptor 74	protein-coding	32.70;21.17;28.44;22.32;25.27	14.28	25.98	NA	NA	Down	-0.86	3.89797e-05	0.00461879	86005401	86006400	-0.86	3.89797e-05	0.00372611
chr11	48360802	48361800	+	Intergenic	ORR1D1|LTR|ERVL-MaLR	-439059	ENSMUSG00000020372	Rack1	AL033335|GB-like|Gnb2-rs1|Gnb2l1|p205	receptor for activated C kinase 1	protein-coding	20.93;15.60;18.10;17.36;15.49	32.39	17.5	NA	NA	Up	0.89	3.83033e-05	0.00457576	48360801	48361800	0.89	3.83033e-05	0.003683
chr1	105622502	105623900	+	intron (NM_013784, intron 14 of 30)	intron (NM_013784, intron 14 of 30)	40475	ENSMUSG00000056536	Pign	Gm20308|PIG-N	phosphatidylinositol glycan anchor biosynthesis, class N	protein-coding	44.48;54.59;31.89;26.03;30.17	19.98	37.43	NA	NA	Down	-0.91	1.23472e-05	0.0025433	105622601	105623600	-1.03	1.64898e-06	0.000488657
chr10	23915702	23916800	+	Intergenic	LTRIS2|LTR|ERV1	-4155	ENSMUSG00000056379	Taar1	Tar1|Trar1|taR-1	trace amine-associated receptor 1	protein-coding	36.63;35.65;28.44;27.27;28.54	18.93	31.31	NA	NA	Down	-0.73	8.42849e-05	0.00687699	23915801	23916800	-0.77	8.88486e-05	0.00621151
chr7	102266902	102268600	+	promoter-TSS (NM_009287)	promoter-TSS (NM_009287)	-73	ENSMUSG00000030987	Stim1	SIM	stromal interaction molecule 1	protein-coding	160.90;149.29;166.36;171.08;203.83	252.02	170.29	NA	NA	Up	0.57	7.08152e-10	2.72675e-06	102267101	102268100	0.59	4.57767e-08	4.39452e-05
chr16	43617402	43619000	+	intron (NM_181058, intron 6 of 6)	T-rich|Low_complexity|Low_complexity	-22454	ENSMUSG00000076372	Mir568	Mirn568|mmu-mir-568	microRNA 568	ncRNA	31.40;33.42;38.79;52.07;42.40	65.75	39.61	NA	NA	Up	0.73	2.41797e-05	0.00361617	43617601	43618600	0.88	1.03696e-05	0.00161732
chr3	141354002	141355000	+	Intergenic	Intergenic	-111063	ENSMUSG00000059921	Unc5c	B130051O18Rik|Unc5h3|rcm	unc-5 netrin receptor C	protein-coding	37.94;31.19;43.10;34.71;30.17	19.78	35.42	NA	NA	Down	-0.84	3.98936e-05	0.00467987	141354001	141355000	-0.84	3.98936e-05	0.00378317
chr7	30584702	30586200	+	exon (NM_001290573, exon 3 of 37)	exon (NM_001290573, exon 3 of 37)	3275	ENSMUSG00000006307	Kmt2b	2610014H22Rik|Mll2|Wbp7|mKIAA0304	lysine (K)-specific methyltransferase 2B	protein-coding	79.80;71.30;81.89;97.94;79.09	118.41	82	NA	NA	Up	0.53	1.82885e-05	0.00313227	30585201	30586200	0.58	4.02211e-05	0.00380054
chr1	79224202	79225200	+	promoter-TSS (NR_151519)	promoter-TSS (NR_151519)	-190	ENSMUSG00000099706	Gm29536	-	predicted gene 29536	ncRNA	37.94;38.99;26.72;30.99;26.91	18.82	32.31	NA	NA	Down	-0.78	2.93293e-05	0.00398868	79224201	79225200	-0.78	2.93293e-05	0.00311406
chr7	36770402	36771400	+	exon (NM_172298, exon 2 of 2)	exon (NM_172298, exon 2 of 2)	72783	ENSMUSG00000021217	Tshz3	A630038G13Rik|Tsh3|Zfp537|mKIAA1474|teashirt3	teashirt zinc finger family member 3	protein-coding	53.63;44.56;46.55;32.23;44.03	66.38	44.2	NA	NA	Up	0.59	5.78861e-05	0.0056993	36770401	36771400	0.59	5.78861e-05	0.00477143
chr1	192258202	192259300	+	intron (NM_001038607, intron 5 of 10)	RLTR17B_Mm|LTR|ERVK	67974	ENSMUSG00000058248	Kcnh1	EAG1|Kv10.1|M-eag	potassium voltage-gated channel, subfamily H (eag-related), member 1	protein-coding	52.33;45.68;49.99;45.87;64.41	32.6	51.66	NA	NA	Down	-0.66	1.52778e-05	0.00285104	192258201	192259200	-0.79	1.39644e-05	0.00196997
chr3	151679002	151680100	+	Intergenic	L1Md_T|LINE|L1	70408	ENSMUSG00000028037	Ifi44	A430056A10Rik|AW261460|MTAP44|p44	interferon-induced protein 44	protein-coding	18.31;16.71;14.65;22.32;17.12	33.6	17.82	NA	NA	Up	0.91	4.23848e-05	0.00484127	151679001	151680000	1.18	2.33435e-06	0.000609186
chr6	129750502	129751600	+	Intergenic	Intergenic	-10567	ENSMUSG00000043932	Klri2	A530090P03Rik	killer cell lectin-like receptor family I member 2	protein-coding	31.40;31.19;28.44;22.32;28.54	14.97	28.38	NA	NA	Down	-0.92	9.88255e-07	0.00061887	129750601	129751600	-1.11	5.16574e-08	4.75707e-05
chr3	148688202	148689200	+	Intergenic	CT-rich|Low_complexity|Low_complexity	265934	ENSMUSG00000028184	Adgrl2	AI450192|CIRL-2|Gm619|Lec1|Lphh1|Lphn2|mKIAA0786	adhesion G protein-coupled receptor L2	protein-coding	35.32;30.08;27.58;33.47;39.95	18.8	33.28	NA	NA	Down	-0.82	4.37942e-05	0.00492368	148688201	148689200	-0.82	4.37942e-05	0.00400604
chr2	64351702	64353300	+	Intergenic	Intergenic	-254463	ENSMUSG00000075324	Fign	Fgn|fi|fidget	fidgetin	protein-coding	58.87;45.68;43.96;55.79;45.66	27.35	49.99	NA	NA	Down	-0.87	1.51586e-05	0.00283578	64352201	64353200	-0.95	5.08178e-07	0.000226753
chr3	103429802	103431000	+	Intergenic	ID_B1|SINE|B4	-144844	ENSMUSG00000027849	Syt6	3110037A08Rik|AW048930|sytVI	synaptotagmin VI	protein-coding	52.33;42.34;28.44;32.23;30.17	20.64	37.1	NA	NA	Down	-0.85	6.10442e-05	0.00585933	103429901	103430900	-0.95	2.7442e-05	0.00298889
chr2	23990802	23991800	+	Intergenic	Lx8|LINE|L1	58078	ENSMUSG00000026986	Hnmt	1500031F01Rik|AI788969	histamine N-methyltransferase	protein-coding	30.09;24.51;41.37;18.60;28.54	16.25	28.62	NA	NA	Down	-0.82	2.95162e-05	0.00399871	23990801	23991800	-0.82	2.95162e-05	0.00312402
chr6	88841102	88843500	+	promoter-TSS (NM_030251)	promoter-TSS (NM_030251)	-366	ENSMUSG00000030083	Abtb1	AI847549|BC003234|BPOZ|EF1ABP	ankyrin repeat and BTB (POZ) domain containing 1	protein-coding	310.03;353.17;299.96;397.95;383.20	480.81	348.86	NA	NA	Up	0.46	1.98593e-10	9.05597e-07	88842401	88843400	0.53	1.03217e-06	0.000360836
chr3	109389802	109390800	+	intron (NM_020505, intron 1 of 26)	intron (NM_020505, intron 1 of 26)	49618	ENSMUSG00000033721	Vav3	A530094I06Rik|AA986410|Idd18.1	vav 3 oncogene	protein-coding	41.86;32.31;38.79;34.71;38.32	22.84	37.2	NA	NA	Down	-0.7	3.25619e-05	0.00420795	109389801	109390800	-0.7	3.25619e-05	0.00332434
chr9	91365102	91366700	+	promoter-TSS (NM_009573)	promoter-TSS (NM_009573)	-102	ENSMUSG00000032368	Zic1	ZIC|ZNF201	zinc finger protein of the cerebellum 1	protein-coding	51.02;74.65;78.44;84.30;79.09	122.56	73.5	NA	NA	Up	0.74	1.15205e-06	0.0006757	91365301	91366300	0.64	1.612e-05	0.00215585
chr9	113577302	113578700	+	intron (NR_040760, intron 1 of 4)	intron (NR_040760, intron 1 of 4)	9151	ENSMUSG00000109890	AU023762	-	expressed sequence AU023762	ncRNA	77.18;55.71;43.96;55.79;51.37	34.35	56.8	NA	NA	Down	-0.73	7.32159e-05	0.00643504	113577601	113578600	-0.88	9.14255e-06	0.00149148
chr1	128824002	128825000	+	Intergenic	Intergenic	-232202	ENSMUSG00000045382	Cxcr4	CD184|CXC-R4|CXCR-4|Cmkar4|LESTR|PB-CKR|PBSF/SDF-1|Sdf1r|b2b220Clo	chemokine (C-X-C motif) receptor 4	protein-coding	31.40;44.56;43.10;33.47;41.58	24.01	38.82	NA	NA	Down	-0.69	3.40761e-05	0.0043109	128824001	128825000	-0.69	3.40761e-05	0.00342375
chr6	58487002	58488400	+	Intergenic	Lx2B2|LINE|L1	-14823	ENSMUSG00000115404	Vmn1r31	EG626828|Gm6709	vomeronasal 1 receptor 31	protein-coding	37.94;32.31;34.48;29.75;32.61	18.48	33.42	NA	NA	Down	-0.85	4.52818e-07	0.00038452	58487401	58488400	-1.14	6.76712e-08	5.79218e-05
chr8	109877702	109878800	+	intron (NM_001122594, intron 2 of 18)	intron (NM_001122594, intron 2 of 18)	9648	ENSMUSG00000031732	Phlpp2	AI481772|C130044A18Rik|Phlppl	PH domain and leucine rich repeat protein phosphatase 2	protein-coding	44.48;42.34;34.48;33.47;37.50	23.62	38.45	NA	NA	Down	-0.7	9.64349e-05	0.00731626	109877801	109878800	-0.84	3.71147e-05	0.00360329
chr16	46789202	46790200	+	Intergenic	Intergenic	-292734	ENSMUSG00000022656	Nectin3	2610301B19Rik|3000002N23Rik|4921513D19Rik|AA407785|AU016832|AW538082|CD113|Pvrl3	nectin cell adhesion molecule 3	protein-coding	20.93;21.17;20.69;19.84;27.72	12.05	22.07	NA	NA	Down	-0.87	3.45411e-05	0.00433801	46789201	46790200	-0.87	3.45411e-05	0.00345242
chr6	26312602	26313600	+	Intergenic	(TCTG)n|Simple_repeat|Simple_repeat	381675	ENSMUSG00000106799	Gm20756	-	predicted gene, 20756	ncRNA	22.24;25.62;21.55;21.08;21.20	12.1	22.34	NA	NA	Down	-0.88	6.51484e-05	0.00606196	26312601	26313600	-0.88	6.51484e-05	0.00514014
chr1	35031002	35032000	+	Intergenic	MT2A|LTR|ERVL	181512	ENSMUSG00000026123	Plekhb2	2310009M15Rik|AU018239|Evt2|Phdc|evt-2	pleckstrin homology domain containing, family B (evectins) member 2	protein-coding	30.09;40.11;40.51;34.71;43.21	22.07	37.73	NA	NA	Down	-0.77	2.07716e-05	0.00333834	35031001	35032000	-0.77	2.07716e-05	0.00252177
chr18	8597302	8598500	+	Intergenic	Lx|LINE|L1	-614955	ENSMUSG00000036904	Fzd8	Fz8	frizzled class receptor 8	protein-coding	34.01;36.77;42.24;26.03;30.17	18.65	33.84	NA	NA	Down	-0.86	3.26246e-06	0.00122295	8597401	8598400	-0.82	9.55589e-06	0.0015346
chr7	63499502	63500500	+	intron (NM_130880, intron 1 of 13)	intron (NM_130880, intron 1 of 13)	55229	ENSMUSG00000033510	Otud7a	AJ430384|Otud7	OTU domain containing 7A	protein-coding	28.78;30.08;40.51;28.51;35.87	18.7	32.75	NA	NA	Down	-0.81	9.88499e-05	0.00741273	63499501	63500500	-0.81	9.88499e-05	0.00662634
chr18	4998202	4999300	+	Intergenic	Intergenic	-47838	ENSMUSG00000024236	Svil	AU024053|B430302E16Rik	supervillin	protein-coding	28.78;38.99;31.03;27.27;35.87	52.16	32.39	NA	NA	Up	0.69	1.43072e-05	0.00275534	4998301	4999300	0.72	1.43082e-05	0.00199691
chr16	96523502	96524900	+	intron (NM_008791, intron 2 of 2)	(TCTA)n|Simple_repeat|Simple_repeat	56595	ENSMUSG00000090223	Pcp4	P16Rimb19|Pcp-4|Pep19	Purkinje cell protein 4	protein-coding	53.63;59.05;44.82;35.95;30.98	27.06	44.89	NA	NA	Down	-0.73	0.000312599	0.0217055	96523801	96524800	-1.37	2.45924e-08	2.77614e-05
chr7	12449202	12450200	+	Intergenic	Intergenic	-27210	ENSMUSG00000034071	Zfp551	9630004E07Rik|Znf551	zinc fingr protein 551	protein-coding	37.94;34.54;31.89;34.71;37.50	20.64	35.32	NA	NA	Down	-0.77	7.38293e-05	0.00646093	12449201	12450200	-0.77	7.38293e-05	0.00556754
chr16	68334102	68335100	+	Intergenic	MTD|LTR|ERVL-MaLR	-713693	ENSMUSG00000064115	Cadm2	2900078E11Rik|9330131D06|A830029E02Rik|Igdf4d|Igsf4d|NECL3|SynCAM 2|SynCAM2	cell adhesion molecule 2	protein-coding	28.78;22.28;20.69;21.08;28.54	11.41	24.27	NA	NA	Down	-1.09	1.76702e-05	0.00307974	68334101	68335100	-1.09	1.76702e-05	0.00227923
chr6	143095802	143096800	+	intron (NM_001362118, intron 2 of 25)	RSINE1|SINE|B4	3851	ENSMUSG00000030279	C2cd5	5730419I09Rik|C030008B15Rik|CDP138	C2 calcium-dependent domain containing 5	protein-coding	48.40;37.88;38.79;35.95;29.35	21.22	38.07	NA	NA	Down	-0.84	1.2622e-05	0.0025755	143095801	143096800	-0.84	1.2622e-05	0.00184484
chr7	44590802	44591800	+	exon (NM_001290682, exon 1 of 5)	exon (NM_001290682, exon 1 of 5)	415	ENSMUSG00000062785	Kcnc3	KShIIID|Kcr2-3|Kv3.3	potassium voltage gated channel, Shaw-related subfamily, member 3	protein-coding	113.81;91.36;89.64;126.45;116.59	146.36	107.57	NA	NA	Up	0.44	6.72539e-05	0.00616091	44590801	44591800	0.44	6.72539e-05	0.005246
chr5	16178502	16179500	+	intron (NM_001110843, intron 4 of 38)	intron (NM_001110843, intron 4 of 38)	244310	ENSMUSG00000040118	Cacna2d1	Ca(v)alpha2delta1|Cacna2|Cchl2a	calcium channel, voltage-dependent, alpha2/delta subunit 1	protein-coding	40.55;28.97;23.27;19.84;20.38	14.1	26.6	NA	NA	Down	-0.92	6.50691e-05	0.00605723	16178501	16179500	-0.92	6.50691e-05	0.00513548
chr9	55489902	55490900	+	intron (NM_145615, intron 4 of 11)	intron (NM_145615, intron 4 of 11)	21842	ENSMUSG00000032314	Etfa	2010200I21Rik|D9Ertd394e	electron transferring flavoprotein, alpha polypeptide	protein-coding	24.85;24.51;28.44;18.60;31.80	15.02	25.64	NA	NA	Down	-0.77	2.65062e-05	0.00379299	55489901	55490900	-0.77	2.65062e-05	0.0029285
chr4	84109402	84110500	+	Intergenic	Intergenic	-65072	ENSMUSG00000085217	6030471H07Rik	-	RIKEN cDNA 6030471H07 gene	ncRNA	39.24;46.79;36.20;32.23;39.14	62.91	38.72	NA	NA	Up	0.7	6.38913e-06	0.0017791	84109401	84110400	0.75	6.54235e-06	0.00120399
chr8	112351002	112352100	+	Intergenic	Intergenic	218024	ENSMUSG00000098075	Gm26994	-	predicted gene, 26994	ncRNA	56.25;43.45;27.58;32.23;36.69	18.77	39.24	NA	NA	Down	-1.06	3.02999e-06	0.00117414	112351001	112352000	-1.33	2.75039e-07	0.000151219
chr10	76961302	76962800	+	promoter-TSS (NM_021568)	promoter-TSS (NM_021568)	-104	ENSMUSG00000001120	Pcbp3	AlphaCP-3	poly(rC) binding protein 3	protein-coding	175.29;172.69;170.67;235.55;210.35	272.04	192.91	NA	NA	Up	0.5	3.41149e-09	1.0503e-05	76961801	76962800	0.5	1.74103e-10	4.08991e-07
chr2	171228002	171229000	+	Intergenic	Intergenic	496694	ENSMUSG00000027560	Dok5	2700055C10Rik	docking protein 5	protein-coding	28.78;30.08;43.10;21.08;22.83	15.5	29.17	NA	NA	Down	-0.91	1.40805e-05	0.00273083	171228001	171229000	-0.91	1.40805e-05	0.0019778
chr1	36338602	36339600	+	intron (NM_172652, intron 20 of 20)	B1_Mur1|SINE|Alu	9657	ENSMUSG00000098680	Mir6898	Gm27816|mmu-mir-6898	microRNA 6898	ncRNA	37.94;36.77;21.55;43.39;34.24	17.92	34.78	NA	NA	Down	-0.96	4.54695e-06	0.00146135	36338601	36339600	-0.96	4.54695e-06	0.000946592
chr19	32942202	32943200	+	Intergenic	Intergenic	185124	ENSMUSG00000013663	Pten	2310035O07Rik|A130070J02Rik|AI463227|B430203M17Rik|MMAC1|PTENbeta|TEP1	phosphatase and tensin homolog	protein-coding	36.63;21.17;25.86;27.27;23.64	11.63	26.91	NA	NA	Down	-1.21	7.6235e-05	0.00655339	32942201	32943200	-1.21	7.6235e-05	0.00566728
chr14	115175902	115176900	+	intron (NM_175500, intron 2 of 7)	intron (NM_175500, intron 2 of 7)	84186	ENSMUSG00000022112	Gpc5	A230034F01Rik	glypican 5	protein-coding	22.24;21.17;20.69;27.27;29.35	14.24	24.14	NA	NA	Down	-0.76	5.99542e-05	0.00580856	115175901	115176900	-0.76	5.99542e-05	0.00487919
chr7	104666702	104667800	+	Intergenic	Intergenic	-3453	ENSMUSG00000073922	Olfr659	MOR34-4	olfactory receptor 659	protein-coding	28.78;28.97;25.86;22.32;26.91	14.03	26.57	NA	NA	Down	-0.92	0.000129124	0.0094172	104666801	104667800	-0.94	1.59557e-05	0.00214244
chr14	54825402	54826400	+	Intergenic	L1_Mur2|LINE|L1	34589	ENSMUSG00000057156	Homez	mKIAA1443	homeodomain leucine zipper-encoding gene	protein-coding	31.40;31.19;24.14;30.99;22.01	14.73	27.95	NA	NA	Down	-0.92	1.01807e-05	0.00228777	54825401	54826400	-0.92	1.01807e-05	0.00159915
chr1	120318902	120320300	+	Intergenic	Intergenic	-20981	ENSMUSG00000036907	C1ql2	Adii|BC040774|CTRP10	complement component 1, q subcomponent-like 2	protein-coding	77.18;64.62;78.44;70.66;77.46	120.12	73.67	NA	NA	Up	0.71	3.23527e-07	0.000311822	120319101	120320100	0.76	1.14979e-07	8.34858e-05
chr13	40659402	40660500	+	Intergenic	Intergenic	-67857	ENSMUSG00000097752	Gm26688	Tfap2a-as1	predicted gene, 26688	ncRNA	51.02;50.13;43.10;34.71;32.61	24.26	42.32	NA	NA	Down	-0.8	6.75936e-05	0.00617866	40659501	40660500	-0.84	2.22665e-05	0.00263584
chr14	121378002	121380700	+	promoter-TSS (NM_145465)	promoter-TSS (NM_145465)	-121	ENSMUSG00000063410	Stk24	1810013H02Rik|C76483|MST-3|Mst3|STE20	serine/threonine kinase 24	protein-coding	166.14;180.48;191.36;239.27;240.52	320.46	203.55	NA	NA	Up	0.65	2.78582e-07	0.000286309	121378801	121379800	0.72	1.15941e-10	2.97896e-07
chr5	23069602	23070600	+	intron (NM_001359998, intron 1 of 3)	URR1A|DNA|hAT-Charlie	-323217	ENSMUSG00000105076	A930003O13Rik	-	RIKEN cDNA A930003O13 gene	ncRNA	27.47;28.97;22.41;34.71;24.46	15.69	27.6	NA	NA	Down	-0.81	2.91894e-05	0.00397573	23069601	23070600	-0.81	2.91894e-05	0.00310376
chr6	145555302	145556500	+	Intergenic	ORR1A2|LTR|ERVL-MaLR	-60062	ENSMUSG00000067338	Tuba3b	M[a]7|Tuba7	tubulin, alpha 3B	protein-coding	61.48;54.59;35.34;38.43;39.95	28.17	45.96	NA	NA	Down	-0.71	0.000133528	0.00971512	145555401	145556400	-0.92	3.24939e-06	0.000755955
chr14	100192702	100193700	+	Intergenic	Intergenic	-43405	ENSMUSG00000072294	Klf12	2700063E05Rik|AI225908|AI315654|AP-2rep|B130052C06Rik|D530033K05Rik	Kruppel-like factor 12	protein-coding	41.86;30.08;34.48;30.99;37.50	20.24	34.98	NA	NA	Down	-0.79	6.44618e-05	0.00603042	100192701	100193700	-0.79	6.44618e-05	0.00510571
chr7	25278602	25279700	+	intron (NM_001302811, intron 2 of 20)	CpG	-3028	ENSMUSG00000005442	Cic	1200010B10Rik|mKIAA0306	capicua transcriptional repressor	protein-coding	116.43;119.21;106.02;161.16;168.77	188.87	134.32	NA	NA	Up	0.49	2.91127e-05	0.00397022	25278701	25279700	0.48	5.04247e-05	0.00436817
chr15	31086302	31087300	+	Intergenic	Intergenic	47675	ENSMUSG00000115474	4930430F21Rik	-	RIKEN cDNA 4930430F21 gene	ncRNA	34.01;34.54;29.31;35.95;41.58	18.93	35.08	NA	NA	Down	-0.89	9.12654e-05	0.00713684	31086301	31087300	-0.89	9.12654e-05	0.00631509
chr16	53377802	53378800	+	Intergenic	Lx3C|LINE|L1	-562557	ENSMUSG00000116611	4930404A05Rik	-	RIKEN cDNA 4930404A05 gene	ncRNA	31.40;28.97;28.44;18.60;25.27	13.53	26.54	NA	NA	Down	-0.97	5.17006e-05	0.0053697	53377801	53378800	-0.97	5.17006e-05	0.00444481
chr9	121510602	121511600	+	Intergenic	ORR1A2-int|LTR|ERVL-MaLR	-15407	ENSMUSG00000032532	Cck	-	cholecystokinin	protein-coding	22.24;22.28;42.24;29.75;30.98	17.61	29.5	NA	NA	Down	-0.74	6.55974e-05	0.00608267	121510601	121511600	-0.74	6.55974e-05	0.00516167
chr15	44226502	44227800	+	intron (NM_013696, intron 2 of 3)	intron (NM_013696, intron 2 of 3)	31016	ENSMUSG00000038760	Trhr	TRH-R1	thyrotropin releasing hormone receptor	protein-coding	47.09;51.25;37.06;44.63;50.55	28.21	46.12	NA	NA	Down	-0.71	5.47795e-06	0.00162291	44226501	44227500	-0.73	1.07106e-05	0.00164946
chr14	17427102	17428300	+	Intergenic	Intergenic	-233259	ENSMUSG00000021779	Thrb	Nr1a2|T3R[b]|T3Rbeta|Thrb1|Thrb2|c-erbAbeta	thyroid hormone receptor beta	protein-coding	30.09;47.91;40.51;35.95;44.84	21.06	39.86	NA	NA	Down	-0.92	5.13082e-06	0.00156838	17427201	17428200	-0.96	3.51469e-06	0.000798668
chr18	52987802	52989400	+	Intergenic	ORR1A2-int|LTR|ERVL-MaLR	-187691	ENSMUSG00000034484	Snx2	0610030A03Rik	sorting nexin 2	protein-coding	51.02;52.36;31.89;43.39;42.40	26.5	44.21	NA	NA	Down	-0.74	0.00052114	0.0356124	52988301	52989300	-1.01	1.14464e-06	0.000385542
chr14	67355402	67357000	+	intron (NR_045961, intron 4 of 5)	intron (NR_045961, intron 4 of 5)	-41490		Gm6878	EG628416	predicted gene 6878	protein-coding	45.79;44.56;62.06;47.11;57.89	27.44	51.48	NA	NA	Down	-0.91	7.26407e-07	0.000518287	67355401	67356400	-0.77	4.12933e-05	0.00386533
chr2	114337102	114338100	+	Intergenic	Lx8b|LINE|L1	-136169	ENSMUSG00000040321	Zfp770	6430601A21Rik|Znf770	zinc finger protein 770	protein-coding	23.55;28.97;25.86;24.79;35.87	17	27.81	NA	NA	Down	-0.71	7.58589e-05	0.00653824	114337101	114338100	-0.71	7.58589e-05	0.00565075
chr10	20210702	20211700	+	intron (NM_001358787, intron 1 of 17)	RLTR20C1_MM|LTR|ERVK	2762		Rpl32l	EG621697|Gm6251	ribosomal protein L32-like	protein-coding	30.09;16.71;22.41;14.88;23.64	36.5	21.55	NA	NA	Up	0.76	3.66036e-05	0.00446816	20210701	20211700	0.76	3.66036e-05	0.00357447
chr16	3917502	3918500	+	intron (NM_029738, intron 5 of 11)	intron (NM_029738, intron 5 of 11)	8992	ENSMUSG00000014232	Cluap1	2310030D15Rik|2610111M03Rik	clusterin associated protein 1	protein-coding	39.24;27.85;34.48;33.47;31.80	18.12	33.37	NA	NA	Down	-0.88	4.43806e-05	0.00495948	3917501	3918500	-0.88	4.43806e-05	0.00403887
chr14	71069102	71070400	+	Intergenic	Intergenic	179644	ENSMUSG00000022103	Gfra2	-	glial cell line derived neurotrophic factor family receptor alpha 2	protein-coding	27.47;34.54;30.17;26.03;41.58	18.02	31.96	NA	NA	Down	-0.83	2.9907e-05	0.00403184	71069201	71070200	-0.82	5.54895e-06	0.00108112
chr13	54748602	54750500	+	intron (NM_012014, intron 1 of 2)	CpG	323	ENSMUSG00000069227	Gprin1	GRIN1|Z16	G protein-regulated inducer of neurite outgrowth 1	protein-coding	47.09;121.44;143.95;137.61;131.27	176.35	116.27	NA	NA	Up	0.6	6.14627e-07	0.000468422	54749001	54750000	0.69	4.22846e-07	0.000199941
chr13	96958502	96959500	+	Intergenic	Intergenic	34312	ENSMUSG00000091387	Gcnt4	C2gnt3|Gm279|Gm73	glucosaminyl (N-acetyl) transferase 4, core 2 (beta-1,6-N-acetylglucosaminyltransferase)	protein-coding	45.79;42.34;40.51;38.43;31.80	22	39.77	NA	NA	Down	-0.85	3.67748e-05	0.00447726	96958501	96959500	-0.85	3.67748e-05	0.00358325
chr7	70365502	70366600	+	intron (NR_045850, intron 1 of 10)	intron (NR_045850, intron 1 of 10)	668	ENSMUSG00000100005	B130024G19Rik	-	RIKEN cDNA B130024G19 gene	ncRNA	37.94;30.08;31.89;37.19;38.32	21.41	35.08	NA	NA	Down	-0.71	9.10486e-05	0.00712911	70365601	70366600	-0.79	1.49408e-05	0.00205342
chr1	165569202	165570200	+	intron (NM_001357427, intron 30 of 33)	MER5A|DNA|hAT-Charlie	64840	ENSMUSG00000026566	Mpzl1	1110007A10Rik|PZR	myelin protein zero-like 1	protein-coding	48.40;46.79;48.27;54.55;45.66	27.75	48.73	NA	NA	Down	-0.81	3.06554e-06	0.00117905	165569201	165570200	-0.81	3.06554e-06	0.000728552
chr9	110012602	110014000	+	intron (NM_001205332, intron 3 of 17)	B1_Mur2|SINE|Alu	-38720	ENSMUSG00000032479	Map4	AA407148|MAP-4|Mtap-4|Mtap4	microtubule-associated protein 4	protein-coding	32.70;37.88;32.75;37.19;35.87	18.6	35.28	NA	NA	Down	-0.92	2.29741e-06	0.00100146	110012801	110013800	-1.18	4.68026e-08	4.46232e-05
chr5	45224702	45225700	+	intron (NR_131933, intron 4 of 5)	L1Md_F2|LINE|L1	199199	ENSMUSG00000029092	D5Ertd615e	4930435H24Rik	DNA segment, Chr 5, ERATO Doi 615, expressed	ncRNA	28.78;30.08;31.03;18.60;22.01	14.79	26.1	NA	NA	Down	-0.82	6.71621e-05	0.00615598	45224701	45225700	-0.82	6.71621e-05	0.00524147
chr13	58210702	58211800	+	intron (NM_026842, intron 1 of 10)	intron (NM_026842, intron 1 of 10)	4402	ENSMUSG00000005312	Ubqln1	1110046H03Rik|1810030E05Rik|AU019746|C77538|D13Ertd372e|Da41|Dsk2|Plic-1|Plic1|Xdrp1	ubiquilin 1	protein-coding	30.09;26.74;37.06;24.79;26.09	15.76	28.96	NA	NA	Down	-0.88	3.88683e-06	0.00134279	58210701	58211700	-0.89	4.13929e-06	0.00089259
chr9	38143102	38144100	+	exon (NM_146481, exon 1 of 1)	exon (NM_146481, exon 1 of 1)	464	ENSMUSG00000096409	Olfr890	MOR162-3	olfactory receptor 890	protein-coding	31.40;42.34;25.00;35.95;28.54	18.07	32.64	NA	NA	Down	-0.85	4.92557e-05	0.00523406	38143101	38144100	-0.85	4.92557e-05	0.00431071
chr6	142572602	142573900	+	Intergenic	B3|SINE|B2	-1637	ENSMUSG00000030247	Kcnj8	AI448900|Kir6.1|gnite|slmbr|sltr|uKATP-1	potassium inwardly-rectifying channel, subfamily J, member 8	protein-coding	40.55;42.34;44.82;24.79;30.17	20.87	36.53	NA	NA	Down	-0.81	3.38565e-05	0.00429189	142572701	142573700	-0.92	1.05199e-05	0.00163056
chr18	22809202	22810200	+	intron (NM_001361224, intron 7 of 10)	B4|SINE|B4	228962	ENSMUSG00000041923	Nol4	1700013J13Rik|4930568N03Rik|Gm1262	nucleolar protein 4	protein-coding	13.08;11.14;10.34;12.40;15.49	24.16	12.49	NA	NA	Up	0.95	5.94505e-05	0.00577657	22809201	22810200	0.95	5.94505e-05	0.00484864
chr13	63192502	63193600	+	intron (NM_001289926, intron 9 of 15)	intron (NM_001289926, intron 9 of 15)	-46978	ENSMUSG00000021458	Aopep	2010111I01Rik|2300006M17Rik|AP-O|AW742919|ApO|mir-23b|mir-24-1|mir-27b	aminopeptidase O	protein-coding	28.78;31.19;27.58;32.23;30.98	15.4	30.15	NA	NA	Down	-0.97	1.20831e-05	0.00251399	63192601	63193600	-1.06	1.84244e-06	0.000523743
chr3	16182802	16184200	+	exon (NM_001145919, exon 1 of 5)	exon (NM_001145919, exon 1 of 5)	336	ENSMUSG00000047213	Ythdf3	9130022A11Rik	YTH N6-methyladenosine RNA binding protein 3	protein-coding	116.43;188.28;94.82;133.89;208.72	204.79	148.43	NA	NA	Up	0.46	1.2077e-05	0.00251338	16183001	16184000	0.51	2.2008e-06	0.000585483
chr12	108546402	108547600	+	intron (NR_045752, intron 1 of 3)	intron (NR_045752, intron 1 of 3)	-7719	ENSMUSG00000021262	Evl	AI528774|b2b2600Clo	Ena-vasodilator stimulated phosphoprotein	protein-coding	34.01;62.39;49.99;49.59;44.03	27.95	48	NA	NA	Down	-0.78	9.03548e-05	0.00711024	108546601	108547600	-0.86	3.54671e-05	0.00350443
chr18	54635702	54636700	+	non-coding (NR_045400, exon 2 of 3)	non-coding (NR_045400, exon 2 of 3)	24457	ENSMUSG00000118154	9330117O12Rik	9330117O12	RIKEN cDNA 9330117O12 gene	ncRNA	20.93;23.40;21.55;24.79;22.83	11.58	22.7	NA	NA	Down	-0.97	1.29421e-05	0.00261185	54635701	54636700	-0.97	1.29421e-05	0.00187574
chr6	131939902	131941400	+	Intergenic	L1_Mus1|LINE|L1	-250588	ENSMUSG00000063478	Tas2r114	T2R14|Tas2r14|mGR14|mt2r46	taste receptor, type 2, member 114	protein-coding	37.94;52.36;27.58;37.19;26.91	17.51	36.4	NA	NA	Down	-1.06	2.78068e-07	0.000286309	131939901	131940900	-1.06	1.85887e-06	0.000526645
chr14	100521602	100522700	+	Intergenic	Intergenic	-372355	ENSMUSG00000072294	Klf12	2700063E05Rik|AI225908|AI315654|AP-2rep|B130052C06Rik|D530033K05Rik	Kruppel-like factor 12	protein-coding	28.78;37.88;31.89;19.84;32.61	15.67	30.2	NA	NA	Down	-0.95	4.6674e-05	0.0050804	100521601	100522600	-1.12	5.61522e-07	0.000242315
chr4	84851702	84853300	+	Intergenic	Intergenic	-31808	ENSMUSG00000038070	Cntln	AI448092|B430108F07Rik|D530005L17Rik	centlein, centrosomal protein	protein-coding	61.48;56.82;53.44;40.91;56.26	31.35	53.78	NA	NA	Down	-0.78	7.32524e-05	0.00643715	84851801	84852800	-1	9.40613e-08	7.27172e-05
chr14	56611802	56613000	+	intron (NR_153784, intron 2 of 4)	intron (NR_153784, intron 2 of 4)	8112		Gm16573	-	predicted gene 16573	ncRNA	62.79;35.65;39.65;60.75;48.92	29.15	49.55	NA	NA	Down	-0.77	9.17207e-05	0.00715216	56611801	56612800	-0.98	1.15161e-05	0.00173416
chr6	28759102	28760200	+	intron (NM_019776, intron 15 of 23)	RSINE1|SINE|B4	72096	ENSMUSG00000049939	Lrrc4	MBAG1|NGL-2|NGL2|NLG-2|Nag14	leucine rich repeat containing 4	protein-coding	36.63;24.51;42.24;24.79;35.06	15.88	32.65	NA	NA	Down	-1.04	1.04098e-06	0.000638722	28759101	28760100	-1.23	3.41429e-08	3.54026e-05
chr7	25452502	25453500	+	intron (NR_015569, intron 4 of 6)	B1_Mur1|SINE|Alu	24624	ENSMUSG00000074272	Ceacam1	Bgp|Bgp1|C-CAM|CD66a|Cc1|Cea-1|Cea-7|Cea1|Cea7|Hv-2|Hv2|MHVR|MHVR1|Mhv-1|bb-1|mCEA1|mmCGM1|mmCGM1a|mmCGM2	carcinoembryonic antigen-related cell adhesion molecule 1	protein-coding	35.32;42.34;43.10;47.11;49.73	27.07	43.52	NA	NA	Down	-0.69	7.07706e-06	0.00188	25452501	25453500	-0.69	7.07706e-06	0.00126822
chr12	103437802	103438900	+	intron (NM_194067, intron 4 of 5)	RLTR33|LTR|ERVK	4162	ENSMUSG00000064215	Ifi27	1110013J02Rik|2900026P10Rik|D12Ertd647e|ISG12a|Ifi27l1	interferon, alpha-inducible protein 27	protein-coding	44.48;37.88;47.41;53.31;48.92	30.6	46.4	NA	NA	Down	-0.6	0.00060883	0.0414325	103437901	103438900	-0.72	3.28203e-05	0.00334041
chr2	61913302	61914400	+	Intergenic	L1Md_F2|LINE|L1	109398	ENSMUSG00000035033	Tbr1	-	T-box brain gene 1	protein-coding	48.40;26.74;22.41;22.32;25.27	14.87	29.03	NA	NA	Down	-0.97	5.75908e-05	0.0056878	61913301	61914300	-0.98	4.21729e-05	0.00391775
chr6	83886802	83887900	+	Intergenic	L1M4b|LINE|L1	-27002	ENSMUSG00000030016	Zfp638	AI323587|Np220|Zfml|Znf638|mNP220	zinc finger protein 638	protein-coding	28.78;25.62;37.06;45.87;27.72	15.61	33.01	NA	NA	Down	-1.08	1.0726e-05	0.00235243	83886801	83887800	-1.07	2.25464e-05	0.00265558
chr3	127203302	127204500	+	intron (NM_001327938, intron 1 of 47)	intron (NM_001327938, intron 1 of 47)	42596	ENSMUSG00000097456	LOC100862268	-	uncharacterized LOC100862268	ncRNA	45.79;51.25;52.58;52.07;48.10	31.26	49.96	NA	NA	Down	-0.68	2.25116e-05	0.00348994	127203501	127204500	-0.71	6.19899e-05	0.00498191
chr15	67452102	67453200	+	Intergenic	RLTR40|LTR|ERVK	225882	ENSMUSG00000102069	1700012I11Rik	-	RIKEN cDNA 1700012I11 gene	ncRNA	45.79;27.85;26.72;34.71;31.80	17.44	33.37	NA	NA	Down	-0.94	3.45605e-06	0.00126357	67452101	67453100	-1.13	1.86975e-06	0.000527903
chr4	41715402	41716500	+	intron (NM_016890, intron 5 of 6)	intron (NM_016890, intron 5 of 6)	-2434	ENSMUSG00000036114	Rpp25l	2810432D09Rik|AW987258|Rppl25	ribonuclease P/MRP 25 subunit-like	protein-coding	41.86;61.28;62.06;63.23;66.04	87.32	58.89	NA	NA	Up	0.57	2.15199e-11	3.89007e-07	41715501	41716500	0.61	2.79958e-05	0.00302237
chr4	109962302	109963300	+	3' UTR (NM_007983, exon 19 of 19)	3' UTR (NM_007983, exon 19 of 19)	-15224	ENSMUSG00000047143	Dmrta2	Dmrt5	doublesex and mab-3 related transcription factor like family A2	protein-coding	34.01;25.62;31.03;22.32;25.27	14.64	27.65	NA	NA	Down	-0.92	9.55469e-06	0.00220803	109962301	109963300	-0.92	9.55469e-06	0.0015346
chr18	85549402	85550400	+	Intergenic	Lx5b|LINE|L1	-598377	ENSMUSG00000024645	Timm21	1700034H14Rik|2700002I20Rik	translocase of inner mitochondrial membrane 21	protein-coding	31.40;32.31;30.17;26.03;25.27	16.41	29.04	NA	NA	Down	-0.82	3.29785e-05	0.0042363	85549401	85550400	-0.82	3.29785e-05	0.00335116
chr8	3374602	3376400	+	intron (NM_001033378, intron 2 of 10)	B4A|SINE|B4	-17507	ENSMUSG00000004568	Arhgef18	A430078G23Rik|AI467246|D030053O22Rik	rho/rac guanine nucleotide exchange factor (GEF) 18	protein-coding	58.87;62.39;68.10;69.42;69.30	41.86	65.62	NA	NA	Down	-0.65	7.01995e-06	0.00187252	3374601	3375600	-0.66	6.32479e-05	0.00504069
chr6	20408802	20409800	+	Intergenic	ORR1B1-int|LTR|ERVL-MaLR	-806808	ENSMUSG00000060882	Kcnd2	AI839615|AW555701|Kv4.2|R75121	potassium voltage-gated channel, Shal-related family, member 2	protein-coding	22.24;30.08;30.17;19.84;29.35	15.2	26.34	NA	NA	Down	-0.79	2.46081e-05	0.00365276	20408801	20409800	-0.79	2.46081e-05	0.00279964
chr4	78556502	78557600	+	Intergenic	Intergenic	-36996		A430085M09Rik	EG623726	RIKEN cDNA A430085M09 gene	ncRNA	23.55;25.62;31.03;24.79;22.83	13.3	25.57	NA	NA	Down	-0.94	5.06499e-06	0.00155473	78556601	78557600	-1.02	5.76371e-07	0.000245948
chr17	43985002	43986000	+	intron (NM_030598, intron 1 of 3)	IMPB_01|Satellite|Satellite	32310	ENSMUSG00000039601	Rcan2	Csp2|Dscr1l1|MCIP2|ZAKI-4	regulator of calcineurin 2	protein-coding	22.24;38.99;31.89;28.51;31.80	17.69	30.69	NA	NA	Down	-0.79	7.73637e-06	0.00196429	43985001	43986000	-0.79	7.73637e-06	0.00134562
chr13	39607502	39608500	+	Intergenic	Intergenic	-647126	ENSMUSG00000021432	Slc35b3	4921526O06Rik|AI428480|CGI-19|PABST2|PAPST2	solute carrier family 35, member B3	protein-coding	35.32;30.08;27.58;35.95;25.27	16.63	30.84	NA	NA	Down	-0.89	1.54142e-05	0.00286693	39607501	39608500	-0.89	1.54142e-05	0.00209663
chr8	125683602	125684600	+	Intergenic	Intergenic	14283	ENSMUSG00000050930	Map10	4933403G14Rik|AI835009|mKIAA1383	microtubule-associated protein 10	protein-coding	26.16;26.74;27.58;22.32;26.09	14.6	25.78	NA	NA	Down	-0.82	5.5011e-05	0.00554288	125683601	125684600	-0.82	5.5011e-05	0.00461612
chr18	85088102	85089100	+	Intergenic	Intergenic	-137077	ENSMUSG00000024645	Timm21	1700034H14Rik|2700002I20Rik	translocase of inner mitochondrial membrane 21	protein-coding	20.93;23.40;25.86;21.08;30.17	12.51	24.29	NA	NA	Down	-0.96	1.49452e-05	0.00281716	85088101	85089100	-0.96	1.49452e-05	0.00205382
chr3	119446602	119447600	+	Intergenic	MTE2a|LTR|ERVL-MaLR	336287	ENSMUSG00000028134	Ptbp2	Ptb2|brPTB|nPTB	polypyrimidine tract binding protein 2	protein-coding	20.93;23.40;28.44;22.32;22.83	11.16	23.58	NA	NA	Down	-1.08	5.87961e-07	0.00045631	119446601	119447600	-1.08	5.87961e-07	0.000248282
chr1	150623502	150624600	+	intron (NM_001024720, intron 78 of 106)	intron (NM_001024720, intron 78 of 106)	-157886	ENSMUSG00000006014	Prg4	CACP|DOL54|JCAP|MSF|SZP|lubricin	proteoglycan 4 (megakaryocyte stimulating factor, articular superficial zone protein)	protein-coding	40.55;32.31;34.48;28.51;38.32	18.09	34.83	NA	NA	Down	-0.94	0.000219827	0.0155165	150623601	150624600	-1.1	4.57721e-06	0.000951192
chr17	68884002	68885000	+	Intergenic	MTC-int|LTR|ERVL-MaLR	47365	ENSMUSG00000095407	Tmem200c	EG622645|Gm6338	transmembrane protein 200C	protein-coding	34.01;31.19;39.65;27.27;29.35	17.35	32.3	NA	NA	Down	-0.9	2.27501e-06	0.000996846	68884001	68885000	-0.9	2.27501e-06	0.000597761
chr18	77299202	77300200	+	intron (NM_172834, intron 4 of 38)	Lx4A|LINE|L1	17743	ENSMUSG00000032818	Loxhd1	1700096C21Rik|4932417K07|sba	lipoxygenase homology domains 1	protein-coding	41.86;31.19;37.93;38.43;43.21	60.49	38.53	NA	NA	Up	0.65	5.04934e-05	0.00529177	77299201	77300200	0.65	5.04934e-05	0.00437248
chr1	69497202	69498600	+	Intergenic	Intergenic	188059	ENSMUSG00000025997	Ikzf2	A730095J18Rik|Helios|Zfpn1a2|Znfn1a2	IKAROS family zinc finger 2	protein-coding	37.94;36.77;30.17;40.91;43.21	19.39	37.8	NA	NA	Down	-0.96	1.18341e-07	0.000162166	69497401	69498400	-1.2	5.48017e-09	8.26358e-06
chr1	159727202	159728200	+	intron (NM_022312, intron 1 of 22)	intron (NM_022312, intron 1 of 22)	203932	ENSMUSG00000015829	Tnr	J1-tenascin|TN-R|janusin|restrictin	tenascin R	protein-coding	24.85;34.54;31.03;37.19;25.27	15.47	30.58	NA	NA	Down	-0.98	1.60503e-05	0.00292185	159727201	159728200	-0.98	1.60503e-05	0.00215009
chr9	8897602	8898600	+	Intergenic	Intergenic	-1732	ENSMUSG00000031870	Pgr	9930019P03Rik|BB114106|NR3C3|PR|PR-A|PR-B	progesterone receptor	protein-coding	27.47;54.59;42.24;40.91;34.24	23.26	39.89	NA	NA	Down	-0.78	3.85216e-05	0.00458901	8897601	8898600	-0.78	3.85216e-05	0.00369546
chr14	67745202	67746200	+	intron (NR_133010, intron 1 of 2)	B1_Mus1|SINE|Alu	520	ENSMUSG00000015812	Gnrh1	Gnrh|Gnrh2|LHRH|Lhrh1|Lnrh|hpg	gonadotropin releasing hormone 1	protein-coding	31.40;26.74;34.48;22.32;39.14	18.4	30.81	NA	NA	Down	-0.74	5.99099e-05	0.00580506	67745201	67746200	-0.74	5.99099e-05	0.00487643
chr1	97660902	97662400	+	promoter-TSS (NM_001355072)	promoter-TSS (NM_001355072)	25	ENSMUSG00000044768	D1Ertd622e	AI987691|AW047450	DNA segment, Chr 1, ERATO Doi 622, expressed	protein-coding	163.52;183.83;155.15;187.20;239.70	261.31	185.88	NA	NA	Up	0.49	3.76466e-05	0.00453659	97661301	97662300	0.54	4.26525e-07	0.000200933
GL456210.1	33702	35100	+	NA	NA	NA						115.12;109.18;65.51;89.26;97.02	57.91	95.22	NA	NA	Down	-0.72	8.3e-05	0.00682627	33801	34800	-0.75	1.32561e-05	0.00190578
chr4	94903302	94904300	+	Intergenic	RLTR13D6|LTR|ERVK	25042	ENSMUSG00000028575	Eqtn	1700028B15Rik|4930579C15Rik|Afaf|C81058|Eqtl|Eqts	equatorin, sperm acrosome associated	protein-coding	30.09;30.08;33.62;27.27;26.09	18.26	29.43	NA	NA	Down	-0.69	6.08347e-05	0.00584805	94903301	94904300	-0.69	6.08347e-05	0.00492161
chr9	35115602	35117100	+	promoter-TSS (NR_029475)	promoter-TSS (NR_029475)	-377	ENSMUSG00000070315	4930581F22Rik	-	RIKEN cDNA 4930581F22 gene	ncRNA	151.75;122.55;127.57;209.51;173.66	219.13	157.01	NA	NA	Up	0.48	0.00346988	0.232045	35115901	35116900	0.62	5.14406e-11	1.61574e-07
chr10	63785302	63786400	+	intron (NM_001164376, intron 5 of 17)	intron (NM_001164376, intron 5 of 17)	-35204	ENSMUSG00000060843	Ctnna3	4930429L08Rik|4933408A16|Catna3|Vr22	catenin (cadherin associated protein), alpha 3	protein-coding	34.01;27.85;25.86;24.79;31.80	14.17	28.86	NA	NA	Down	-1.03	7.47133e-07	0.000525965	63785301	63786300	-0.96	6.53029e-06	0.00120262
chr4	95490602	95491700	+	Intergenic	(CAG)n|Simple_repeat|Simple_repeat	-66356	ENSMUSG00000028573	Fggy	2310009E04Rik	FGGY carbohydrate kinase domain containing	protein-coding	44.48;41.22;31.89;28.51;31.80	19.77	35.58	NA	NA	Down	-0.85	0.000249327	0.0174903	95490701	95491700	-0.91	5.12849e-05	0.00442267
chr9	83805302	83806800	+	5' UTR (NM_148941, exon 1 of 6)	5' UTR (NM_148941, exon 1 of 6)	254	ENSMUSG00000032262	Elovl4	-	elongation of very long chain fatty acids (FEN1/Elo2, SUR4/Elo3, yeast)-like 4	protein-coding	102.04;101.38;82.75;106.62;120.67	145.83	102.69	NA	NA	Up	0.51	9.34469e-05	0.00721026	83805401	83806400	0.57	1.31032e-06	0.000421028
chr10	120596202	120597300	+	Intergenic	Intergenic	-120282	ENSMUSG00000056758	Hmga2	9430083A20Rik|HMGI-C|Hmgic|pg|pygmy	high mobility group AT-hook 2	protein-coding	43.17;33.42;41.37;53.31;33.43	23.82	40.94	NA	NA	Down	-0.78	5.12915e-05	0.00534774	120596301	120597300	-0.83	1.96601e-05	0.00243939
chr13	112032302	112033300	+	Intergenic	Intergenic	164865	ENSMUSG00000086111	Gm15326	-	predicted gene 15326	ncRNA	19.62;18.94;24.14;21.08;24.46	37.13	21.65	NA	NA	Up	0.78	5.84321e-05	0.00572565	112032301	112033300	0.78	5.84321e-05	0.00479609
chr2	166713302	166714300	+	promoter-TSS (NM_177782)	promoter-TSS (NM_177782)	31	ENSMUSG00000039621	Prex1	G630042G04|P-REX1|Setd6	phosphatidylinositol-3,4,5-trisphosphate-dependent Rac exchange factor 1	protein-coding	126.89;151.52;112.06;136.37;135.34	155.78	132.44	NA	NA	Up	0.23	2.19674e-11	3.89007e-07	166713301	166714300	0.23	2.19674e-11	1.40819e-07
chr8	93301502	93302500	+	TTS (NM_021456)	TTS (NM_021456)	-22265	ENSMUSG00000031725	Ces1f	AU018778|CesML1|TGH-2	carboxylesterase 1F	protein-coding	35.32;30.08;23.27;34.71;35.06	18.41	31.69	NA	NA	Down	-0.78	2.17314e-05	0.00342069	93301501	93302500	-0.78	2.17314e-05	0.00259343
chr6	23141102	23142900	+	Intergenic	RMER19C|LTR|ERVK	-9015	ENSMUSG00000029695	Aass	LKR|LKR/SDH|LOR|LOR/SDH|Lorsdh|SDH	aminoadipate-semialdehyde synthase	protein-coding	51.02;51.25;35.34;34.71;48.92	22.69	44.25	NA	NA	Down	-0.96	3.10362e-06	0.00118738	23141801	23142800	-1.16	3.08831e-07	0.000162524
chr11	69203302	69204300	+	Intergenic	Intergenic	-5958	ENSMUSG00000020891	Alox8	15-LOX-2|15-LOX-B|8-LOX|8S-LOX|Alox15b	arachidonate 8-lipoxygenase	protein-coding	35.32;25.62;31.89;29.75;37.50	18.62	32.02	NA	NA	Down	-0.78	9.17655e-05	0.00715216	69203301	69204300	-0.78	9.17655e-05	0.00633405
chr9	96254102	96255100	+	intron (NM_178667, intron 4 of 13)	intron (NM_178667, intron 4 of 13)	-4104	ENSMUSG00000032411	Tfdp2	1110029I05Rik|A330080J22Rik|DP-3|DP3	transcription factor Dp 2	protein-coding	30.09;36.77;43.96;28.51;27.72	19.01	33.41	NA	NA	Down	-0.81	4.08718e-05	0.00474564	96254101	96255100	-0.81	4.08718e-05	0.00384131
chr2	3624602	3625700	+	Intergenic	Intergenic	-88307	ENSMUSG00000026655	Fam107b	3110001A13Rik|AA589595|AA959793|AI132312	family with sequence similarity 107, member B	protein-coding	43.17;35.65;37.93;37.19;49.73	24.82	40.73	NA	NA	Down	-0.71	4.13185e-05	0.00477331	3624601	3625600	-0.75	4.41107e-05	0.00402422
chr3	51015802	51016800	+	Intergenic	Intergenic	-208146	ENSMUSG00000023087	Noct	AU043840|Ccr4|Ccrn4l	nocturnin	protein-coding	24.85;28.97;37.93;26.03;31.80	17.35	29.92	NA	NA	Down	-0.79	3.49745e-05	0.00436051	51015801	51016800	-0.79	3.49745e-05	0.00347446
chr8	15163602	15164600	+	Intergenic	Intergenic	106448	ENSMUSG00000031461	Myom2	AW146149	myomesin 2	protein-coding	26.16;41.22;40.51;32.23;34.24	20.69	34.87	NA	NA	Down	-0.75	9.13909e-05	0.00714098	15163601	15164600	-0.75	9.13909e-05	0.00631971
chr9	76960202	76961200	+	intron (NR_136923, intron 10 of 10)	ORR1C2-int|LTR|ERVL-MaLR	85080	ENSMUSG00000032357	Tinag	AI452335|TIN-ag	tubulointerstitial nephritis antigen	protein-coding	20.93;30.08;24.14;26.03;30.17	13.52	26.27	NA	NA	Down	-0.96	2.8491e-05	0.00392724	76960201	76961200	-0.96	2.8491e-05	0.00305741
chr3	125317102	125318100	+	Intergenic	Intergenic	-86490	ENSMUSG00000027971	Ndst4	4930439H17Rik	N-deacetylase/N-sulfotransferase (heparin glucosaminyl) 4	protein-coding	20.93;27.85;29.31;21.08;26.91	12.26	25.21	NA	NA	Down	-1.04	5.13522e-05	0.00535128	125317101	125318100	-1.04	5.13522e-05	0.00442575
chr7	39991302	39992300	+	Intergenic	Lx4A|LINE|L1	474035	ENSMUSG00000068959	Zfp619	3000002G13Rik	zinc finger protein 619	protein-coding	31.40;32.31;31.03;48.35;34.24	20.3	35.47	NA	NA	Down	-0.81	7.52827e-05	0.00651406	39991301	39992300	-0.81	7.52827e-05	0.00562767
chr18	40032802	40033800	+	Intergenic	L1M2|LINE|L1	186098	ENSMUSG00000024487	Yipf5	2610311I19Rik|AA408236|Yip1a	Yip1 domain family, member 5	protein-coding	35.32;33.42;31.03;19.84;26.09	14.32	29.14	NA	NA	Down	-1.03	3.29099e-05	0.00423059	40032801	40033800	-1.03	3.29099e-05	0.00334613
chr3	70259502	70260600	+	Intergenic	Intergenic	252438	ENSMUSG00000027788	Otol1	Gm414	otolin 1	protein-coding	24.85;27.85;31.89;26.03;30.17	13.05	28.16	NA	NA	Down	-1.11	2.77108e-05	0.00387943	70259601	70260600	-1.28	2.47999e-05	0.00281476
chr8	128030302	128031900	+	Intergenic	Intergenic	247124	ENSMUSG00000099326	Mir21c	Gm28013|mmu-mir-21c	microRNA 21c	ncRNA	48.40;42.34;52.58;73.14;54.63	33.91	54.22	NA	NA	Down	-0.68	0.00112055	0.0754701	128030301	128031300	-0.73	3.78846e-05	0.00365644
chr7	105425602	105426700	+	exon (NM_007627, exon 1 of 5)	exon (NM_007627, exon 1 of 5)	420	ENSMUSG00000030898	Cckbr	CCK-BR|CCK2-R|CCK2R|CCKR-2	cholecystokinin B receptor	protein-coding	70.64;57.93;70.68;78.10;78.27	106.42	71.13	NA	NA	Up	0.58	3.37334e-06	0.00124506	105425601	105426600	0.59	1.11384e-05	0.00169579
chr5	66013502	66014500	+	Intergenic	L1_Mus3|LINE|L1	-9716	ENSMUSG00000054598	9130230L23Rik	-	RIKEN cDNA 9130230L23 gene	ncRNA	36.63;34.54;40.51;30.99;37.50	22.04	36.04	NA	NA	Down	-0.71	4.55386e-05	0.00501272	66013501	66014500	-0.71	4.55386e-05	0.00409478
chr8	126217202	126218300	+	Intergenic	MTC|LTR|ERVL-MaLR	-80828	ENSMUSG00000057060	Slc35f3	B230375D17Rik	solute carrier family 35, member F3	protein-coding	39.24;26.74;25.00;32.23;37.50	18.14	32.14	NA	NA	Down	-0.83	2.17131e-05	0.00341884	126217301	126218300	-0.85	8.59362e-06	0.001438
chr12	33202602	33203700	+	intron (NM_028139, intron 2 of 3)	(TCCCC)n|Simple_repeat|Simple_repeat	55465	ENSMUSG00000020564	Atxn7l1	2810423G08Rik|Atxn7l4	ataxin 7-like 1	protein-coding	61.48;56.82;48.27;40.91;54.63	74.06	52.42	NA	NA	Up	0.5	0.000326537	0.0226406	33202701	33203700	0.57	1.27104e-05	0.00185408
chr14	48842802	48843900	+	Intergenic	Intergenic	-35522	ENSMUSG00000115008	4933429O19Rik	1700031B11Rik	RIKEN cDNA 4933429O19 gene	ncRNA	57.56;80.22;74.99;65.71;44.84	40.16	64.66	NA	NA	Down	-0.69	6.59765e-05	0.00609744	48842801	48843800	-0.74	2.07647e-05	0.00252137
chr18	79451502	79452500	+	Intergenic	Intergenic	-342610	ENSMUSG00000024548	Setbp1	C130092E12|Seb|mKIAA0437	SET binding protein 1	protein-coding	24.85;34.54;20.69;18.60;27.72	13.59	25.28	NA	NA	Down	-0.9	2.13777e-05	0.00339215	79451501	79452500	-0.9	2.13777e-05	0.00256617
chr3	35137802	35139000	+	Intergenic	Intergenic	-215750	ENSMUSG00000098862	Mir6378	Gm27706|mmu-mir-6378	microRNA 6378	ncRNA	66.72;31.19;36.20;43.39;44.03	24.11	44.31	NA	NA	Down	-0.88	5.0527e-05	0.00529489	35137901	35138900	-0.98	1.85309e-05	0.00235018
chr5	28538202	28540000	+	intron (NR_015562, intron 1 of 6)	intron (NR_015562, intron 1 of 6)	-72000	ENSMUSG00000002633	Shh	9530036O11Rik|Dsh|Hhg1|Hx|Hxl3|M100081|ShhNC	sonic hedgehog	protein-coding	47.09;77.99;62.92;52.07;57.89	35.99	59.59	NA	NA	Down	-0.73	1.25484e-05	0.00256798	28538301	28539300	-0.79	2.79805e-05	0.00302158
chr11	56903202	56904200	+	Intergenic	L1M4|LINE|L1	-107917	ENSMUSG00000020524	Gria1	2900051M01Rik|Glr-1|Glr1|GluA1|GluR-A|GluRA|Glur-1|Glur1|HIPA1|gluR-K1	glutamate receptor, ionotropic, AMPA1 (alpha 1)	protein-coding	22.24;30.08;25.86;18.60;21.20	13.58	23.59	NA	NA	Down	-0.8	6.57805e-05	0.00608817	56903201	56904200	-0.8	6.57805e-05	0.00517002
chr12	77285502	77286600	+	intron (NM_001252614, intron 3 of 12)	L1_Mus2|LINE|L1	47312	ENSMUSG00000021065	Fut8	-	fucosyltransferase 8	protein-coding	9.16;21.17;8.62;7.44;17.94	26.7	12.86	NA	NA	Up	1.05	1.45926e-05	0.00278458	77285601	77286600	1.08	7.74565e-06	0.00134673
chr1	167485602	167486600	+	Intergenic	Lx8|LINE|L1	-19321	ENSMUSG00000040485	Lrrc52	4930413P14Rik	leucine rich repeat containing 52	protein-coding	47.09;52.36;41.37;33.47;39.14	24.93	42.69	NA	NA	Down	-0.78	7.64637e-05	0.00656043	167485601	167486600	-0.78	7.64637e-05	0.00567644
chr10	126144702	126145900	+	Intergenic	Intergenic	179082	ENSMUSG00000020105	Lrig3	9030421L11Rik|9130004I02Rik|9430095K15Rik|mKIAA3016	leucine-rich repeats and immunoglobulin-like domains 3	protein-coding	34.01;44.56;30.17;30.99;33.43	19.11	34.63	NA	NA	Down	-0.86	2.64682e-05	0.00378927	126144801	126145800	-1.05	2.43542e-07	0.000138532
chr6	32685402	32686500	+	Intergenic	MTD|LTR|ERVL-MaLR	-97759	ENSMUSG00000029765	Plxna4	9330117B14|Plxa4|mKIAA1550	plexin A4	protein-coding	27.47;44.56;42.24;44.63;30.98	20.34	37.98	NA	NA	Down	-0.9	8.24657e-06	0.00203469	32685501	32686500	-0.91	4.11656e-06	0.000889038
chr13	55793102	55794100	+	intron (NM_001252488, intron 2 of 7)	RLTR17B_Mm|LTR|ERVK	9022	ENSMUSG00000021499	Catsper3	4921522D01Rik|CACRC	cation channel, sperm associated 3	protein-coding	35.32;36.77;28.44;45.87;44.84	20.4	38.25	NA	NA	Down	-0.91	7.35084e-05	0.00644756	55793101	55794100	-0.91	7.35084e-05	0.00555097
chr17	27510402	27513800	+	Intergenic	CpG	-8568	ENSMUSG00000063239	Grm4	Gprc1d|mGluR4	glutamate receptor, metabotropic 4	protein-coding	208.00;282.98;267.21;291.34;251.12	384.89	260.13	NA	NA	Up	0.57	1.06042e-10	5.72884e-07	27511701	27512700	0.53	2.67299e-11	1.40819e-07
chr8	110404102	110405300	+	intron (NM_172916, intron 14 of 86)	RMER6A|LTR|ERVK	97655		Gm21283	-	predicted gene, 21283	ncRNA	36.63;32.31;34.48;38.43;32.61	19.11	34.89	NA	NA	Down	-0.87	1.07728e-05	0.00235863	110404101	110405100	-1	2.07736e-06	0.000564792
chr12	46362602	46363700	+	Intergenic	MTE2b-int|LTR|ERVL-MaLR	455624	ENSMUSG00000021047	Nova1	9430099M15Rik|G630039L02|Nova-1	neuro-oncological ventral antigen 1	protein-coding	20.93;30.08;20.69;27.27;22.01	42.4	24.2	NA	NA	Up	0.81	1.47089e-06	0.000780827	46362601	46363600	0.81	3.50294e-06	0.000796576
chr1	77630302	77631400	+	Intergenic	Intergenic	-115763	ENSMUSG00000026235	Epha4	2900005C20Rik|AI385584|Cek8|Hek8|Sek|Sek1|Tyro1|rb	Eph receptor A4	protein-coding	26.16;31.19;40.51;26.03;27.72	15.65	30.33	NA	NA	Down	-0.95	3.65186e-06	0.00129929	77630301	77631300	-1.02	3.7505e-07	0.00018465
chr11	111533302	111534400	+	Intergenic	MTD|LTR|ERVL-MaLR	467687	ENSMUSG00000041695	Kcnj2	IRK1|Kcnf1|Kir2.1	potassium inwardly-rectifying channel, subfamily J, member 2	protein-coding	36.63;26.74;31.89;32.23;27.72	17.7	31.04	NA	NA	Down	-0.81	8.39177e-05	0.00686178	111533401	111534400	-0.88	3.06037e-05	0.00319223
chr9	91908002	91909200	+	Intergenic	Intergenic	-284335	ENSMUSG00000095654	Plscr5	331000	phospholipid scramblase family, member 5	protein-coding	34.01;28.97;27.58;27.27;25.27	15.51	28.62	NA	NA	Down	-0.88	1.28296e-05	0.00259666	91908201	91909200	-1.04	7.03506e-06	0.00126422
chr17	69969102	69970100	+	5' UTR (NM_001347412, exon 1 of 14)	5' UTR (NM_001347412, exon 1 of 14)	528	ENSMUSG00000003279	Dlgap1	4933422O14Rik|9630002F18|AI845682|AI848168|BB075781|D17Bwg0511e|GKAP/SAPAP|GKPA/SAPAP|Gkap|Sapap1|mKIAA4162	DLG associated protein 1	protein-coding	94.19;71.30;64.65;109.10;120.67	129.09	91.98	NA	NA	Up	0.49	8.5112e-05	0.00690567	69969101	69970100	0.49	8.5112e-05	0.00605139
chr15	79301702	79302700	+	intron (NM_016915, intron 9 of 15)	intron (NM_016915, intron 9 of 15)	-16692	ENSMUSG00000018126	Baiap2l2	BC048937	BAI1-associated protein 2-like 2	protein-coding	45.79;53.48;59.48;60.75;55.44	81.87	54.99	NA	NA	Up	0.57	6.53702e-05	0.00607162	79301701	79302700	0.57	6.53702e-05	0.00515023
chr19	5081102	5082200	+	3' UTR (NM_001001885, exon 2 of 2)	3' UTR (NM_001001885, exon 2 of 2)	3826	ENSMUSG00000061451	Tmem151a	AW125688|Gm961|Tmem151	transmembrane protein 151A	protein-coding	75.87;64.62;73.27;73.14;75.01	109.58	72.38	NA	NA	Up	0.6	1.24077e-06	0.000702415	5081101	5082100	0.61	5.4511e-06	0.00106981
chr2	27895202	27896200	+	intron (NM_015734, intron 1 of 65)	intron (NM_015734, intron 1 of 65)	9276	ENSMUSG00000026837	Col5a1	AI413331	collagen, type V, alpha 1	protein-coding	66.72;63.50;64.65;68.18;79.09	99.01	68.43	NA	NA	Up	0.53	4.11137e-05	0.00476145	27895201	27896200	0.53	4.11137e-05	0.00385585
chr4	12423302	12424800	+	Intergenic	MER110|LTR|ERV1	-252036	ENSMUSG00000028218	Fam92a	6720467C03Rik|Fam92a1	family with sequence similarity 92, member A	protein-coding	31.40;37.88;39.65;40.91;48.10	24.09	39.59	NA	NA	Down	-0.72	1.94403e-05	0.00322917	12423401	12424400	-0.86	2.04787e-06	0.000559715
chr16	90190202	90191200	+	Intergenic	Intergenic	-30041	ENSMUSG00000022982	Sod1	B430204E11Rik|Cu/Zn-SOD|CuZnSOD|Ipo-1|Ipo1|SODC|Sod-1	superoxide dismutase 1, soluble	protein-coding	70.64;49.02;62.06;63.23;56.26	39.01	60.24	NA	NA	Down	-0.63	3.01478e-05	0.00404168	90190201	90191200	-0.63	3.01478e-05	0.00316356
chr5	138325602	138326600	+	Intergenic	Lx5|LINE|L1	45592	ENSMUSG00000036928	Stag3	SA-2	stromal antigen 3	protein-coding	31.40;34.54;31.89;30.99;21.20	16.6	30	NA	NA	Down	-0.85	4.21664e-05	0.00482856	138325601	138326600	-0.85	4.21664e-05	0.00391775
chr15	87983602	87984700	+	Intergenic	Intergenic	-188208	ENSMUSG00000098938	Mir6393	Gm27424|mmu-mir-6393	microRNA 6393	ncRNA	18.31;30.08;25.00;19.84;18.75	37.7	22.4	NA	NA	Up	0.75	6.05471e-05	0.00583446	87983701	87984700	1	1.73005e-05	0.00224777
chr1	89599002	89600100	+	intron (NM_001037136, intron 1 of 16)	ORR1D2|LTR|ERVL-MaLR	84341		4933400F21Rik	1700091C04Rik|4930565K10Rik	RIKEN cDNA 4933400F21 gene	ncRNA	34.01;34.54;50.86;35.95;49.73	68.12	41.02	NA	NA	Up	0.73	2.43925e-05	0.00363633	89599101	89600100	0.71	5.15223e-05	0.00443704
chr3	54314502	54315800	+	intron (NM_001253682, intron 8 of 11)	intron (NM_001253682, intron 8 of 11)	-45956	ENSMUSG00000027750	Postn	A630052E07Rik|AI747096|OSF-2|Osf2|PLF|PN	periostin, osteoblast specific factor	protein-coding	37.94;25.62;31.89;28.51;32.61	16.22	31.32	NA	NA	Down	-0.95	2.56327e-06	0.0010644	54314701	54315700	-1.07	8.41063e-08	6.70538e-05
chr18	67016502	67017600	+	Intergenic	L1_Rod|LINE|L1	-67090		Gm19784	-	predicted gene, 19784	ncRNA	32.70;41.22;27.58;30.99;26.91	16.42	31.88	NA	NA	Down	-0.96	9.43709e-06	0.00219513	67016501	67017500	-0.94	4.01907e-05	0.00379996
chr12	108001702	108002900	+	intron (NM_021399, intron 1 of 2)	intron (NM_021399, intron 1 of 2)	1113	ENSMUSG00000048251	Bcl11b	9130430L19Rik|AI604821|B630002E05Rik|BCL-11B|Ctip2|Rit1	B cell leukemia/lymphoma 11B	protein-coding	32.70;23.40;26.72;39.67;30.98	54.18	30.69	NA	NA	Up	0.82	2.54705e-06	0.00106082	108001701	108002700	0.82	6.00083e-06	0.00114054
chr1	78879002	78880700	+	intron (NR_151519, intron 3 of 3)	intron (NR_151519, intron 3 of 3)	62940	ENSMUSG00000047330	Kcne4	AW487937|MiRP3	potassium voltage-gated channel, Isk-related subfamily, gene 4	protein-coding	41.86;47.91;65.51;52.07;59.52	25.73	53.37	NA	NA	Down	-1.05	1.86516e-09	6.35852e-06	78879401	78880400	-1.42	1.98208e-12	1.40819e-07
chr2	162254902	162256000	+	intron (NM_001291150, intron 4 of 30)	MTD|LTR|ERVL-MaLR	-135362	ENSMUSG00000084919	Ptprtos	C330008G21Rik	protein tyrosine phosphatase, receptor type T, opposite strand	ncRNA	34.01;33.42;39.65;35.95;38.32	21.81	36.27	NA	NA	Down	-0.73	2.02344e-05	0.00329823	162254901	162255900	-0.82	3.50321e-06	0.000796576
chr18	37821902	37823200	+	intron (NM_033583, intron 1 of 3)	intron (NM_033583, intron 1 of 3)	3005	ENSMUSG00000102543	Pcdhgc5	-	protocadherin gamma subfamily C, 5	protein-coding	61.48;64.62;66.37;73.14;82.35	106.76	69.59	NA	NA	Up	0.62	4.41979e-06	0.00144254	37821901	37822900	0.73	1.79221e-07	0.000112636
chr7	27324802	27325900	+	intron (NM_001113549, intron 12 of 29)	intron (NM_001113549, intron 12 of 29)	8297	ENSMUSG00000040488	Ltbp4	2310046A13Rik	latent transforming growth factor beta binding protein 4	protein-coding	71.95;66.85;68.96;79.34;64.41	100.76	70.3	NA	NA	Up	0.52	1.59797e-05	0.00291487	27324901	27325900	0.57	8.18361e-06	0.00139322
chr3	75204102	75205100	+	Intergenic	RMER12B|LTR|ERVK	-60829	ENSMUSG00000034151	Zbbx	4931432L23	zinc finger, B-box domain containing	protein-coding	35.32;25.62;29.31;34.71;26.91	17.26	30.37	NA	NA	Down	-0.82	6.48591e-05	0.00604975	75204101	75205100	-0.82	6.48591e-05	0.00512788
chr7	107468102	107469100	+	intron (NM_021889, intron 3 of 6)	intron (NM_021889, intron 3 of 6)	97811	ENSMUSG00000062542	Syt9	-	synaptotagmin IX	protein-coding	43.17;34.54;36.20;39.67;42.40	24.7	39.2	NA	NA	Down	-0.67	5.32325e-05	0.0054497	107468101	107469100	-0.67	5.32325e-05	0.00452139
chr7	5622302	5623400	+	Intergenic	L1_Mus3|LINE|L1	-11538	ENSMUSG00000117863	Vmn1r61	Gm7186	vomeronasal 1 receptor 61	protein-coding	32.70;30.08;24.14;29.75;34.24	17.37	30.18	NA	NA	Down	-0.8	9.51204e-05	0.00726335	5622301	5623300	-0.93	3.41547e-06	0.000783137
chr3	123164302	123165300	+	intron (NM_080451, intron 1 of 4)	intron (NM_080451, intron 1 of 4)	71348	ENSMUSG00000050315	Synpo2	1110069I04Rik|2310068J10Rik|9530006G20Rik|AI848603|Myo	synaptopodin 2	protein-coding	47.09;24.51;43.96;45.87;48.10	25.23	41.91	NA	NA	Down	-0.73	7.66357e-05	0.00656654	123164301	123165300	-0.73	7.66357e-05	0.0056845
chr13	33633102	33634800	+	Intergenic	MTB-int|LTR|ERVL-MaLR	-27454	ENSMUSG00000047889	Serpinb6d	Gm11390|SPI3D	serine (or cysteine) peptidase inhibitor, clade B, member 6d	protein-coding	61.48;69.07;48.27;71.90;50.55	36.93	60.26	NA	NA	Down	-0.71	0.000103844	0.00770903	33633701	33634700	-0.89	4.76876e-06	0.000979207
chr9	29483402	29485200	+	intron (NM_001357593, intron 1 of 9)	(CTGTG)n|Simple_repeat|Simple_repeat	-70849	ENSMUSG00000059974	Ntm	6230410L23Rik|B230210G24Rik|Hnt|Igdcc2|R75390	neurotrimin	protein-coding	54.94;55.71;48.27;68.18;47.29	94.12	54.88	NA	NA	Up	0.78	2.43966e-07	0.000266899	29483801	29484800	0.97	1.28618e-07	9.02027e-05
chr14	45482602	45484100	+	intron (NM_146054, intron 3 of 14)	B1_Mus1|SINE|Alu	46714	ENSMUSG00000037712	Fermt2	AA960555|Kindlin-2|Mig2|Plekhc1	fermitin family member 2	protein-coding	20.93;28.97;17.24;22.32;22.83	38.46	22.46	NA	NA	Up	0.78	2.2848e-05	0.00350985	45483001	45484000	1.01	1.93764e-06	0.000539182
chrX	92019502	92020500	+	Intergenic	Intergenic	-3668	ENSMUSG00000062162	Mageb1	MAGE-Xp|Mage-b1|Mage-rs1|Magel1|Smage1|dam1	melanoma antigen, family B, 1	protein-coding	27.47;22.28;25.00;29.75;31.80	15.31	27.26	NA	NA	Down	-0.83	1.71961e-05	0.00303392	92019501	92020500	-0.83	1.71961e-05	0.0022388
chr5	30799602	30800700	+	TTS (NM_001356948)	TTS (NM_001356948)	-14490	ENSMUSG00000029166	Mapre3	AI790651|EB2|EB3|EBF3|RP3	microtubule-associated protein, RP/EB family, member 3	protein-coding	37.94;46.79;56.89;43.39;23.64	20.95	41.73	NA	NA	Down	-0.99	3.10824e-06	0.00118832	30799601	30800600	-1	2.27539e-06	0.000597761
chr1	34236302	34237400	+	intron (NM_001276764, intron 60 of 102)	intron (NM_001276764, intron 60 of 102)	76521	ENSMUSG00000026131	Dst	2310001O04Rik|A830042E19Rik|AW554249|BP230|BPAG1-n|Bpag|Bpag1|Macf2|ah|athetoid|dt|mKIAA0728|nmf203|nmf339	dystonin	protein-coding	53.63;50.13;39.65;55.79;52.18	76.87	50.28	NA	NA	Up	0.61	6.31805e-06	0.00176937	34236401	34237400	0.65	1.25528e-05	0.00183626
chr15	98989102	98990500	+	TTS (NR_045991)	TTS (NR_045991)	3836	ENSMUSG00000097587	4930578M01Rik	3010001K12Rik	RIKEN cDNA 4930578M01 gene	ncRNA	19.62;31.19;32.75;18.60;25.27	52.18	25.49	NA	NA	Up	1.03	1.05607e-07	0.000148868	98989401	98990400	1.28	4.89233e-06	0.000994356
chrX	52987802	52989300	+	intron (NM_013556, intron 1 of 8)	CpG	473	ENSMUSG00000025630	Hprt	C81579|HPGRT|Hprt1	hypoxanthine guanine phosphoribosyl transferase	protein-coding	65.41;45.68;35.34;39.67;44.03	71.54	46.02	NA	NA	Up	0.64	0.00126854	0.0853265	52988301	52989300	1.01	8.46795e-06	0.00142337
chr19	42995602	42996600	+	intron (NM_001081257, intron 4 of 11)	Lx7|LINE|L1	-216123	ENSMUSG00000025188	Hps1	6030422N11Rik|BB405864|Gm21361|Hps|ep	HPS1, biogenesis of lysosomal organelles complex 3 subunit 1	protein-coding	34.01;22.28;34.48;32.23;39.14	19.86	32.43	NA	NA	Down	-0.71	8.24628e-05	0.00680225	42995601	42996600	-0.71	8.24628e-05	0.00593533
chr4	84754402	84755400	+	Intergenic	Intergenic	-79815	ENSMUSG00000028487	Bnc2	5031434M05Rik|8430420F16Rik	basonuclin 2	protein-coding	27.47;31.19;28.44;30.99;27.72	17.18	29.16	NA	NA	Down	-0.76	4.56307e-05	0.00501815	84754401	84755400	-0.76	4.56307e-05	0.0040989
chr12	15308802	15310100	+	Intergenic	Lx|LINE|L1	-259062	ENSMUSG00000113644	4930448C13Rik	-	RIKEN cDNA 4930448C13 gene	ncRNA	62.79;53.48;44.82;61.99;46.47	35.02	53.91	NA	NA	Down	-0.62	0.00021592	0.0152601	15309001	15310000	-0.78	5.48005e-07	0.000238401
chr3	103635702	103637000	+	intron (NM_001276680, intron 4 of 4)	intron (NM_001276680, intron 4 of 4)	60225	ENSMUSG00000027849	Syt6	3110037A08Rik|AW048930|sytVI	synaptotagmin VI	protein-coding	57.56;64.62;64.65;68.18;62.78	36.78	63.56	NA	NA	Down	-0.79	1.40098e-07	0.000179949	103635801	103636800	-1.04	4.75734e-10	9.80752e-07
chr2	93636602	93637700	+	Intergenic	Intergenic	-5283	ENSMUSG00000040310	Alx4	lst	aristaless-like homeobox 4	protein-coding	60.17;49.02;57.75;52.07;48.10	35.11	53.42	NA	NA	Down	-0.61	0.00014583	0.0105498	93636701	93637700	-0.69	1.82313e-05	0.00232517
chr15	34268502	34269600	+	intron (NM_033521, intron 2 of 6)	intron (NM_033521, intron 2 of 6)	31025	ENSMUSG00000022257	Laptm4b	C330023P13Rik|LAPTM4beta	lysosomal-associated protein transmembrane 4B	protein-coding	26.16;35.65;28.44;24.79;31.80	15.78	29.37	NA	NA	Down	-0.9	9.33369e-06	0.0021838	34268601	34269600	-1.03	6.35751e-06	0.00118308
chr5	122845702	122846700	+	Intergenic	B1_Mus1|SINE|Alu	-3987	ENSMUSG00000029474	Rnf34	AW061037|AW536122|BC004042|C88279|RIFF	ring finger protein 34	protein-coding	28.78;27.85;25.86;33.47;37.50	18.77	30.69	NA	NA	Down	-0.71	2.98895e-05	0.00403064	122845701	122846700	-0.71	2.98895e-05	0.00315089
chr17	27271702	27273600	+	Intergenic	MMERVK9E_I-int|LTR|ERVK	-24585	ENSMUSG00000117916	9630028I04Rik	-	RIKEN cDNA 9630028I04 gene	ncRNA	61.48;57.93;62.92;61.99;57.89	32.96	60.44	NA	NA	Down	-0.87	1.37041e-08	3.27431e-05	27272401	27273400	-0.91	5.37281e-06	0.00105914
chr10	7072902	7074100	+	Intergenic	MTD|LTR|ERVL-MaLR	-50316	ENSMUSG00000064065	Ipcef1	A130090K04Rik	interaction protein for cytohesin exchange factors 1	protein-coding	66.72;55.71;49.13;59.51;56.26	35.13	57.46	NA	NA	Down	-0.71	2.04283e-05	0.00331399	7073001	7074000	-0.83	1.12967e-06	0.000382505
chr7	126798702	126799700	+	promoter-TSS (NM_007438)	promoter-TSS (NM_007438)	-23	ENSMUSG00000030695	Aldoa	Aldo-1|Aldo1	aldolase A, fructose-bisphosphate	protein-coding	112.50;141.49;101.71;181.00;165.51	193	140.44	NA	NA	Up	0.46	3.04651e-05	0.00406653	126798701	126799700	0.46	3.04651e-05	0.00318585
chr15	64909602	64911100	+	intron (NM_009623, intron 1 of 17)	B1_Mus2|SINE|Alu	11945	ENSMUSG00000022376	Adcy8	AC8|AW060868	adenylate cyclase 8	protein-coding	44.48;53.48;43.10;35.95;49.73	24.4	45.35	NA	NA	Down	-0.89	1.4581e-06	0.000776988	64909701	64910700	-0.9	1.93666e-06	0.00053916
chr15	78607302	78608600	+	intron (NM_028195, intron 5 of 12)	(TG)n|Simple_repeat|Simple_repeat	10904	ENSMUSG00000018008	Cyth4	2510004M07Rik|5830469K17Rik|AI467541|Pscd4|mFLJ00017	cytohesin 4	protein-coding	74.56;90.24;88.78;80.58;75.82	114.78	82	NA	NA	Up	0.49	0.000200826	0.0142474	78607601	78608600	0.62	2.0004e-05	0.00246737
chr12	35224202	35225200	+	Intergenic	Intergenic	-29804	ENSMUSG00000076253	Mir680-3	Mirn680-3	microRNA 680-3	ncRNA	32.70;25.62;24.14;22.32;30.17	15.98	26.99	NA	NA	Down	-0.76	7.14506e-05	0.00634895	35224201	35225200	-0.76	7.14506e-05	0.0054472
chr11	5354602	5355800	+	intron (NM_001080924, intron 1 of 8)	intron (NM_001080924, intron 1 of 8)	26539	ENSMUSG00000041961	Znrf3	Gm1167	zinc and ring finger 3	protein-coding	43.17;37.88;43.10;45.87;43.21	23.54	42.65	NA	NA	Down	-0.86	4.96909e-06	0.00153797	5354601	5355600	-0.85	6.61488e-06	0.00121321
chr6	88377402	88378700	+	intron (NM_023060, intron 1 of 6)	B3|SINE|B2	68488	ENSMUSG00000033216	Eefsec	Selb|mSelB|sec	eukaryotic elongation factor, selenocysteine-tRNA-specific	protein-coding	41.86;63.50;48.27;47.11;44.84	27.75	49.12	NA	NA	Down	-0.82	2.71283e-07	0.000283179	88377701	88378700	-1.06	6.99201e-08	5.9338e-05
chr7	16764102	16765100	+	Intergenic	PB1D10|SINE|Alu	-16745	ENSMUSG00000001918	Slc1a5	AAAT|ASCT2|ATBO|M7V1|M7VS1|R16|RDRC|Slc1a7	solute carrier family 1 (neutral amino acid transporter), member 5	protein-coding	35.32;28.97;31.03;24.79;39.95	15.09	32.01	NA	NA	Down	-1.09	1.55562e-06	0.000806666	16764101	16765100	-1.09	1.55562e-06	0.000469345
chr4	131517302	131518300	+	Intergenic	B4|SINE|B4	320477	ENSMUSG00000028909	Ptpru	Ftp-1|PCP-2|PTP|PTP-lambda|PTPlambda|Pcp2|Ptpf|Ptprl|R-PTP-U|R-PTP-psi|RPTPlambda	protein tyrosine phosphatase, receptor type, U	protein-coding	56.25;52.36;54.30;43.39;60.33	33.76	53.33	NA	NA	Down	-0.66	8.68031e-05	0.00696939	131517301	131518300	-0.66	8.68031e-05	0.00612381
chr6	96679502	96680800	+	Intergenic	Intergenic	380260	ENSMUSG00000046500	Tafa4	C130034I18Rik|Fam19a4|Fam19a4 Tafa-4|Tafa-4	TAFA chemokine like family member 4	protein-coding	36.63;47.91;37.93;38.43;33.43	22.77	38.86	NA	NA	Down	-0.77	3.60479e-05	0.00442963	96679501	96680500	-0.8	4.56875e-05	0.00410009
chr19	18931002	18932000	+	3' UTR (NM_146095, exon 10 of 10)	3' UTR (NM_146095, exon 10 of 10)	69616	ENSMUSG00000036192	Rorb	Nr1f2|RZR-beta|RZRB|Rorbeta|hstp	RAR-related orphan receptor beta	protein-coding	34.01;36.77;30.17;18.60;22.83	13.54	28.47	NA	NA	Down	-1.07	2.34756e-06	0.00101367	18931001	18932000	-1.07	2.34756e-06	0.000611606
chr5	125531902	125533200	+	5' UTR (NM_001190352, exon 1 of 9)	5' UTR (NM_001190352, exon 1 of 9)	133	ENSMUSG00000070498	Tmem132b	AK220418|mKIAA1786	transmembrane protein 132B	protein-coding	102.04;121.44;93.95;128.93;121.48	158.89	113.57	NA	NA	Up	0.48	0.000421146	0.0289605	125532001	125533000	0.62	1.7373e-06	0.00050497
chr16	35382102	35383500	+	Intergenic	Intergenic	-18883	ENSMUSG00000034473	Sec22a	1810005C06Rik|Sec22l2	SEC22 homolog A, vesicle trafficking protein	protein-coding	35.32;49.02;48.27;45.87;34.24	20.24	42.54	NA	NA	Down	-1.07	1.37512e-07	0.000177312	35382301	35383300	-1.25	2.3771e-08	2.70944e-05
chr16	55615302	55616300	+	Intergenic	Intergenic	121070	ENSMUSG00000093292	Mir5118	mmu-mir-5118|mu-mir-5118	microRNA 5118	ncRNA	27.47;31.19;24.14;18.60;26.91	13.82	25.66	NA	NA	Down	-0.89	1.58879e-05	0.00290684	55615301	55616300	-0.89	1.58879e-05	0.00213714
chr2	62467102	62468500	+	Intergenic	L1_Mus1|LINE|L1	15852	ENSMUSG00000000394	Gcg	GLP-1|Glu|PPG	glucagon	protein-coding	35.32;45.68;32.75;32.23;26.91	19.05	34.58	NA	NA	Down	-0.86	3.22818e-05	0.00418721	62467401	62468400	-0.96	4.35413e-06	0.000922845
chr13	79920902	79922000	+	Intergenic	Lx7|LINE|L1	-961933	ENSMUSG00000074794	Arrdc3	AI450344|mKIAA1376	arrestin domain containing 3	protein-coding	28.78;34.54;25.00;33.47;23.64	16	29.09	NA	NA	Down	-0.86	6.30674e-05	0.00595699	79921001	79922000	-0.88	1.59308e-05	0.00214044
chr13	48377002	48378000	+	Intergenic	(TATATG)n|Simple_repeat|Simple_repeat	-103617	ENSMUSG00000097326	A330048O09Rik	-	RIKEN cDNA A330048O09 gene	ncRNA	56.25;44.56;53.44;30.99;31.80	24.52	43.41	NA	NA	Down	-0.82	1.232e-05	0.00254138	48377001	48378000	-0.82	1.232e-05	0.00181232
chr8	113961502	113962500	+	Intergenic	PB1D10|SINE|Alu	-113162	ENSMUSG00000053399	Adamts18	9630038L21|ADAMTS21|E130314N14Rik	a disintegrin-like and metallopeptidase (reprolysin type) with thrombospondin type 1 motif, 18	protein-coding	57.56;47.91;51.72;57.03;50.55	34.13	52.95	NA	NA	Down	-0.63	3.28121e-05	0.00422308	113961501	113962500	-0.63	3.28121e-05	0.00334041
chr5	149859602	149861000	+	intron (NR_045758, intron 3 of 3)	L1MA7|LINE|L1	12554	ENSMUSG00000107214	4930500F04Rik	4931407C17Rik	RIKEN cDNA 4930500F04 gene	ncRNA	45.79;35.65;44.82;40.91;53.81	24.14	44.2	NA	NA	Down	-0.87	9.58738e-07	0.000612261	149859901	149860900	-1.06	3.13258e-06	0.000739114
chr7	85843702	85844700	+	Intergenic	MMERVK10C-int|LTR|ERVK	31737	ENSMUSG00000070458	Vmn2r73	EG620928	vomeronasal 2, receptor 73	protein-coding	36.63;21.17;23.27;29.75;20.38	12.63	26.24	NA	NA	Down	-1.05	1.17366e-05	0.00247393	85843701	85844700	-1.05	1.17366e-05	0.00175751
chr18	10754002	10755000	+	intron (NM_144860, intron 6 of 20)	intron (NM_144860, intron 6 of 20)	28475	ENSMUSG00000065399	Mir133a-1	Mirn133|Mirn133a-1|mir-133a-1	microRNA 133a-1	ncRNA	30.09;22.28;25.86;18.60;26.09	12.08	24.58	NA	NA	Down	-1.02	1.85582e-06	0.000884169	10754001	10755000	-1.02	1.85582e-06	0.000526483
chr17	49472002	49473500	+	intron (NM_001008231, intron 17 of 25)	intron (NM_001008231, intron 17 of 25)	44387	ENSMUSG00000064120	Mocs1	3110045D15Rik|AI043170|AW536397	molybdenum cofactor synthesis 1	protein-coding	64.10;80.22;77.58;79.34;70.93	106.55	74.43	NA	NA	Up	0.52	3.10837e-05	0.00410462	49472201	49473200	0.61	2.09911e-05	0.00253762
chr19	12117602	12118600	+	intron (NR_030566, intron 2 of 3)	intron (NR_030566, intron 2 of 3)	2573	ENSMUSG00000067522	Olfr76	MOR215-3|V5	olfactory receptor 76	protein-coding	45.79;38.99;42.24;39.67;35.06	23.81	40.35	NA	NA	Down	-0.76	2.01223e-06	0.000924771	12117601	12118600	-0.76	2.01223e-06	0.000552784
chr7	31392402	31393400	+	Intergenic	Intergenic	17309	ENSMUSG00000095257	Scgb1b3	Abpa21|Abpa3|EG384585|Gm5325	secretoglobin, family 1B, member 3	protein-coding	34.01;37.88;30.17;24.79;26.91	18.37	30.75	NA	NA	Down	-0.74	2.27234e-05	0.00350351	31392401	31393400	-0.74	2.27234e-05	0.00266758
chr14	30314002	30315200	+	intron (NM_001083616, intron 3 of 46)	IMPB_01|Satellite|Satellite	38885	ENSMUSG00000015968	Cacna1d	8430418G19Rik|C79217|Cach3|Cacn4|Cacnl1a2|Cav1.3|Cchl1a|Cchl1a2|D-LTCC	calcium channel, voltage-dependent, L type, alpha 1D subunit	protein-coding	48.40;30.08;36.20;35.95;40.77	23.08	38.28	NA	NA	Down	-0.73	3.49265e-05	0.00435902	30314101	30315100	-0.98	4.93061e-08	4.60982e-05
chr5	57959202	57960200	+	intron (NM_001310608, intron 3 of 3)	intron (NM_001310608, intron 3 of 3)	241620	ENSMUSG00000029108	Pcdh7	-	protocadherin 7	protein-coding	28.78;24.51;21.55;30.99;22.83	13.18	25.73	NA	NA	Down	-0.96	4.36745e-05	0.00491973	57959201	57960200	-0.96	4.36745e-05	0.00400163
chr5	133688402	133689600	+	Intergenic	B4A|SINE|B4	-410747	ENSMUSG00000015944	Castor2	7530428J21Rik|AW742413|Gats|Gatsl1|Gatsl2	cytosolic arginine sensor for mTORC1 subunit 2	protein-coding	40.55;44.56;47.41;30.99;37.50	23.43	40.2	NA	NA	Down	-0.78	4.69865e-06	0.00148917	133688501	133689500	-1.06	4.78421e-09	7.47157e-06
chr4	110003802	110004900	+	Intergenic	B1_Mur4|SINE|Alu	26326	ENSMUSG00000047143	Dmrta2	Dmrt5	doublesex and mab-3 related transcription factor like family A2	protein-coding	40.55;36.77;32.75;28.51;31.80	18.01	34.08	NA	NA	Down	-0.92	2.87952e-06	0.00113695	110003801	110004800	-1.02	2.78068e-07	0.00015202
chr17	35440102	35441300	+	intron (NM_001198561, intron 3 of 4)	intron (NM_001198561, intron 3 of 4)	1534		H2-Q9	H-2Q9|Ped|Qa-2|Qa-9|Qa9	histocompatibility 2, Q region locus 9	protein-coding	39.24;32.31;46.55;47.11;39.14	62.55	40.87	NA	NA	Up	0.61	6.16101e-05	0.00588938	35440101	35441100	0.68	5.3063e-06	0.00105054
chr11	77488502	77489600	+	intron (NM_172945, intron 1 of 15)	intron (NM_172945, intron 1 of 15)	627	ENSMUSG00000037907	Ankrd13b	AW124583|B930093C12Rik	ankyrin repeat domain 13b	protein-coding	56.25;82.44;85.33;83.06;75.01	110.3	76.42	NA	NA	Up	0.53	0.000401964	0.0276727	77488601	77489600	0.58	8.32046e-06	0.00140718
chr19	37894402	37895400	+	Intergenic	PB1D10|SINE|Alu	148676	ENSMUSG00000048612	Myof	2310004N10Rik|2310051D19Rik|E030042N20Rik|Fer1l3	myoferlin	protein-coding	40.55;37.88;31.03;52.07;37.50	22.62	39.81	NA	NA	Down	-0.82	6.99519e-05	0.00628293	37894401	37895400	-0.82	6.99519e-05	0.00537757
chr18	29598002	29599000	+	Intergenic	Intergenic	-102085	ENSMUSG00000117618	4930578E11Rik	-	RIKEN cDNA 4930578E11 gene	ncRNA	20.93;27.85;22.41;23.55;27.72	13.71	24.49	NA	NA	Down	-0.84	4.45197e-05	0.00495948	29598001	29599000	-0.84	4.45197e-05	0.00403944
chr12	87553602	87554600	+	Intergenic	RLTR48C|LTR|ERV1	39785	ENSMUSG00000079034	Gm8300	EG666806	predicted gene 8300	protein-coding	39.24;35.65;34.48;37.19;21.20	19.54	33.55	NA	NA	Down	-0.78	7.68108e-05	0.00657246	87553601	87554600	-0.78	7.68108e-05	0.00569072
chr2	17730102	17731400	+	intron (NM_028757, intron 1 of 6)	intron (NM_028757, intron 1 of 6)	317	ENSMUSG00000053702	Nebl	1200007O21Rik|A630080F05Rik|BB140644|D830029A09Rik|Lnebl	nebulette	protein-coding	133.43;91.36;99.99;127.69;105.99	160.02	111.69	NA	NA	Up	0.52	9.03821e-05	0.00711106	17730301	17731300	0.61	2.02035e-07	0.000121825
chr14	99813502	99814500	+	Intergenic	Intergenic	335795	ENSMUSG00000072294	Klf12	2700063E05Rik|AI225908|AI315654|AP-2rep|B130052C06Rik|D530033K05Rik	Kruppel-like factor 12	protein-coding	40.55;36.77;30.17;22.32;26.91	13.51	31.34	NA	NA	Down	-1.21	2.10106e-05	0.00335962	99813501	99814500	-1.21	2.10106e-05	0.00253932
chr10	88458602	88459600	+	promoter-TSS (NM_011517)	promoter-TSS (NM_011517)	-486	ENSMUSG00000020059	Sycp3	Cor1|Scp3	synaptonemal complex protein 3	protein-coding	17.01;24.51;11.21;13.64;17.94	27.93	16.86	NA	NA	Up	0.73	9.00771e-05	0.00709837	88458601	88459600	0.73	9.00771e-05	0.00626824
chr13	15345302	15346400	+	Intergenic	Intergenic	-117872	ENSMUSG00000021318	Gli3	AI854843|AU023367|Bph|GLI3-190|GLI3FL|Pdn|Xt|add	GLI-Kruppel family member GLI3	protein-coding	23.55;26.74;33.62;26.03;34.24	14.12	28.84	NA	NA	Down	-1.03	7.03753e-07	0.000508877	15345301	15346300	-1.1	5.76931e-07	0.000245948
chr5	38289502	38290600	+	intron (NM_172709, intron 2 of 6)	intron (NM_172709, intron 2 of 6)	12647	ENSMUSG00000051596	Otop1	A530025J20Rik|Otp1|tlt	otopetrin 1	protein-coding	48.40;41.22;49.99;48.35;51.37	30.14	47.87	NA	NA	Down	-0.67	7.45789e-06	0.00192719	38289501	38290500	-0.63	3.87558e-05	0.00371055
chr9	79744602	79745700	+	Intergenic	ORR1C2|LTR|ERVL-MaLR	14702	ENSMUSG00000032330	Cox7a2	COX7AL|Cox7a3|CoxVIIa-L	cytochrome c oxidase subunit 7A2	protein-coding	35.32;32.31;33.62;24.79;29.35	16.5	31.08	NA	NA	Down	-0.91	6.92736e-06	0.00185597	79744601	79745600	-0.88	6.32522e-06	0.00117895
chr18	29677102	29678300	+	Intergenic	Intergenic	-181285	ENSMUSG00000117618	4930578E11Rik	-	RIKEN cDNA 4930578E11 gene	ncRNA	22.24;28.97;26.72;23.55;34.24	10.07	27.14	NA	NA	Down	-1.43	1.9324e-07	0.000226973	29677101	29678100	-1.6	2.32807e-09	4.0473e-06
chr19	52293702	52294800	+	Intergenic	B4|SINE|B4	29954	ENSMUSG00000035804	Ins1	Ins-1|Ins2-rs1	insulin I	protein-coding	22.24;22.28;43.10;30.99;23.64	15.96	28.45	NA	NA	Down	-0.83	0.000138825	0.0100748	52293701	52294700	-0.97	3.75317e-05	0.00363229
chr1	101903402	101904400	+	Intergenic	L1Md_F2|LINE|L1	748133	ENSMUSG00000100684	Gm20268	-	predicted gene, 20268	ncRNA	28.78;26.74;24.14;18.60;21.20	12.32	23.89	NA	NA	Down	-0.95	4.43175e-05	0.00495593	101903401	101904400	-0.95	4.43175e-05	0.00403624
chr14	65368502	65369500	+	intron (NM_199029, intron 1 of 9)	B3|SINE|B2	10325	ENSMUSG00000034522	Zfp395	BC053701|Gm910	zinc finger protein 395	protein-coding	44.48;30.08;37.06;37.19;39.14	22.45	37.59	NA	NA	Down	-0.74	3.55406e-05	0.00440266	65368501	65369500	-0.74	3.55406e-05	0.00350846
chr13	16257402	16258400	+	Intergenic	Intergenic	-234478		B230303A05Rik	B230303A05|EG328191	U1 small nuclear ribonucleoprotein 1C pseudogene	pseudo	24.85;28.97;36.20;34.71;22.01	16	29.35	NA	NA	Down	-0.88	9.29739e-05	0.00719724	16257401	16258400	-0.88	9.29739e-05	0.00638509
chr16	4228102	4229100	+	promoter-TSS (NR_040572)	promoter-TSS (NR_040572)	515		4930455F16Rik	1700013J11Rik	RIKEN cDNA 4930455F16 gene	ncRNA	52.33;40.11;49.13;58.27;46.47	31.7	49.26	NA	NA	Down	-0.64	5.26035e-05	0.00541307	4228101	4229100	-0.64	5.26035e-05	0.00448656
chr16	38963502	38964500	+	intron (NM_170599, intron 1 of 6)	intron (NM_170599, intron 1 of 6)	61656	ENSMUSG00000022790	Igsf11	1700025L02Rik|BT-IgSF|Igsf13	immunoglobulin superfamily, member 11	protein-coding	35.32;23.40;27.58;19.84;24.46	14.46	26.12	NA	NA	Down	-0.85	4.17061e-05	0.00479971	38963501	38964500	-0.85	4.17061e-05	0.0038896
chr1	180237202	180238200	+	intron (NM_001128605, intron 4 of 10)	intron (NM_001128605, intron 4 of 10)	8249	ENSMUSG00000010609	Psen2	ALG-3|Ad4h|Alg3|PS-2|PS2|Psnl2|STM2	presenilin 2	protein-coding	58.87;49.02;41.37;37.19;44.03	70.95	46.1	NA	NA	Up	0.62	4.80608e-05	0.00516686	180237201	180238200	0.62	4.80608e-05	0.00424119
chr10	76097602	76099100	+	intron (NM_023219, intron 5 of 14)	Lx6|LINE|L1	12667	ENSMUSG00000020226	Slc5a4b	2010104G07Rik|SAAT1|SGLT3-b|SGLT3b|pSGLT2	solute carrier family 5 (neutral amino acid transporters, system A), member 4b	protein-coding	36.63;31.19;32.75;33.47;33.43	19.89	33.5	NA	NA	Down	-0.75	7.6356e-05	0.00655648	76098101	76099100	-1.12	8.08796e-08	6.53836e-05
chr10	60408702	60409700	+	intron (NM_001252635, intron 25 of 68)	intron (NM_001252635, intron 25 of 68)	9475	ENSMUSG00000090439	Gm17455	-	predicted gene, 17455	protein-coding	62.79;54.59;73.27;68.18;52.18	85.26	62.2	NA	NA	Up	0.45	2.64703e-05	0.00378927	60408701	60409700	0.45	2.64703e-05	0.00292524
chr1	105771902	105772900	+	Intergenic	L1M5|LINE|L1	-8322	ENSMUSG00000026321	Tnfrsf11a	Ly109|ODFR|OFE|Rank|TRANCE-R|mRANK	tumor necrosis factor receptor superfamily, member 11a, NFKB activator	protein-coding	24.85;28.97;23.27;26.03;20.38	14.02	24.7	NA	NA	Down	-0.82	6.74258e-05	0.00616861	105771901	105772900	-0.82	6.74258e-05	0.00525564
chr5	92673002	92674000	+	intron (NM_001360020, intron 1 of 9)	B3|SINE|B2	1626	ENSMUSG00000050050	Ccdc158	4932413O14Rik	coiled-coil domain containing 158	protein-coding	24.85;28.97;32.75;32.23;36.69	17.12	31.1	NA	NA	Down	-0.86	1.42885e-05	0.00275358	92673001	92674000	-0.86	1.42885e-05	0.0019952
chr7	52024202	52025300	+	Intergenic	SRV_MM-int|LTR|ERVK	-9035	ENSMUSG00000094445	1700015G11Rik	Ccdc179	RIKEN cDNA 1700015G11 gene	protein-coding	26.16;24.51;22.41;24.79;24.46	12.02	24.47	NA	NA	Down	-1.03	2.13411e-06	0.000959956	52024201	52025200	-1.09	2.63017e-06	0.000658359
chr8	43911802	43912800	+	Intergenic	RMER15|LTR|ERVL	-212810		Gm5347	EG384814	predicted gene 5347	protein-coding	35.32;28.97;42.24;33.47;39.95	19.69	35.99	NA	NA	Down	-0.87	3.11636e-05	0.00411084	43911801	43912800	-0.87	3.11636e-05	0.0032287
chr5	27308602	27310000	+	intron (NM_001136060, intron 1 of 25)	intron (NM_001136060, intron 1 of 25)	47366	ENSMUSG00000061576	Dpp6	B930011P16Rik|D5Buc3|D5Buc4|D5Buc5|DPP VI|Dpp-6|Gm1377|In(5)6H-p|Peplb|Rw	dipeptidylpeptidase 6	protein-coding	35.32;47.91;33.62;45.87;48.10	26.81	42.16	NA	NA	Down	-0.65	0.000152012	0.0109669	27308601	27309600	-0.85	6.22003e-06	0.00116661
chr16	88456502	88457500	+	Intergenic	(CA)n|Simple_repeat|Simple_repeat	49977	ENSMUSG00000055811	Cldn17	-	claudin 17	protein-coding	27.47;28.97;27.58;23.55;23.64	13.52	26.24	NA	NA	Down	-0.96	9.46424e-07	0.000609165	88456501	88457500	-0.96	9.46424e-07	0.000340589
chr3	10819402	10820400	+	Intergenic	Intergenic	-379771	ENSMUSG00000027534	Snx16	4930522N22Rik|AI117577|AI747675	sorting nexin 16	protein-coding	31.40;28.97;26.72;23.55;25.27	15.01	27.18	NA	NA	Down	-0.86	1.527e-05	0.00285066	10819401	10820400	-0.86	1.527e-05	0.00208414
chr2	60125102	60126200	+	promoter-TSS (NM_001001182)	promoter-TSS (NM_001001182)	89	ENSMUSG00000026987	Baz2b	5830435C13Rik|BC053917|D2Ertd794e	bromodomain adjacent to zinc finger domain, 2B	protein-coding	22.24;38.99;31.03;49.59;54.63	70.95	39.3	NA	NA	Up	0.85	1.58223e-06	0.000813664	60125101	60126100	0.83	2.23322e-06	0.000590959
chr7	64501102	64502900	+	promoter-TSS (NM_001291167)	promoter-TSS (NM_001291167)	-137	ENSMUSG00000030519	Apba2	X11-like|X11L|XllL|mXllL	amyloid beta (A4) precursor protein-binding, family A, member 2	protein-coding	132.12;147.06;131.02;140.09;159.80	218.76	142.02	NA	NA	Up	0.62	2.19905e-07	0.000249083	64501701	64502700	0.74	3.78647e-08	3.81303e-05
chr8	17776002	17777000	+	Intergenic	Intergenic	-241116	ENSMUSG00000060924	Csmd1	B930082H09|mKIAA1890	CUB and Sushi multiple domains 1	protein-coding	22.24;31.19;31.89;19.84;28.54	14.15	26.74	NA	NA	Down	-0.92	2.16141e-05	0.00341057	17776001	17777000	-0.92	2.16141e-05	0.0025829
chr15	52112602	52113700	+	Intergenic	Intergenic	73044	ENSMUSG00000068522	Aard	A5D3|AV328152	alanine and arginine rich domain containing protein	protein-coding	34.01;35.65;37.06;37.19;44.84	25.82	37.75	NA	NA	Down	-0.55	0.000654664	0.0444758	52112601	52113600	-0.65	7.3015e-05	0.00552757
chr3	8941402	8942700	+	intron (NM_001025263, intron 4 of 6)	intron (NM_001025263, intron 4 of 6)	-18194	ENSMUSG00000040269	Mrps28	1500012D08Rik|AW061224	mitochondrial ribosomal protein S28	protein-coding	58.87;55.71;72.41;73.14;61.15	105.75	64.25	NA	NA	Up	0.72	5.46299e-09	1.56472e-05	8941601	8942600	0.78	1.02724e-07	7.74657e-05
chr8	72270602	72271600	+	Intergenic	Intergenic	31083	ENSMUSG00000003033	Ap1m1	AA408894|AP47|Adtm1A|Cltnm|mu1A	adaptor-related protein complex AP-1, mu subunit 1	protein-coding	31.40;49.02;47.41;48.35;51.37	73.29	45.51	NA	NA	Up	0.69	3.01346e-05	0.00404147	72270601	72271600	0.69	3.01346e-05	0.00316348
chr15	85453502	85454700	+	intron (NM_016843, intron 10 of 11)	intron (NM_016843, intron 10 of 11)	49126	ENSMUSG00000096607	7530416G11Rik	-	RIKEN cDNA 7530416G11 gene	protein-coding	31.40;35.65;43.96;42.15;40.77	23.48	38.78	NA	NA	Down	-0.72	3.32833e-05	0.00425845	85453501	85454500	-0.73	8.88183e-05	0.00621049
chr7	129354302	129355700	+	intron (NM_001080963, intron 5 of 6)	intron (NM_001080963, intron 5 of 6)	97907	ENSMUSG00000070366	Plpp4	C030048B12Rik|Gm1090|Ppapdc1a	phospholipid phosphatase 4	protein-coding	48.40;38.99;39.65;33.47;47.29	23.09	41.56	NA	NA	Down	-0.85	3.0752e-06	0.00118053	129354601	129355600	-0.92	3.50166e-05	0.00347613
chr11	109058702	109059800	+	Intergenic	Intergenic	85118	ENSMUSG00000078605	E030025P04Rik	Gm664	RIKEN cDNA E030025P04 gene	ncRNA	34.01;26.74;26.72;28.51;30.17	16.53	29.23	NA	NA	Down	-0.82	5.53603e-05	0.00556203	109058701	109059700	-1.02	1.63236e-06	0.000484961
chr12	118836402	118837600	+	Intergenic	CpG	-9328	ENSMUSG00000048562	Sp8	D930049B17Rik|mBtd	trans-acting transcription factor 8	protein-coding	78.49;64.62;66.37;60.75;73.38	99.69	68.72	NA	NA	Up	0.54	2.84426e-05	0.00392532	118836601	118837600	0.57	5.75291e-05	0.00475568
chr5	101662802	101664100	+	intron (NM_144955, intron 1 of 2)	CpG	1260	ENSMUSG00000035187	Nkx6-1	NKX6A|Nkx6.1	NK6 homeobox 1	protein-coding	70.64;75.76;74.13;81.82;84.79	115.67	77.43	NA	NA	Up	0.58	6.59865e-06	0.0018058	101663001	101664000	0.69	5.84444e-07	0.000247748
chr12	50648702	50649700	+	promoter-TSS (NM_008858)	promoter-TSS (NM_008858)	22	ENSMUSG00000002688	Prkd1	PKD|PKD1|Pkcm|Prkcm	protein kinase D1	protein-coding	109.88;90.24;76.72;111.58;101.91	133.58	98.07	NA	NA	Up	0.45	5.92389e-05	0.00576643	50648701	50649700	0.45	5.92389e-05	0.00483844
chr11	19110602	19112000	+	Intergenic	Intergenic	46026	ENSMUSG00000086025	4933406G16Rik	-	RIKEN cDNA 4933406G16 gene	ncRNA	36.63;33.42;39.65;30.99;29.35	20.89	34.01	NA	NA	Down	-0.7	8.74873e-05	0.00699927	19110701	19111700	-0.92	3.54906e-06	0.000803082
chr12	63834602	63835700	+	Intergenic	Lx2|LINE|L1	639747	ENSMUSG00000043060	Fscb	EG623046	fibrous sheath CABYR binding protein	protein-coding	41.86;51.25;41.37;40.91;56.26	29.55	46.33	NA	NA	Down	-0.65	5.76919e-05	0.00569276	63834601	63835600	-0.71	9.84925e-06	0.00156563
chr11	23791402	23792400	+	Intergenic	(GAA)n|Simple_repeat|Simple_repeat	-20931	ENSMUSG00000020275	Rel	c-Rel	reticuloendotheliosis oncogene	protein-coding	30.09;30.08;25.86;19.84;28.54	14.71	26.88	NA	NA	Down	-0.87	3.97544e-05	0.00466718	23791401	23792400	-0.87	3.97544e-05	0.0037724
chr19	57601802	57602900	+	Intergenic	ID4|SINE|ID	-8683	ENSMUSG00000054843	Atrnl1	AI504415|AW555641|Alp|Atrnl|Atrnlp	attractin like 1	protein-coding	37.94;56.82;31.89;23.55;28.54	20.25	35.75	NA	NA	Down	-0.82	3.77714e-05	0.00454575	57601901	57602900	-0.86	2.99069e-05	0.00315248
chr7	121392102	121393100	+	5' UTR (NM_001081327, exon 1 of 2)	5' UTR (NM_001081327, exon 1 of 2)	305	ENSMUSG00000046321	Hs3st2	6430516N12Rik|A830061E14Rik|AW491345	heparan sulfate (glucosamine) 3-O-sulfotransferase 2	protein-coding	62.79;83.56;85.33;73.14;76.64	111.82	76.29	NA	NA	Up	0.55	7.9682e-05	0.006698	121392101	121393100	0.55	7.9682e-05	0.00581984
chr3	141217702	141218700	+	Intergenic	Intergenic	-5846	ENSMUSG00000047674	Pdha2	Pdhal	pyruvate dehydrogenase E1 alpha 2	protein-coding	20.93;25.62;32.75;28.51;22.01	14.33	25.97	NA	NA	Down	-0.86	4.74405e-05	0.00512874	141217701	141218700	-0.86	4.74405e-05	0.00420505
chr2	68205302	68206300	+	Intergenic	MYSERV6-int|LTR|ERVK	101129	ENSMUSG00000034780	B3galt1	beta3Gal-T1	UDP-Gal:betaGlcNAc beta 1,3-galactosyltransferase, polypeptide 1	protein-coding	24.85;24.51;21.55;29.75;33.43	14.72	26.82	NA	NA	Down	-0.87	1.04347e-05	0.00231691	68205301	68206300	-0.87	1.04347e-05	0.00162091
chr5	77039502	77040600	+	intron (NM_027970, intron 1 of 8)	RMER12|LTR|ERVK	-21188	ENSMUSG00000086632	1700112J05Rik	1700110A09Rik	RIKEN cDNA 1700112J05 gene	ncRNA	35.32;25.62;31.89;22.32;30.98	14.87	29.23	NA	NA	Down	-0.97	2.42884e-05	0.00362785	77039601	77040600	-0.95	2.1217e-05	0.00255646
chr13	73608202	73609300	+	intron (NM_146047, intron 4 of 16)	intron (NM_146047, intron 4 of 16)	4749	ENSMUSG00000021610	Clptm1l	C130052I12Rik|Crr9	CLPTM1-like	protein-coding	66.72;69.07;52.58;74.38;67.67	41.46	66.09	NA	NA	Down	-0.67	0.000135615	0.00985721	73608301	73609300	-0.67	7.88237e-05	0.00577587
chr3	154347502	154348500	+	Intergenic	B3A|SINE|B2	17180	ENSMUSG00000093738	AI606473	-	expressed sequence AI606473	ncRNA	43.17;42.34;31.03;30.99;39.14	19.79	37.33	NA	NA	Down	-0.92	3.75918e-05	0.00453273	154347501	154348500	-0.92	3.75918e-05	0.00363597
chr8	26528802	26530100	+	Intergenic	Intergenic	294972	ENSMUSG00000100335	2310008N11Rik	-	RIKEN cDNA 2310008N11 gene	ncRNA	56.25;38.99;51.72;40.91;47.29	29.51	47.03	NA	NA	Down	-0.67	0.000177724	0.0126941	26528801	26529800	-0.87	3.14346e-06	0.000740304
chr10	87827202	87828300	+	Intergenic	MTD|LTR|ERVL-MaLR	-30514	ENSMUSG00000020053	Igf1	C730016P09Rik|Igf-1|Igf-I	insulin-like growth factor 1	protein-coding	53.63;56.82;41.37;54.55;45.66	29.45	50.41	NA	NA	Down	-0.78	2.39217e-06	0.00102251	87827301	87828300	-0.78	1.0426e-05	0.00162063
chr6	105662402	105663400	+	Intergenic	Intergenic	14680		Gm15631	-	predicted gene 15631	ncRNA	14.39;10.03;21.55;18.60;16.31	30	16.17	NA	NA	Up	0.89	5.44131e-05	0.00551608	105662401	105663400	0.89	5.44131e-05	0.00458662
chr4	45413802	45414800	+	Intergenic	Intergenic	-5535	ENSMUSG00000045973	Slc25a51	9130208E07Rik|D130005A03Rik|Gm138|Mcart1	solute carrier family 25, member 51	protein-coding	24.85;26.74;33.62;24.79;17.94	45.03	25.59	NA	NA	Up	0.82	5.23988e-06	0.00158527	45413801	45414800	0.82	5.23988e-06	0.00104048
chr4	138838802	138839800	+	intron (NM_001122954, intron 1 of 5)	intron (NM_001122954, intron 1 of 5)	7425	ENSMUSG00000058908	Pla2g2a	EF|Mom1|Pla2|sPLA2|sPla2-IIA	phospholipase A2, group IIA (platelets, synovial fluid)	protein-coding	30.09;35.65;41.37;37.19;26.91	20.11	34.24	NA	NA	Down	-0.77	1.78831e-05	0.00309392	138838801	138839800	-0.77	1.78831e-05	0.0022953
chr4	147427302	147428300	+	intron (NM_001039209, intron 1 of 2)	intron (NM_001039209, intron 1 of 2)	-125476	ENSMUSG00000065999	Zfp985	Gm13154	zinc finger protein 985	protein-coding	112.50;98.04;120.68;101.66;110.07	79.46	108.59	NA	NA	Down	-0.45	5.30413e-05	0.00544329	147427301	147428300	-0.45	5.30413e-05	0.00451315
chr7	142532802	142533900	+	intron (NM_011288, intron 1 of 4)	intron (NM_011288, intron 1 of 4)	234	ENSMUSG00000037772	Mrpl23	L23mrp|Rpl23|Rpl23l	mitochondrial ribosomal protein L23	protein-coding	94.19;104.73;95.68;116.53;89.68	117.09	100.16	NA	NA	Up	0.23	0.0899344	1	142532901	142533900	0.25	1.81947e-11	1.40819e-07
chr5	91156702	91158500	+	Intergenic	Intergenic	18002	ENSMUSG00000029378	Areg	AR|Mcub|Sdgf	amphiregulin	protein-coding	64.10;51.25;69.82;58.27;53.00	35.78	59.29	NA	NA	Down	-0.73	4.49534e-06	0.00145417	91157201	91158200	-0.78	9.96144e-06	0.00157612
chr4	138748402	138749400	+	Intergenic	Lx4B|LINE|L1	8697	ENSMUSG00000028749	Pla2g2f	GIIFsPLA2|sPLA2-IIF	phospholipase A2, group IIF	protein-coding	81.11;71.30;64.65;63.23;61.96	93.99	68.45	NA	NA	Up	0.46	8.45917e-05	0.00688687	138748401	138749400	0.46	8.45917e-05	0.00603022
chr8	17781802	17782800	+	Intergenic	Intergenic	-246916	ENSMUSG00000060924	Csmd1	B930082H09|mKIAA1890	CUB and Sushi multiple domains 1	protein-coding	23.55;21.17;22.41;29.75;24.46	10.88	24.27	NA	NA	Down	-1.16	3.40135e-07	0.000320579	17781801	17782800	-1.16	3.40135e-07	0.000173056
chr15	4799502	4800500	+	intron (NM_016704, intron 15 of 15)	intron (NM_016704, intron 15 of 15)	72791	ENSMUSG00000022181	C6	AW111623	complement component 6	protein-coding	24.85;27.85;30.17;33.47;27.72	15.68	28.81	NA	NA	Down	-0.88	4.3396e-05	0.00490232	4799501	4800500	-0.88	4.3396e-05	0.00398558
chr13	22570802	22572000	+	Intergenic	Lx7|LINE|L1	15200	ENSMUSG00000094637	Vmn1r204	Gm11301	vomeronasal 1 receptor 204	protein-coding	41.86;23.40;33.62;26.03;27.72	17.59	30.53	NA	NA	Down	-0.79	5.4783e-05	0.00553107	22570901	22571900	-0.92	1.21424e-05	0.00179596
chr15	68577402	68578900	+	Intergenic	Intergenic	-236862	ENSMUSG00000065437	Mir30d	Mirn30d|mir-30d|mmu-mir-30d	microRNA 30d	ncRNA	41.86;34.54;49.99;55.79;42.40	26.26	44.92	NA	NA	Down	-0.77	0.000322564	0.022374	68577401	68578400	-0.81	5.42447e-05	0.00457766
chr17	19913802	19914900	+	Intergenic	Intergenic	133854	ENSMUSG00000090315	Vmn2r104	V2r7	vomeronasal 2, receptor 104	protein-coding	27.47;32.31;29.31;37.19;38.32	17.46	32.92	NA	NA	Down	-0.91	2.63798e-06	0.00108161	19913901	19914900	-1.2	1.67455e-08	2.06764e-05
chr6	128775102	128776100	+	Intergenic	RLTR13A|LTR|ERVK	13040	ENSMUSG00000030325	Klrb1c	AI462337|CD161|Klrb1b|Ly-59|Ly55c|Ly59|NK-RP1|NK1.1|NKR-P1.9|NKRP1|NKRP140|Nk-1|Nk-1.2|Nk1|Nk1.2|Nkrp1b|Nkrp1c|ly-55c	killer cell lectin-like receptor subfamily B member 1C	protein-coding	30.09;26.74;22.41;27.27;30.98	16.48	27.5	NA	NA	Down	-0.74	6.34411e-05	0.00597637	128775101	128776100	-0.74	6.34411e-05	0.00505062
chr17	30865302	30866300	+	intron (NM_013811, intron 91 of 92)	intron (NM_013811, intron 91 of 92)	-36066	ENSMUSG00000024027	Glp1r	GLP-1R|GLP1Rc	glucagon-like peptide 1 receptor	protein-coding	48.40;46.79;50.86;43.39;53.81	30.48	48.65	NA	NA	Down	-0.67	6.26079e-05	0.00594001	30865301	30866300	-0.67	6.26079e-05	0.00501361
chr12	105324502	105325500	+	Intergenic	ORR1B2|LTR|ERVL-MaLR	-11593	ENSMUSG00000097929	Tunar	2810011L19Rik|Tuna	Tcl1 upstream neural differentiation associated RNA	ncRNA	56.25;66.85;43.96;40.91;48.10	31.81	51.21	NA	NA	Down	-0.69	6.89483e-05	0.0062347	105324501	105325500	-0.69	6.89483e-05	0.00532515
chr13	76394702	76395800	+	intron (NM_030174, intron 1 of 20)	RSINE1|SINE|B4	10290	ENSMUSG00000021596	Mctp1	2810465F10Rik	multiple C2 domains, transmembrane 1	protein-coding	26.16;24.51;28.44;33.47;30.98	17.18	28.71	NA	NA	Down	-0.74	0.000122777	0.00898952	76394801	76395800	-0.74	6.44189e-05	0.00510289
chr11	53261902	53263200	+	intron (NM_008300, intron 17 of 18)	B3A|SINE|B2	37928	ENSMUSG00000020361	Hspa4	70kDa|AI317151|APG-2|Hsp110|Hsp70RY|mKIAA4025	heat shock protein 4	protein-coding	51.02;40.11;44.82;37.19;30.17	24.74	40.66	NA	NA	Down	-0.72	0.00149817	0.100607	53262001	53263000	-0.89	2.32471e-06	0.000607578
chr15	10213802	10214800	+	intron (NM_011169, intron 1 of 9)	RSINE1|SINE|B4	-9605	ENSMUSG00000005268	Prlr	AI987712|Pr-1|Pr-3|Prlr-rs1	prolactin receptor	protein-coding	73.26;53.48;38.79;33.47;45.66	28.77	48.93	NA	NA	Down	-0.77	4.69783e-06	0.00148917	10213801	10214800	-0.77	4.69783e-06	0.000968199
chr12	95447102	95448100	+	Intergenic	Intergenic	-244625	ENSMUSG00000047414	Flrt2	-	fibronectin leucine rich transmembrane protein 2	protein-coding	23.55;44.56;31.03;32.23;41.58	18.36	34.59	NA	NA	Down	-0.91	2.27922e-05	0.00350775	95447101	95448100	-0.91	2.27922e-05	0.00267238
chr13	55830302	55832000	+	5' UTR (NM_011097, exon 1 of 3)	5' UTR (NM_011097, exon 1 of 3)	274	ENSMUSG00000021506	Pitx1	Bft|P-OTX|Potx|Ptx1	paired-like homeodomain transcription factor 1	protein-coding	85.03;67.96;91.37;81.82;81.53	126.29	81.54	NA	NA	Up	0.63	2.11414e-07	0.000241483	55830401	55831400	0.81	1.43576e-07	9.69003e-05
chr5	141811202	141812200	+	intron (NM_177879, intron 5 of 44)	RMER1C|Other|Other	570167	ENSMUSG00000039683	Sdk1	5330440E10|6720466O15Rik	sidekick cell adhesion molecule 1	protein-coding	27.47;25.62;37.06;34.71;35.06	17.74	31.99	NA	NA	Down	-0.85	2.27507e-06	0.000996846	141811201	141812200	-0.85	2.27507e-06	0.000597761
chr5	98753502	98754700	+	intron (NM_001024614, intron 4 of 5)	intron (NM_001024614, intron 4 of 5)	-100314	ENSMUSG00000029335	Bmp3	9530029I04Rik	bone morphogenetic protein 3	protein-coding	23.55;30.08;31.03;34.71;30.98	17.4	30.07	NA	NA	Down	-0.79	1.18375e-05	0.00248509	98753601	98754600	-1.11	1.37215e-07	9.43851e-05
chr7	63938202	63939200	+	5' UTR (NM_021366, exon 1 of 2)	5' UTR (NM_021366, exon 1 of 2)	214	ENSMUSG00000052040	Klf13	0610043C13Rik|9430029L20Rik|Bteb3|FKLF-2|FKLF2|NSLP1|RFLAT-1|RFLAT1	Kruppel-like factor 13	protein-coding	167.44;191.63;150.84;250.42;243.78	270.15	200.82	NA	NA	Up	0.43	4.53035e-06	0.00145938	63938201	63939200	0.43	4.53035e-06	0.000945674
chr5	114404102	114405600	+	TTS (NR_105994)	TTS (NR_105994)	383	ENSMUSG00000098731	Mir7027	Gm27831|mmu-mir-7027	microRNA 7027	ncRNA	81.11;49.02;68.96;71.90;61.96	97.71	66.59	NA	NA	Up	0.55	0.00133104	0.0894833	114404401	114405400	0.75	1.2742e-10	3.18604e-07
chr19	15388802	15389900	+	Intergenic	B4A|SINE|B4	535271	ENSMUSG00000024640	Psat1	D8Ertd814e|EPIP|PSA|Psat	phosphoserine aminotransferase 1	protein-coding	26.16;35.65;28.44;33.47;41.58	18.97	33.06	NA	NA	Down	-0.8	2.39425e-05	0.0035961	15388901	15389900	-0.82	2.57247e-05	0.00287628
chr12	41536602	41537600	+	intron (NM_053122, intron 4 of 6)	intron (NM_053122, intron 4 of 6)	-51044	ENSMUSG00000036295	Lrrn3	NLRR-3	leucine rich repeat protein 3, neuronal	protein-coding	24.85;25.62;23.27;30.99;27.72	14.17	26.49	NA	NA	Down	-0.9	8.74524e-05	0.00699847	41536601	41537600	-0.9	8.74524e-05	0.00615453
chr6	95254002	95255200	+	Intergenic	ORR1D2|LTR|ERVL-MaLR	79392	ENSMUSG00000068180	AY512915	-	cDNA sequence AY512915	ncRNA	41.86;45.68;40.51;30.99;44.03	23.97	40.61	NA	NA	Down	-0.76	4.09574e-05	0.00475136	95254101	95255100	-0.93	3.75836e-06	0.000836361
chr3	59285402	59287200	+	intron (NM_177855, intron 38 of 43)	L1Md_A|LINE|L1	-23316	ENSMUSG00000036353	P2ry12	2900079B22Rik|4921504D23Rik|P2Y12	purinergic receptor P2Y, G-protein coupled 12	protein-coding	53.63;73.53;52.58;64.47;44.84	92.97	57.81	NA	NA	Up	0.69	3.97176e-05	0.00466588	59285801	59286800	0.87	2.26377e-07	0.000131565
chr2	168925602	168926700	+	exon (NM_009564, exon 6 of 6)	exon (NM_009564, exon 6 of 6)	29436	ENSMUSG00000027551	Zfp64	Gm38422	zinc finger protein 64	protein-coding	40.55;45.68;66.37;57.03;58.70	88.1	53.67	NA	NA	Up	0.72	1.4475e-05	0.00277382	168925601	168926600	0.81	1.11506e-07	8.15572e-05
chr1	36781202	36782200	+	intron (NM_009539, intron 12 of 12)	intron (NM_009539, intron 12 of 12)	2717	ENSMUSG00000026117	Zap70	Srk|ZAP-70|mrtle|mur	zeta-chain (TCR) associated protein kinase	protein-coding	60.17;47.91;56.89;42.15;47.29	75.16	50.88	NA	NA	Up	0.56	6.85036e-05	0.00621531	36781201	36782200	0.56	6.85036e-05	0.00530429
chr12	88282302	88283500	+	TTS (NR_033570)	TTS (NR_033570)	4169		Gm7104	-	REX1, RNA exonuclease 1 homolog pseudogene	pseudo	57.56;38.99;27.58;37.19;43.21	22.92	40.91	NA	NA	Down	-0.84	0.000131367	0.0095693	88282501	88283500	-1.02	1.9299e-05	0.00241262
chr18	45230202	45231200	+	Intergenic	Intergenic	-38159	ENSMUSG00000054477	Kcnn2	KCa2.2|SK2|SKCA2|bc|fri	potassium intermediate/small conductance calcium-activated channel, subfamily N, member 2	protein-coding	47.09;43.45;26.72;24.79;26.09	18.6	33.63	NA	NA	Down	-0.85	7.08269e-05	0.00631843	45230201	45231200	-0.85	7.08269e-05	0.0054159
chr16	12366002	12367000	+	Intergenic	Lx10|LINE|L1	382388	ENSMUSG00000022494	Shisa9	2700045P11Rik|Ckamp44	shisa family member 9	protein-coding	22.24;31.19;25.00;26.03;24.46	14.91	25.78	NA	NA	Down	-0.79	8.64329e-05	0.00695738	12366001	12367000	-0.79	8.64329e-05	0.00611006
chr7	107100902	107101900	+	Intergenic	L1_Mur3|LINE|L1	3934	ENSMUSG00000073897	Olfr17	MOR263-5|P2	olfactory receptor 17	protein-coding	26.16;22.28;26.72;18.60;29.35	12.24	24.62	NA	NA	Down	-1.01	3.22859e-06	0.0012144	107100901	107101900	-1.01	3.22859e-06	0.00075262
chr8	65290402	65291400	+	Intergenic	RLTR10|LTR|ERVK	-161338	ENSMUSG00000074300	Smim31	-	small integral membrane protein 31	protein-coding	34.01;34.54;46.55;28.51;35.87	22.46	35.9	NA	NA	Down	-0.68	4.95176e-05	0.00524297	65290401	65291400	-0.68	4.95176e-05	0.00432092
chr2	158129402	158130500	+	intron (NM_009373, intron 6 of 12)	ID_B1|SINE|B4	16441	ENSMUSG00000037820	Tgm2	G[a]h|TG2|TGase2|tTG|tTGas	transglutaminase 2, C polypeptide	protein-coding	44.48;43.45;45.68;57.03;42.40	70.78	46.61	NA	NA	Up	0.6	7.79549e-05	0.00661729	158129401	158130400	0.61	2.91628e-05	0.00310323
chr15	68927802	68929400	+	5' UTR (NM_010158, exon 1 of 9)	5' UTR (NM_010158, exon 1 of 9)	181	ENSMUSG00000022332	Khdrbs3	Etle|SLM-2|Salp|Slm2|T-STAR	KH domain containing, RNA binding, signal transduction associated 3	protein-coding	136.05;154.86;140.50;161.16;167.14	224.66	151.94	NA	NA	Up	0.56	4.31682e-11	3.8955e-07	68927901	68928900	0.56	3.44646e-11	1.40819e-07
chr2	93266702	93268200	+	intron (NM_183180, intron 2 of 9)	intron (NM_183180, intron 2 of 9)	67036	ENSMUSG00000027217	Tspan18	2610042G18Rik|6720430O15|BB226562	tetraspanin 18	protein-coding	57.56;50.13;48.27;44.63;52.18	77.72	50.55	NA	NA	Up	0.62	3.78928e-06	0.00132471	93266701	93267700	0.9	1.29746e-08	1.69013e-05
chr3	22076502	22077700	+	intron (NM_030732, intron 1 of 15)	CpG	449	ENSMUSG00000027630	Tbl1xr1	8030499H02Rik|A630076E03Rik|AW539987|C21|C230089I12Rik|DC42|Ira1|TBLR1	transducin (beta)-like 1X-linked receptor 1	protein-coding	128.20;144.83;95.68;150.01;183.45	222.72	140.43	NA	NA	Up	0.67	7.93675e-06	0.00199595	22076601	22077600	0.67	1.63211e-06	0.000484961
chr2	6883502	6884800	+	intron (NM_001110232, intron 3 of 15)	intron (NM_001110232, intron 3 of 15)	845	ENSMUSG00000002107	Celf2	B230218O03|B230345P09Rik|C88023|CELF-2|CUG-BP2|Cugbp2|D230046B21Rik|Etr-3|Napor|Napor-2|mETR-3	CUGBP, Elav-like family member 2	protein-coding	34.01;31.19;30.17;30.99;39.95	19.02	33.26	NA	NA	Down	-0.81	0.000114555	0.00843792	6883501	6884500	-1.09	9.88806e-07	0.000351319
chr8	27365102	27366300	+	Intergenic	Intergenic	-3010	ENSMUSG00000031492	Chrnb3	5730417K16Rik|Acrb3	cholinergic receptor, nicotinic, beta polypeptide 3	protein-coding	54.94;36.77;45.68;43.39;48.10	26.88	45.78	NA	NA	Down	-0.77	8.50099e-05	0.0069022	27365301	27366300	-0.79	2.1804e-05	0.00260019
chr6	92635402	92636400	+	intron (NM_001081146, intron 2 of 8)	intron (NM_001081146, intron 2 of 8)	-68535	ENSMUSG00000030020	Prickle2	6230400G14Rik|6720451F06Rik|mpk2	prickle planar cell polarity protein 2	protein-coding	27.47;36.77;36.20;24.79;26.91	15.97	30.43	NA	NA	Down	-0.93	6.20677e-06	0.00175545	92635401	92636400	-0.93	6.20677e-06	0.00116558
chr1	83547502	83548600	+	Intergenic	Lx4B|LINE|L1	-139851	ENSMUSG00000026163	Sphkap	4930544G21Rik|A930009L15Rik|AI852220|SKIP|mKIAA1678	SPHK1 interactor, AKAP domain containing	protein-coding	22.24;25.62;33.62;19.84;26.09	14.7	25.48	NA	NA	Down	-0.79	0.000268584	0.0187686	83547501	83548500	-0.83	5.08532e-05	0.00439466
chr16	76335402	76336400	+	intron (NM_001358238, intron 2 of 3)	intron (NM_001358238, intron 2 of 3)	37148	ENSMUSG00000048490	Nrip1	6030458L20Rik|8430438I05Rik|9630050P12|AA959574|AW456757|RIP140	nuclear receptor interacting protein 1	protein-coding	30.09;30.08;35.34;21.08;26.09	15.31	28.53	NA	NA	Down	-0.9	7.99788e-06	0.0020059	76335401	76336400	-0.9	7.99788e-06	0.00137722
chr14	29489302	29490300	+	intron (NM_009785, intron 3 of 37)	ORR1D2|LTR|ERVL-MaLR	232063	ENSMUSG00000021991	Cacna2d3	Cacnad3|alapha2delta3	calcium channel, voltage-dependent, alpha2/delta subunit 3	protein-coding	37.94;30.08;41.37;32.23;35.06	21.05	35.34	NA	NA	Down	-0.75	9.34705e-05	0.00721129	29489301	29490300	-0.75	9.34705e-05	0.00640269
chr5	35634002	35635600	+	Intergenic	Intergenic	44979	ENSMUSG00000029096	Htra3	2210021K23Rik|9530081K03Rik|Prsp|Tasp	HtrA serine peptidase 3	protein-coding	71.95;59.05;59.48;61.99;53.81	36.5	61.25	NA	NA	Down	-0.75	1.00512e-05	0.00227133	35634401	35635400	-1.08	1.90599e-07	0.00011745
chr2	4735702	4736700	+	intron (NM_178663, intron 2 of 8)	intron (NM_178663, intron 2 of 8)	18370	ENSMUSG00000048186	Bend7	1110017O21Rik|E130319B15Rik	BEN domain containing 7	protein-coding	23.55;26.74;43.96;28.51;23.64	14.71	29.28	NA	NA	Down	-0.99	2.37006e-05	0.00357668	4735701	4736700	-0.99	2.37006e-05	0.00273552
chr15	21094502	21095600	+	Intergenic	L1_Mus1|LINE|L1	-16401	ENSMUSG00000040452	Cdh12	Cdhb	cadherin 12	protein-coding	27.47;31.19;37.93;30.99;33.43	16.21	32.2	NA	NA	Down	-0.99	4.09735e-07	0.000358395	21094501	21095500	-0.99	1.2974e-06	0.000418518
chr14	74222102	74223100	+	Intergenic	Intergenic	-132926	ENSMUSG00000115845	4933402J15Rik	-	RIKEN cDNA 4933402J15 gene	ncRNA	36.63;36.77;30.17;24.79;27.72	16.96	31.22	NA	NA	Down	-0.88	4.65115e-05	0.00506709	74222101	74223100	-0.88	4.65115e-05	0.00414372
chr16	20732502	20733500	+	promoter-TSS (NM_009893)	promoter-TSS (NM_009893)	-126	ENSMUSG00000006958	Chrd	Chd	chordin	protein-coding	71.95;76.87;99.13;99.18;107.62	136.45	90.95	NA	NA	Up	0.59	5.40067e-11	4.059e-07	20732501	20733500	0.59	5.40067e-11	1.66195e-07
chr18	74617202	74618300	+	intron (NM_201600, intron 5 of 38)	(TCTA)n|Simple_repeat|Simple_repeat	-86627		1700120E14Rik	-	RIKEN cDNA 1700120E14 gene	ncRNA	52.33;53.48;56.03;64.47;56.26	38.22	56.51	NA	NA	Down	-0.56	0.000572108	0.0389924	74617301	74618300	-0.71	8.95506e-06	0.0014716
chr18	17060402	17061400	+	intron (NR_130158, intron 4 of 7)	intron (NR_130158, intron 4 of 7)	25393	ENSMUSG00000087170	1700001G01Rik	-	RIKEN cDNA 1700001G01 gene	ncRNA	23.55;28.97;34.48;23.55;22.83	13.26	26.68	NA	NA	Down	-1.01	3.02249e-06	0.0011733	17060401	17061400	-1.01	3.02249e-06	0.000723644
chr7	123586402	123587800	+	Intergenic	Intergenic	-86475	ENSMUSG00000030757	Zkscan2	9430065N20Rik|AW493225|Zfp694	zinc finger with KRAB and SCAN domains 2	protein-coding	62.79;69.07;59.48;47.11;48.10	34.1	57.31	NA	NA	Down	-0.75	7.35175e-06	0.0019132	123586801	123587800	-0.91	3.30212e-05	0.00335354
chr18	74938802	74939800	+	TTS (NM_010720)	TTS (NM_010720)	21962	ENSMUSG00000053846	Lipg	3110013K01Rik|EL|lipase|mEDL	lipase, endothelial	protein-coding	31.40;22.28;33.62;32.23;35.06	17.5	30.92	NA	NA	Down	-0.82	6.26854e-05	0.0059422	74938801	74939800	-0.82	6.26854e-05	0.00501562
chr3	123158202	123159200	+	intron (NM_080451, intron 1 of 4)	intron (NM_080451, intron 1 of 4)	77448	ENSMUSG00000050315	Synpo2	1110069I04Rik|2310068J10Rik|9530006G20Rik|AI848603|Myo	synaptopodin 2	protein-coding	41.86;42.34;52.58;45.87;39.14	28.52	44.36	NA	NA	Down	-0.64	9.96093e-05	0.00743851	123158201	123159200	-0.64	9.96093e-05	0.00665619
chr3	138712102	138713100	+	non-coding (NR_040545, exon 4 of 4)	non-coding (NR_040545, exon 4 of 4)	14383	ENSMUSG00000105838	4930425O10Rik	-	RIKEN cDNA 4930425O10 gene	ncRNA	23.55;21.17;30.17;28.51;34.24	14.66	27.53	NA	NA	Down	-0.91	5.68895e-06	0.00165936	138712101	138713100	-0.91	5.68895e-06	0.0010991
chr7	91425602	91426600	+	intron (NM_011807, intron 1 of 22)	intron (NM_011807, intron 1 of 22)	335315	ENSMUSG00000052572	Dlg2	A330103J02Rik|B230218P12Rik|B330007M19Rik|Dlgh2|Gm1197|Gm21505|PSD93	discs large MAGUK scaffold protein 2	protein-coding	23.55;22.28;25.00;18.60;23.64	10.36	22.61	NA	NA	Down	-1.13	7.35787e-07	0.000521519	91425601	91426600	-1.13	7.35787e-07	0.000289995
chr18	63236702	63237700	+	intron (NM_001039485, intron 3 of 53)	Lx7|LINE|L1	149982	ENSMUSG00000041482	Piezo2	5930434P17|9030411M15Rik|9430028L06Rik|Fam38b|Fam38b2	piezo-type mechanosensitive ion channel component 2	protein-coding	40.55;33.42;40.51;33.47;41.58	20.92	37.91	NA	NA	Down	-0.86	6.34055e-06	0.00177319	63236701	63237700	-0.86	6.34055e-06	0.00118087
chr15	56158902	56159900	+	Intergenic	Intergenic	-252452	ENSMUSG00000060429	Sntb1	-	syntrophin, basic 1	protein-coding	23.55;34.54;22.41;30.99;26.91	15.39	27.68	NA	NA	Down	-0.85	7.34981e-05	0.00644756	56158901	56159900	-0.85	7.34981e-05	0.00555097
chr18	69330802	69331800	+	Intergenic	Intergenic	-13191	ENSMUSG00000053477	Tcf4	5730422P05Rik|ASP-I2|E2-2|E2.2|ITF-2|ITF-2b|ITF2|ME2|MITF-2A|MITF-2B|SEF-2|SEF2|SEF2-1|TFE|Tcf-4|bHLHb19	transcription factor 4	protein-coding	28.78;31.19;20.69;23.55;30.17	16.33	26.88	NA	NA	Down	-0.72	5.50846e-05	0.00554555	69330801	69331800	-0.72	5.50846e-05	0.00461846
chr9	66777302	66778300	+	3' UTR (NM_177583, exon 6 of 6)	3' UTR (NM_177583, exon 6 of 6)	17622	ENSMUSG00000032375	Aph1b	2310057K14Rik|Aph1c	aph1 homolog B, gamma secretase subunit	protein-coding	28.78;22.28;33.62;32.23;30.17	16.03	29.42	NA	NA	Down	-0.88	4.11898e-05	0.00476711	66777301	66778300	-0.88	4.11898e-05	0.00386081
chr11	72398902	72400000	+	intron (NM_177776, intron 7 of 7)	intron (NM_177776, intron 7 of 7)	10695	ENSMUSG00000098658	Mir6338	Gm27678|mmu-mir-6338	microRNA 6338	ncRNA	45.79;46.79;62.92;50.83;42.40	76.93	49.75	NA	NA	Up	0.63	3.07749e-05	0.00408276	72399001	72400000	0.63	1.08343e-05	0.00166358
chr11	13903802	13905300	+	Intergenic	Intergenic	274490	ENSMUSG00000085452	4930554G24Rik	-	RIKEN cDNA 4930554G24 gene	ncRNA	37.94;51.25;37.06;39.67;26.09	18.39	38.4	NA	NA	Down	-1.06	9.05934e-07	0.00058923	13904101	13905100	-1.12	3.65842e-07	0.00018133
chr2	90778502	90779700	+	intron (NM_018828, intron 15 of 16)	intron (NM_018828, intron 15 of 16)	-3626	ENSMUSG00000040812	Agbl2	4930524K04|A430081C19Rik|CCP2	ATP/GTP binding protein-like 2	protein-coding	24.85;37.88;30.17;22.32;35.87	14.94	30.22	NA	NA	Down	-1.02	1.73797e-05	0.00305189	90778601	90779600	-1	8.08994e-06	0.00138455
chr17	88715402	88716400	+	TTS (NM_023630)	TTS (NM_023630)	47241	ENSMUSG00000024154	Gtf2a1l	1700011N16Rik|Alf|Gtf2a1lf	general transcription factor IIA, 1-like	protein-coding	22.24;25.62;29.31;21.08;22.01	13.51	24.05	NA	NA	Down	-0.83	4.61621e-05	0.00504719	88715401	88716400	-0.83	4.61621e-05	0.00412447
chr1	174983502	174984600	+	Intergenic	Intergenic	-62232	ENSMUSG00000050069	Grem2	Gremlin2|Prdc	gremlin 2, DAN family BMP antagonist	protein-coding	35.32;43.45;28.44;23.55;36.69	17.74	33.49	NA	NA	Down	-0.92	4.42029e-06	0.00144254	174983501	174984500	-1	6.15351e-07	0.000256669
chr4	149708802	149709900	+	Intergenic	B3A|SINE|B2	-7722	ENSMUSG00000039936	Pik3cd	2410099E07Rik|2610208K16Rik|AW545373|p110delta	phosphatidylinositol-4,5-bisphosphate 3-kinase catalytic subunit delta	protein-coding	15.70;25.62;26.72;22.32;21.20	45.79	22.31	NA	NA	Up	1.04	2.15445e-07	0.000244825	149708801	149709800	1.05	1.67754e-07	0.000107706
chr5	91583402	91584500	+	intron (NM_145562, intron 1 of 3)	intron (NM_145562, intron 1 of 3)	66251	ENSMUSG00000034981	Parm1	2210012L08Rik|9130213B05Rik|W91666	prostate androgen-regulated mucin-like protein 1	protein-coding	23.55;28.97;37.06;19.84;27.72	48.29	27.43	NA	NA	Up	0.82	2.44015e-06	0.00103329	91583501	91584500	0.87	7.3158e-07	0.000288776
chr14	71105702	71106700	+	Intergenic	ORR1D2|LTR|ERVL-MaLR	-145072	ENSMUSG00000115139	Gm4251	-	predicted gene 4251	ncRNA	47.09;49.02;31.03;44.63;42.40	24.58	42.83	NA	NA	Down	-0.8	2.81001e-05	0.00389906	71105701	71106700	-0.8	2.81001e-05	0.00302942
chr5	108817402	108819200	+	Intergenic	MERVL_2A-int|LTR|ERVL	-9547	ENSMUSG00000090961	Vmn2r8	EG627479	vomeronasal 2, receptor 8	protein-coding	54.94;56.82;53.44;44.63;45.66	28.92	51.1	NA	NA	Down	-0.82	8.43571e-08	0.000127848	108818201	108819200	-1.02	4.02286e-07	0.000192895
chr11	120419502	120420500	+	intron (NM_199469, intron 4 of 15)	B2_Mm2|SINE|B2	17699	ENSMUSG00000039703	Nploc4	AK129375|Npl4|mKIAA1499	NPL4 homolog, ubiquitin recognition factor	protein-coding	26.16;26.74;28.44;18.60;22.83	12.37	24.55	NA	NA	Down	-0.99	4.22202e-06	0.00141125	120419501	120420500	-0.99	4.22202e-06	0.00090343
chr7	132597802	132598900	+	intron (NM_009123, intron 1 of 1)	intron (NM_009123, intron 1 of 1)	1286	ENSMUSG00000048528	Nkx1-2	Nkx-1.1|Nkx-1.2|Sax1	NK1 homeobox 2	protein-coding	26.16;26.74;31.89;29.75;24.46	48.59	27.8	NA	NA	Up	0.81	3.65369e-06	0.00129946	132597801	132598800	0.82	7.12417e-06	0.00127369
chr5	139324502	139326300	+	promoter-TSS (NM_172723)	promoter-TSS (NM_172723)	63	ENSMUSG00000056413	Adap1	4930431P11Rik|Centa1|GC1L|p42IP4	ArfGAP with dual PH domains 1	protein-coding	128.20;125.89;123.26;132.65;117.41	175.7	125.48	NA	NA	Up	0.49	1.67261e-06	0.000839752	139325001	139326000	0.82	3.21605e-07	0.000167107
chr4	111976602	111977700	+	intron (NM_177818, intron 1 of 3)	Lx8b|LINE|L1	4224	ENSMUSG00000049214	Skint7	C130057D23Rik	selection and upkeep of intraepithelial T cells 7	protein-coding	44.48;35.65;31.03;34.71;29.35	19.64	35.04	NA	NA	Down	-0.84	1.64183e-05	0.00296288	111976601	111977600	-0.87	2.25435e-05	0.00265558
chr15	61121002	61122000	+	Intergenic	Intergenic	-200231	ENSMUSG00000022347	A1bg	C44	alpha-1-B glycoprotein	protein-coding	35.32;34.54;26.72;28.51;22.83	14.89	29.58	NA	NA	Down	-0.99	8.88345e-05	0.00704613	61121001	61122000	-0.99	8.88345e-05	0.00621083
chr2	23619502	23620800	+	Intergenic	Intergenic	-48047	ENSMUSG00000026771	Spopl	4921517N04Rik|AU014935|BB233739|E430033K04Rik	speckle-type BTB/POZ protein-like	protein-coding	37.94;32.31;37.93;34.71;38.32	19.86	36.24	NA	NA	Down	-0.87	9.77895e-06	0.00224011	23619801	23620800	-1.06	4.25721e-06	0.000907866
chr8	22397602	22399200	+	promoter-TSS (NR_045473)	promoter-TSS (NR_045473)	-124	ENSMUSG00000031482	Slc25a15	D630044L02Rik|Ornt1	solute carrier family 25 (mitochondrial carrier ornithine transporter), member 15	protein-coding	95.50;130.35;114.64;123.97;140.23	167.41	120.94	NA	NA	Up	0.47	0.000268768	0.0187805	22397701	22398700	0.62	2.20806e-07	0.000129337
chr12	110955102	110956200	+	intron (NM_175336, intron 18 of 20)	B3|SINE|B2	22967	ENSMUSG00000037904	Ankrd9	2500003O20Rik	ankyrin repeat domain 9	protein-coding	31.40;36.77;31.03;28.51;30.17	18.05	31.57	NA	NA	Down	-0.81	0.000274299	0.0191383	110955101	110956100	-0.91	2.27866e-05	0.00267195
chr1	9503402	9504400	+	Intergenic	L1VL4|LINE|L1	-41507	ENSMUSG00000061024	Rrs1	5730466A07Rik|AA415037|D1Ertd701e|Rrr	ribosome biogenesis regulator 1	protein-coding	27.47;21.17;20.69;18.60;22.01	11.37	21.99	NA	NA	Down	-0.95	5.17805e-05	0.00537307	9503401	9504400	-0.95	5.17805e-05	0.00444757
chr2	90282802	90283800	+	promoter-TSS (NM_146980)	promoter-TSS (NM_146980)	-728	ENSMUSG00000075061	Olfr1272	MOR227-3	olfactory receptor 1272	protein-coding	34.01;44.56;42.24;28.51;29.35	19.86	35.74	NA	NA	Down	-0.85	9.14029e-05	0.00714098	90282801	90283800	-0.85	9.14029e-05	0.00631991
chr15	22440802	22442100	+	Intergenic	L1_Mur3|LINE|L1	273533		Hnrnpa1l2-ps2	EG545091|Gm5803	heterogeneous nuclear ribonucleoprotein A1-like 2, pseudogene 2	protein-coding	27.47;46.79;30.17;29.75;30.17	17.25	32.87	NA	NA	Down	-0.93	4.11105e-05	0.00476145	22441101	22442100	-1	1.11249e-06	0.00037907
chr4	41095602	41096600	+	intron (NM_016689, intron 1 of 5)	B1_Mur4|SINE|Alu	2082	ENSMUSG00000028435	Aqp3	AQP-2	aquaporin 3	protein-coding	53.63;54.59;59.48;52.07;66.86	86.53	57.33	NA	NA	Up	0.59	7.01993e-05	0.00629377	41095601	41096600	0.59	7.01993e-05	0.00538913
chr7	36697202	36699000	+	promoter-TSS (NM_172298)	promoter-TSS (NM_172298)	-17	ENSMUSG00000021217	Tshz3	A630038G13Rik|Tsh3|Zfp537|mKIAA1474|teashirt3	teashirt zinc finger family member 3	protein-coding	176.60;220.59;217.22;246.71;181.00	295.91	208.42	NA	NA	Up	0.51	0.000289236	0.0201392	36697401	36698400	0.53	5.96615e-11	1.7593e-07
chr5	99371102	99372400	+	intron (NR_030692, intron 3 of 3)	intron (NR_030692, intron 3 of 3)	-118824	ENSMUSG00000089809	Rasgef1b	4732452O09Rik|GPIgamma4|Gpig4	RasGEF domain family, member 1B	protein-coding	43.17;49.02;35.34;40.91;34.24	24.8	40.54	NA	NA	Down	-0.71	0.000124774	0.00912237	99371301	99372300	-0.9	2.11098e-06	0.000570053
chr5	143287502	143288800	+	Intergenic	CpG	-18129	ENSMUSG00000046658	Zfp316	Emzf1|Mzf3|Znf316	zinc finger protein 316	protein-coding	70.64;67.96;74.99;86.78;63.59	107.25	72.79	NA	NA	Up	0.56	2.65903e-06	0.00108483	143287801	143288800	0.68	6.15623e-07	0.000256705
chr16	7125702	7127200	+	intron (NM_183188, intron 1 of 12)	intron (NM_183188, intron 1 of 12)	56616	ENSMUSG00000008658	Rbfox1	A2bp|A2bp1|Hrnbp1|fox-1	RNA binding protein, fox-1 homolog (C. elegans) 1	protein-coding	40.55;50.13;43.10;33.47;39.95	21.43	41.44	NA	NA	Down	-0.95	2.4984e-08	5.26712e-05	7126001	7127000	-1.19	1.16988e-08	1.54644e-05
chr14	9431802	9432900	+	Intergenic	Intergenic	-451744	ENSMUSG00000089686	Mnd1-ps	Gm3833	Mnd1 retrotransposed pseudogene	pseudo	37.94;28.97;29.31;24.79;31.80	18.26	30.56	NA	NA	Down	-0.74	6.34222e-05	0.00597621	9431901	9432900	-0.78	2.69867e-05	0.00295706
chr11	56776502	56777500	+	Intergenic	Intergenic	-234617	ENSMUSG00000020524	Gria1	2900051M01Rik|Glr-1|Glr1|GluA1|GluR-A|GluRA|Glur-1|Glur1|HIPA1|gluR-K1	glutamate receptor, ionotropic, AMPA1 (alpha 1)	protein-coding	24.85;38.99;22.41;22.32;27.72	12.83	27.26	NA	NA	Down	-1.09	6.1615e-05	0.00588941	56776501	56777500	-1.09	6.1615e-05	0.00496236
chr1	4169302	4170300	+	Intergenic	Intergenic	190513	ENSMUSG00000025900	Rp1	Dcdc3|Gm38717|Orp1|Rp1h|mG145	retinitis pigmentosa 1 (human)	protein-coding	39.24;28.97;23.27;23.55;35.06	15.47	30.02	NA	NA	Down	-0.96	2.67828e-05	0.00380854	4169301	4170300	-0.96	2.67828e-05	0.00294094
chr11	76377102	76378100	+	intron (NM_008750, intron 1 of 7)	intron (NM_008750, intron 1 of 7)	21540	ENSMUSG00000020844	Nxn	l11Jus13	nucleoredoxin	protein-coding	35.32;36.77;45.68;44.63;32.61	21.76	39	NA	NA	Down	-0.84	7.59872e-06	0.00194738	76377101	76378100	-0.84	7.59872e-06	0.00133062
chr1	132973902	132975400	+	Intergenic	RLTR20A3_MM|LTR|ERVK	50765	ENSMUSG00000054387	Mdm4	4933417N07Rik|AA414968|AL023055|AU018793|AU021806|C85810|Mdmx	transformed mouse 3T3 cell double minute 4	protein-coding	51.02;41.22;31.03;53.31;51.37	23.37	45.59	NA	NA	Down	-0.96	1.26078e-05	0.00257337	132974301	132975300	-1.13	3.65067e-07	0.000181174
chr6	10680202	10681200	+	Intergenic	Lx5|LINE|L1	293677		AA545190	-	EST AA545190	ncRNA	31.40;26.74;25.00;18.60;22.01	12.84	24.75	NA	NA	Down	-0.95	5.49736e-05	0.0055411	10680201	10681200	-0.95	5.49736e-05	0.00461382
chr5	103464602	103465600	+	intron (NM_011204, intron 2 of 47)	intron (NM_011204, intron 2 of 47)	39909	ENSMUSG00000034573	Ptpn13	AI324989|PTP-BL|PTPL1|Ptpri|RIP	protein tyrosine phosphatase, non-receptor type 13	protein-coding	34.01;25.62;26.72;26.03;23.64	14.76	27.21	NA	NA	Down	-0.88	6.01127e-05	0.00581652	103464601	103465600	-0.88	6.01127e-05	0.00488618
chr16	15519502	15520600	+	Intergenic	MERVL_2A-int|LTR|ERVL	74467	ENSMUSG00000022674	Ube2v2	1110021H13Rik|4632410D19Rik|5730524P06Rik|6820402M05|AI848315|C81524|MMS2	ubiquitin-conjugating enzyme E2 variant 2	protein-coding	26.16;35.65;28.44;23.55;26.09	14.94	27.98	NA	NA	Down	-0.91	6.73117e-05	0.00616337	15519601	15520600	-0.97	9.07003e-07	0.000330315
chr1	17194802	17195800	+	Intergenic	L1_Mus4|LINE|L1	49928	ENSMUSG00000025777	Gdap1	-	ganglioside-induced differentiation-associated-protein 1	protein-coding	32.70;31.19;30.17;35.95;37.50	19.43	33.5	NA	NA	Down	-0.79	6.66235e-05	0.00612846	17194801	17195800	-0.79	6.66235e-05	0.00521457
chr4	83617002	83618200	+	intron (NM_001355549, intron 9 of 24)	intron (NM_001355549, intron 9 of 24)	92056	ENSMUSG00000052407	Ccdc171	4930418J05Rik|4930473A06Rik|A330015D16Rik	coiled-coil domain containing 171	protein-coding	31.40;34.54;43.96;29.75;42.40	21.83	36.41	NA	NA	Down	-0.74	1.56938e-05	0.00289123	83617101	83618100	-0.85	1.38875e-06	0.000436497
chr13	111305302	111306300	+	Intergenic	Intergenic	50788	ENSMUSG00000055194	Actbl2	4732495G21Rik	actin, beta-like 2	protein-coding	31.40;36.77;27.58;22.32;26.09	15.45	28.83	NA	NA	Down	-0.9	5.19395e-05	0.00538119	111305301	111306300	-0.9	5.19395e-05	0.00445548
chr11	53769502	53770600	+	promoter-TSS (NM_001159396)	promoter-TSS (NM_001159396)	37	ENSMUSG00000018899	Irf1	AU020929|Irf-1	interferon regulatory factor 1	protein-coding	77.18;89.13;91.37;97.94;110.07	126.24	93.14	NA	NA	Up	0.44	0.00037032	0.0255685	53769601	53770600	0.44	3.07776e-10	6.76397e-07
chr2	20478802	20479900	+	intron (NM_001081006, intron 2 of 21)	intron (NM_001081006, intron 2 of 21)	-30696	ENSMUSG00000036617	Etl4	6620402G01Rik|9430077C05Rik|BC026657|E330027G05Rik|Etl-4|Skt	enhancer trap locus 4	protein-coding	22.24;37.88;27.58;33.47;26.91	48.88	29.62	NA	NA	Up	0.72	1.43615e-05	0.00276228	20478901	20479900	0.71	2.22496e-05	0.00263519
chr3	34295202	34296600	+	Intergenic	Intergenic	-214547	ENSMUSG00000027679	Dnajc19	1810055D05Rik|AA959924|Tim14	DnaJ heat shock protein family (Hsp40) member C19	protein-coding	32.70;52.36;49.13;37.19;51.37	23.16	44.55	NA	NA	Down	-0.94	3.83006e-07	0.000344714	34295301	34296300	-0.94	2.0361e-06	0.000558135
chr3	59031602	59032600	+	intron (NM_177855, intron 2 of 43)	intron (NM_177855, intron 2 of 43)	25123	ENSMUSG00000056476	Med12l	A130035F20|A630079M02|AU044581|TRALPUSH	mediator complex subunit 12-like	protein-coding	26.16;27.85;28.44;24.79;26.91	14.56	26.83	NA	NA	Down	-0.88	2.04683e-05	0.00331768	59031601	59032600	-0.88	2.04683e-05	0.00250277
chr2	133902802	133903900	+	Intergenic	Intergenic	338643	ENSMUSG00000093338	Mir3090	mmu-mir-3090	microRNA 3090	ncRNA	35.32;28.97;32.75;22.32;26.91	16.43	29.25	NA	NA	Down	-0.83	2.54599e-05	0.00371657	133902901	133903900	-0.75	7.566e-05	0.00564032
chr11	22863302	22864300	+	Intergenic	Intergenic	-3465	ENSMUSG00000051650	B3gnt2	AA408337|AA409404|AW260308|B3Galt6|B3gnt1|BGnT-1|BGnT-2|BGnT1|BGnT2|Beta3gnt	UDP-GlcNAc:betaGal beta-1,3-N-acetylglucosaminyltransferase 2	protein-coding	60.17;52.36;54.30;60.75;60.33	36.76	57.58	NA	NA	Down	-0.65	1.77234e-05	0.00308208	22863301	22864300	-0.65	1.77234e-05	0.0022826
chr8	102913302	102914300	+	Intergenic	Lx6|LINE|L1	-128690	ENSMUSG00000031673	Cdh11	Cad11|OSF-4	cadherin 11	protein-coding	43.17;34.54;27.58;26.03;31.80	18.13	32.62	NA	NA	Down	-0.85	8.88932e-05	0.00704919	102913301	102914300	-0.85	8.88932e-05	0.00621339
chr14	49525002	49526200	+	exon (NM_029238, exon 1 of 8)	exon (NM_029238, exon 1 of 8)	236	ENSMUSG00000021852	Slc35f4	4930550L21Rik	solute carrier family 35, member F4	protein-coding	69.33;82.44;77.58;73.14;66.86	110.57	73.87	NA	NA	Up	0.58	2.68216e-06	0.00108809	49525101	49526100	0.62	4.00498e-07	0.000192364
chr17	62019402	62020400	+	Intergenic	Lx3_Mus|LINE|L1	861416	ENSMUSG00000048915	Efna5	AL-1|AV158822|EFL-5|Ephrin-A5|Epl7|LERK-7|RAGS	ephrin A5	protein-coding	32.70;31.19;20.69;23.55;31.80	14.26	27.99	NA	NA	Down	-0.97	7.59642e-06	0.00194732	62019401	62020400	-0.97	7.59642e-06	0.0013305
chr16	46737702	46738700	+	Intergenic	Intergenic	-241234	ENSMUSG00000022656	Nectin3	2610301B19Rik|3000002N23Rik|4921513D19Rik|AA407785|AU016832|AW538082|CD113|Pvrl3	nectin cell adhesion molecule 3	protein-coding	10.47;17.83;12.93;8.68;13.86	23.57	12.75	NA	NA	Up	0.89	7.11641e-05	0.00633554	46737701	46738700	0.89	7.11641e-05	0.0054338
chr5	118393302	118394500	+	Intergenic	MTC|LTR|ERVL-MaLR	148674	ENSMUSG00000032840	2410131K14Rik	-	RIKEN cDNA 2410131K14 gene	protein-coding	40.55;32.31;38.79;47.11;28.54	59.72	37.46	NA	NA	Up	0.67	2.24317e-05	0.00348257	118393401	118394400	0.76	5.45e-06	0.00106981
chr6	79882002	79883000	+	Intergenic	Intergenic	64470	ENSMUSG00000096887	Gm20594	Mtrnr2l	predicted gene, 20594	protein-coding	20.93;22.28;20.69;19.84;33.43	11.99	23.43	NA	NA	Down	-0.97	2.62475e-05	0.00377284	79882001	79883000	-0.97	2.62475e-05	0.00290936
chr5	55797202	55798300	+	Intergenic	Intergenic	1447759	ENSMUSG00000105912	Gm10440	D130065D13	predicted gene 10440	ncRNA	15.70;18.94;12.93;3.72;6.52	27.57	11.56	NA	NA	Up	1.25	9.77971e-05	0.00736698	55797301	55798300	1.32	7.05809e-06	0.00126673
chr3	116974302	116975300	+	intron (NR_040596, intron 2 of 2)	ORR1E|LTR|ERVL-MaLR	-5849	ENSMUSG00000033377	Palmd	4631423C22Rik|PALML	palmdelphin	protein-coding	35.32;30.08;27.58;26.03;37.50	18.07	31.3	NA	NA	Down	-0.79	8.42935e-05	0.00687718	116974301	116975300	-0.79	8.42935e-05	0.0060189
chr3	90464702	90465800	+	exon (NM_008727, exon 1 of 22)	exon (NM_008727, exon 1 of 22)	615	ENSMUSG00000027931	Npr1	AI893888|GC-A|NPR-A|NPRA|Pndr	natriuretic peptide receptor 1	protein-coding	79.80;110.30;69.82;89.26;87.24	131.87	87.28	NA	NA	Up	0.6	1.73856e-05	0.00305244	90464701	90465700	0.57	1.62728e-05	0.00217115
chr16	59443602	59444600	+	intron (NM_001081190, intron 7 of 8)	Charlie1a|DNA|hAT-Charlie	25137	ENSMUSG00000099983	1700022E09Rik	-	RIKEN cDNA 1700022E09 gene	ncRNA	24.85;27.85;22.41;19.84;32.61	15.05	25.51	NA	NA	Down	-0.76	8.37688e-05	0.00685688	59443601	59444600	-0.76	8.37688e-05	0.00599411
chr7	131146902	131147900	+	intron (NR_040531, intron 1 of 4)	L1_Mus2|LINE|L1	962	ENSMUSG00000100759	1700029B22Rik	-	RIKEN cDNA 1700029B22 gene	ncRNA	36.63;36.77;35.34;43.39;35.06	22.07	37.44	NA	NA	Down	-0.76	9.13572e-05	0.00714008	131146901	131147900	-0.76	9.13572e-05	0.00631863
chr8	35066402	35067400	+	Intergenic	RLTR31C_MM|LTR|ERVK	-101211	ENSMUSG00000031529	Tnks	4930554K12Rik|AI662855|ARTD5|C86528|D130072O21Rik|TANK1|mTNKS1	tankyrase, TRF1-interacting ankyrin-related ADP-ribose polymerase	protein-coding	28.78;36.77;27.58;27.27;27.72	15.84	29.62	NA	NA	Down	-0.9	4.80655e-05	0.00516686	35066401	35067400	-0.9	4.80655e-05	0.00424134
chr15	103586802	103587800	+	Intergenic	Intergenic	-22220	ENSMUSG00000022491	Glycam1	MC26|Sgp50|glyCAM-1	glycosylation dependent cell adhesion molecule 1	protein-coding	31.40;32.31;37.93;44.63;30.17	20.86	35.29	NA	NA	Down	-0.76	4.96898e-05	0.00524766	103586801	103587800	-0.76	4.96898e-05	0.00432784
chr6	100624702	100625700	+	intron (NM_181590, intron 9 of 10)	intron (NM_181590, intron 9 of 10)	45956	ENSMUSG00000035378	Shq1	2810403P18Rik|Grim-1	SHQ1 homolog (S. cerevisiae)	protein-coding	40.55;31.19;32.75;38.43;26.91	18.61	33.97	NA	NA	Down	-0.87	8.24282e-05	0.00680203	100624701	100625700	-0.87	8.24282e-05	0.00593452
chr15	80370802	80371800	+	intron (NM_001044308, intron 15 of 36)	intron (NM_001044308, intron 15 of 36)	67302	ENSMUSG00000115888	Gm31369	-	predicted gene, 31369	ncRNA	51.02;47.91;43.10;53.31;34.24	68.42	45.91	NA	NA	Up	0.58	4.67338e-06	0.0014855	80370801	80371800	0.58	4.67338e-06	0.000964456
chr1	179588002	179589000	+	intron (NM_146105, intron 2 of 10)	intron (NM_146105, intron 2 of 10)	41972	ENSMUSG00000038949	Cnst	9630058J23Rik	consortin, connexin sorting protein	protein-coding	32.70;30.08;28.44;23.55;21.20	12.73	27.2	NA	NA	Down	-1.09	2.64726e-06	0.00108287	179588001	179589000	-1.09	2.64726e-06	0.000661571
chr15	26308602	26309900	+	5' UTR (NM_001310774, exon 1 of 3)	5' UTR (NM_001310774, exon 1 of 3)	203	ENSMUSG00000022269	2022-03-11	9630025C22	membrane-associated ring finger (C3HC4) 11	protein-coding	112.50;102.50;105.16;132.65;98.65	149.9	110.29	NA	NA	Up	0.44	6.08816e-05	0.00585005	26308701	26309700	0.5	8.02691e-06	0.00137984
chr6	56601402	56602400	+	Intergenic	L1M5|LINE|L1	102798	ENSMUSG00000091625	Lsm5	2010208O10Rik|2310034K10Rik	LSM5 homolog, U6 small nuclear RNA and mRNA degradation associated	protein-coding	22.24;25.62;25.00;27.27;13.86	40.09	22.8	NA	NA	Up	0.81	6.54528e-06	0.00179913	56601401	56602400	0.81	6.54528e-06	0.00120413
chr8	84820102	84821100	+	intron (NR_033145, intron 1 of 1)	intron (NR_033145, intron 1 of 1)	2222	ENSMUSG00000053226	Dand5	Cerl-2|Cerl2|Cerr2|Dte|GREM3|coco	DAN domain family member 5, BMP antagonist	protein-coding	23.55;21.17;34.48;29.75;26.09	15.29	27.01	NA	NA	Down	-0.82	9.54371e-05	0.00727743	84820101	84821100	-0.82	9.54371e-05	0.00647898
chr12	40036702	40038700	+	promoter-TSS (NM_007487)	promoter-TSS (NM_007487)	286	ENSMUSG00000047446	Arl4a	AI467555|Arl4	ADP-ribosylation factor-like 4A	protein-coding	193.61;245.10;192.22;205.79;275.58	312.58	222.46	NA	NA	Up	0.49	3.39635e-07	0.000320579	40037201	40038200	0.55	2.30907e-07	0.000133366
chr1	100950502	100952300	+	Intergenic	Intergenic	-204367	ENSMUSG00000100684	Gm20268	-	predicted gene, 20268	ncRNA	51.02;54.59;55.17;52.07;53.00	31.48	53.17	NA	NA	Down	-0.76	2.91384e-07	0.000294983	100951101	100952100	-1.4	2.43089e-10	5.45383e-07
chr16	81035102	81036500	+	Intergenic	L1Md_T|LINE|L1	-164896	ENSMUSG00000022762	Ncam2	Ncam-2|Ocam|RNCAM	neural cell adhesion molecule 2	protein-coding	17.01;20.05;16.38;19.84;23.64	39.57	19.38	NA	NA	Up	1.03	6.17599e-06	0.00174957	81035101	81036100	1	3.39987e-07	0.000173056
chr5	127226502	127227500	+	Intergenic	(TATATG)n|Simple_repeat|Simple_repeat	-14825	ENSMUSG00000034324	Tmem132c	2810482M11Rik|3230401P16|4632425D07Rik	transmembrane protein 132C	protein-coding	39.24;63.50;33.62;28.51;27.72	19.66	38.52	NA	NA	Down	-0.97	3.21862e-06	0.0012113	127226501	127227500	-0.97	3.21862e-06	0.000750672
chr15	76173302	76174300	+	exon (NM_201391, exon 32 of 32)	exon (NM_201391, exon 32 of 32)	21909	ENSMUSG00000022565	Plec	AA591047|AU042537|EBS1|PCN|PLTN|Plec1	plectin	protein-coding	45.79;43.45;46.55;52.07;38.32	67.56	45.23	NA	NA	Up	0.58	3.54065e-05	0.00439199	76173301	76174300	0.58	3.54065e-05	0.00350017
chr2	99110102	99111200	+	Intergenic	L1Md_F2|LINE|L1	1642994	ENSMUSG00000050587	Lrrc4c	6430556C10Rik|NGL-1	leucine rich repeat containing 4C	protein-coding	44.48;37.88;31.89;28.51;38.32	20.74	36.22	NA	NA	Down	-0.8	2.86724e-05	0.0039361	99110201	99111200	-1.02	2.09124e-05	0.00253249
chr4	143856902	143857900	+	Intergenic	L1Md_F2|LINE|L1	10904	ENSMUSG00000029451	Gm13103	E330017N17	predicted gene 13103	protein-coding	35.32;28.97;37.06;37.19;24.46	17.08	32.6	NA	NA	Down	-0.93	5.11634e-05	0.00533877	143856901	143857900	-0.93	5.11634e-05	0.00441519
chr11	121600102	121601200	+	intron (NM_029878, intron 29 of 38)	intron (NM_029878, intron 29 of 38)	72500	ENSMUSG00000046605	B3gntl1	6030413G23Rik	UDP-GlcNAc:betaGal beta-1,3-N-acetylglucosaminyltransferase-like 1	protein-coding	48.40;45.68;57.75;45.87;57.07	32.97	50.95	NA	NA	Down	-0.63	0.000448358	0.0307711	121600101	121601100	-0.68	9.14221e-05	0.0063203
chr15	53597402	53598500	+	intron (NM_177225, intron 4 of 4)	intron (NM_177225, intron 4 of 4)	16328	ENSMUSG00000104794	Mir28c	mmu-mir-28c	microRNA 28c	ncRNA	23.55;27.85;31.89;23.55;28.54	16.86	27.08	NA	NA	Down	-0.68	0.00019148	0.0136189	53597501	53598500	-0.72	5.8921e-05	0.00482132
chr5	77195402	77196400	+	Intergenic	Intergenic	15304	ENSMUSG00000053030	Spink2	1700007F22Rik|AV038945|HUSI-II	serine peptidase inhibitor, Kazal type 2	protein-coding	32.70;32.31;26.72;39.67;28.54	17.31	31.99	NA	NA	Down	-0.89	3.77293e-05	0.00454343	77195401	77196400	-0.89	3.77293e-05	0.00364624
chr5	138437402	138439000	+	Intergenic	Intergenic	-3275	ENSMUSG00000036898	Zfp157	2610020C11Rik|A630094N24Rik|AI327407|Roma|mszf12|mszf23-1	zinc finger protein 157	protein-coding	52.33;44.56;48.27;47.11;47.29	26.64	47.91	NA	NA	Down	-0.85	4.86238e-08	8.51668e-05	138437401	138438400	-0.77	2.99282e-05	0.00315306
chr10	69729302	69730700	+	intron (NM_170730, intron 1 of 17)	B4A|SINE|B4	-195531	ENSMUSG00000069601	Ank3	2900054D09Rik|AI314020|Ank-3|AnkG|Ankyrin-3|Ankyrin-G	ankyrin 3, epithelial	protein-coding	57.56;46.79;51.72;59.51;54.63	30.94	54.04	NA	NA	Down	-0.8	6.06456e-07	0.000464728	69729401	69730400	-0.94	4.01484e-07	0.000192709
chr4	53979902	53981200	+	Intergenic	Intergenic	154506	ENSMUSG00000028420	Tmem38b	1600017F22Rik|AA437809|AV051057|D4Ertd89e|TRIC-B|mg33b	transmembrane protein 38B	protein-coding	39.24;42.34;41.37;34.71;32.61	22.34	38.06	NA	NA	Down	-0.77	6.46944e-06	0.00178891	53980101	53981100	-0.98	1.88141e-05	0.00237296
chr8	92561502	92562500	+	Intergenic	B1F|SINE|Alu	-112288	ENSMUSG00000031738	Irx6	-	Iroquois homeobox 6	protein-coding	31.40;32.31;33.62;27.27;28.54	16.4	30.63	NA	NA	Down	-0.9	1.8316e-05	0.00313393	92561501	92562500	-0.9	1.8316e-05	0.00233159
chr1	88417102	88418100	+	intron (NM_029269, intron 5 of 7)	MTD|LTR|ERVL-MaLR	10591	ENSMUSG00000026295	Spp2	0610038O04Rik|pp-24|spp24	secreted phosphoprotein 2	protein-coding	69.33;28.97;38.79;34.71;22.83	22.25	38.93	NA	NA	Down	-0.81	3.94451e-05	0.00464832	88417101	88418100	-0.81	3.94451e-05	0.00375238
chr15	45403402	45404500	+	Intergenic	Lx5c|LINE|L1	-289017	ENSMUSG00000022342	Kcnv1	2700023A03Rik|vibe	potassium channel, subfamily V, member 1	protein-coding	28.78;30.08;31.89;21.08;31.80	13.7	28.73	NA	NA	Down	-1.07	1.6697e-06	0.000838947	45403501	45404500	-1.09	9.14079e-06	0.00149148
chr9	34783502	34784700	+	intron (NM_001190912, intron 1 of 15)	intron (NM_001190912, intron 1 of 15)	295370	ENSMUSG00000032036	Kirrel3	1500010O20Rik|2900036G11Rik|NEPH2|SST4|mKIAA1867	kirre like nephrin family adhesion molecule 3	protein-coding	24.85;51.25;40.51;38.43;46.47	23.73	40.3	NA	NA	Down	-0.76	3.8906e-05	0.0046127	34783601	34784600	-0.87	2.92324e-06	0.000707252
chr6	64951102	64953000	+	Intergenic	Intergenic	-90540	ENSMUSG00000029920	Smarcad1	AV081750|AW226546|D6Pas1|Etl1|etl-1|mKIAA1122	SWI/SNF-related, matrix-associated actin-dependent regulator of chromatin, subfamily a, containing DEAD/H box 1	protein-coding	53.63;53.48;45.68;63.23;57.89	28.37	54.78	NA	NA	Down	-0.95	3.76626e-08	7.15248e-05	64951701	64952700	-1.07	3.11118e-07	0.000163297
chr9	30427002	30428000	+	5' UTR (NM_028874, exon 1 of 11)	5' UTR (NM_028874, exon 1 of 11)	172	ENSMUSG00000031993	Snx19	3526401K03Rik|AI195321|AI848208|mKIAA0254	sorting nexin 19	protein-coding	52.33;74.65;45.68;63.23;63.59	90.67	59.9	NA	NA	Up	0.6	8.83755e-05	0.00703087	30427001	30428000	0.6	8.83755e-05	0.00619268
chr4	21548202	21549500	+	Intergenic	Intergenic	137112	ENSMUSG00000040478	Prdm13	-	PR domain containing 13	protein-coding	31.40;49.02;46.55;28.51;24.46	17.17	35.99	NA	NA	Down	-1.07	0.000112742	0.0083131	21548201	21549200	-1.4	7.26137e-08	6.06666e-05
chr10	69255002	69256000	+	intron (NM_001252637, intron 4 of 10)	B4A|SINE|B4	42307	ENSMUSG00000019944	Rhobtb1	1700008H16Rik|3110048G13Rik|AI173445|AI573858|AV350930	Rho-related BTB domain containing 1	protein-coding	37.94;31.19;31.03;22.32;29.35	17.07	30.37	NA	NA	Down	-0.83	9.27731e-05	0.00718923	69255001	69256000	-0.83	9.27731e-05	0.00637648
chr8	34095102	34096100	+	intron (NM_011722, intron 3 of 6)	intron (NM_011722, intron 3 of 6)	12213	ENSMUSG00000031516	Dctn6	AU044699|WS-3|p27	dynactin 6	protein-coding	27.47;42.34;33.62;43.39;32.61	20.32	35.89	NA	NA	Down	-0.82	2.84025e-05	0.00392168	34095101	34096100	-0.82	2.84025e-05	0.0030512
chr4	77312602	77313600	+	intron (NM_011211, intron 6 of 39)	intron (NM_011211, intron 6 of 39)	898794	ENSMUSG00000028399	Ptprd	1110002J03Rik|3000002J10Rik|B230219D21Rik|R-PTP-delta	protein tyrosine phosphatase, receptor type, D	protein-coding	27.47;23.40;20.69;21.08;27.72	10.19	24.07	NA	NA	Down	-1.24	1.06657e-05	0.00234436	77312601	77313600	-1.24	1.06657e-05	0.00164449
chr11	67714502	67715600	+	intron (NM_175681, intron 11 of 12)	(TCTA)n|Simple_repeat|Simple_repeat	19725	ENSMUSG00000020907	Rcvrn	CAR|S-modulin	recoverin	protein-coding	37.94;47.91;43.96;24.79;44.84	21.03	39.89	NA	NA	Down	-0.92	3.82328e-05	0.00457555	67714501	67715500	-0.94	1.08371e-05	0.00166363
chr7	25071702	25073100	+	promoter-TSS (NM_008168)	promoter-TSS (NM_008168)	-32	ENSMUSG00000003378	Grik5	GluK5|GluRgamma2|KA2	glutamate receptor, ionotropic, kainate 5 (gamma 2)	protein-coding	103.34;131.46;120.68;125.21;119.85	184.75	120.11	NA	NA	Up	0.62	7.46304e-08	0.000118661	25072101	25073100	0.7	8.26762e-08	6.63372e-05
chr4	109157002	109158200	+	intron (NM_001346502, intron 2 of 23)	intron (NM_001346502, intron 2 of 23)	-19688	ENSMUSG00000028559	Osbpl9	2600011I06Rik|AU015843|Orp-9	oxysterol binding protein-like 9	protein-coding	32.70;36.77;51.72;37.19;44.03	24.09	40.48	NA	NA	Down	-0.75	0.000192603	0.0136946	109157201	109158200	-0.91	1.21199e-05	0.00179321
chr3	77616302	77617300	+	Intergenic	L1_Mus3|LINE|L1	1528086	ENSMUSG00000062232	Rapgef2	5830453M24Rik|CNRasGEF|Pdzgef1|RA-GEF-1|mKIAA0313|nRapGEP	Rap guanine nucleotide exchange factor (GEF) 2	protein-coding	31.40;42.34;25.86;28.51;30.98	17.76	31.82	NA	NA	Down	-0.84	7.57544e-05	0.00653286	77616301	77617300	-0.84	7.57544e-05	0.00564537
chr1	81287702	81288700	+	intron (NM_001356399, intron 6 of 6)	Charlie1a|DNA|hAT-Charlie	210794	ENSMUSG00000054976	Nyap2	9430031J16Rik|Jr6|Kiaa1486	neuronal tyrosine-phophorylated phosphoinositide 3-kinase adaptor 2	protein-coding	30.09;32.31;25.00;19.84;27.72	15.17	26.99	NA	NA	Down	-0.83	1.91812e-05	0.00320976	81287701	81288700	-0.83	1.91812e-05	0.0024038
chr4	114264102	114265100	+	Intergenic	IAPEz-int|LTR|ERVK	101217	ENSMUSG00000057977	Skint11	A630098G03Rik|Gm569	selection and upkeep of intraepithelial T cells 11	protein-coding	23.55;46.79;24.14;34.71;20.38	14.06	29.91	NA	NA	Down	-1.09	5.33147e-05	0.00545373	114264101	114265100	-1.09	5.33147e-05	0.0045254
chr3	98588602	98589900	+	Intergenic	RMER30|DNA|hAT-Charlie	-25213	ENSMUSG00000095143	Hsd3b4	-	hydroxy-delta-5-steroid dehydrogenase, 3 beta- and steroid delta-isomerase 4	protein-coding	48.40;35.65;29.31;32.23;26.91	15.33	34.5	NA	NA	Down	-1.17	2.5258e-08	5.30428e-05	98588901	98589900	-1.35	2.68884e-10	5.98454e-07
chr12	40281702	40283200	+	Intergenic	Intergenic	59087	ENSMUSG00000035983	Gm7008	EG629820	predicted gene 7008	ncRNA	41.86;34.54;38.79;38.43;45.66	23.35	39.86	NA	NA	Down	-0.77	3.08707e-05	0.00409034	40281901	40282900	-0.95	7.21291e-07	0.000286088
chr4	27619802	27620900	+	Intergenic	L1Md_F2|LINE|L1	-914902	ENSMUSG00000086257	4930548K13Rik	-	RIKEN cDNA 4930548K13 gene	ncRNA	32.70;41.22;34.48;28.51;42.40	18.86	35.86	NA	NA	Down	-0.93	0.000114921	0.00846299	27619901	27620900	-0.93	1.78736e-05	0.00229471
chr1	97571002	97572000	+	Intergenic	Intergenic	90175	ENSMUSG00000044768	D1Ertd622e	AI987691|AW047450	DNA segment, Chr 1, ERATO Doi 622, expressed	protein-coding	30.09;24.51;26.72;21.08;22.83	13.2	25.04	NA	NA	Down	-0.92	1.56625e-05	0.00288813	97571001	97572000	-0.92	1.56625e-05	0.00211757
chr6	37800602	37801600	+	Intergenic	RMER6C|LTR|ERVK	-69710	ENSMUSG00000029833	Trim24	A130082H20Rik|AI447469|D430004I05Rik|TIF1|TIF1-alpha|TIF1alpha|Tif1a	tripartite motif-containing 24	protein-coding	37.94;50.13;31.03;34.71;27.72	19.39	36.31	NA	NA	Down	-0.91	4.18212e-05	0.0048057	37800601	37801600	-0.91	4.18212e-05	0.00389666
chr12	110859702	110860700	+	intron (NM_001199785, intron 2 of 6)	intron (NM_001199785, intron 2 of 6)	9922	ENSMUSG00000021271	Zfp839	2810455K09Rik	zinc finger protein 839	protein-coding	31.40;12.26;23.27;19.84;18.75	36.52	21.1	NA	NA	Up	0.79	9.36826e-05	0.00721787	110859701	110860700	0.79	9.36826e-05	0.00641
chr6	50462002	50463200	+	Intergenic	Intergenic	-6247	ENSMUSG00000029822	Osbpl3	1200014M06Rik|6720421I08Rik|A530055M08|ORP-3|ORP3|OSBP3	oxysterol binding protein-like 3	protein-coding	30.09;30.08;49.99;32.23;47.29	20.07	37.94	NA	NA	Down	-0.92	6.19509e-05	0.00590797	50462201	50463200	-1.05	1.85306e-07	0.000115371
chr15	14822502	14823600	+	Intergenic	Lx4A|LINE|L1	-1649376	ENSMUSG00000039385	Cdh6	cad6	cadherin 6	protein-coding	28.78;28.97;27.58;27.27;23.64	14.59	27.25	NA	NA	Down	-0.9	0.000419343	0.0288379	14822501	14823500	-0.99	4.81642e-06	0.00098548
chr16	84607202	84608200	+	Intergenic	Intergenic	-72088		4930529L06Rik	-	RIKEN cDNA 4930529L06 gene	ncRNA	30.09;25.62;23.27;23.55;35.06	16.08	27.52	NA	NA	Down	-0.77	4.64584e-05	0.00506288	84607201	84608200	-0.77	4.64584e-05	0.00414004
chr7	93280102	93281100	+	Intergenic	(CA)n|Simple_repeat|Simple_repeat	-96425		Gm15501	EyeLinc5	predicted pseudogene 15501	protein-coding	24.85;21.17;25.00;27.27;20.38	12.12	23.74	NA	NA	Down	-0.97	3.63274e-06	0.00129656	93280101	93281100	-0.97	3.63274e-06	0.000815942
[truncated: 19,634 more rows]

## Sheet: KD_astrocytes_ZS_v_GS
Diffreps output; ATAC-seq MAC-sorted astrocytes Zbtb7a KD chronic stress vs. GFP chronic stress
[truncated: 7,766 more rows]

## Sheet: KD_astrocytes_ZS_v_ZC
Diffreps output; ATAC-seq MAC-sorted astrocytes Zbtb7a KD chronic stress vs. Zbtb7a KD control
[truncated: 6,207 more rows]

[truncated: 2 more sheets: KD_astrocytes_ZC_v_GC, OE_astrocytes_ZS_v_GS]
