# Supplementary material for: Major Depressive Disorder associated dysregulation of ZBTB7A in orbitofrontal cortex promotes astrocyte-mediated stress susceptibility
Source: Neuron. Author manuscript; Available in PMC 2025 Jul 1. (PMC12210276; doi:10.1016/j.neuron.2025.05.023)
Supplement: 8 — Table S7_stats: Full statistical information for Extended Data Figures. [file NIHMS2084664-supplement-8.xlsx]

## Sheet: Main Figures
Main Figure Statistics														Significance Key
Figure	Panel	Comparison	Statistical Test	Test Statistic	df	p‐value	Post‐hoc test							*p<0.05
2	(E)	human OFC ZBTB7A mRNA	Two‐tailed t‐test	t = 3.215	37	0.0027	—							**p<0.01
2	(F)	human OFC ZBTB7A protein	Two‐tailed t‐test	t = 2.441	25	0.0221	—							***p<0.001
2	(K)	Social Interaction	One‐way ANOVA (Tukey’s)	F = 66.99 (one factor)	2, 25	<0.0001	Post‐hoc (Tukey’s):							****p<.0001
							• Ctrl vs. Susceptible: p < 0.0001
							• Susceptible vs. Resilient: p < 0.0001
							• Ctrl vs. Resilient: p = 0.151 (ns)
2	(L)	Zbtb7a protein in mouse OFC	One‐way ANOVA (Tukey’s)	F = 4.883 (one factor)	2, 24	0.0166	Post‐hoc (Tukey’s):
							• Ctrl vs. Susceptible: p = 0.03
							• Susceptible vs. Resilient: p = 0.039
							• Ctrl vs. Resilient: p = 0.979 (ns)
2	(M)	Correlation between SI ration and Zbtb7a Protein expression	Pearson's Correlation	R = 0.2057	n=26	0.0199	—
2	(N)	Zbtb7a protein @ 21 d post‐stress	Two‐tailed t‐test	t = 3.9036	23	0.007	—
2	(O)	Astrocyte Zbtb7a mRNA	Two‐tailed t‐test	t = 3.458	6	0.013	—
2	(P)	Neuron Zbtb7a mRNA	Two‐tailed t‐test	t = 1.454	6	0.196 (ns)	—
2	(Q)	Microglia Zbtb7a mRNA	Two‐tailed t‐test	t = 1.053	6	0.332 (ns)	—
2	(R)	Immature Oligo Zbtb7a mRNA	Two‐tailed t‐test	t = 0.646	6	0.541 (ns)	—
2	(S)	Zbtb7a FKPM astrocyte TRAP‐seq OFC	One‐way ANOVA (Tukey’s)	F = 10.01 (one factor)	2, 9	0.0005	Post‐hoc (Tukey’s):
							• Ctrl vs. Susceptible: p = 0.012
							• Susceptible vs. Resilient: p = 0.01
							• Ctrl vs. Resilient: p = 0.989 (ns)
2	(T)	Zbtb7a FKPM astrocyte TRAP‐seq NAc	One‐way ANOVA (Tukey’s)	F = 1.198	2,9	0.3569	—
2	(U)	Zbtb7a FKPM astrocyte TRAP‐seq Hippocampus	One‐way ANOVA (Tukey’s)	F = 2.997	2,9	0.1068	—
3	(B)	Zbtb7a mRNA bulk OFC	Two‐tailed t‐test	t=2.599	8	0.0317	—
3	(B)	Zbtb7a mRNA MACs-isolated astrocytes	Two‐tailed t‐test	t=4.502	6	0.0041	—
3	(B)	Zbtb7a mRNA MACs-isolated neurons	Two‐tailed t‐test	t=0.3089	6	0.7679	—
3	(B)	Zbtb7a mRNA MACs-isolated immature oligodendrocyte	Two‐tailed t‐test	t=0.1721	2	0.8792	—
3	(B)	Zbtb7a mRNA MACs-isolated microglia	Two‐tailed t‐test	t=0.8036	2	0.506	—
3	(D)	Social Interaction (Stress × Virus)	Two‐way ANOVA (Sidak’s)	• Stress: F=8.144	1, 52	p=0.0062	Post‐hoc (Sidak’s):
				• Virus: F=7.73		p=0.0075	• GFP ctrl vs. GFP SSDS: p=0.2788
							• GFP SSDS vs. ZBT‐OE SSDS: p=0.0041
							• ZBT‐OE ctrl vs. ZBT‐OE SSDS: p=0.0286
							• GFP ctrl vs. ZBT‐OE ctrl: p=0.4480 (ns)
3	(E)	Forced Swim (Stress × Virus)	Two‐way ANOVA (Sidak’s)	• Stress: F=6.8	1, 50	0.012	Post‐hoc (Sidak’s):
				• Interaction: F=4.129		0.0475	• GFP ctrl vs. GFP SSDS: p=0.9876 (ns)
							• GFP SSDS vs. ZBT‐OE SSDS: p=0.0070
3	(F)	Sucrose Preference (Stress × Virus)	Two‐way ANOVA (Sidak’s)	• Virus: F=5.486	1, 64	0.0223	Post‐hoc (Sidak’s):
							• GFP ctrl vs. GFP SSDS: p=0.788 (ns)
							• GFP SSDS vs. ZBT‐OE SSDS: p=0.0166
3	(G)	Open Field (Stress × Virus	Two‐way ANOVA	All ns (no significant main/interaction)	1,55	ns	—
3	(H)	Associative Learning Rewards (Test Day × Virus × Stress)	Three‐way ANOVA	• Virus × Stress: F=5.291	1, 29	0.0288	—
3	(H)	Associative Learning Rewards D2 (Virus × Stress)	Two way ANOVA (Sidak's)	•Interaction: F = 6.870	1, 28	0.014	Post‐hoc (Sidak’s):
							• GFP ctrl vs. GFP SSDS: p=0.8452 (ns)
							• GFP SSDS vs. ZBT‐OE SSDS: p=0.0059
							• ZBT ctrl vs. ZBT‐OE SSDS: p=0.0116
							• GFP ctrl vs. ZBT ctrl: p=0.0.9797
3	(I)	Reversal Learning 3‐way (Test Day × Virus × Stress)	Three‐way ANOVA	•Test Day x Virus: F=4.529	9, 261	<0.0001
3	(I)	Reversal Learning 2‐way D3 (Virus × Stress)	Two way ANOVA (Sidak's)	•Virus: F = 9.017	1, 30	0.0054	Post‐hoc (Sidak’s):
							• GFP ctrl vs. GFP SSDS: p=0.0.7280 (ns)
							• GFP SSDS vs. ZBT‐OE SSDS: p=0.0013
							• GFP ctrl vs. ZBT ctrl: p=0.8452
							• ZBT ctrl vs. ZBT‐OE SSDS: p=0.0389
4	(B)	Input–Output 3‐way (Stim Intensity × Virus × Stress)	Three‐way ANOVA	•Stimulus Intensity x Virus x Stress: F = 2.626	8480	0.008	—
4	(C)	I–O Area Under Curve 2×2 (Stress × Virus)	Two‐way ANOVA (Sidak’s)	• Interaction: F=4.062	1, 59	0.0484	Post‐hoc (Sidak’s):
							GFP ctrl vs. GFP SSDS: p=0.1923 (ns)
							GFP SSDS vs. ZBT-OE SSDS: p = 0.0295
							GFP ctrl vs. ZBT-OE ctrl: p= 0.9597 (ns)
							ZBT-OE ctrl vs. ZBT-OE SSDS: p = 0.4230 (ns)
4	(D)	PPR 3-way (Stim interval x Virus x Stress)	Three‐way ANOVA	•Stimulus Intensity x Virus: F = 7.739	1,34	0.0088	—
		PPR 50 ms: 2x2 (Stress x Virus)	Two‐way ANOVA (Sidak’s)				Post‐hoc (Sidak’s):
							GFP ctrl vs. GFP SSDS: p=0.1923 (ns)
							GFP SSDS vs. ZBT-OE SSDS: p = 0.0295
							GFP ctrl vs. ZBT-OE ctrl: p= 0.9597 (ns)
							ZBT-OE ctrl vs. ZBT-OE SSDS: p = 0.4230 (ns)
4	(F)	10 Hz Rundown 3‐way (Stim × Virus × Stress)	Three‐way ANOVA	•Stimulus time x Virus: F=3.376	29, 1334	<0.0001	—
				•Stress×Virus: F=4.356	1, 46	0.0425	—
4	(G)	2×2 (Stress × Virus) (10 Hz Rundown ΔAmplitude)	Two‐way ANOVA (Sidak’s)	• Virus: F=6.115	1, 46	0.0172	Post‐hoc (Sidak’s):
				• Stress: F=8.454		0.0056	• GFP ctrl vs. GFP SSDS: p=0.5172 (ns)
							• GFP SSDS vs. ZBT‐OE SSDS: p=0.0207
							• ZBT‐OE ctrl vs. ZBT‐OE SSDS: p=0.0059
							• GFP ctrl vs. ZBT‐OE ctrl: p=0.5172 (ns)
4	(K)	Multiple t‐tests (up/down/none) (Neuron Modulation by SI)	Two‐tailed t‐test (separate for each category)	up: t=–5.368	5	up=0.003	—
				down: t=2.296		down=0.070
				none: t=3.87		none=0.011
4	(M)	Mean Neuron Activity inside SIZ 2×2 (Stress × Virus)	Two‐way ANOVA (Sidak’s)	• Virus: F=7.216	1, 395	0.0075	Post‐hoc (Sidak’s):
							• GFP SSDS vs. ZBT‐OE SSDS: p=0.0423
							• GFP SSDS vs. GFP ctrl: p=0.9330 (ns)
							•GFP crtl vs. ZBT-OE crtl: p=.2820 (ns)
							•GFP crtl vs. ZBT-OE SSDS p=0.0013
							• ZBT‐OE SSDS vs. ZBT‐OE ctrl: p=0.0490
4	(O)	Social Interaction 2×2 (Virus × Agonist)	Two‐way ANOVA (Sidak’s)	•Virus: F=10.11	1, 41	0.0028	Post‐hoc (Sidak’s):
				•Agonist: F=10.65		0.0022	• GFP SSDS+veh vs. Gi+GFP SSDS+DCZ: p=0.3880 (ns)
							• Gi+ZBT‐OE SSDS+veh vs. Gi+ZBT‐OE SSDS+DCZ: p=0.0040
5	(P)	Social Interaction 2×2 (Virus × Stress)	Two‐way ANOVA (Sidak’s)	•Interaction: F=13.97	1, 49	0.0005	Post‐hoc (Sidak’s):
							• GFP ctrl vs. GFP CSDS: p<0.0001
							• GFP CSDS vs. Zbt‐KD CSDS: p<0.0001
							• Zbt‐KD ctrl vs. Zbt‐KD CSDS: p=0.8663 (ns)
							• GFP ctrl vs. Zbt‐KD ctrl: p=0.2958 (ns)
5	(Q)	Sucrose Preference 2×2 (Virus × Stress)	Two‐way ANOVA (Sidak’s)	•Virus: F=5.11	1, 19	0.0357	Post‐hoc (Sidak’s):
				•Stress: F=9.81		0.0055	• GFP ctrl vs. GFP CSDS: p=0.0042
				•Interaction: F=4.62		0.0446	• GFP CSDS vs. Zbt‐KD CSDS: p=0.0076
							• Zbt‐KD ctrl vs. Zbt‐KD CSDS: p=0.72
5	(R)	Associative Learning Rewards 3‐way (Test Day × Virus × Stress)	Mixed‐effects + 2‐way ANOVA (Sidak’s)	•Mixed Effects, Test Day x Stress: F=3.460	3, 83	0.02	—
				•Day 2 (2‐way), Interaction: F=8.500	1,27	0.007	Day 2 Post‐hoc (Sidak’s):
							• GFP ctrl vs. GFP CSDS: p=0.0019
							• GFP CSDS vs. Zbt‐KD CSDS: p=0.0119
							• Zbt‐KD ctrl vs. Zbt‐KD CSDS: p=0.9208
							• GFP ctrl vs. Zbt‐KD ctrl: p=0.4086 (ns)
5	(S)	Instrumental Learning Active Responses 2×2 (Virus × Stress)	Mixed‐effects + 2‐way ANOVA (Sidak’s)	•Mixed Effects, Virus x Stress: F=5.835	1, 27	0.0228	—
				•Day 4 (2-way) Interaction: F=8.531	1, 27	0.007	Day 4 Post‐hoc (Sidak’s):
							• GFP ctrl vs. GFP CSDS: p=0.0490
							• GFP CSDS vs. Zbt‐KD CSDS: p=0.0023
							• Zbt‐KD ctrl vs. Zbt‐KD CSDS: p=0.1759 (ns)
							• GFP ctrl vs. Zbt‐KD ctrl: p=0.7740 (ns)
Supplemental Figure Statistics
Figure	Variable	Groups	n	test	effect	t	pvalue	Significance	DF	MC Test				Significance Key
Figure S1R	PDE4B	Control vs. MDD, sorted non-neuronal OFC nuclei	11,10	Unpaired t test, two-tailed	MDD	2.261	0.0357	*	19					*p<0.05
Figure S1R	PP1R16B	Control vs. MDD, sorted non-neuronal OFC nuclei	11,12	Unpaired t test, two-tailed	MDD	2.963	0.0074	**	21					**p<0.01
Figure S1R	CREB5	Control vs. MDD, sorted non-neuronal OFC nuclei	11,11	Unpaired t test, two-tailed	MDD	2.268	0.0346	*	20					***p<0.001
Figure S1R	NCOR2	Control vs. MDD, sorted non-neuronal OFC nuclei	11,12	Unpaired t test, two-tailed	MDD	2.39	0.0263	*	21					****p<.0001
Figure S1R	PMFBP1	Control vs. MDD, sorted non-neuronal OFC nuclei	7,6	Unpaired t test, two-tailed	MDD	2.364	0.0375	*	11
Figure S1R	HLA-DBQ1	Control vs. MDD, sorted non-neuronal OFC nuclei	7,5	Unpaired t test, two-tailed	MDD	2.298	0.0444	*	10
Figure S1R	ARHGEF3	Control vs. MDD, sorted non-neuronal OFC nuclei	4,5	Unpaired t test, two-tailed	MDD	2.709	0.0302	*	7
Figure S1R	SUSD1	Control vs. MDD, sorted non-neuronal OFC nuclei	4,4	Unpaired t test, two-tailed	MDD	3.486	0.013	*	6
Figure	Variable	Groups	n	test	effect	t	pvalue	Significance	DF
Figure S2B	ELF1	Control vs. MDD bulk OFC	20,18	Unpaired t test, two-tailed	MDD	1.257	0.217	ns	36
Figure S2C	Si ratio (21 d)	Chronic stress vs. control	14, 11	Unpaired t test, two-tailed	stress	2.903	0.008	***	23
Figure S2D	Aldh1a1	Macs-isolated cell fractions: Astrocyte, Neuron, Microglia, Imm. Olig	8,8,4,4	One-Way Anova	Cell-Fraction	65.66	<0.0001	****	3,20
Figure S2E	Rbfox3	Macs-isolated cell fractions: Astrocyte, Neuron, Microglia, Imm. Olig	8,8,4,4	One-Way Anova	Cell-Fraction	29.38	<0.0001	****	3,20
Figure S2F	Cd11b	Macs-isolated cell fractions: Astrocyte, Neuron, Microglia, Imm. Olig	8,8,4,4	One-Way Anova	Cell-Fraction	552.1	<0.0001	****	3,20
Figure S2G	Pdgfra	Macs-isolated cell fractions: Astrocyte, Neuron, Microglia, Imm. Olig	8,8,4,4	One-Way Anova	Cell-Fraction	130.1	<0.0001	****	3,20
Figure S2J	ZBTB7A	Astrocytes vs. neurons	5,5	Unpaired t test, two-tailed	cell-type	2.955	0.0183	*	8
Figure S2M	ZBTB7A	Primary Human Astrocytes treated with RFP vs. ZBTB7A OE lentivirus	6,6	Unpaired t test, two-tailed	ZBT OE	8.159	<0.0001	****	10
Figure S2N	NF1	Primary Human Astrocytes treated with RFP vs. ZBTB7A OE lentivirus	6,6	Unpaired t test, two-tailed	ZBT OE	2.853	0.0172	*	10
Figure S2N	H12BL	Primary Human Astrocytes treated with RFP vs. ZBTB7A OE lentivirus	6,6	Unpaired t test, two-tailed	ZBT OE	2.247	0.0484	*	10
Figure S2N	LPCAT	Primary Human Astrocytes treated with RFP vs. ZBTB7A OE lentivirus	6,6	Unpaired t test, two-tailed	ZBT OE	3.342	0.0075	**	10
Figure S2N	LIMK1	Primary Human Astrocytes treated with RFP vs. ZBTB7A OE lentivirus	6,6	Unpaired t test, two-tailed	ZBT OE	2.743	0.0207	*	10
Figure S2N	EDEM2	Primary Human Astrocytes treated with RFP vs. ZBTB7A OE lentivirus	6,6	Unpaired t test, two-tailed	ZBT OE	3.086	0.0115	*	10
Figure S2N	ZNF160	Primary Human Astrocytes treated with RFP vs. ZBTB7A OE lentivirus	6,6	Unpaired t test, two-tailed	ZBT OE	3.809	0.0034	**	10
Figure S2N	FOXP1	Primary Human Astrocytes treated with RFP vs. ZBTB7A OE lentivirus	6,6	Unpaired t test, two-tailed	ZBT OE	3.11	0.0111	*	10
Figure S2N	CIZ1	Primary Human Astrocytes treated with RFP vs. ZBTB7A OE lentivirus	6,6	Unpaired t test, two-tailed	ZBT OE	3.182	0.0098	**	10
Figure S2N	KIAA0930	Primary Human Astrocytes treated with RFP vs. ZBTB7A OE lentivirus	6,6	Unpaired t test, two-tailed	ZBT OE	4.262	0.0017	**	10
Figure S2N	ZNF311	Primary Human Astrocytes treated with RFP vs. ZBTB7A OE lentivirus	6,6	Unpaired t test, two-tailed	ZBT OE	3.762	0.0037	**	10
Figure SO	SLC5A9	Primary Human Astrocytes treated with RFP vs. ZBTB7A OE lentivirus	6,6	Unpaired t test, two-tailed	ZBT OE	4.021	0.0024	**	10
Figure SO	PCBP4	Primary Human Astrocytes treated with RFP vs. ZBTB7A OE lentivirus	6,6	Unpaired t test, two-tailed	ZBT OE	6.28	<0.0001	****	10
Figure SO	LRRC8C	Primary Human Astrocytes treated with RFP vs. ZBTB7A OE lentivirus	6,6	Unpaired t test, two-tailed	ZBT OE	2.474	0.0329	*	10
Figure SO	ISG15	Primary Human Astrocytes treated with RFP vs. ZBTB7A OE lentivirus	6,6	Unpaired t test, two-tailed	ZBT OE	2.913	0.0155	*	10
Figure SO	IRF9	Primary Human Astrocytes treated with RFP vs. ZBTB7A OE lentivirus	6,6	Unpaired t test, two-tailed	ZBT OE	3.208	0.0094	**	10
Figure SO	NFKB2	Primary Human Astrocytes treated with RFP vs. ZBTB7A OE lentivirus	6,6	Unpaired t test, two-tailed	ZBT OE	10.44	<0.0001	****	10
Figure S2P	ZBTB7A	Saline vs. LPS treated human primary astrocytes	3,3	Unpaired t test, two-tailed	LPS treatment	5.132	0.0068	**	4
Figure S2Q	Zbtb7a	Saline vs. LPS treated mouse primary astrocytes		Unpaired t test, two-tailed	LPS treatment	2.866	0.0456	*	4
Figure	Variable	Groups	n	test	effect	t	pvalue	Significance	DF
Figure S3A	GFP TRANSGENE	Astrocyte vs. Neuron cell fractions	10,10	Unpaired t test, two-tailed	Astrocyte expression	3.741	0.0018	**	18
Figure S3C	Associative Learning Rewards D2 Individual Values	GFP Ctrl vs. ZBT-OE Ctrl vs. GFP SSDS vs. ZBT-OE SSDS	7,8,10,7	Two-Way ANOVA	Interaction	F (1, 28) = 6.870	P=0.0140	*			Post‐hoc (Sidak’s):
					Virus	F (1, 28) = 3.485	P=0.0724	ns			• GFP ctrl vs. GFP SSDS: p=0.8452 (ns)
					Stress	F (1, 28) = 2.901	P=0.0996	ns			• GFP SSDS vs. ZBT‐OE SSDS: p=0.0059
											• ZBT ctrl vs. ZBT‐OE SSDS: p=0.0116
Figure S3D	Instrumental Learning	GFP Ctrl vs. ZBT-OE Ctrl vs. GFP SSDS vs. ZBT-OE SSDS	7,7,9,8	Three Way ANOVA	Test Day x Virus	F (5,149) = 2.823	p = 0.0182	*
Figure S3E	Instrumental Learning D3	GFP Ctrl vs. ZBT-OE Ctrl vs. GFP SSDS vs. ZBT-OE SSDS	7,7,9,8	Two-Way ANOVA	Virus	F (1, 27) = 4.408	P=0.0453	*			Post‐hoc (Sidak’s):
											• GFP ctrl vs. GFP SSDS: p=0.709 (ns)
											• GFP SSDS vs. ZBT‐OE SSDS: p=0.0218
											• ZBT ctrl vs. ZBT‐OE SSDS: p= 0.282
Figure S3F	Reversal Learning D7	GFP Ctrl vs. ZBT-OE Ctrl vs. GFP SSDS vs. ZBT-OE SSDS		Two-Way ANOVA	Virus	F1,30 = 9.017	p = 0.0054	**			• GFP ctrl vs. ZBT ctrl: p=0.9249
											Sidak’s MC test
											GFP control vs. GFP SSDS ns, p=0.9797
											GFP SSDS vs. ZBT-OE SSDS p = .0013
											ZBT-OE control vs. ZBT-OE SSDS p = 0.0389
											GFP control vs. ZBT-OE control ns, p = 0.728
Figure S3J (right(	Astrocyte cell count	GFP Crtl vs. ZBT Crtl vs. GFP SSDS vs. ZBT SSDS	4/group	Two-Way ANOVA	Interaction	F (1, 12) = 0.02337	0.881	ns
					Virus	F (1, 12) = 0.6966	0.4202	ns
					Stress	F (1, 12) = 1.032	0.3296	ns
Figure S3J (second from right)	Microgla cell count	GFP Crtl vs. ZBT Crtl vs. GFP SSDS vs. ZBT SSDS	4/group	Two-Way ANOVA	Interaction	F (1, 12) = 0.05710	0.8152	ns
					Virus	F (1, 12) = 0.007375	0.933	ns
					Stress	F (1, 12) = 0.6287	0.4432	ns
Figure S3J (third from right)	%CD11c microglia	GFP Crtl vs. ZBT Crtl vs. GFP SSDS vs. ZBT SSDS	4/group	Two-Way ANOVA	Interaction	F (1, 12) = 2.131	0.1701	ns
					Virus	F (1, 12) = 0.006827	0.9355	ns
					Stress	F (1, 12) = 1.154	0.3039	ns
Figure S3J (third from left)	%MHCII+ microglia	GFP Crtl vs. ZBT Crtl vs. GFP SSDS vs. ZBT SSDS	4/group	Two-Way ANOVA	Interaction	F (1, 12) = 5.856	0.0323	*		Sidak's	• GFP SSDS vs. ZBT‐OE SSDS	0.7446	ns
					Virus	F (1, 12) = 2.027	0.18	ns		Sidak's	• GFP SSDS vs. ZBT‐OE SSDS	0.037	*
					Stress	F (1, 12) = 30.99	0.0001	***		Sidak's (within ZBT)	• ZBT ctrl vs. ZBT‐OE SSDS	0.0002	***
Figure S3J (second from left)	Trem2 MFI	GFP Crtl vs. ZBT Crtl vs. GFP SSDS vs. ZBT SSDS	4/group	Two-Way ANOVA	Interaction	F (1, 12) = 0.2813	0.6055	ns		Sidak's	• GFP SSDS vs. ZBT‐OE SSDS	0.1135	ns
					Virus	F (1, 12) = 12.16	0.0045	**		Sidak's	• GFP SSDS vs. ZBT‐OE SSDS	0.0295	*
					Stress	F (1, 12) = 36.94	<0.0001	****		Sidak's (within ZBT)	• ZBT ctrl vs. ZBT‐OE SSDS	0.0011	**
Figure S3J (left)	CCr2 MFI	GFP Crtl vs. ZBT Crtl vs. GFP SSDS vs. ZBT SSDS	4/group	Two-Way ANOVA	Interaction	F (1, 12) = 7.450	0.0183	*		Sidak's	• GFP SSDS vs. ZBT‐OE SSDS	0.4789	ns
					Virus	F (1, 12) = 1.261	0.2834	ns		Sidak's	• GFP SSDS vs. ZBT‐OE SSDS	0.0366	*
					Stress	F (1, 12) = 0.02557	0.8756	ns		Sidak's (within ZBT)	• ZBT ctrl vs. ZBT‐OE SSDS	0.1796	ns
Figure	Variable	Groups	n	test	effect	Test Stat	pvalue	Significance
Figure S4A	PPR 20 ms: 2x2 (Stress x Virus)	GFP Crtl vs. ZBT Crtl vs. GFP SSDS vs. ZBT SSDS		Two-Way ANOVA	Interaction	F (1, 34) = 3.084	P=0.0881	ns
					Virus	F (1, 34) = 0.8643	P=0.3591	ns
					Stress	F (1, 34) = 2.485	P=0.1242	ns
Figure S4A	PPR 100 ms: 2x2 (Stress x Virus)	GFP Crtl vs. ZBT Crtl vs. GFP SSDS vs. ZBT SSDS		Two-Way ANOVA	Interaction	F (1, 34) = 5.546	P=0.0244	*		Sidak's	• GFP SSDS vs. ZBT‐OE SSDS	ns
					Virus	F (1, 34) = 2.977	P=0.0936	ns			• ZBT ctrl vs. ZBT‐OE SSDS	ns
					Stress	F (1, 34) = 0.01538	P=0.9020	ns
Figure S4D	Neural activity baseline	ZBT-OE Ctrl vs. RFP Ctrl	310, 398 neurons	Two-tailed t-test	ns	t=0.4179	0.6762	ns	df=706
Figure S4I	Cell-Cell Correlation in SIZ	ZBT-OE SSDS vs. RFP SSDS		Student’s two-tailed test	Virus	t5=-2.84	p=0.0361	*
Figure S4L	SI score	GFP + DCZ vs. ZBT-OE + DCZ	5,5	Two-tailed t-test	ZBT-OE	t=2.080	0.0355	*	8
Figure S4M	SI score	ZBT-OE + DCZ vs. Gi + ZBT-OE + Vehicle	5,11	Two-tailed t-test	Agonist	t=0.004336	0.9966	ns	14
Figure	Variable	Groups	n	test	effect	t	pvalue	Significance	DF
Figure S5B	Cell counts	NeuN/GFP+ vs. GFAP/GFP+ cells	3,3	Unpaired t test, two-tailed		13.08	0.0002	***	4
Figure S5C	Zbtb7a Bulk Tissue	GFP Control vs. ZbtKD	4,4	Unpaired t test, two-tailed	Zbt-KD	5.43	0.0016	**	6
Figure S5D	Macs-isolated astrocytes	GFP Control vs. ZbtKD	5,7	Unpaired t test, two-tailed	Zbt-KD	t=2.469	0.0332	*	10
Figure S5E	Macs-isolated neurons	GFP Control vs. ZbtKD	5,7	Unpaired t test, two-tailed	Zbt-KD		0.4436	ns
Figure S5P (right)	Normalized Read counts (ATAC)	ZBT KD (CSDS) vs. GFP (CSDS)	5,5	Unpaired t test, two-tailed	Zbt-KD	5.792	0.0004	***	8
Figure S5P (left)	Normalized Read Counts (RNA)	ZBT KD (CSDS) vs. GFP (CSDS)	4,5	Unpaired t test, two-tailed		6.02	0.0005	***	7
Figure S5Q (right)	Membrane Resistance	ZBT KD (Ctrl) vs. GFP (Ctrl)		Unpaired t test, two-tailed		t=0.9457	0.3508	ns	35
Figure S5Q (left	Membrane Resistance	ZBT KD (CSDS) vs. GFP (CSDS)		Unpaired t test, two-tailed		t=1.843	0.0752	ns	30
Figure S5R	Tau Decay	ZBT KD (Ctrl) vs. GFP (Ctrl)	21,27	Unpaired t test, two-tailed	ns	t=0.4986	0.6204	ns	46
Figure S5S	Tau Decay	ZBT KD (CSDS) vs. GFP (CSDS)	30,21	Unpaired t test, two-tailed	ns	t=1.128	0.2649	ns	49
Figure S5T and S5U	PPR	ZBT KD (CSDS) vs. GFP (CSDS) vs. ZBT KD (Ctrl) vs. GFP (Ctrl)	71	Three-way ANOVA	Stress x Virus	F (1, 67) = 34.12	P<0.0001	****	1,67
Figure S5V	Locomotor behavior	ZBT KD (CSDS) vs. GFP (CSDS)	5,5	Unpaired t test, two-tailed	ns	t=0.6769	0.5176	ns	8
